# Supplementary material for: Early cave art and ancient DNA record the origin of European bison
Source: Nat Commun. 2016 Oct 18;7:13158. doi: 10.1038/ncomms13158 (PMC5071849; doi:10.1038/ncomms13158)
Supplement: Supplementary Data 1 — Sample details [file ncomms13158-s2.xlsx]

## Sheet: Sheet1
	Sample ID	DNA result	Genotype	AMS date		Calibrated dates*		Origin	Field ID	Museum ID	Type	C14 ID	Extraction method			Isotope values
				Oxdate	Oxerr	Low	High								ID	del13	del15
Urals	A001	Dloop + WMG + nSNP	CladeX	12565	55	14510	15152	Rasik 1 (ZMIPAE)	ACS110	888/117	Pelvis fragment	OxA-14558	PheChlo		A001	-19.887	3.08
	A003	Dloop + WMG + nSNP	CladeX	12505	55	14321	15075	Voronovka (ZMIPAE)	ACS121	1871/01	Humerus	OxA-14948	PheChlo		A003	-18.993	8.608
	A004	Dloop + WMG + nSNP	CladeX	19010	80	22586	23155	Rasik 1 (ZMIPAE)	ACS88	888/1705	Metacarpal	OxA-14545	PheChlo		A004	-19.055	3.976
	A005	Dloop + WMG + nSNP	CladeX	15310	70	18400	18750	Ladeinyi Kamen (ZMIPAE)	ACS108	929/1	Femur	OxA-14556	PheChlo		A005	-19.171	4.491
	A006	Dloop + WMG + nSNP	CladeX	18880	90	22490	22992	Sur'ya 5 (ZMIPAE)	ACS100	994/714	Metatarsal	OxA-14550	PheChlo		A006	-19.244	4.532
	A007	Dloop + WMG + nSNP	CladeX	58300	2900	53641	70691	Sur'ya 3 (ZMIPAE)	ACS94	884/19	Metatarsal	OxA-14548	PheChlo		A007	-19.474	3.816
	A011	Dloop	CladeX	>60900		50081	93622	Sur'ya 5 (ZMIPAE)	ACS99	994/715	Metatarsal	OxA-14549	PheChlo		A011	-19.185	4.896
	A016	Dloop	CladeX	49600	1200	47459	52529	Gofmana (ZMIPAE)	ACS104	1111/2	Humerus	OxA-14554	PheChlo		A016	-19.176	3.653
	A017	Dloop + nSNP	CladeX	18850	90	22472	22963	Sur'ya 5 (ZMIPAE)	ACS103	994/475	Upper mandible	OxA-14553	PheChlo		A017	-19.031	5.484
	A018	Dloop + WMG + nSNP	CladeX	13120	60	15485	16000	Sur'ya 5 (ZMIPAE)	ACS102	994/315	Radius	OxA-14552	PheChlo		A018	-19.627	3.025
	BS599	Dloop	CladeX	26330	120	30349	30930	Kholodnyi (ZMIPAE)		816/163	Tibia	OxA-12992	PheChlo		BS599	-18.597	5.845
	BS604	Dloop	CladeX	55400	1800	52281	60568	Sur'ya 5 (ZMIPAE)		994/37	Astralagus	OxA-12991	PheChlo		BS604	-19.285	3.104
	BS606	Dloop	CladeX	25000	100	28741	29366	Kholodnyi (ZMIPAE)		816/168	Bone fragment	OxA-12990	PheChlo		BS606	-19.181	6.745
	A002	Dloop	Steppe bison	51800	1300	49495	55047	Sur'ya 5 (ZMIPAE)	ACS101	994/435	Metacarpal	OxA-14551	PheChlo		A002	-19.436	4.614
	A008	Dloop	Steppe bison	31560	210	33001	34022	Dinamitnaya (ZMIPAE)	ACS107	878/28	Metacarpal	OxA-14555	PheChlo		A008	-19.406	7.238
	A013	Dloop	Steppe bison	48400	900	44811	48515	Rasik 1 (ZMIPAE)	ACS109	888/2271	Tibia	OxA-14557	PheChlo		A013	-19.918	5.289
	A014	Dloop	Steppe bison	33820	260	35452	36951	Bobylek (ZMIPAE)	ACS187	528/42256	Tibia	OxA-14559	PheChlo		A014	-18.998	7.111
	BS592	AY748756 (Dloop)	Steppe bison	42500	450	43012	44745	Chernye Kosti (ZMIPAE)		887/3	Femur	OxA-12986	PheChlo		BS592	-18.793	5.122
	BS660	AY748766 (Dloop)	Steppe bison	29500	140	33433	33980	Sur'ya 5 (ZMIPAE)		994/252	Metapodial	OxA-12987	PheChlo		BS660	-18.791	5.185
	BS674	AY748775 (Dloop)	Steppe bison	29060	140	32880	33660	Kholodnyi (ZMIPAE)		816/166	Phalanx	OxA-14559	PheChlo		BS674	-19.004	4.642
	BS708	AY748793 (Dloop)	Steppe bison	47050	750	45665	48725	Rasik 1 (ZMIPAE)		888/47	Femur	OxA-12985	PheChlo		BS708	-19.621	4.421
	BS713	AY748795 (Dloop)	Steppe bison	30970	180	34514	35288	Irtysh River (ZMIPAE)		915/166	Metatarsal	OxA-12989	PheChlo		BS713	-19.221	6.602
	BS588	Dloop	Wisent	16810	65	20059	20491	Sur'ya 5 (ZMIPAE)		994/716	Metapodial	OxA-12122	PheChlo		BS588	-19.176	4.464
	A012	✗	Contamination					Sur'ya 5 (ZMIPAE)	ACS91	994/1003	Metacarpal		PheChlo
	A015	✗	Contamination					Yurovsk (ZMIPAE)	ACS89	577/7	Femur		PheChlo
Caucasus	A4081	Dloop	CladeX	N/A				Mezmaiskaya, level 3	M3M N1		Long Bone		PheChlo
	A4082	Dloop	CladeX	N/A				Mezmaiskaya, level 3	M3M N2		Long Bone		PheChlo
	A4083	Dloop	CladeX	N/A				Mezmaiskaya, level 3	M3M N3		Long Bone		PheChlo
	A4084	Dloop	CladeX	N/A				Mezmaiskaya, level 3	M3M N4		Long Bone		PheChlo
	A4085	Dloop	CladeX	N/A				Mezmaiskaya, level 3	M3M N5		Long Bone		PheChlo
	A4087	Dloop	CladeX	N/A				Mezmaiskaya, level 3	M3M N7		Long Bone		PheChlo
	A4088	Dloop	CladeX	N/A				Mezmaiskaya, level 3	M3M N8		Long Bone		PheChlo
	A4089	Dloop + WMG + nSNP	CladeX	>59400		50027	93399	Mezmaiskaya, level 2B4	M3M N9		Long Bone	OxA-19197	PheChlo
	A4091	Dloop	CladeX	>59700		50019	93566	Mezmaiskaya, level 2B4	M3M N11		Long Bone	OxA-19199	PheChlo
	A4092	Dloop	CladeX	>56600		50030	63620	Mezmaiskaya, level 2B4	M3M N12		Long Bone	OxA-19200	PheChlo
	A4094	Dloop	CladeX	>56500		50025	60951	Mezmaiskaya, level 2B3	M3M N14		Long Bone	OxA-19124	PheChlo
	A4104	Dloop	CladeX	12160	40	13906	14186	Mezmaiskaya, level 1-3	M3M N24		Long Bone	OxA-20368	PheChlo
	A4090	Dloop	Steppe bison	>59400				Mezmaiskaya, level 2B4	M3M N10		Long Bone	OxA-19198	PheChlo
	A4093	Dloop + WMG + nSNP	Wisent	>56300		50020	61245	Mezmaiskaya, level 2B3	M3M N13		Long Bone	OxA-19201	PheChlo
	A4103	Dloop	Cow					Mezmaiskaya, level 1-1	M3M N23		Long Bone		PheChlo
	A4098	Dloop	Brown bear					Mezmaiskaya, level 2A	M3M N18		Long Bone		PheChlo
	A4086	✗						Mezmaiskaya, level 3	M3M N6		Long Bone		PheChlo
	A4095	✗						Mezmaiskaya, level 2B2	M3M N15		Long Bone		PheChlo
	A4096	✗						Mezmaiskaya, level 2B2	M3M N16		Long Bone		PheChlo
	A4097	✗						Mezmaiskaya, level 2A	M3M N17		Long Bone		PheChlo
	A4099	✗						Mezmaiskaya, level 2A	M3M N19		Long Bone		PheChlo
	A4100	✗						Mezmaiskaya, level 2A	M3M N20		Long Bone		PheChlo
	A4101	✗						Mezmaiskaya, level 1C	M3M N21		Long Bone		PheChlo
	A4102	✗						Mezmaiskaya, level 1C	M3M N22		Long Bone		PheChlo
	A15644	Dloop	Wisent	Historical (hunted in 1906)				Kuban Oblast (ZIRAS )		7987	Skull		Silica
	A15646	Dloop	Wisent	Historical (hunted in early 20th century)				Kuban Oblast (ZIRAS )		8834	Skull		Silica
	A15648	Dloop	Wisent	Historical (hunted in 1910)				Kuban Oblast (ZIRAS )		8836	Skull		Silica
	A15654	Dloop + WMG + nSNP	Wisent	Historical (hunter in 1911)				Kuban Oblast (ZIRAS )		8853	Skull		Silica
	A3454	Dloop	Wisent	Historical				Caucasus (NHM)		92.3.15.2	Tooth		PheChlo
	A3455	Dloop	Wisent	Historical				Caucasus (NHM)		92.3.15.1	Tooth		PheChlo
	A15668	WMG + nSNP	CladeX	13573	36	16182	16547	Vinnicki oblast, Ukraine (Vinnytsia)	367BP	Gp-673 (3)	Skull	ETH-66330	Silica
	A15660	Dloop	CladeX	18630	220	21962	23012	Amvrosievka, Ukraine (IAKiev)	A88a	A-88 KB XXIII	Mandible	Indirect date	Silica
	LE237A	WMG	CladeX	18630	220	21962	23012	Amvrosievka, Ukraine (IAKiev)	A89a	A-89 KB VI B	Mandible	Indirect date	Silica (UT)
	LE242B	WMG	CladeX	18630	220	21962	23012	Amvrosievka, Ukraine (IAKiev)	A89b	A-89 KB 1	Mandible	Indirect date	Silica (UT)
	LE247B	WMG	CladeX	18630	220	21962	23012	Amvrosievka, Ukraine (IAKiev)	A93a	A93 K4 b/33	Mandible	Indirect date	Silica (UT)
Western Europe	A2791	Dloop	CladeX	>53800		50066	92727	North Sea bed deposit (NSN)	JGAC09		-	OxA-19368	PheChlo
	A2795	Dloop	CladeX	29010	160	32789	33652	North Sea bed deposit (NSN)	JGAC13		-	OxA-19372	PheChlo
	A2798	Dloop	CladeX	29230	150	33043	33804	North Sea bed deposit (NSN)	JGAC16		-	OxA-19374	PheChlo
	A2808	Dloop	CladeX	>61500		50028	65808	North Sea bed deposit (NSN)	JGAC26		-	OxA-19376	PheChlo
	A2809	Dloop	CladeX	>61300		50037	73370	North Sea bed deposit (NSN)	JGAC27		-	OxA-19377	PheChlo
	A2811	Dloop	CladeX	>62000		50036	68812	North Sea bed deposit (NSN)	JGAC29		-	OxA-19326	PheChlo
	A2792	Dloop	Steppe bison	29100	150	32904	33700	North Sea bed deposit (NSN)	JGAC10		-	OxA-19370	PheChlo
	A2793	Dloop	Steppe bison	28340	130	31687	32767	North Sea bed deposit (NSN)	JGAC11		-	OxA-20370	PheChlo
	A2796	Dloop	Steppe bison	43850	650	45791	48765	North Sea bed deposit (NSN)	JGAC14		-	OxA-19373	PheChlo
	A2797	Dloop	Cow					North Sea bed deposit (NSN)	JGAC15		-		PheChlo
	A2799	Dloop	Cow					North Sea bed deposit (NSN)	JGAC17		-		PheChlo
	A2810	Dloop	Cow					North Sea bed deposit (NSN)	JGAC28		-		PheChlo
	A2800	Dloop	Elk					North Sea bed deposit (NSN)	JGAC18		-		PheChlo
	A2801	✗	Contamination					North Sea bed deposit (NSN)	JGAC19		-		PheChlo
	A2794	✗						North Sea bed deposit (NSN)	JGAC12		-		PheChlo
	A2802	✗						North Sea bed deposit (NSN)	JGAC20		-		PheChlo
	A2803	✗						North Sea bed deposit (NSN)	JGAC21		-		PheChlo
	A2804	✗						North Sea bed deposit (NSN)	JGAC22		-		PheChlo
	A2805	✗						North Sea bed deposit (NSN)	JGAC23		-		PheChlo
	A2806	✗						North Sea bed deposit (NSN)	JGAC24		-		PheChlo
	A2807	✗						North Sea bed deposit (NSN)	JGAC25		-		PheChlo
	BS593	Dloop	Wisent	5090	60	5707	5940	Steiermark, Austria (VNHM)		H-65-5-2	Femur		PheChlo
	BS600	Dloop	Wisent	3430	50	3577	3831	Steiermark, Austria (VNHM)		H-65-5-4	Femur		PheChlo
	BS607	Dloop	Wisent	1370	50	1227	1369	Oberösterreich, Austria (VNHM)		H-79-48-1	Femur		PheChlo
	A3226	Dloop	Wisent	Historical				Schönbrunn Zoo, Austria (MNHN)	BV/58	AC-1894-214	Tooth		PheChlo
	A3227	Dloop	Wisent	Historical				Western Europe (MNHN)	BV/7	AC-1894-230	Tooth		PheChlo
	A3228	Dloop	Wisent	Historical				Western Europe (MNHN)	A68	AC-1894-239	Tooth		PheChlo
	A15665	Dloop	Wisent	3621	31	3843	3990	Gouffre de la combe de la racine, Switzerland (ISSKA)		165-10.03	Skull	Ua-42583	Silica
	A15526	Dloop + nSNP	CladeX	13600	60	16179	16638	Riparo Tagliente, Italy	ITA2	US 352, RT 91 953/3 4884		OxA-29834	Silica
	A15637	WMG + nSNP	CladeX	>48000				Aven de l'Arquet, France (Orgnac)	A24671		Metacarpal	OxA-32490	Silica
	SGE2	KM593920 (WMG)	Steppe bison	15880	70	18940	19387	Grotte des Trois-Frères, France	SGE2			UCIAMS-144544	Silica
Beringia	A875	nSNP	Steppe bison	>50000				Alyoshkina Zaimka, Siberia (PIN)		3658-131	Metacarpal	OxA-29064	PheChlo
	A3133	WMG + nSNP	Steppe bison	26360	220	30092	31044	Irish Gulch, Yukon, Canada (YPP)		YT03_204	Astralagus	OxA-22141	PheChlo
List of all ancient and historical individual used in the study
Already published sequences are shown with there GenBank numbers
DNA result:
Dloop = >400bp of the mitochondrial control region from sanger sequencing
WMG = Whole Mitochondrial Genome from RNA-probe capture and next generation sequencing
nSNP = nuclear Single Nucleotide Polymorphism from probe capture and next generation sequencing
*Calibrated dates:
95% intervalls are reported after calibration with OxCal v4.2 and the IntCal13 curve (in black) or from the tip date sampling result of the BEAST analysis of Dloop for dates beyond C14 limits (in grey - see Supplementary material)
