# Supplementary material for: Early cave art and ancient DNA record the origin of European bison
Source: Nat Commun. 2016 Oct 18;7:13158. doi: 10.1038/ncomms13158 (PMC5071849; doi:10.1038/ncomms13158)
Supplement: Supplementary Data 2 — BEAST input file [file ncomms13158-s3.zip]

Archive with 3 entries (2 files):
- ncomms13158-s3.xml
- __MACOSX/
- __MACOSX/._ncomms13158-s3.xml
