# Supplementary material for: Early cave art and ancient DNA record the origin of European bison
Source: Nat Commun. 2016 Oct 18;7:13158. doi: 10.1038/ncomms13158 (PMC5071849; doi:10.1038/ncomms13158)
Supplement: Supplementary Data 2 — BEAST input file [file ncomms13158-s3.zip › ncomms13158-s3.xml]

<?xml version="1.0" standalone="yes"?>

<!-- Generated by BEAUTi v1.8.1                                              -->
<!--       by Alexei J. Drummond, Andrew Rambaut and Marc A. Suchard         -->
<!--       Department of Computer Science, University of Auckland and        -->
<!--       Institute of Evolutionary Biology, University of Edinburgh        -->
<!--       David Geffen School of Medicine, University of California, Los Angeles-->
<!--       http://beast.bio.ed.ac.uk/                                        -->
<beast>

	<!-- The list of taxa to be analysed (can also include dates/ages).          -->
	<!-- ntax=50                                                                 -->
	<taxa id="taxa">
		<taxon id="A4093_56300_bonasus_Caucasus_100000000">
			<date value="8.0E7" direction="backwards" units="years"/>
		</taxon>
		<taxon id="BS588_16810_bonasus_Urals_20276">
			<date value="20276.0" direction="backwards" units="years"/>
		</taxon>
		<taxon id="BS593_5090_bonasus_Austria_5823">
			<date value="5823.0" direction="backwards" units="years"/>
		</taxon>
		<taxon id="BS600_3430_bonasus_Austria_3696">
			<date value="3696.0" direction="backwards" units="years"/>
		</taxon>
		<taxon id="BS607_1370_bonasus_Austria_1288">
			<date value="1288.0" direction="backwards" units="years"/>
		</taxon>
		<taxon id="Bison_bonasus_U34294_0">
			<date value="0.0" direction="backwards" units="years"/>
		</taxon>
		<taxon id="Bison_bonasus_EU272055_0">
			<date value="0.0" direction="backwards" units="years"/>
		</taxon>
		<taxon id="Bison_bonasus_EU272054_0">
			<date value="0.0" direction="backwards" units="years"/>
		</taxon>
		<taxon id="Bison_bonasus_EU272053_0">
			<date value="0.0" direction="backwards" units="years"/>
		</taxon>
		<taxon id="Bison_bonasus_AF083356_0">
			<date value="0.0" direction="backwards" units="years"/>
		</taxon>
		<taxon id="Bison_bonasus_AY428860_0">
			<date value="0.0" direction="backwards" units="years"/>
		</taxon>
		<taxon id="Bison_bonasus_U12953_0">
			<date value="0.0" direction="backwards" units="years"/>
		</taxon>
		<taxon id="Bison_bonasus_U12954_0">
			<date value="0.0" direction="backwards" units="years"/>
		</taxon>
		<taxon id="Bison_bonasus_EF693811_0">
			<date value="0.0" direction="backwards" units="years"/>
		</taxon>
		<taxon id="A3226_CH649_bonasus_Austria_0">
			<date value="0.0" direction="backwards" units="years"/>
		</taxon>
		<taxon id="A3227_CH648_bonasus_Austria_0">
			<date value="0.0" direction="backwards" units="years"/>
		</taxon>
		<taxon id="A3228_CH647_bonasus_Austria_0">
			<date value="0.0" direction="backwards" units="years"/>
		</taxon>
		<taxon id="A3454_bonasus_Caucasus_0">
			<date value="0.0" direction="backwards" units="years"/>
		</taxon>
		<taxon id="A3455_bonasus_Caucasus_0">
			<date value="0.0" direction="backwards" units="years"/>
		</taxon>
		<taxon id="A15644_7987_bonasus_caucasicus_Caucasus_0">
			<date value="0.0" direction="backwards" units="years"/>
		</taxon>
		<taxon id="A15646_8834_bonasus_caucasicus_Caucasus_0">
			<date value="0.0" direction="backwards" units="years"/>
		</taxon>
		<taxon id="A15648_8836_bonasus_caucasicus_Caucasus_0">
			<date value="0.0" direction="backwards" units="years"/>
		</taxon>
		<taxon id="A15654_8853_bonasus_caucasicus_Caucasus_0">
			<date value="0.0" direction="backwards" units="years"/>
		</taxon>
		<taxon id="A15665_BIS2_bonasus_Switzerland_3935">
			<date value="3935.0" direction="backwards" units="years"/>
		</taxon>
		<taxon id="A001_ACS110_BisonX_Urals_14874">
			<date value="14874.0" direction="backwards" units="years"/>
		</taxon>
		<taxon id="A003_ACS121_BisonX_Urals_14727">
			<date value="14727.0" direction="backwards" units="years"/>
		</taxon>
		<taxon id="A004_ACS088_BisonX_Urals_22885">
			<date value="22885.0" direction="backwards" units="years"/>
		</taxon>
		<taxon id="A005_ACS108_BisonX_Urals_18581">
			<date value="18581.0" direction="backwards" units="years"/>
		</taxon>
		<taxon id="A006_ACS100_BisonX_Urals_22740">
			<date value="22740.0" direction="backwards" units="years"/>
		</taxon>
		<taxon id="A007_ACS094_BisonX_Urals_60660">
			<date value="60660.0" direction="backwards" units="years"/>
		</taxon>
		<taxon id="A011_ACS99_BisonX_Urals_150000000">
			<date value="1.5E8" direction="backwards" units="years"/>
		</taxon>
		<taxon id="A016_ACS104_BisonX_Urals_49890">
			<date value="49890.0" direction="backwards" units="years"/>
		</taxon>
		<taxon id="A017_ACS103_BisonX_Urals_22713">
			<date value="22713.0" direction="backwards" units="years"/>
		</taxon>
		<taxon id="A018_ACS102_BisonX_Urals_15746">
			<date value="15746.0" direction="backwards" units="years"/>
		</taxon>
		<taxon id="A2791_JGAC09_BisonX_NorthSea_150000000">
			<date value="1.5E8" direction="backwards" units="years"/>
		</taxon>
		<taxon id="A2795_JGAC13_BisonX_NorthSea_33225">
			<date value="33225.0" direction="backwards" units="years"/>
		</taxon>
		<taxon id="A2798_JGAC16_BisonX_NorthSea_33453">
			<date value="33453.0" direction="backwards" units="years"/>
		</taxon>
		<taxon id="A2808_JGAC26_BisonX_NorthSea_150000000">
			<date value="1.5E8" direction="backwards" units="years"/>
		</taxon>
		<taxon id="A2809_JGAC27_BisonX_NorthSea_150000000">
			<date value="1.5E8" direction="backwards" units="years"/>
		</taxon>
		<taxon id="A2811_JGAC29_BisonX_NorthSea_150000000">
			<date value="1.5E8" direction="backwards" units="years"/>
		</taxon>
		<taxon id="A4089_BisonX_Caucasus_100000000">
			<date value="1.0E8" direction="backwards" units="years"/>
		</taxon>
		<taxon id="A4091_BisonX_Caucasus_100000000">
			<date value="1.0E8" direction="backwards" units="years"/>
		</taxon>
		<taxon id="A4092_BisonX_Caucasus_100000000">
			<date value="1.0E8" direction="backwards" units="years"/>
		</taxon>
		<taxon id="A4094_BisonX_Caucasus_100000000">
			<date value="1.0E8" direction="backwards" units="years"/>
		</taxon>
		<taxon id="A4104_BisonX_Caucasus_14045">
			<date value="14045.0" direction="backwards" units="years"/>
		</taxon>
		<taxon id="BS599_BisonX_Urals_30651">
			<date value="30651.0" direction="backwards" units="years"/>
		</taxon>
		<taxon id="BS604_BisonX_Urals_56123">
			<date value="56123.0" direction="backwards" units="years"/>
		</taxon>
		<taxon id="BS606_BisonX_Urals_29038">
			<date value="29038.0" direction="backwards" units="years"/>
		</taxon>
		<taxon id="A15526_ITA2_BisonX_Italy_16396">
			<date value="16396.0" direction="backwards" units="years"/>
		</taxon>
		<taxon id="A15660_A88A_BisonX_Ukraine_22519">
			<date value="22519.0" direction="backwards" units="years"/>
		</taxon>
	</taxa>
	<taxa id="NoTipCal">
		<taxon idref="A011_ACS99_BisonX_Urals_150000000"/>
		<taxon idref="A2791_JGAC09_BisonX_NorthSea_150000000"/>
		<taxon idref="A2808_JGAC26_BisonX_NorthSea_150000000"/>
		<taxon idref="A2809_JGAC27_BisonX_NorthSea_150000000"/>
		<taxon idref="A2811_JGAC29_BisonX_NorthSea_150000000"/>
		<taxon idref="A4089_BisonX_Caucasus_100000000"/>
		<taxon idref="A4091_BisonX_Caucasus_100000000"/>
		<taxon idref="A4092_BisonX_Caucasus_100000000"/>
		<taxon idref="A4093_56300_bonasus_Caucasus_100000000"/>
		<taxon idref="A4094_BisonX_Caucasus_100000000"/>
	</taxa>
	<taxa id="bonasus">
		<taxon idref="A15644_7987_bonasus_caucasicus_Caucasus_0"/>
		<taxon idref="A15646_8834_bonasus_caucasicus_Caucasus_0"/>
		<taxon idref="A15648_8836_bonasus_caucasicus_Caucasus_0"/>
		<taxon idref="A15654_8853_bonasus_caucasicus_Caucasus_0"/>
		<taxon idref="A15665_BIS2_bonasus_Switzerland_3935"/>
		<taxon idref="A3226_CH649_bonasus_Austria_0"/>
		<taxon idref="A3227_CH648_bonasus_Austria_0"/>
		<taxon idref="A3228_CH647_bonasus_Austria_0"/>
		<taxon idref="A3454_bonasus_Caucasus_0"/>
		<taxon idref="A3455_bonasus_Caucasus_0"/>
		<taxon idref="A4093_56300_bonasus_Caucasus_100000000"/>
		<taxon idref="BS588_16810_bonasus_Urals_20276"/>
		<taxon idref="BS593_5090_bonasus_Austria_5823"/>
		<taxon idref="BS600_3430_bonasus_Austria_3696"/>
		<taxon idref="BS607_1370_bonasus_Austria_1288"/>
		<taxon idref="Bison_bonasus_AF083356_0"/>
		<taxon idref="Bison_bonasus_AY428860_0"/>
		<taxon idref="Bison_bonasus_EF693811_0"/>
		<taxon idref="Bison_bonasus_EU272053_0"/>
		<taxon idref="Bison_bonasus_EU272054_0"/>
		<taxon idref="Bison_bonasus_EU272055_0"/>
		<taxon idref="Bison_bonasus_U12953_0"/>
		<taxon idref="Bison_bonasus_U12954_0"/>
		<taxon idref="Bison_bonasus_U34294_0"/>
	</taxa>
	<taxa id="BisonX">
		<taxon idref="A001_ACS110_BisonX_Urals_14874"/>
		<taxon idref="A003_ACS121_BisonX_Urals_14727"/>
		<taxon idref="A004_ACS088_BisonX_Urals_22885"/>
		<taxon idref="A005_ACS108_BisonX_Urals_18581"/>
		<taxon idref="A006_ACS100_BisonX_Urals_22740"/>
		<taxon idref="A007_ACS094_BisonX_Urals_60660"/>
		<taxon idref="A011_ACS99_BisonX_Urals_150000000"/>
		<taxon idref="A016_ACS104_BisonX_Urals_49890"/>
		<taxon idref="A017_ACS103_BisonX_Urals_22713"/>
		<taxon idref="A018_ACS102_BisonX_Urals_15746"/>
		<taxon idref="A15526_ITA2_BisonX_Italy_16396"/>
		<taxon idref="A15660_A88A_BisonX_Ukraine_22519"/>
		<taxon idref="A2791_JGAC09_BisonX_NorthSea_150000000"/>
		<taxon idref="A2795_JGAC13_BisonX_NorthSea_33225"/>
		<taxon idref="A2798_JGAC16_BisonX_NorthSea_33453"/>
		<taxon idref="A2808_JGAC26_BisonX_NorthSea_150000000"/>
		<taxon idref="A2809_JGAC27_BisonX_NorthSea_150000000"/>
		<taxon idref="A2811_JGAC29_BisonX_NorthSea_150000000"/>
		<taxon idref="A4089_BisonX_Caucasus_100000000"/>
		<taxon idref="A4091_BisonX_Caucasus_100000000"/>
		<taxon idref="A4092_BisonX_Caucasus_100000000"/>
		<taxon idref="A4094_BisonX_Caucasus_100000000"/>
		<taxon idref="A4104_BisonX_Caucasus_14045"/>
		<taxon idref="BS599_BisonX_Urals_30651"/>
		<taxon idref="BS604_BisonX_Urals_56123"/>
		<taxon idref="BS606_BisonX_Urals_29038"/>
	</taxa>

	<!-- The sequence alignment (each sequence refers to a taxon above).         -->
	<!-- ntax=50 nchar=786                                                       -->
	<alignment id="alignment" dataType="nucleotide">
		<sequence>
			<taxon idref="A4093_56300_bonasus_Caucasus_100000000"/>
			---------------------AACTCTTAATATAGTTCCACAAATGTAAAGAGCCTTATCAGTATTAAATTTATTAAAATTTCCAATATC-CAACACAGACTTTGTACCCCAACCAAATATTACAAACACCACTAGCCAACAG--CATACACCCCATACACATACCACAGAACGCGCTGCCCAAGCAGGGTACATACATAATATTAATGTATTAAAGACATAATATGTATATAGTACATTAAATTATATGCCCCATGCGTATAAGCAAGTACATGATGACCATCAACAGTACATAGTACATGTAATTGTTAACTGTACATAACATATTATGTCAAGTCCATTTCTAGTAACATATGTACCTCTTCCATTAGATCACGAGCTTAATTACCATGCCGCGTGAAACCAGCAACCCGCTAGGCAAAGGACTCCTCTTCTCGCTCCGGGCCCATGAACCGTGGGGGTCGCTATTTAATGAACTTTATCAGACATCTGGTTCTTTCTTCAGGGCCATCTCACCTAAAACTGTCCACTCTTTCCTCTTAAATAAGACATCTCGATGGACTAATGGCTAATCAGCCCATGCTCACACATAACTGTGCTGTCATACATTTGGTATTTT-----------------------------------------------------------------------------------------------------------------------------------------------------------------------
		</sequence>
		<sequence>
			<taxon idref="BS588_16810_bonasus_Urals_20276"/>
			---------------------AACTCTTAATATAGTTCCACAAATGTAAAGAGCCTTATCAGTATTAAATTTATTAAAATTTCCAATATC-CAACACAGACTTTGTACCCCAACCAAATATTACAAACACCACTAGCCAACAG--CATACACCCCATACACATATCACAGAACGCGCTGCCCAAGCAGGGTATGTACATAATATTAATGTATTAAAGACATAATATGTATATAGTACATTAAATTATATGCCCCATGCATATAAGCAAGTACATGATAATCATTAATAGTACATAGTACATACAATTATTAACTGTACATAACATATTATGTCAAGTCCATTTTTGATAACATATGTACCTCTTCCATTAGATCACGAGCTTAATTACCATGCCGCGTGAAACCAGCAACCCGCTAGGCAAAGGACCCCTCTTCTCGCTCCGGGCCCATGAACCGTGGGGGTCGCTATTTAATGAACTTTATCAGACATCTGGTTCTTTCTTCAGGGCCATCTCACCTAAAACCGTCCATTCTTTCCTCTTAAATAAGACATCTCGATGGACTAATGGCTAATCAGCCCATGCTCACACATAAC------------------------------------------------------------------------------------------------------------------------------------------------------------------------------------------------
		</sequence>
		<sequence>
			<taxon idref="BS593_5090_bonasus_Austria_5823"/>
			---------------------AACTCTTAATATAGTTCCACAAATGTATAGAGCCTTATCAGTATTAAATTTATTAAAATTTCCAATATC-CAACACAGACTTTGTACCCCAACCAAATATTACAAACACCACTAGCCAACAG--CATACACCCCATACACATATCACAGAACGCGCTGCCCAAGCAGGGTATATACATAATATTAATGTATTAAAGACATAATATGTATATAGTACATTAAATTATA-GCCCCATGCATATAAGCAAGTACATGATGATCATTAATAGTGCATAGTACATACAATTATTAATTGTACATAACATATTATGTCAAGTCCATTTTTGGTAACATATGTACCTCTTCCATTAGATCACGAGCTTAATTACCATGCCGCGTGAAACCAGCAACCCGCTAGGCAAAGGACCTCTCTTCTCGCTCCGGGCCCATGAACCGTGRGGGTCGCTATTTAATGAACTTTATCAGACATCTGGTTCTTTCTTCAGGGCCATCTCATCTAAAACTGTCCATTCTTTCCTCTTAAATAAGACATCTCGATGGACTAATGGCTAATCAGCCCATGCTCACACATAACTGTGCTGTCATACATTTGGTATTTT-----------------------------------------------------------------------------------------------------------------------------------------------------------------------
		</sequence>
		<sequence>
			<taxon idref="BS600_3430_bonasus_Austria_3696"/>
			---------------------AACTCTTAATATAGTTCCACAAATGTATAGAGCCTTATCAGTATTAAATTTATTAAAATTTCCAATATC-CAACACAGACTTTGTACCCCAACCAAATATTACAAACACCACTAGCCAACAG--CATACACCCCATACACATATCACAGAACGCGCTGCCCAAGCAGGGTATATACATAATATTAATGTATTAAAGACATAATATGTATATAGTACATTAAATTATA-GCCCCATGCATATAAGCAAGTACATGATGATCATTAATAGTGCATAGTACATACAATTATTAATTGTACATAACATATTATGTCAAGTCCATTTTTGGTAACATATGTACCTCTTCCATTAGATCACGAGCTTAATTACCATGCCGCGTGAAACCAGCAACCCGCTAGGCAAAGGACCTCTCTTCTCGCTCCGGGCCCATGAACCGTGRGGGTCGCTATTTAATGAACTTTATCAGACATCTGGTTCTTTCTTCAGGGCCATCTCATCTAAAACTGTCCATTCTTTCCTCTTAAATAAGACATCTCGATGGACTAATGGCTAATCAGCCCATGCTCRCACATAACTGTGCTGTCATACATTTGGTAKTTT-----------------------------------------------------------------------------------------------------------------------------------------------------------------------
		</sequence>
		<sequence>
			<taxon idref="BS607_1370_bonasus_Austria_1288"/>
			---------------------------------------------------------------------TTTATTAAAATTTCCAGTATC-CAACACAGACTTTGTACCCCAACCAAATATTACAAACACGACTAGCCAACAG--CATACACCCYATACACATATCACAGAACGCGCTGCCCAAGCAGGGTATATACATAATATTAATGTATTAAAGACATAATATGTATATAGTACATTAAATTATA-GCCCCATGCATATAAGCAAGTACATGATGATCATTAATAGTGCATAGTACATACAATTATTAATTGTACATAACATATTATGTCAAGTCCATTTCTGGTAACATATGTACCTCTTCCATTAGATCACGAGCTTAATTACCATGCCGCGTGAAACCAGCAACCCGCTAAGCAAAGGACCTCTCTTCTCGCTCYGGGCCCATGAACCGTGGGRGTCGCTATTTAATGAACTTTATCAGAYATCTGGTTCTTTCTTCAGGGCCATCTCATCTAAAACTGTCCATTCTTTCCYCTTAAATAAGACATCTMGATGGACTAATGGCTAATCAGCCCA--------------------------------------------------------------------------------------------------------------------------------------------------------------------------------------------------------------
		</sequence>
		<sequence>
			<taxon idref="Bison_bonasus_U34294_0"/>
			-------------------AACACTCTTAATATAGTTCCACAAATGTAAAGAGCCTTATCAGTATTAAATTTATTAAAATTTCCAATATC-TAACACAGACTTTGTACCCCAACCAAATATTACAAACACCACTAGCTAACAG--CATACACCCCATACACATATCACAGAACGCGCTGCCCAAGCAGGGTATATACATAATATTAATGTATTAAAAACATATTATGTATATAGTACATTAAATTATATGCCCCATGCATATAAGCAAGTACATGATGACTATTAATAGTACATAATACATACAATTATTAATTGTACATAACATATTATGTCAAGTCCATTCTTGGTAACATACGTACCCCTTCCATTAGATCACGAGCTTAATTACCATGCCGCGTGAAACCAGCAACCCGCTAGGCAAAGGACTTCTCTTCTCGCTCCGGGCCCATGAACCGTGGGGGTCGCTATTTAATGAACTTTATCAGACATCTGGTTCTTTCTTCAGGGCCATCTCATCTAAAACCGTCCATTCTTTCCTCTTAAATAAGACATCTCGATGGACTAATGGCTAATCAGCCCATGCTCACACATAACTGTGCTGTCATACATTTGGTATTTT-----------------------------------------------------------------------------------------------------------------------------------------------------------------------
		</sequence>
		<sequence>
			<taxon idref="Bison_bonasus_EU272055_0"/>
			----------------------------------GTTCCACAAATGTAAAGAGCCTTATCAGTATTAAATTTATTAAAATTTCCAATATC-CAACACAGACTTTGTACCCCAACCAAATATTACAAACACCACTAGCTAACAG--CATACACCCCATACACATATCACAGAACGCGCTGCCCAAGCAGGGTATATACATAATATTAATGTATTAAAGACATAATATGTATATAGTACATTAAATTATATGCCCCATGCATATAAGCAAGTACATGATGACTATTAATAGTACATAATACATACAATTATTAATTGTACATAACATATTATGTCAAGTCCATTCTTGGTAACATACGTACCCCTTCCATTAGATCACGAGCTTAATTACCATGCCGCGTGAAACCAGCAACCCGCTAGGCAAAGGACTTCTCTTCTCGCTCCGGGCCCATGAACCGTGGGGGTCGCTATTTAATGAACTTTATCAGACATCTGGTTCTTTCTTCAGGGCCATCTCATCTAAAACCGTCCATTCTTTCCTCTTAAATAAGACATCTCGATGGACTAATGGCTAATCAGCCCATGCTCACACATAACTGTGCTGTCATACATTTGGTATTTT-----------------------------------------------------------------------------------------------------------------------------------------------------------------------
		</sequence>
		<sequence>
			<taxon idref="Bison_bonasus_EU272054_0"/>
			----------------------------------GTTCCACAAATGTAAAGAGCCTTATCAGTATTAAATTTATTAAAATTTCCAATATC-CAACACAGACTTTGTACCCCAACCAAATATTACAAACACCACTAGCTAACAG--CATACACCCCATACACATATCACAGAACGCGCTGCCCAAGCAGGGTATATACATAATATTAATGTATTAAAGACATAATATGTATATAGTACATTAAATTATATGCCCCATGCATATAAGCAAGTACATGATGACTATTAATAGTACATAATACATACAATTATTAATTGTACATAACATATTATGTCAAGTCCATTCTTGGTAACATACGTACCCCTTCCATTAGATCACGAGCTTAATTACCATGCCGCGTGAAACCAGCAACCCGCTAGGCAAAGGACTTCTCTTCTCGCTCCGGGCCCATGAACCGTGGGGGTCGCTATTTAATGAACTTTATCAGACATCTGGTTCTTTCTTCAGGGCCATCTCATCTAAAACCGTCCATTCTTTCCTCTTAAATAAGACATCTCGATGGACTAATGGCTAATCAGCCCATGCTCACACATAACTGTGCTGTCATACATTTGGTATTTT-----------------------------------------------------------------------------------------------------------------------------------------------------------------------
		</sequence>
		<sequence>
			<taxon idref="Bison_bonasus_EU272053_0"/>
			----------------------------------GTTCCACAAATGTAAAGAGCCTTATCAGTATTAAATTTATTAAAATTTCCAATATC-CAACACAGACTTTGTACCCCAACCAAATATTACAAACACCACTAGCTAACAG--CATACACCCCATACACATATCACAGAACGCGCTGCCCAAGCAGGGTATATACATAATATTAATGTATTAAAGACATAATATGTATATAGTACATTAAATTATATGCCCCATGCATATAAGCAAGTACATGATGACTATTAATAGTACATAATACATACAATTATTAATTGTACATAACATATTATGTCAAGTCCATTCTTGGTAACATACGTACCCCTTCCATTAGATCACGAGCTTAATTACCATGCCGCGTGAAACCAGCAACCCGCTAGGCAAAGGACTTCTCTTCTCGCTCCGGGCCCATGAACCGTGGGGGTCGCTATTTAATGAACTTTATCAGACATCTGGTTCTTTCTTCAGGGCCATCTCATCTAAAACCGTCCATTCTTTCCTCTTAAATAAGACATCTCGATGGACTAATGGCTAATCAGCCCATGCTCACACATAACTGTGCTGTCATACATTTGGTATTTT-----------------------------------------------------------------------------------------------------------------------------------------------------------------------
		</sequence>
		<sequence>
			<taxon idref="Bison_bonasus_AF083356_0"/>
			---------------------------------------------------------------------------------TCCAATATC-CAACACAGACTTTGTACCCCAACCAAATATTACAAACACCACTAGCTAACAG--CATACACCCCATACACATATCACAGAACGCGCTGCCCAAGCAGGGTATATACATAATATTAATGTATTAAAGACATAATATGTATATAGTACATTAAATTATATGCCCCATGCATATAAGCAAGTACATGATGACTATTAATAGTACATAATACATACAATTATTAATTGTACATAACATATTATGTCAAGTCCATTCTTGGTAACATACGTACCCCTTCCATTAGATCACGAGCTTAATTACCATGCCGCGTGAAACCAGCAACCCGCTAGGCAAAGGACTTCTCTTCTCGCTCCGGGCCCATGAACCGTGGGGGTCGCTATTTAATGAACTTTATCAGACATCTGGTTCTTTCTTCAGGGCCATCTCATCTAAAACCGTCCATTCTTTCCTCTTAAATAAGACATCTCGATGGACTAATGGCTAATCAGCCCATGCTCACACATAACTGTGCTGTCATACATTTGGTATTTT-----------------------------------------------------------------------------------------------------------------------------------------------------------------------
		</sequence>
		<sequence>
			<taxon idref="Bison_bonasus_AY428860_0"/>
			---------------------------------------------------------------------------------CCCAATAACTCAACACAGACTTTGTACCCCAACCAAATATTACAAACACCACTAGCTAACAG--CATACACCCCATACACATATCACAGAACGCGCTGCCCAAGCAGGGTATATACATAATATTAATGTATTAAAGACATAATATGTATATAGTACATTAAATTATATGCCCCATGCATATAAGCAAGTACATGATGACTATTAATAGTACATAATACATACAATTATTAATTGTACATAACATATTATGTCAAGTCCATTCTTGGTAACATACGTACCCCTTCCATTAGATCACGAGCTTAATTACCATGCCGCGTGAAACCAGCAACCCGCTAGGCAAAGGACTTCTCTTCTCGCTCCGGGCCCATGAACCGTGGGGGTCGCTATTTAATGAACTTTATCAGACATCTGGTTCTTTCTTCAGGGCCATCTCATCTAAAACCGTCCATTCTTTCCTCTTAAATAAGACATCTCGATGGACTAATGGCTAATCAGCCCATGCTCACACATAACTGTGCTGTCATACATTTGGTATTTT-----------------------------------------------------------------------------------------------------------------------------------------------------------------------
		</sequence>
		<sequence>
			<taxon idref="Bison_bonasus_U12953_0"/>
			--------------------------------------------------------------------------------------------------------------------------------------------------------CCCATACACATATCACAGAANNNNNNNNNNNNNNAGGGTATATACATAATATTAATGTATTAAAGACATAATATGTATATAGTACATTAAATTATATGCCCCATGCATATAAGCAAGTACATGATGACTATTAATAGTACATAATACATACAATTATTAATTGTACATAACATATTATGTCAAGTCCATTCTTGGTAACATACGTACCCCTTCCATTAGATCACGAGCTTAATTACCATGCCGCGTGAAACCAGCAACCCGCTAGGCAAAGGACTTCTCTTCTCGCTCCGGGCCCATGAACCGTGGGGGTCGCTATTTAATGAACTTTATCAGACATCTGGTTCTTTCTTCAGGGCCATCTCATCTAAAACCGTCCATTCTTTCCTCTTAAATAAGACATCTCGATGGACTAATGGCTAATCAGCCCATGCTCACACATAACTGTGCTGTCATACATTTGGTATTTT-----------------------------------------------------------------------------------------------------------------------------------------------------------------------
		</sequence>
		<sequence>
			<taxon idref="Bison_bonasus_U12954_0"/>
			-----------------------------------------------------------------------------------------------------------------------------------------------------------------------------------CCCAAGCAGGGTATATACATAATATTAATGTATTAAAAACATATTATGTATATAGTACATTAAATTATATGCCCCATGCATATAAGCAAGTACATGATGACTATTAATAGTACATAATACATACAATTATTAATTGTACATAACATATTATGTCAAGTCCATTCTTGGTAACATACGTACCCCTTCCATTAGATCACGAGCTTAATTACCATGCCGCGTGAAANNNNNAACCCGCTAGGCAAAGGACTTCTCTTCTCGCTCCGGGCCCATGAACCGTGGGGGTCGCTATTTAATGAACTTTATCAGACATCTGGTTCTTTCTTCAGGGCCATCTCATCTAAAACCGTCCATTCTTTCCTCTTAAATAAGACATCTCGATGGACTAATGGCTAATCAGCCCATGCTCACACATAACTGTGCTGTCATACATTTGGTATTTT-----------------------------------------------------------------------------------------------------------------------------------------------------------------------
		</sequence>
		<sequence>
			<taxon idref="Bison_bonasus_EF693811_0"/>
			---------------------AACTCTTAATATAGTTCCACAAATGTAAAGAGCCTTATCAGTATTAAATTTATTAAAATTTCCAATATC-CAACACAGACTTTGTACCCCAACCAAATATTACAAACACCACTAGCTAACAG--CATACACCCCATACACATATCACAGAACGCGCTGCCCAAGCAGGGTATATACATAATATTAATGTATTAAAGACATAATATGTATATAGTACATTAAATTATATGCCCCATGCATATAAGCAAGTACATGATGACTATTAATAGTACATAATACATACAATTATTAATTGTACATAACATATTATGTCAAGTCCATTCTTGGTAACATACGTACCCCTTCCATTAGATCACGAGCTTAATTA---------------------------------------------------------------------------------------------------------------------------------------------------------------------------------------------------------------------------------------------------------------------------------------------------------------------------------------------------------------------------------------------------------------
		</sequence>
		<sequence>
			<taxon idref="A3226_CH649_bonasus_Austria_0"/>
			TTCTATTTAAACTATTCCCTGAACTCTTAATATAGTTCCACAAATGTAAAGAGCCTTATCAGTATTAAATTTATTAAAATTTCCAATATC-CAACACAGACTTTGTACCCCAACCAAATATTACAAACACCACTAGCTAACAG--CATACACCCCATACACATATCACAGAACGCGCTGCCCAAGCAGGGTATATACATAATATTAATGTATTAAAGACATAATATGTATATAGTACATTAAATTATATGCCCCATGCATATAAGCAAGTACATGATGACTATTAATAGTACATAATACATACAATTATTAATTGTACATAACATATTATGTCAAGTCCATTTTTGGTAACATACGTACCCCTTCCATTAGATCACGAGCTTAATTACCATGCCGCGTGAAACCAGCAACCCGCTAGGCAAAGGACTTCTCTTCTCGCTCCGGGCCCATGAACCGTGGGGGTCGCTATTTAATGAACTTTATCAGACATCTGGTTCTTTCTTCAGGGCCATCTCATCTAAAACCGTCCATTCTTTCCTCTTAAATAAGACATCTCGATGGACTAATGGCTAATCAGCCCATGCTCACACATAACTGTGCTGTCATACATTTGGTATTTT-----------------------------------------------------------------------------------------------------------------------------------------------------------------------
		</sequence>
		<sequence>
			<taxon idref="A3227_CH648_bonasus_Austria_0"/>
			TTCTATTTAAACTATTCCCTGAACTCTTAATATAGTTCCACAAATGTAAAGAGCCTTATCAGTATTAAATTTATTAAAATTTCCAATATC-CAACACAGACTTTGTACCCCAACCAAATATTACAAACACCACTAGCTAACAG--CATACACCCCATACACATATCACAGAACGCGCTGCCCAAGCAGGGTATATACATAATATTAATGTATTAAAGACATAATATGTATATAGTACATTAAATTATATGCCCCATGCATATAAGCAAGTACATGATGACTATTAATAGTACATAATACATACAATTATTAATTGTACATAACATATTATGTCAAGTCCATTTTTGGTAACATACGTACCCCTTCCATTAGATCACGAGCTTAATTACCATGCCGCGTGAAACYAGCAACCCGCTAGGCAAAGGACTTCTCTTCTCGCTCCGGGCCCATGAACCGTGGGGGTCGCTATTTAATGAACTTTATCAGACATCTGGTTCTTTCTTCAGGGCCATCTCATCTAAAACCGTCCATTCTTTCCTCTTAAATAAGACATCTCGATGGACTAATGGCTAATCAGCCCATGCTCACACATAACTGTGCTGTCATACATTTGGTATTTT-----------------------------------------------------------------------------------------------------------------------------------------------------------------------
		</sequence>
		<sequence>
			<taxon idref="A3228_CH647_bonasus_Austria_0"/>
			TTCTATTTAAACTATTCCCTGAACTCTTAATATAGTTCCACAAATGTAAAGAGCCTTATCAGTATTAAATTTATTAAAATTTCCAATATC-CAACACAGACTTTGTACCCCAACCAAATATTACAAACACCACTAGCTAACAG--CATACAYCCCATACAYATATCACAGAACGCGCTGCCCAAGCAGGGTATATACATAATATTAATGTATTAAAGACATAATATGTATATAGTACATTAAATTATATGCCCCATGCATATAAGCAAGTACATGATGACTATTAATAGTACATAATACATACAATTATTAATTGTACATAACATATTATGTCAAGTCCATTCTTGGTAACATACGTACCCCTTCCATTAGATCACGAGCTTAATTACCATGCCGCGTAAAACCAGCAACCCACTAGGCAAAGGACTTCTCTTCTCGCTCCGGGCCCATGAACCGTGGGGGTCGCTATTTAATGAACTTTATCAGACATCTGGTTCTTTCTTCAGGGCCATCTCATCTAAAACCGTCCATTCTTTCCTCTTAAATAAGACATCTCGATGGACTAATGGCTAATCAGCCCATGCTCACACATAACTGTGCTGTCATACATTTAGTATTTT-----------------------------------------------------------------------------------------------------------------------------------------------------------------------
		</sequence>
		<sequence>
			<taxon idref="A3454_bonasus_Caucasus_0"/>
			----ATTTAAACTATTCCCTGAACTCTTAATATAGTTCCACAAATGTAAAGAGCCTTATCAGTATTAAATTTATTAAAATTTCCAATATC-CAACACAGACTTTGTACCCCAACCAAATATTACAAACACCACTAGCTAACAG--CATACACCCCATACACATATCACAGAACGCGCTGCCCAAGCAGGGTATATACATAATATTAATGTATTAAAGACATAATATGTATATAGTACATTAAATTATATGCCCCATGCATATAAGCAAGTACATGATGACTATTAATAGTACATAATACATACAATTATTAATTGTACATAACATATTATGTCAAGTCCATTCTTGGTAACATACGTACCCCTTCCATTAGATCACGAGCTTAATTACCATGCCGCGTGAAACCAGCAACCCGCTAGGCAAAGGACTTCTCTTCTCGCTCCGGGCCCATGAACCGTGGGGGTCGCTATTTAATGAACTTTATCAGACATCTGGTTCTTTCTTCAGGGCCATCTCATCTAAAACCGTCCATTCTTTCCTCTTAAATAAGACATCTCGATGGACTAATGGCTAATCAGCCCATGCTCACACATAACTGTGCTGTCATACATTTGGTATTTT-----------------------------------------------------------------------------------------------------------------------------------------------------------------------
		</sequence>
		<sequence>
			<taxon idref="A3455_bonasus_Caucasus_0"/>
			TTCTATTTAAACTATTCCCTGAACTCTTAATATAGTTCCACAAATGTAAAGAGCCTTATCAGTATTAAATTTATTAAAATTTCCAATATC-CAACACAGACTTTGTACCCCAACCAAATATTACAAACACCACTAGCTAACAG--CATACACCCCATACACATATCACAGAACGCGCTGCCCAAGCAGGGTATATACATAATATTAATGTATTAAAGACATAATATGTATATAGTACATTAAATTATATNNNNNNNNNNNNNNNNNNNNTACATGATGACTATTAATAGTACATAATACATACAATTATTAATTGTACATAACATATTATGTCAAGTCCATTCTTGGTAACATACGTACCCCTTYCATTAGATYACGAGCTTAATTACCATGCCGCGTGAAACCAGCAACCCGCTAGGCAAAGGACTTCTCTTCTCGCTCCGGGCCCATGAACCGTGGGGGTCGCTATTTAATGAACTTTATCAGACATCTGGTTCTTTCTTCAGGGCCATCTCATCTAAAACCGTCCATTCTTTCCTCTTAAATAAGACATCTCGATGGAYTAATGGCTAATCAGCCCATGCTCACACATAACTGTGCTGTCATACATTTGGTATTTT-----------------------------------------------------------------------------------------------------------------------------------------------------------------------
		</sequence>
		<sequence>
			<taxon idref="A15644_7987_bonasus_caucasicus_Caucasus_0"/>
			TTCTATTTAAACTATTCCCTGAACTCTTAATATAGTTCCACAAATGTAAAGAGCCTTATCAGTATTAAATTTATTAAAATTTCCAATATC-CAA-------------------------------------------------------------------------------------------------------------------------------------------------------------------------------TACATGATGACTATTAATAGTACATAATACATACAATTATTAATTGTACATAACATATTATGTCAAGTCCATTCTTGGTAACATACGTACCCCTTCCATTAGATCACGAGCTTAATTACCATGCCNCGTGAAACCAGCAACCCGCTAGGCAAAGGACTTCTCTTCTCGCTCCGGGCCCATGAACCGTGGGGGTCGCTATTTAATGAACTTTATCAGACATCTGGTTCTTTCTTCAGGGCCATCTCATCTAAAACCGTCCATTCTTTCCTCTTAAATAAGACATCTCGATGGACTAATGGCTAATCAGCCCATGCTCACACATAACTGTGCTGTCATACATTTGGTATTTT-----------------------------------------------------------------------------------------------------------------------------------------------------------------------
		</sequence>
		<sequence>
			<taxon idref="A15646_8834_bonasus_caucasicus_Caucasus_0"/>
			TTCTATTTAAACTATTCCCTGAACTCTTAATATAGTTCCACAAATGTAAAGAGCCTTATCAGTATTAAATTTATTAAAATTTCCAATATC-CAACACAGACTTTGTACCCCAACCAAATATTACAAACACCACTAGCTAACAG--CATACACCCCATACACATATCACAGAACGCGCTGCCCAAGCAGGGTATATACATAATATTAATGTATTAAAGACATAATATGTATATAG-----------------------------------TACATGATGACTATTAATAGTACATAATACATACAATTATTAATTGTACATAACATATTATGTCAAGTCCATTCTTGGTAACATACGTACCCCTTCCATTAGATCACGAGCTTAATTACCATGCCNCGTGAAACCAGCAACCCGCTAGGCAAAGGACTTCTCTTCTCGCTCCGGGCCCATGAACCGTGGGGGTCGCTATTTAATGAACTTTATCAGACATCTGGTTCTTTCTTCAGGGCCATCTCATCTAAAACCGTCCATTCTTTCCTCTTAAATAAGACATCTCGATGGACTAATGGCTAATCAGCCCATGCTCACACATAACTGTGCTGTCATACATTTGGTATTTT-----------------------------------------------------------------------------------------------------------------------------------------------------------------------
		</sequence>
		<sequence>
			<taxon idref="A15648_8836_bonasus_caucasicus_Caucasus_0"/>
			TTCTATTTAAACTATTCCCTGAACTCTTAATATAGTTCCACAAATGTAAAGAGCCTTATCAGTATTAAATTTATTAAAATTTCCAATATC-CAACACAGACTTTGTACCCCAACCAAATATTACAAACACCACTAGCTAACAG--CATACACCCCATACACATATCACAGAACGCGCTGCCCAAGCAGGGTATATACATAATATTAATGTATTAAAGACATAATATGTATATAG-----------------------------------TACATGATGACTATTAATAGTACATAATACATACAATTATTAATTGTACATAACATATTATGTCAAGTCCATTCTTGGTAACATAAGTACCCCTTCCATTAGATCACGAGCTTAATTACCATGCCNCGTGAAACCAGCAACCCGCTAGGCAAAGGACTTCTCTTCTCGCTCCGGGCCCATGAACCGTGGGGGTCGCTATTTAATGAACTTTATCAGACATCTGGTTCTTTCTTCAGGGCCATCTCATCTAAAACCGTCCATTCTTTCCTCTTAAATAAGACATCTCGATGGACTAATGGCTAATCAGCCCATGCTCACACATAACTGTGCTGTCATACATTTGGTATTTT-----------------------------------------------------------------------------------------------------------------------------------------------------------------------
		</sequence>
		<sequence>
			<taxon idref="A15654_8853_bonasus_caucasicus_Caucasus_0"/>
			TTCTATTTAAACTATTCCCTGAACTCTTAATATAGTTCCACAAATGTAAAGAGCCTTATCAGTATTAAATTTATTAAAATTTCCAATATC-CAACACAGACTTTGTACCCCAACCAAATATTACAAACACCACTAGCTAACAG--CATACACCCCATACACATATCACAGAACGCGCTGCCCAAGCAGGGTATATACATAATATTAANGTATTAANGACATAATATGTATATAG-----------------------------------TACATGATGACTATTAATAGTACATAATACATACAATTATTAATTGTACATAACATATTATGTCAAGTCCATTCTTGGTAACATACGTACCCCTTCCATTAGATCACGAGCTTAATTACCATGCCNCGTGAAACCAGCAACCCGCTAGGCAAAGGACTTCTCTTCTCGCTCCGGGCCCATGAACCGTGGGGGTCGCTATTTAATGAACTTTATCAGACATCTGGTTCTTTCTTCAGGGCCATCTCATCTAAAACCGTCCATTCTTTCCTCTTAAATAAGACATCTCGATGGACTAATGGCTAATCAGCCCATGCTCACACATAACTGTGCTGTCATACATTTGGTATTTT-----------------------------------------------------------------------------------------------------------------------------------------------------------------------
		</sequence>
		<sequence>
			<taxon idref="A15665_BIS2_bonasus_Switzerland_3935"/>
			TTCTATTTAAACTATTCCCTGAACTCTTAATATAGTTCCACAAATGTAAAGAGCCTTATCAGTATTAAATTTATTAAAATTTCCAATATC-CAA-------------------------------------------------------------------------------------------------------------------------------------------------------------------------------TACATGATGATCATTAATAGTGCATAGTACATACAATTATTAATTGTACATAACATATTATGTCAAGTCCATTTTTGGTAACATATGTACCTCTTCCATTAGATCACGAGCTTAATTACCATGCC-CGTGAAACCAGCAACCCGCTAGGCAAAGGACCTCTCTTCTCGCTCCGGGCCCATGAACCGTGGGGGTCGCTATTTAATGAACTTTATCAGACATCTGGTTCTTTCTTCAGGGCCATCTCATCTAAAACTGTCCATTCTTTCCTCTTAAATAAGACATCTCGATGGACTAATGGCTAATCAGCCCATGCTCACACATAACTGTGCTGTCATACATTTGGTATTTT-----------------------------------------------------------------------------------------------------------------------------------------------------------------------
		</sequence>
		<sequence>
			<taxon idref="A001_ACS110_BisonX_Urals_14874"/>
			---------------------AACTCTTAATATAGTTCCATAAATGTAAAGAGCCTTGTCAGTATTAAATTTATTAAAAATTCCAATATC-CAACACAGACTTTGTACCCCAACCAAATATTACAAACACCACTAGCCAACAG--CACACACCCCACACACATATCACAGAATGTACTACCCAAGCGGGGTAGGTACATAACATTAATGTATTAAGGACATAATATGTATATAGTACATTAAATTATATGCCCCATGCGTATAAGCAAGTACATGACAACCATTAACAGTACATAATACATACAGTTACTAGTTGTATACAACACCTTATGTCAAGCCCATTCTTGACAATGTACGTGTTCCCTCCATTAGATCACGAGCTTGATTACCATGCCGCGTGAAACCAGCAACCCGCTAGGCAAAGGACCTCTCTTCTCGCTCCGGGCCCATGAATTGTGGGGGTCGCTATTTAATGGACTTTATCAGACATCTGGTTCTTTCTTCAGGGCCATCTCACCTAAAACCGTCCATTCTTTCCTCTTAAATAAGACATCTCGATGGATTAGTGGCTAATCAGCCCATGCTCACACATAACTG----------------------------------------------------------------------------------------------------------------------------------------------------------------------------------------------
		</sequence>
		<sequence>
			<taxon idref="A003_ACS121_BisonX_Urals_14727"/>
			---------------------AACTCTTAATATAGTTCCATAAATGTAAAGAGCCTTGTCAGTATTAAATTTATTAAAAATTCCAATATC-CAACACAGACTTTGTACCCCAACCAAATATTACAAACACCACTAGCCAACAG--CACACACCCCATACACATATCACAGAATGTACTACCCAAGCGGGGTAGGTACATAACATTAATGTATTAAGGACATAATATGTATATAGTACATTAAATTATATGCCCCATGCGTATAAGCAAGTACATGACAACCATTAACAGTACATAATACATACAGTTACTAGTTATATACAACACCTTATGTCAAGCCCATTCTTAACAATGTACGTGTTCTCTCCATTAGATCACGAGCTTGATTACCATGCC-CGTGAAACCAGCAACCCGCTAGGCAAAGGACCTCTCTTCTCGCTCCGGGCCCATGAATTGTGGGGGTCGCTATTTAATGGACTTTATCAGACATCTGGTTCTTTCTTCAGGGCCATCTCACCTAAAACCGTCCATTCTTTCCTCTTAAATAAGACATCTCGATGGATTAGTGGCTAATCAGCCCATGCTCACACATAACTG----------------------------------------------------------------------------------------------------------------------------------------------------------------------------------------------
		</sequence>
		<sequence>
			<taxon idref="A004_ACS088_BisonX_Urals_22885"/>
			---------------------AACTCTTAATATAGTTCCATAAATGTAAAGAGCCTTGTCAGTATTAAATTTATTAAAAATTCCAATATC-CAACACAGACTTTGTACCCCAACCAAATATTACAAACACCACTAGCCAACAG--CACACACCCCATACACATATCACAGAATGTACTACCCAAGCAGGGTAGGTACATAACATTAATGTATTAAGGACATAATATGTATATAGTACATTAAATTATATGCCCCATGCGTATAAGCAAGTACATAACAACCACCGATAGTACATAATACATACAGTTACTAGTTATATACAACACCTTATGTCAAGCCCATTCTTAACAATGTACGTGTTCCCTCCATTAGATCACGAGCTTGATTACCATGCC-CGTGAAACCAGCAACCCGCTAGGCAAAGGACCTCTCTTCTCGCTCCGGGCCCATGAATTGTGGGGGTCGCTATTTAATGGACTTTATCAGACATCTGGTTCTTTCTTCAGGGCCATCTCACCTAAAACCGTCCATTCTTTCCTCTTAAATAAGACATCTCGATGGATTAGTGGCTAATCAGCCCATGCTCACACATAACTGTGCTGTCATACCCTTGGTATTTT-----------------------------------------------------------------------------------------------------------------------------------------------------------------------
		</sequence>
		<sequence>
			<taxon idref="A005_ACS108_BisonX_Urals_18581"/>
			---------------------AATTCTTAATATAGTTCCATAAATGTAAAGAGCCTTGTCAGTATTAAATTTATTAAAAATTCCAATATC-CAACACAGACTTTGTACCCCAACCAAATATTACAAACACCACTAGCCAACAG--CACACACCCCATACACATATCACAGAATGTACTACCCAAGCAGGGTAGGTACATAACATTAATGTATTAAGGACATAATATGTATATAGTACATTAAATTATATGCCCCATGCGTATAAGCAAGTACATAATAACCACCGATAGTACATAATACATACAGTTGCTAGTTGTATACAACATCTTATGTCAAGCCCATTCTTAACAATGTACGTGTTCCCTCCGTTAGATCGCGAGCTTGACTACCATGCC-CGTGAAACCAGCAACCCGCTAGGCAAAGGACCCCTCTTCTCGCTCCGGGCCCATGAATTGTGGGGGTCGCTATTTAATGGACTTTATCAGACATCTGGTTCTTTCTTCAGGGCCATCTCACCTAAAACCGTCCATTCTTTCCTCTTAAATAAGACATCTCGATGGGTTAGTGGCTAATCAGCCCATGCTCACACATAACTGTGCTGTCATACCCTTGGTATTTT-----------------------------------------------------------------------------------------------------------------------------------------------------------------------
		</sequence>
		<sequence>
			<taxon idref="A006_ACS100_BisonX_Urals_22740"/>
			---------------------AACTCTTAATATAGTTCCATAAATGTAAAGAGCCTTGTCAGTATTAAATTTATTAAAAATTCCAATATC-CAACACAGACTTTGTACCCCAACCAAATATTACAAACACCACTAGCCAACAG--CACACACCCCATACACATATCACAGAATGTACTACCCAAGCGGGGTAGGTACATAACATTAATGTATTAAGGACATAATATGTATATAGTACATTAAATTATATGCCCCATGCGTATAAGCAAGTACATGACAACCATTGACAGTACATAATACATACAGTTACTAGTTGTACACAACACCTTATGTCAAGTCCATTCTTGACAATGTACGTGTTCCCTCCATTAGATCACGAGCTTGATTACCATGCCGCGTGAAACCAGCAACCCGCTAGGCAAAGGACCTCTCTTCTCGCTCCGGGCCCATGAATTGTGGGGGTCGCTATTTAATGGACTTTATCAGACATCTGGTTCTTTCTTCAGGGCCATCTCACCTAAAACCGTCCATTCTTTCCTCTTAAATAAGACATCTCGATGGATTAGTGGCTAATCAGCCCATGCTCACACATAACTGTGCTGTCATACCCTTGGTATTTT-----------------------------------------------------------------------------------------------------------------------------------------------------------------------
		</sequence>
		<sequence>
			<taxon idref="A007_ACS094_BisonX_Urals_60660"/>
			---------------------AATTCTTAATATAGTTCCATAAATGTAAAGAGCCTTGTCAGTATTAAATTTATCAAAAATTCCAATATC-CAACACAGACTTTGTACCCCAACCAAATATTACAAACACCACTAACCAACAGCACACACACCCCATACACATATCACAGAATGTACTACCCAAGCAGGGTAGGTACATAATATTAATGTATTAAGGACATAATATGTATATAGTACATTAAATTATATGCCCCATGCGTATAAGCAAGTACATAACAATTACTTGTGGTACATAACACATACAATTACTAGTTATATACAACATTTTATGTCAAGCCCATTCTTAACAATGTACGTGTTCTCTCCATTAGATTACGAGCTTGATTACCATGCT-------------------------------CCCCTCTTCTCGCTCCGGGCCCATGAATCGTGGGGGTCGCTATTTAATGAACTTTATCAGACATCTGGTTCTTTCTTCAGGGCCATTCCATTTAAAACTGTCCATTCTTTCCTCTTAAATAAGACATCTCGATGGATTAGTGACTAATCAGCCCATGCTCACACATAACTGTGCTGTCATACCCTTGGTATTTT-----------------------------------------------------------------------------------------------------------------------------------------------------------------------
		</sequence>
		<sequence>
			<taxon idref="A011_ACS99_BisonX_Urals_150000000"/>
			---------------------AACTCTTAATATAGTTCCATAAATGTAAAGAGCCTTGTCAGTATTAAATTTATTAAAAATTCCAATATC-CAACACAGACTTTGTACCCCAACCAAGTATTACAAACACCACTAGCCAACAA--CACACACCCCATACACATATCACAGAATGTACTACCCAAGCAGGGTAAGTACATAATATTAATGTATTAAAGACATAATATGTATATAGTACATTAAATTATATGCCCCATGCGTATAAGCAAGTACATGACAATTACTGATAGTACATAATACATACAGTTACTAGTTGTACACAACACTTTATGTCAGGTCCATTCTTAATAATGTACGTGTCCTTTTTATTAGATCACGAGCTTGACTACCATGCC-CGTGAAACCAGCAACCCGCTAGGCAAAGGACCTCTCTTCTCGCTCCGGGCCCATGAATCGTGGGGGTCGCTATTTAATGAACTTTATCAGACATCTGGTTCTTTCTTCAGGGCCATCTCATCTAAAACTGTCCATTCTTTCCTCTTAAATAAGACATCTCGATGGATTAGTGGCTAATCAGCCCATGCTCACACATAACTGTGCTGTCATACCCTTGGTATTTT-----------------------------------------------------------------------------------------------------------------------------------------------------------------------
		</sequence>
		<sequence>
			<taxon idref="A016_ACS104_BisonX_Urals_49890"/>
			---------------------AACTCTTAATATAGTTCCATAAATGTAAAGAGCCTTGTCAGTATTAAATTTATTAAAAATTCCAATATC-CAACACAGACTTTGTACCCCAACCAAATATTACAAACACCACTAGCCAACAG--CACACACCCCATACACATATCACAGAATGTACTACCCAAGCAGGATAAGTACATAATATTAATGTATTAAGGACATAATATGTATATAGTACATTAAATTATATGCCCCATGCGTATAAGCAAGTACATAACAATCACCGATAGTACATAATACATACAATTACTGGTTGTGTACAACACTTTATGTCAAGCCCATCCTTAACAATGTACGTGTTCCCTCCATTAGATCACGAGCTTGATCACCATGCCGCGTGAAACCAGCAACCCGCTAGGCAAAGGACCCCTCTTCTCGCTCCGGGCCCATGAATTGTGGGGGTCGCTATTTAATGAACTTTATCAGACATCTGGTTCTTTCTTCAGGGCCATCTCACCTAAAACCGTCCATTCTTTCCTCTTAAATAAGACATCTCGATGGATTAGTGACTAATCAGCCCATGCTCACACATAACTGTGCTGTCATACCCTTGGTATTTT-----------------------------------------------------------------------------------------------------------------------------------------------------------------------
		</sequence>
		<sequence>
			<taxon idref="A017_ACS103_BisonX_Urals_22713"/>
			---------------------AACTCTTAATATAGTTCCATAAATGTAAAGAGCCTTGTCAGTATTAAATTTATTAAAAATTCCAATATC-CAACACAGACTTTGTACCCCAACCAAATATTATAAACACCACTAGCCAACAG--CACACACCCCATACACATATCACAGAATGTACTACCCAAGCAGGGTATGTACATAACATTAATGTATTAAGGACATAATATGTATATAGTACATTAAATTATATGCCCCATGCGTATAAGCAAGTACATAACAACCACCAATAGTACATAATACATACAGTTGCTAGTTGTATACAACATTTTATGTCAAGCCCATTCTTAACAATGTACGTGTTCCCTCCATTAGATCACGAGCTTGATTACCATGCCGCGTGAAACCAGCAACCCGCTAGGCAAAGGACCTCTCTTCTCGCTCCGGGCCCATGAATTGTGGGGGTCGCTATTTAATGAACTTTATCAGACATCTGGTTCTTTCTTCAGGGCCATCTCACCTAAAACCGTCCATTCTTTCCTCTTAAATAAGACATCTCGATGGATTAGTGGCTAATCAGCCCATGCTCACACATAACTG----------------------------------------------------------------------------------------------------------------------------------------------------------------------------------------------
		</sequence>
		<sequence>
			<taxon idref="A018_ACS102_BisonX_Urals_15746"/>
			---------------------AACTCTTAATATAGTTCCATAAATGTAAAGAGCCTTGTCAGTATTAAATTTATTAAAAATTCCAATATC-CAACACAGACTTTGTACCCCAACCAAATATTACAAACACCACTAGCCAACAG--CACACACCCCATACACATATCACAGAATGTACTACCCAAGCGGGGTAGGTACATAACATTAATGTATTAAGGACATAATATGTATATAGTACATTAAATTATATGCCCCATGCGTATAAGCAAGTACATGACAACCATTGACAGTACATAATACATACAGTTACTAGTTGTATACAACACCTTATGTCAAGCCCATTCTTGGCAATGTACGTGTTCCCTCCATTAGATCGCGAGCTTGATTACCATGCCGCGTGAAACCAGCAACCCGCTAGGCAAAGGACCTCTCTTCTCGCTCCGGGCCCATGAATTGTGGGGGTCGCTATTTAATGGACTTTATCAGACATCTGGTTCTTTCTTCAGGGCCATCTCACCTAAAACCGTCCATTCTTTCCTCTTAAATAAGACATCTCGATGGATTAGTGACTAATCAGCCCATGCTCACACATAACTGTGCTGTCATACCCTTGGTATTTT-----------------------------------------------------------------------------------------------------------------------------------------------------------------------
		</sequence>
		<sequence>
			<taxon idref="A2791_JGAC09_BisonX_NorthSea_150000000"/>
			---------------------AACTCTTAATATAGTTCCATAAATGTAAAGAGCCTTGTCAGTATTAAATTTATTAAAAATTCCAATATC-CAACACAGACTTTGTACCCCAACCAAATATTACAAACACCACTAGCCAACAG--CATACACCCCATACACATATCACAGAATGTACTACCCAAGCAGGGTAAGTACATAATATTAATGTACTAAAGACATAATATGTATATAGTACATTAAATTATATGCCCCATGCATATAAGCAAGTACATGTCAATCATCGATAGTACATAACACATACAATTACTAGTCACACACAACATTTTATGTCAAGTCCACTTCTAGTAATGTATGTGCTCTTTCCATTAGATCACGAGCTTGACTACCATGCCGCGTGAAACCAGCAACCCGCTAGGCAAAGGACTTCTCTTCTCGCTCCGGGCCCATGAACTGTGGGGGTCGCTATTTAATGAACTTTATCAGACATCTGGTTCTTTCTTCAGGGCCATCTCACCTAAAACCGTCCATTCTTTCCTCTTAAATAAGACATCTCGATGGATTAGTGGCTAATCAGCCCATGCTCACACATAACTGTGCTGTCATACCCTTGGTATTTT-----------------------------------------------------------------------------------------------------------------------------------------------------------------------
		</sequence>
		<sequence>
			<taxon idref="A2795_JGAC13_BisonX_NorthSea_33225"/>
			---------------------AACTCTTAATATAGTTCCATAAATGTAAAGAGCCTTGTCAGTATTAAATTTATTAAAAATTCCAGTATC-CAACACAGACTTTGTACCCCAACCAAATATTACAAACACCACTAGCCAACAG--CACACACCCCATACACATATCACAGAATGTACTACCCAAGCAGGGTAGGTACATAACATTAATGTATTAAGGACATAATATGTATATAGTACATTAAATTATATGCCCCATGCRTATAAGCAAGTACATAACAACCACCGATAGTACATAATACATACAGTTGCTAGTTGTATACAACATCTTATGTCAAGCCCATTCTTAACAATGTACGTGTTCCCTCCATTAGATCACGAGCTTGATTACCATGCCGCGTGAAACCAGCAACCCGCTAGGCAAAGGACCTCTCTTCTCGCTCCGGGCCCATGAATTGTGGGGGTCGCTATTTAATGGACTTTATCAGACATCTGGTTCTTTCTTCAGGGCCATCTCACCTAAAACCGTCCATTCTTTCCTCTTAAATAAGACATCTCGATGGATTAGTGGCTAATCAGCCCATGCTCACACATAACTGTGCTGTCATACCCTTGGTATTTT-----------------------------------------------------------------------------------------------------------------------------------------------------------------------
		</sequence>
		<sequence>
			<taxon idref="A2798_JGAC16_BisonX_NorthSea_33453"/>
			---------------------------------------------------------------------------------------------------------------------------------------------------------------------------------------------------------CATTAATGTATTAAGGACATAATATGTATATAGTACATTAAATTATATGCCCCATGCGTATAAGCAAGTACATAACAATCACTGATAGTACATAATACATACAGTTACTAGTTGTATACAACACTTTATGTCAAGCCCATTCTTAACAATGTACGTGTTTTCTCCATTAGATCACGAGCTTGATTACCATGCCGCGTGAAACCAGCAACCCGCTAGGCAAAGGACCTCTCTTCTCGCTCCGGGCCCATGAATTGTGGGGGTCGCTATTTAATGGATTTTATCAGACATCTGGTTCTTTCTTCAGGGCCATCTCATCTAAAACCGTCCATTCTTTCCTCTTAAATAAGACATCTCGATGGATTAGTGGCTAATCAGCCCATGCTCACACATAACTGTGCTGTCATACCCTTGGTATTTT-----------------------------------------------------------------------------------------------------------------------------------------------------------------------
		</sequence>
		<sequence>
			<taxon idref="A2808_JGAC26_BisonX_NorthSea_150000000"/>
			---------------------AACTCTTAATATAGTTCCATAAATGTAAAGAGCCTTGTCAGTATTAAATTTATTAAAAATTCCAATATC-CAACACAGACTTTGTACCCCAACCAAATATTACAAACACCACTAGCCAACAG--CATACACCCCATACACATATCACAGAATGTACTACCCAAGCAGGGTAAGTACATAATATTAATGTACTGAAGACATAATATGTATATAGTACATTAAATTATATGCCCCATGCATATAAGCAAGTACATACCAATCATTGATAGTACATAACACATACAATCACTAGTCACACACAACATTTTATGTCAAGTCCACTTTTAGTAATATATGTGCTCCTTCCATTAGATCACGAGCTTGATTACCATGCCGCGTGAAACCAGCAATCCGTTAGGCAAAGGACTTCTCTTCTCGCTCCGGGCCCATGAACCGTGGGGGTCGCTATTTAATGAACTTTATCAGACATCTGGTTCTTTCTTCAGGACCATCTCACCTAAAACCGTCCATTCTTTCCTCTTAAATAAGACATCTCGATGGATTAGTGACTAATCAGCCCATGCTCACACATAACTGTGCTGTCATACCCTTGGTATTTT-----------------------------------------------------------------------------------------------------------------------------------------------------------------------
		</sequence>
		<sequence>
			<taxon idref="A2809_JGAC27_BisonX_NorthSea_150000000"/>
			---------------------AACTCTTAATATAGTTCCATAAATGTAAAGARCCTTGTCAGTATTAAATTTATTAAAAATTCCAATATC-CAACACAGACTTTGTACCCCAACCAAATATTACAAACACCACTAGCCAACAG--CATACACCCCATACACATATCACAGAATGCACTANNNNNNNNNNNNNNNNNNNNNNTATTAATGTACTAAAGACATAATATGTATATAGTACATTAAATTATATGCCCCATGCATATAAGCAAGTACATACCAATCATTGGTAGTACATAACACATACAATTACTAGTCATACACAACATTTTATGTCAAGTCCACTTTTAGTAATATATGTGCTCTTTCCATTAGATCACGAACTTGATTACCATGCCGCGTGAAACCAGCAACCCGCTAGGCAAAGGACTTCTCTTCTCGCTCCGGGCCCATGAGCCGTGGGGGTCGCTATTTAATGAACTTTATCAGACATCTGGTTCTTTCTTCAGGACCATCTCACCTAAAACCGTCCATTCTTTCCTCTTAAATAAGAYATCTCGATGGATTAGTGACTAATCAGCCCATGCTCACACATAACTGTGCTGTCATACCCTTGGTATTTT-----------------------------------------------------------------------------------------------------------------------------------------------------------------------
		</sequence>
		<sequence>
			<taxon idref="A2811_JGAC29_BisonX_NorthSea_150000000"/>
			---------------------AACTCTTAATATAGTTCCATAAATGTAAAGAGCCTTGTCAGTATTAAATTTATTAAAAATTCCAATATC-CAACACAGACTTTGTACCCCAACCAAATATTACAAACACCACTAGCCAACAG--CATACACCCCATACACATATCACAGAATGTACTACCCAAGCAGGGTAAGTACATAATATTAATGTACTGAAGACATAATATGTATATAGTACATTAAATTATATGCCCCATGCATATAAGCAAGTACATACCAATCATTGATAGTACATAACACATACAATCACTAGTCACACACAACATTTTATGTCAAGTCCACTTTTAGTAATATATGTGCTCCTTCCATTAGATCACGAGCTTGATTACCATGCCGCGTGAAACCAGCAACCCGCTAGGCAAAGGACTTCTCTTCTCGCTCCGGGCCCATGAACCGTGGGGGTCGCTATTTAATGAACTTTATCAGACATCTGGTTCTTTCTTCAGGACCATCTCACCTAAACCCGTCCATTCTTTCCTCTTAAATAAGACATCTCGATGGATTAGTGACTAATCAGCCCATGCTCACACATAACTGTGCTGTCATACCCTTGGTATTTT-----------------------------------------------------------------------------------------------------------------------------------------------------------------------
		</sequence>
		<sequence>
			<taxon idref="A4089_BisonX_Caucasus_100000000"/>
			---------------------AACTCTTAATATAGTTCCATAAATGTAAAGAGCCTTGTCAGTATTAAATTTATTAAAAATTCCAATATC-CAACACAGACTTTGTACCCCAACCAAATATTACAAACACCACTAGCCAACAG--CACACACCCCATACACATATCACAGAATGTACTACCCAAGCGGGGTAAGTACATAATATTAATGTATTAAAGACATAATATGTATATAGTACATTAAATTATATGCCCCATGCGTATAAGCAAGTACATAATAATCACTGATAGTACATAATACATACAGTTACTAGTTGTACACAACACCTTATGTCTAGTCCATTCTTAACAATGTACGTGCTCTCTCCATTAGATCACGAGCTTGATTACCATGCCGCGTGAAACCAGCAACCCGCTAGGCAAAGGACCTCTCTTCTCGCTCCGGGCCCATGAATCGTGGGGGTCGCTATTTAATGAACTTTATCAGACATCTGGTTCTTTCTTCAGGGCCATCTCACCTAAAACTGTCCATTCTTTCCTCTTAAATAAGACATCTCGATGGATTAGTGGCTAATCAGCCCATGCTCACACATAACTGTGCTGTCATACCCTTGGTATTTT-----------------------------------------------------------------------------------------------------------------------------------------------------------------------
		</sequence>
		<sequence>
			<taxon idref="A4091_BisonX_Caucasus_100000000"/>
			---------------------AACTCTTAATATAGTTCCATAAATGTAAAGAGCCTTGTCAGTATTAAATTTATTAAAAATTCCAATATC-CAACACAGACTTTGTACCCCAACCAAATATTACAAACACCACTAGCCAACAG--CACACACCCCATACACATATCACAGAATGTACTACCCAAGCAGGGTAAGTACATAATATTAATGTATTAAAGACATAATATGTATATAGNNNNNNNNNNNNNNNNNNNNNNNNNNNNNNNNNNNTACATAACAATCACTGATAGTGCGCAATACATACAGTTACTAGTTRTACCCAACACTTTATGTCAAGTCCATTCCTAGTAATGTATGTGCTCTTTCCATTAGATCACGAGCTTGTTTACCATGCCGCGTGAAACCAGCAAYCCGCTAGGCAGAGGATTCCTCTTCTCGCTCCGGGCCCATGAATCGTGGGGRTCGCTATTTAATGAACTTTATCAGACATCTGRTTCTTTCTTCAGGGCCATCTCACCTAAAACCGTCCATTCTTTCCTCTTAAATAAGACATCTCGATGGACTAATGGCTAATCAGCCCATGCTCACACATAACTGTGCTGTCATACCCTTGGTATTTT-----------------------------------------------------------------------------------------------------------------------------------------------------------------------
		</sequence>
		<sequence>
			<taxon idref="A4092_BisonX_Caucasus_100000000"/>
			---------------------AACTCTTAATATAGTTCCATAAATGTAAAGAGCCTTGTCAGTATTAAATTTATTAAAAATTCCAATATC-CAACACAGACTTTGTACCCCAACCAAATATTACAAATACCACTAACCAACAG--CACACACCCCATACACATATCACAGAATGTACTACCCAAGCAGGGTAAGTACATAATATTAATGTATTAAGGACATAATATGTATATAGTACATTAAATAAATTGCCCCATGCATAATAGCAAGTACATAACAATCACTTATAGTACATAATACATACAATTACTAGTTGCATACAACATTTTATGTCAAGCCCATTTTTAACAATGTACGTGTTCTCTCCATTAGATCACGAGCTTGATTACCATGCCGCGTGAAACCAGCAACCCGCTAGGCAAAGGACCCCTCTTCTCGCTCCGGGCCCATGAATCGTGGGGGTCGCTATTTAATGAACTTTATCAGACATCTGGTTCTTTCTTCAGGGCCATTTCACTTAAAACTGTCCATTCTTTCCTCTTAAATAAGACATCTCGATGGATTAGTGGCTAATCAGCCCATGCTCACACATAACTGTGCTGTCATACCCTTGGTATTTT-----------------------------------------------------------------------------------------------------------------------------------------------------------------------
		</sequence>
		<sequence>
			<taxon idref="A4094_BisonX_Caucasus_100000000"/>
			---------------------AACTCTTAATATAGTTCCATAAATGTAAAGAGCCTTGTCAGTATTAAATTTATTAAAAATTCCAATATC-CAANNNNNNNNNNNNNNNNNNNNNNAATATTACAAACACCACTAGCCAACAG--CACACACCCCATACACATATCACAGAATGTACTACCCAAGCAGGGTAAGTACATAATATTAATGTATTAAGGACATAATATGTATATAGNNNNNNNNNNNNNNNNNNNNNNNNNNNNNNNNNNNTACATAACAATCACTGACAGTACATAATACATACAATTACTAGTTGTGTATAACACTTTATGTCAAGCCCATTCTTAACAATGTACGTGTTCCCTCCATTAGATCACGAGCTTGACTACCATGCCGCGTGAAACCAGCAACCCGCTAGGCAAAGGACCTCTCTTCTCGCTCCGGGCCCATGAATTGTGGGGGTCGCTATTTAATGAACTTTATCAGACATCTGGTTCTTTCTTCAGGGCCATCTCACCTAAAACCGTCCATTCTTTCCTCTTAAATAAGACATCTCGATGGATTAGTGACTAATCAGCCCATGCTCACACATAACTGTGCTGTCATACCCTTGGTATTTT-----------------------------------------------------------------------------------------------------------------------------------------------------------------------
		</sequence>
		<sequence>
			<taxon idref="A4104_BisonX_Caucasus_14045"/>
			---------------------AACTCTTAATATAGTTCCATAAATGTAAAGAGCCTTGTCAGTATTAAATTTATTAAAAATTCCAATATC-CAACACAGACTTTGTACCCCAACCAAATATTACAAACACCACTAGCCAACAG--CACACACCCCATACACATATCACAGAATGTACTACCCAAGCGGGGTAGGTACATAACATTAATGTATTAAGGACATAATATGTATATAGTACATTAAATTATATGCCCCATGCGTATAAGCAAGTACATAACAACCACTGATAGTACATAATACATACAGTTACTAGTCATATACAACACCTTATGTCAAGCCCATTCTTAACAATGTACGTGCTCCCTCCATTAGATCACGAGCTTGATTACCATGCCGCGTGAAACCAGCAACCCGCTAGGCAAAGGACCTCTCTTCTCGCTCCGGGCCCATGAATTGTGGGGGTCGCTATTTAATGGACTTTATCAGACATCTGGTTCTTTCTTCAGGGCCATCTCACCTAAAACCGTCCATTCTTTCCTCTTAAATAAGACATCTCGATGGATTAGTGGCTAATCAGCCCATGCTCACACATAACTGTGCTGTCATACCCTTGGTATTTT-----------------------------------------------------------------------------------------------------------------------------------------------------------------------
		</sequence>
		<sequence>
			<taxon idref="BS599_BisonX_Urals_30651"/>
			---------------------AACTCTTAATATAGTTCCATAAATGTAAAGAGCCTTGTCAGTATTAAATTTATTAAAAATTCCAATATC-CAACACAGACTTTGTACCCCAACCAAATATTACAAACACCACTAGCCAACAG--CACACACCCCATACACATATCACAGAATGTACTACCCAAGCAGGGTAGGTACATAACATTAATGTATTAAAGACATAATATGTATATAGTACATTAAATTATATGCCCCATGCRTATAAGCAAGTACATAACAACCACCGATAGTACATAATACATACAGTTACTAGTTATATACAACACCTTATGTCAAGTCCATTCTTAACAATGTACGTGTTCCCTCCATTAGATCACGAGCTTGATTACCATGCCGCGTGAAACCAGCAACCCGCTAGGCAAAGGACCCCTCTTCTCGCTCCGGGCCCATGAATTGTGGGGGTCGCTATTTAATGGACTTTATCAGACATCTGGTTCTTTCTTCAGGGCCATCTCACCTAAAACCGTCCATTCTTTCCTCTTAAATAAGACATCTCGATGGATTAGTGGCTAATCAGCCCATGCTCACACATAAC------------------------------------------------------------------------------------------------------------------------------------------------------------------------------------------------
		</sequence>
		<sequence>
			<taxon idref="BS604_BisonX_Urals_56123"/>
			---------------------AACTCTTAATATAGTTCCATAAATGTAAAGAGCCTTGTCAGTATTAAATTTATTAAAAATTCCAATATC-CAACACAGACTTTGTACCCCAACCAAATATTACAAACACCACTAGCCAACAG--CACACACCCCATACACATATCACAGAATGTACTACCCAAGCAGGGTAGGTACATAATATTAATGTATTAAGGACATAATATGTATATAGTACATTAAATTATATGCCCCATGCGTATAAGCAAGTACATGATAACTATCGACAGTACATAATACATACAGTTACTAGTTATATACAACACTTTATGTCAAGTCCATTCTTAACAATGTACATGCTCCCTCCATTAGATCACGAGCTTGATTACCATGCCGCGTGAAACCAGCAACCCGCTAGGCAGAGGACCCCTCTTCTCGCTCCGGGCCCATGAATCGTGGGGGTCGCTATTTAATGAATTTTATCAGACATCTGGTTCTTTCTTCAGGGCCATCTCACTTAAAACCGTCCATTCTTTCCTCTTAAATAAGACATCTCGATGGATTAGTGGCTAATCAGCCCATGCTCACACATAAC------------------------------------------------------------------------------------------------------------------------------------------------------------------------------------------------
		</sequence>
		<sequence>
			<taxon idref="BS606_BisonX_Urals_29038"/>
			---------------------AACTCTTAATATAGTTCCATAAATGTAAAGAGCCTTGTCAGTATTAAATTTATTAAAAATTCCAATATC-CAACACAGACTTTGTACCCCAACCAAATATTACAAACACCACTAGCCAACAG--CACACACCCCATACACATATCACAGAATGTACTACCCAAGCAGGGTAGGTACATAACATTAATGTATTAAGGACATAATATGTATATAGTACATTAAATTATATGCCCCATGCGTATAAGCAAGTACATAACAACCACCGATAGTACATAATACATACAGTTGCTAGTTATATACAACATCTTATGTCAAGCCCATTTTTAACAATGTACGTGTTCCCTCCATTAGATCACGAGCTTGATTACCATGCCGCGTGAAACCAGCAACCCGCTAGGCAAAGGACCTCTCTTCTCGCTCCGGGCCCATGAATTGTGGGGGTCGCTATTTAATGGACTTTATCAGACATCTGGTTCTTTCTTCAGGGCCATCTCATCTAAAACTGTCCATTCTTTCCTCTTAAATAAGACATCTCGATGGATTAGTGGCTAATCAGCCCATGCTCACACATAAC------------------------------------------------------------------------------------------------------------------------------------------------------------------------------------------------
		</sequence>
		<sequence>
			<taxon idref="A15526_ITA2_BisonX_Italy_16396"/>
			TTCTATTTAAACTATTCCCTGAACTCTTAATATAGTTCCATAAATGTAAAGAGCCTTGTCAGTATTAAATTTATTAAAAATTCCAATATC-CAA-------------------------------------------------------------------------------------------------------------------------------------------------------------------------------TACATGACAACCAATGATAGTACATAATACATACAGTTACTAGTTGTATACAACATCTTATGTCAAGCCCATTCTTAGCAATGTACGTGTTCCCTCCATTAGATCACGAGCTTGATTACCATGCC-----------GCAACCCGCTAGGCAAAGGACCTCTCTTCTCGCTCCGGGCCCATGAATTGTGGNGGTCGCTATTTAATGGACTTTATCAGACATCTGG-----------------------------------------------------------------------------------------------------------------------------------------------------------------------------------------------------------------------------------------------------------------------------------------------------
		</sequence>
		<sequence>
			<taxon idref="A15660_A88A_BisonX_Ukraine_22519"/>
			-------------------TGAACTCTTAATATAGTTCCATAAATGTAAAGAGCCTTGTCAGTATTAAATTTATTAAAAATTCCAATATC-CAA-------------------------------------------------------------------------------------------------------------------------------------------------------------------------------TACATAGCAACCATCGATAGTACATAATACATACAGTTGCTAGTTGTATACAACACTTTATGTCAAGCCCATTCTTAACAATGTACGTGTTCCCTCCACTAGATCACGAGCTTGATTACCATGCCC-GTGAAACCAGCAACCCGCTAGGCAAAGGACCTCTCTTCTCGCTCCGGGCCCATGAATTGTGGGGGTCGCTATTTAATGGACTTTATCAGACATCTGGTTCTTTCTTCAGGGCCATCTCACCTAAAACCGTCCATTCTTTCCTCTTAAATAAGACATCTCGATGGATTAGTGACTAATCAGCCCATGCTCACACATAACTGTGCTGT-CATACCCTTGGTATTTT----------------------------------------------------------------------------------------------------------------------------------------------------------------------
		</sequence>
	</alignment>

	<!-- The unique patterns from 1 to end                                       -->
	<!-- npatterns=244                                                           -->
	<patterns id="patterns" from="1" strip="false">
		<alignment idref="alignment"/>
	</patterns>

	<!-- This is a simple constant population size coalescent model              -->
	<!-- that is used to generate an initial tree for the chain.                 -->
	<constantSize id="initialDemo" units="years">
		<populationSize>
			<parameter id="initialDemo.popSize" value="100.0"/>
		</populationSize>
	</constantSize>

	<!-- Generate a random starting tree under the coalescent process            -->
	<coalescentSimulator id="startingTree">
		<coalescentSimulator>
			<taxa idref="bonasus"/>
			<constantSize idref="initialDemo"/>
		</coalescentSimulator>
		<coalescentSimulator>
			<taxa idref="BisonX"/>
			<constantSize idref="initialDemo"/>
		</coalescentSimulator>
		<taxa idref="taxa"/>
		<constantSize idref="initialDemo"/>
	</coalescentSimulator>

	<!-- Generate a tree model                                                   -->
	<treeModel id="treeModel">
		<coalescentTree idref="startingTree"/>
		<rootHeight>
			<parameter id="treeModel.rootHeight"/>
		</rootHeight>
		<nodeHeights internalNodes="true">
			<parameter id="treeModel.internalNodeHeights"/>
		</nodeHeights>
		<nodeHeights internalNodes="true" rootNode="true">
			<parameter id="treeModel.allInternalNodeHeights"/>
		</nodeHeights>

		<!-- START Tip date sampling                                                 -->
		<leafHeight taxon="A011_ACS99_BisonX_Urals_150000000">
			<parameter id="age(A011_ACS99_BisonX_Urals_150000000)"/>
		</leafHeight>
		<leafHeight taxon="A2791_JGAC09_BisonX_NorthSea_150000000">
			<parameter id="age(A2791_JGAC09_BisonX_NorthSea_150000000)"/>
		</leafHeight>
		<leafHeight taxon="A2808_JGAC26_BisonX_NorthSea_150000000">
			<parameter id="age(A2808_JGAC26_BisonX_NorthSea_150000000)"/>
		</leafHeight>
		<leafHeight taxon="A2809_JGAC27_BisonX_NorthSea_150000000">
			<parameter id="age(A2809_JGAC27_BisonX_NorthSea_150000000)"/>
		</leafHeight>
		<leafHeight taxon="A2811_JGAC29_BisonX_NorthSea_150000000">
			<parameter id="age(A2811_JGAC29_BisonX_NorthSea_150000000)"/>
		</leafHeight>
		<leafHeight taxon="A4089_BisonX_Caucasus_100000000">
			<parameter id="age(A4089_BisonX_Caucasus_100000000)"/>
		</leafHeight>
		<leafHeight taxon="A4091_BisonX_Caucasus_100000000">
			<parameter id="age(A4091_BisonX_Caucasus_100000000)"/>
		</leafHeight>
		<leafHeight taxon="A4092_BisonX_Caucasus_100000000">
			<parameter id="age(A4092_BisonX_Caucasus_100000000)"/>
		</leafHeight>
		<leafHeight taxon="A4093_56300_bonasus_Caucasus_100000000">
			<parameter id="age(A4093_56300_bonasus_Caucasus_100000000)"/>
		</leafHeight>
		<leafHeight taxon="A4094_BisonX_Caucasus_100000000">
			<parameter id="age(A4094_BisonX_Caucasus_100000000)"/>
		</leafHeight>

		<!-- END Tip date sampling                                                   -->

	</treeModel>

	<!-- Taxon Sets                                                              -->
	<tmrcaStatistic id="tmrca(NoTipCal)" includeStem="false">
		<mrca>
			<taxa idref="NoTipCal"/>
		</mrca>
		<treeModel idref="treeModel"/>
	</tmrcaStatistic>
	<tmrcaStatistic id="tmrca(bonasus)" includeStem="false">
		<mrca>
			<taxa idref="bonasus"/>
		</mrca>
		<treeModel idref="treeModel"/>
	</tmrcaStatistic>
	<monophylyStatistic id="monophyly(bonasus)">
		<mrca>
			<taxa idref="bonasus"/>
		</mrca>
		<treeModel idref="treeModel"/>
	</monophylyStatistic>
	<tmrcaStatistic id="tmrca(BisonX)" includeStem="false">
		<mrca>
			<taxa idref="BisonX"/>
		</mrca>
		<treeModel idref="treeModel"/>
	</tmrcaStatistic>
	<monophylyStatistic id="monophyly(BisonX)">
		<mrca>
			<taxa idref="BisonX"/>
		</mrca>
		<treeModel idref="treeModel"/>
	</monophylyStatistic>

	<!-- Generate a gmrfSkyrideLikelihood for GMRF Bayesian Skyride process      -->
	<gmrfSkyrideLikelihood id="skyride" timeAwareSmoothing="true" randomizeTree="false">
		<populationSizes>

			<!-- skyride.logPopSize is in log units unlike other popSize                 -->
			<parameter id="skyride.logPopSize" dimension="49" value="21.128730945054574"/>
		</populationSizes>
		<groupSizes>
			<parameter id="skyride.groupSize" dimension="49"/>
		</groupSizes>
		<precisionParameter>
			<parameter id="skyride.precision" value="1.0" lower="0.0"/>
		</precisionParameter>
		<populationTree>
			<treeModel idref="treeModel"/>
		</populationTree>
	</gmrfSkyrideLikelihood>

	<!-- The uncorrelated relaxed clock (Drummond, Ho, Phillips & Rambaut (2006) PLoS Biology 4, e88 )-->
	<discretizedBranchRates id="branchRates">
		<treeModel idref="treeModel"/>
		<distribution>
			<logNormalDistributionModel meanInRealSpace="true">
				<mean>
					<parameter id="ucld.mean" value="1.0E-7" lower="0.0"/>
				</mean>
				<stdev>
					<parameter id="ucld.stdev" value="0.3333333333333333" lower="0.0"/>
				</stdev>
			</logNormalDistributionModel>
		</distribution>
		<rateCategories>
			<parameter id="branchRates.categories"/>
		</rateCategories>
	</discretizedBranchRates>
	<rateStatistic id="meanRate" name="meanRate" mode="mean" internal="true" external="true">
		<treeModel idref="treeModel"/>
		<discretizedBranchRates idref="branchRates"/>
	</rateStatistic>
	<rateStatistic id="coefficientOfVariation" name="coefficientOfVariation" mode="coefficientOfVariation" internal="true" external="true">
		<treeModel idref="treeModel"/>
		<discretizedBranchRates idref="branchRates"/>
	</rateStatistic>
	<rateCovarianceStatistic id="covariance" name="covariance">
		<treeModel idref="treeModel"/>
		<discretizedBranchRates idref="branchRates"/>
	</rateCovarianceStatistic>

	<!-- The HKY substitution model (Hasegawa, Kishino & Yano, 1985)             -->
	<HKYModel id="hky">
		<frequencies>
			<frequencyModel dataType="nucleotide">
				<frequencies>
					<parameter id="frequencies" value="0.25 0.25 0.25 0.25"/>
				</frequencies>
			</frequencyModel>
		</frequencies>
		<kappa>
			<parameter id="kappa" value="2.0" lower="0.0"/>
		</kappa>
	</HKYModel>

	<!-- site model                                                              -->
	<siteModel id="siteModel">
		<substitutionModel>
			<HKYModel idref="hky"/>
		</substitutionModel>
		<gammaShape gammaCategories="6">
			<parameter id="alpha" value="0.5" lower="0.0"/>
		</gammaShape>
	</siteModel>

	<!-- Likelihood for tree given sequence data                                 -->
	<treeLikelihood id="treeLikelihood" useAmbiguities="false">
		<patterns idref="patterns"/>
		<treeModel idref="treeModel"/>
		<siteModel idref="siteModel"/>
		<discretizedBranchRates idref="branchRates"/>
	</treeLikelihood>

	<!-- Define operators                                                        -->
	<operators id="operators" optimizationSchedule="log">
		<scaleOperator scaleFactor="0.75" weight="0.1">
			<parameter idref="kappa"/>
		</scaleOperator>
		<deltaExchange delta="0.01" weight="0.1">
			<parameter idref="frequencies"/>
		</deltaExchange>
		<scaleOperator scaleFactor="0.75" weight="0.1">
			<parameter idref="alpha"/>
		</scaleOperator>
		<scaleOperator scaleFactor="0.75" weight="3">
			<parameter idref="ucld.mean"/>
		</scaleOperator>
		<scaleOperator scaleFactor="0.75" weight="3">
			<parameter idref="ucld.stdev"/>
		</scaleOperator>
		<subtreeSlide size="1.5E8" gaussian="true" weight="15">
			<treeModel idref="treeModel"/>
		</subtreeSlide>
		<narrowExchange weight="15">
			<treeModel idref="treeModel"/>
		</narrowExchange>
		<wideExchange weight="3">
			<treeModel idref="treeModel"/>
		</wideExchange>
		<wilsonBalding weight="3">
			<treeModel idref="treeModel"/>
		</wilsonBalding>
		<scaleOperator scaleFactor="0.75" weight="3">
			<parameter idref="treeModel.rootHeight"/>
		</scaleOperator>
		<uniformOperator weight="30">
			<parameter idref="treeModel.internalNodeHeights"/>
		</uniformOperator>
		<gmrfBlockUpdateOperator scaleFactor="2.0" weight="2">
			<gmrfSkyrideLikelihood idref="skyride"/>
		</gmrfBlockUpdateOperator>
		<upDownOperator scaleFactor="0.75" weight="3">
			<up>
				<parameter idref="ucld.mean"/>
			</up>
			<down>
				<parameter idref="treeModel.allInternalNodeHeights"/>
			</down>
		</upDownOperator>
		<swapOperator size="1" weight="10" autoOptimize="false">
			<parameter idref="branchRates.categories"/>
		</swapOperator>
		<uniformIntegerOperator weight="10">
			<parameter idref="branchRates.categories"/>
		</uniformIntegerOperator>
		<randomWalkOperator windowSize="1.0" weight="1" boundaryCondition="absorbing">
			<parameter idref="age(A011_ACS99_BisonX_Urals_150000000)"/>
		</randomWalkOperator>
		<randomWalkOperator windowSize="1.0" weight="1" boundaryCondition="absorbing">
			<parameter idref="age(A2791_JGAC09_BisonX_NorthSea_150000000)"/>
		</randomWalkOperator>
		<randomWalkOperator windowSize="1.0" weight="1" boundaryCondition="absorbing">
			<parameter idref="age(A2808_JGAC26_BisonX_NorthSea_150000000)"/>
		</randomWalkOperator>
		<randomWalkOperator windowSize="1.0" weight="1" boundaryCondition="absorbing">
			<parameter idref="age(A2809_JGAC27_BisonX_NorthSea_150000000)"/>
		</randomWalkOperator>
		<randomWalkOperator windowSize="1.0" weight="1" boundaryCondition="absorbing">
			<parameter idref="age(A2811_JGAC29_BisonX_NorthSea_150000000)"/>
		</randomWalkOperator>
		<randomWalkOperator windowSize="1.0" weight="1" boundaryCondition="absorbing">
			<parameter idref="age(A4089_BisonX_Caucasus_100000000)"/>
		</randomWalkOperator>
		<randomWalkOperator windowSize="1.0" weight="1" boundaryCondition="absorbing">
			<parameter idref="age(A4091_BisonX_Caucasus_100000000)"/>
		</randomWalkOperator>
		<randomWalkOperator windowSize="1.0" weight="1" boundaryCondition="absorbing">
			<parameter idref="age(A4092_BisonX_Caucasus_100000000)"/>
		</randomWalkOperator>
		<randomWalkOperator windowSize="1.0" weight="1" boundaryCondition="absorbing">
			<parameter idref="age(A4093_56300_bonasus_Caucasus_100000000)"/>
		</randomWalkOperator>
		<randomWalkOperator windowSize="1.0" weight="1" boundaryCondition="absorbing">
			<parameter idref="age(A4094_BisonX_Caucasus_100000000)"/>
		</randomWalkOperator>
	</operators>

	<!-- Define MCMC                                                             -->
	<mcmc id="mcmc" chainLength="50000000" autoOptimize="true" operatorAnalysis="Wisent_BEAST_Relaxed_Skyride.ops">
		<posterior id="posterior">
			<prior id="prior">
				<booleanLikelihood>
					<monophylyStatistic idref="monophyly(bonasus)"/>
					<monophylyStatistic idref="monophyly(BisonX)"/>
				</booleanLikelihood>
				<logNormalPrior mean="1.0" stdev="1.25" offset="0.0" meanInRealSpace="false">
					<parameter idref="kappa"/>
				</logNormalPrior>
				<uniformPrior lower="0.0" upper="1.0">
					<parameter idref="frequencies"/>
				</uniformPrior>
				<exponentialPrior mean="0.5" offset="0.0">
					<parameter idref="alpha"/>
				</exponentialPrior>
				<exponentialPrior mean="0.3333333333333333" offset="0.0">
					<parameter idref="ucld.stdev"/>
				</exponentialPrior>
				<uniformPrior lower="1.0E-15" upper="1.0E-4">
					<parameter idref="ucld.mean"/>
				</uniformPrior>
				<gammaPrior shape="0.0010" scale="1000.0" offset="0.0">
					<parameter idref="skyride.precision"/>
				</gammaPrior>
				<logNormalPrior mean="9.0" stdev="1.528" offset="50000.0" meanInRealSpace="false">
					<parameter idref="age(A011_ACS99_BisonX_Urals_150000000)"/>
				</logNormalPrior>
				<logNormalPrior mean="9.0" stdev="1.528" offset="50000.0" meanInRealSpace="false">
					<parameter idref="age(A2791_JGAC09_BisonX_NorthSea_150000000)"/>
				</logNormalPrior>
				<logNormalPrior mean="9.0" stdev="1.528" offset="50000.0" meanInRealSpace="false">
					<parameter idref="age(A2808_JGAC26_BisonX_NorthSea_150000000)"/>
				</logNormalPrior>
				<logNormalPrior mean="9.0" stdev="1.528" offset="50000.0" meanInRealSpace="false">
					<parameter idref="age(A2809_JGAC27_BisonX_NorthSea_150000000)"/>
				</logNormalPrior>
				<logNormalPrior mean="9.0" stdev="1.528" offset="50000.0" meanInRealSpace="false">
					<parameter idref="age(A2811_JGAC29_BisonX_NorthSea_150000000)"/>
				</logNormalPrior>
				<logNormalPrior mean="8.0" stdev="1.4037" offset="50000.0" meanInRealSpace="false">
					<parameter idref="age(A4089_BisonX_Caucasus_100000000)"/>
				</logNormalPrior>
				<logNormalPrior mean="8.0" stdev="1.4037" offset="50000.0" meanInRealSpace="false">
					<parameter idref="age(A4091_BisonX_Caucasus_100000000)"/>
				</logNormalPrior>
				<logNormalPrior mean="8.0" stdev="1.4037" offset="50000.0" meanInRealSpace="false">
					<parameter idref="age(A4092_BisonX_Caucasus_100000000)"/>
				</logNormalPrior>
				<logNormalPrior mean="8.0" stdev="1.4037" offset="50000.0" meanInRealSpace="false">
					<parameter idref="age(A4093_56300_bonasus_Caucasus_100000000)"/>
				</logNormalPrior>
				<logNormalPrior mean="8.0" stdev="1.4037" offset="50000.0" meanInRealSpace="false">
					<parameter idref="age(A4094_BisonX_Caucasus_100000000)"/>
				</logNormalPrior>
				<gmrfSkyrideLikelihood idref="skyride"/>
			</prior>
			<likelihood id="likelihood">
				<treeLikelihood idref="treeLikelihood"/>
			</likelihood>
		</posterior>
		<operators idref="operators"/>

		<!-- write log to screen                                                     -->
		<log id="screenLog" logEvery="5000">
			<column label="Posterior" dp="4" width="12">
				<posterior idref="posterior"/>
			</column>
			<column label="Prior" dp="4" width="12">
				<prior idref="prior"/>
			</column>
			<column label="Likelihood" dp="4" width="12">
				<likelihood idref="likelihood"/>
			</column>
			<column label="rootHeight" sf="6" width="12">
				<parameter idref="treeModel.rootHeight"/>
			</column>
			<column label="ucld.mean" sf="6" width="12">
				<parameter idref="ucld.mean"/>
			</column>
		</log>

		<!-- write log to file                                                       -->
		<log id="fileLog" logEvery="5000" fileName="Wisent_BEAST_Relaxed_Skyride.log" overwrite="false">
			<posterior idref="posterior"/>
			<prior idref="prior"/>
			<likelihood idref="likelihood"/>
			<parameter idref="treeModel.rootHeight"/>
			<tmrcaStatistic idref="tmrca(NoTipCal)"/>
			<tmrcaStatistic idref="tmrca(bonasus)"/>
			<tmrcaStatistic idref="tmrca(BisonX)"/>
			<parameter idref="skyride.precision"/>
			<parameter idref="skyride.logPopSize"/>
			<parameter idref="skyride.groupSize"/>
			<parameter idref="kappa"/>
			<parameter idref="frequencies"/>
			<parameter idref="alpha"/>
			<parameter idref="ucld.mean"/>
			<parameter idref="ucld.stdev"/>
			<rateStatistic idref="meanRate"/>
			<rateStatistic idref="coefficientOfVariation"/>
			<rateCovarianceStatistic idref="covariance"/>

			<!-- START Tip date sampling                                                 -->
			<parameter idref="age(A011_ACS99_BisonX_Urals_150000000)"/>
			<parameter idref="age(A2791_JGAC09_BisonX_NorthSea_150000000)"/>
			<parameter idref="age(A2808_JGAC26_BisonX_NorthSea_150000000)"/>
			<parameter idref="age(A2809_JGAC27_BisonX_NorthSea_150000000)"/>
			<parameter idref="age(A2811_JGAC29_BisonX_NorthSea_150000000)"/>
			<parameter idref="age(A4089_BisonX_Caucasus_100000000)"/>
			<parameter idref="age(A4091_BisonX_Caucasus_100000000)"/>
			<parameter idref="age(A4092_BisonX_Caucasus_100000000)"/>
			<parameter idref="age(A4093_56300_bonasus_Caucasus_100000000)"/>
			<parameter idref="age(A4094_BisonX_Caucasus_100000000)"/>

			<!-- END Tip date sampling                                                   -->

			<treeLikelihood idref="treeLikelihood"/>
			<gmrfSkyrideLikelihood idref="skyride"/>
		</log>

		<!-- write tree log to file                                                  -->
		<logTree id="treeFileLog" logEvery="5000" nexusFormat="true" fileName="Wisent_BEAST_Relaxed_Skyride.trees" sortTranslationTable="true">
			<treeModel idref="treeModel"/>
			<trait name="rate" tag="rate">
				<discretizedBranchRates idref="branchRates"/>
			</trait>
			<posterior idref="posterior"/>
		</logTree>
	</mcmc>
	<report>
		<property name="timer">
			<mcmc idref="mcmc"/>
		</property>
	</report>
</beast>
