# Supplementary material for: Early cave art and ancient DNA record the origin of European bison
Source: Nat Commun. 2016 Oct 18;7:13158. doi: 10.1038/ncomms13158 (PMC5071849; doi:10.1038/ncomms13158)
Supplement: Supplementary Data 3 — MrBayes output tree [file ncomms13158-s4.txt]

#NEXUS
[saved by seaview on Wed Oct  7 10:34:57 2015]
BEGIN DATA;
  DIMENSIONS NTAX=47 NCHAR=16414;
  FORMAT DATATYPE=DNA
  GAP=-
  ;
MATRIX
[1] FJ971088_Bos_I1_Mongolia_0
ACTAATGACTAATCAGCCCATGCTCACACATAACTGTGCTGTCATACATTTGGTATTTTT
TTATTTTGGGGGATGCTTGGACTCAGCTATGGCCGTCAAAGGCCCCGACCCGGAGCATCT
ATTGTAGCTGGACTTAACTGCATCTTGAGCACCAGCATAATGATAGGCATGGGCA-TTAC
AGTCAATGGTCACAGGACATAAATTACATTATATATCCCCCCC---TTC-ATAAAAACCT
-CCCCCTTAAATATTCACCACCACTTTTAACAGACTTTTCCCTAGATACTTATTTAAATT
TTCCACACTTTCAATACTCAATTTAGCACTCCAAACAAAGTCAATATATAAACGCA-GG-
CCCCCCCCCCCC--------GTTGATGTAGCTTAA-CCCAAAGCAAGGCACTGAAAATGC
CTAGATGAGT-CTCCCAACTCCATAAACACATAGGTTTGGTCCCAGCCTTCCTGTTAACT
CTTAATAAACTTACACATGCAAGCATCTACACCCCAGTGAGAATGCCCTCTAGGTTGTTA
AAACTAAGAGGAGCTGGCATCAAGCACACACCCTGTAGCTCACGACGCCTTGCTTAACCA
CACCCCCACGGGAAACAGCAGTGACAAAAATTAAGCCATAAACGAAAGTTTGACTAAGTT
ATATTAATT-AGGGTTGGTAAATCTCGTGCCAGCCACCGCGGTCATACGATTAACCCAAG
CTAACAGGAGTACGGCGTAAAATGTGTTAAAGCACCACACCAAATAGGGTTAAATTCTAA
CCAAGCTGTAAAAAGCCATGATTAAAATAAAAATAAATGACGAAAGTGACCCTACAGTAG
CCGACGCACTATAGCTAAGACCCAAACTGGGATTAGATACCCCACTATGCTTAGCCCTAA
ACACAGATAATTACATAAACAAAATTATTCGCCAGAGTACTACTAGCAACAGCTTAAAAC
TCAAAGGACTTGGCGGTGCTTTATATCCTTCTAGAGGAGCCTGTTCTATAATCGATAAAC
CCCGATAAACCTCACCAATTCTTGCTAATACAGTCTATATACCGCCATCTTCAGCAAACC
CTAAAAAGGAAAAAAAGTAAGCGTAATTATGATACATAAAAACGTTAGGTCAAGGTGTAA
CCTATGAAATGGGAAGAAATGGGCTACATTCTCTACACTAAGAGAATCAA-GCACGAAAG
TTATTATGAAA-CCAATAACCAAAGGAGGATTTAGCAGTAAACTAAGAATAGAGTGCTTA
GTTGAATTAGGCCATGAAGCACGCACACACCGCCCGTCACCCTCCTCAAATAGATTCAGT
GCATCTAACCCTATTTAAACGCACTAGCTACATGAGAGGAGACAAGTCGTAACAAGGTAA
GCATACTGGAAAGTGTGCTTGGATAAATCAAGATATAGCTTAAACAAAGCATCCAGTTTA
CACCTAGAAGACTTCATTCATTATGAATATCTTGAACTAGACCTAGCCC-AAA--GATAT
CCT-CTC-GACTAAACAACTAAGATAGAATAAAACAAAACATTTAATCCCAATTTAAAGT
ATAGGAGATAGAAATCTAAG-TACGGCGCTATAGAGAAAGTACCGCAAGGGAACGATGAA
AG----AAAAAACTAAAAGTATAAAAAAGCAAAGATTACCCCTTGTACCTTTTGCATAAT
GAATTAACTAGTATAAGACTTAACAAAACGAATTTTAGCTAAGCAGCCCGAAACCAGACG
AGCTACTCACAAACAGTTTACCAAGAACTAACTCATCTATGTGGCAAAATAGTGAGAAGA
TTTGTAAGTAGAGGTGACATGCCTAACGAGCCTGGTGATAGCTGGTTGTCCAGAAGATGA
ATCTAAGTTCAGCTTTAAAGATACC-AAAAATACAAATAAATCCCACTGTAG-CTTTAAA
AGTTAGTCTAAAAAGGTACAGCCTTTTAGAAACGGATACAACCTTGACTAGAGAGTAAAA
TTTAACACTACCATAGTAGGCCTAAAAGCAGCCATCAATTAAGAAAGCGTTAAAGCTCAA
CAACAAAAACTAAATAGATTCCAACAACAAATGATTAACTCCTAGCCCCAATACTGGACT
AATCTATTATAGAATAGAAGCAATAATGTTAACATGAGTAACAAGAAAAATTTTCTCCTT
GCATAAGTCTAAGTCAGTGCCTGATAATACTCTGACCACTAACAGTCAATAAAAATAATC
CAACAATAAACAATTTATTGATTATACTGTTAACCCAACACAGGAGTGCATCTAAGGAAA
GATTAAAAGAAGTAAAAGGAACTCGGCAAACACAAACCCCGCCTGTTTACCAAAAACATC
ACCTCC-AGCATTCCCAGTATTGGAGGCATTGCCTGCCCAGTGACAACTGTTTAACGGCC
GCGGTATCCTGACCGTGCAAAGGTAGCATAATCATTTGTTCTCTAAATAAGGACTTGTAT
GAATGGCCGCACGAGGGTTTTACTGTCTCTTACTTCCAATCAGTGAAATTGACCTTCCCG
TGAAGAGGCGGGAATGCACAAATAAGACGAGAAGACCCTATGGAGCTTTAACTAACCAAC
CCAAAG-AGAATAAATTTAACCATTAAGGAGTAACAACAATCTCCATGAGTTGGTAGTTT
CGGTTGGGGTGACCTCGGAGAATAAAAAACCCTCCGAGCGATTTTAAAGACTAGACCCAC
AAGTCAAATCACTCTATCGCTCATTGATCCAAAAA-CTTGATCAACGGAACAAGTTACCC
TAGGGATAACAGCGCAATCCTATTCAAGAGTCCATATCGACAATAGGGTTTACGACCTCG
ATGTTGGATCAGGACATCCTGATGGTGCAACCGCTATCAAAGGTTCGTTTGTTCAACGAT
TAAAGTCCTACGTGATCTGAGTTCAGACCGGAGTAATCCAGGTCGGTTTCTATCTATTAC
GTATTTCTCCCAGTACGAAAGGACAAGAGAAATAAGGCCAACTTTAAATTAAGCGCCTTA
AGACAACCAATGACAGCATCTCAATCAACAACACAA-AACCCTGCCCTAGAACAGGGCTT
AGTTAAGGTGGCAGAGCCCGGTAATTGCGTAAAACTTAAACTTTTATACCCAGAGATTCA
AATCCTCTCCTTAACAAAATGTTCATAATTAACATCTTAATACTAATTATTCCTATCCTA
TTAGCCGTAGCATTCCTTACGTTAGTGGAACGAAAAGTTCTAGGCTATATACAACTCCGA
AAAGGTCCAAATGTCGTAGGTCCATATGGCCTACTTCAGCCCATCGCCGATGCAATCAAA
CTTTTCATTAAAGAACCACTACGACCCGCTACATCTTCAGCCTCAATGTTTATCCTAGCA
CCCATCATAGCTCTAGGCCTAGCCTTAACCATGTGAATTCCCCTACCAATACCCTACCCT
CTTATCAACATAAACCTAGGAGTCCTATTTATACTAGCCATATCAAGCCTAGCCGTGTAC
TCCATTCTCTGATCAGGCTGAGCTTCCAACTCAAAATACGCACTAATCGGAGCCCTACGA
GCAGTAGCACAAACAATCTCATACGAAGTAACACTAGCAATTATCCTATTATCAGTACTC
CTAATAAGTGGGTCCTTTACCCTCTCCACATTAATTATTACACAAGAACAAATATGGTTA
ATCCTCCCAGCATGGCCTCTAGCAATAATATGATTTATCTCAACACTAGCAGAAACAAAC
CGAGCTCCATTTGATTTAACTGAAGGAGAATCAGAGCTAGTCTCGGGCTTCAACGTAGAA
TATGCAGCAGGACCATTTGCCCTCTTCTTCATAGCAGAGTACGCAAATATCATCATAATA
AATATCTTTACAGCAATTTTATTCCTGGGAACATCCCACAATCCACACATACCAGAACTC
TACACAATCAACTTTACCATTAAATCCCTACTGCTCACAATATCCTTCCTATGAATCCGA
GCATCCTATCCTCGATTTCGCTATGACCAACTAATACACTTACTATGAAAAAACTTTCTA
CCCCTGACACTAGCCCTATGCATGTGACACGTATCCCTACCCATCCTTACATCAGGCATC
CCACCACAAACATAAGAAATATGTCTGACAAAAGAGTTACTTTGATAGAGTAAATAATAG
AGGTTCAAACCCTCTTATTTCTAGAACTATAGGAATCGAACCTACTCCTAAGAATCCAAA
ACTCTTCGTGCTCCCAATTACACCAAATTCTATTAGTAAGGTCAGCTAATTAAGCTATCG
GGCCCATACCCCGAAAATGTTGGTTTATATCCTTCCCGTACTAATAAACCCAATTATCTT
TATTATTATTCTACTAACCATTATACTAGGAACTATTATTGTCATGATCAGTTCTCACTG
ACTACTTGTCTGAATCGGGTTTGAAATAAATATACTCGCCATCATCCCCATCATAATAAA
AAATCACAACCCACGAGCTACAGAAGCATCAACTAAATACTTTTTGACTCAATCAACAGC
CTCAATACTACTAATAATAGCCGTCATCATTAACCTAATATTCTCAGGCCAATGAACCGT
AATAAAACTATTTAACCCAATAGCCTCAATACTTATAACAATAGCCCTAGCTATAAAACT
AGGAATAGCCCCATTTCACTTCTGAGTCCCAGAAGTAACACAGGGCATCCCCCTATCCTC
AGGCCTTATCCTACTGACATGACAAAAACTAGCACCTATATCTGTACTTTACCAAATCTT
CCCATCAATTAACCTAAACTTAATTCTGACTCTATCAGTTTTATCAATCCTAATTGGAGG
CTGAGGAGGACTAAACCAAACACAACTCCGAAAAATCATAGCCTACTCATCAATCGCTCA
TATAGGCTGAATAACAGCAGTACTACCATATAACCCCACCATAACATTACTAAACTTAAT
TATCTATATCATTATAACTTCCACCATATTTACCATATTTATAGCCAATTCCACTACCAC
TACCCTGTCATTATCACACACATGAAATAAAACACCCATTATAACAGTCCTAATTCTTGC
CACTCTCCTATCCATAGGAGGACTCCCTCCCCTATCTGGGTTTATACCAAAATGAATAAT
CATCCAAGAGATAACAAAAAATAACAGCATCATTCTACCCACTTTCATAGCAATCACAGC
TCTACTAAACTTATATTTTTATATACGACTCACGTATTCTACCACACTAACAATATTTCC
CTCCACAAACAACATAAAAATAAAATGACAATTTCCCCTTATGAAAAAAATAACTTTTCT
ACCAACAATAGTCGTATTATCTACCATAATACTACCACTCACACCAATACTATCAGTGTT
AGAATAGGAATTTAGGTTAAACAGACCAAGAGCCTTCAAAGCCCTAAGCAAGTACAATTT
ACTTAATTCCTGATAAGGATTGCAAGACTACACCTTACATCAATTGAATGCAAATCAACC
ACTTTAATTAAGCTAAATCCTCACTAGACTGGTGGGCTCCACCCCCACGAAACTTTAGTT
AACAGCTAAACACCCTAGTTAA-CTGGCTTCAATCTACTTCTCCCGCCGTAAG-AAAAAA
AAGGCGGGAGAAGCCCCGGCAGAATTGAAGCTGCTTCTCTGAATTTGCAATTCAACGTGT
AAATTCACCACAGAGCTTGGTAAAAAGAGGAGTCAAACCTCTATCTTTAGATTTACAGTC
TAATGCTTTGCTCAGCCATTTTACCCATGTTCATTAACCGCTGACTATTCTCAACCAACC
ATAAAGATATTGGTACCCTTTACCTACTATTTGGTGCTTGGGCCGGTATAGTAGGAACAG
CTTTAAGCCTTCTAATTCGCGCTGAATTAGGCCAACCCGGAACTCTGCTCGGAGACGACC
AAATCTACAACGTAGTTGTAACCGCACACGCATTTGTAATAATCTTCTTTATAGTAATAC
CAATCATAATTGGAGGGTTCGGTAACTGACTTGTTCCCCTAATAATTGGTGCTCCCGATA
TAGCATTTCCCCGAATAAATAATATAAGCTTCTGACTTCTCCCTCCCTCATTCCTACTAC
TCCTCGCATCCTCTATAGTTGAAGCTGGGGCAGGAACAGGCTGAACCGTGTACCCTCCCT
TAGCAGGCAACCTAGCCCATGCAGGAGCTTCAGTTGATCTAACCATTTTCTCTTTACACT
TAGCAGGAGTTTCCTCAATTTTAGGAGCCATCAACTTCATTACAACAATTATCAACATAA
AGCCCCCCGCAATGTCACAATACCAAACCCCTCTATTCGTATGATCCGTAATAATTACCG
CCGTACTACTACTACTCTCGCTCCCTGTATTAGCAGCCGGCATCACAATGCTATTAACAG
ACCGGAACCTAAATACAACTTTCTTCGACCCGGCAGGAGGAGGAGATCCTATTCTATACC
AACACTTATTCTGATTCTTTGGACACCCCGAAGTCTATATTTTAATCTTACCTGGATTTG
GAATAATCTCTCATATCGTAACCTACTACTCAGGAAAAAAAGAACCATTCGGATATATGG
GAATAGTTTGGGCTATAATGTCAATCGGATTTCTAGGTTTCATCGTATGAGCCCACCATA
TATTCACTGTCGGAATAGACGTCGACACACGAGCCTACTTCACATCAGCCACTATAATTA
TTGCTATTCCAACCGGGGTAAAAGTCTTCAGCTGATTGGCAACACTTCATGGAGGTAATA
TCAAATGGTCTCCTGCTATAATGTGAGCCCTAGGCTTTATTTTCTTGTTTACAGTAGGGG
GTTTAACTGGAATTGTCTTAGCCAACTCTTCTCTCGATATTGTTCTTCACGACACATACT
ACGTTGTCGCACATTTCCACTATGTTTTATCAATAGGAGCTGTATTTGCTATTATAGGGG
GATTTGTTCATTGATTCCCATTATTCTCAGGTTATACTCTCAACGATACATGAGCCAAAA
TTCACTTCGCAATTATATTTGTAGGCGTCAATATAACCTTCTTCCCACAACACTTTCTAG
GACTATCTGGCATGCCTCGACGATACTCCGACTACCCAGATGCATACACAATATGAAATA
CTATCTCATCAATAGGCTCATTCATTTCCCTAACAGCAGTTATACTAATAGTTTTCATCA
TCTGAGAAGCATTTGCATCTAAACGAGAAGTCTTGACTGTAGACTTAACCACGACAAATC
TAGAATGATTAAACGGATGCCCTCCACCATATCACACATTTGAAGAACCCACCTATGTTA
ACCTAAAATAAGAAAGGAAGGAATCGAACCCCCTACTATTGGTTTCAAGCCAACATCATA
ACCTCTATG--TCTCTCTCAATAAATGAGGTGTTAGT-AAAACATTATATAACTTTGTCA
AAGTTAAGTTACAAGTGAGAATCTTGTACACCTCATATGGCATATCCCATACAACTAGGA
TTCCAAGATGCAACATCACCAATCATAGAAGAACTACTTCACTTTCATGACCACACGCTA
ATAATTGTCTTCTTAATTAGCTCATTAGTACTTTACATTATTTCACTAATACTAACAACA
AAGCTGACCCATACAAGCACGATAGATGCACAAGAAGTAGAGACAATCTGAACCATTCTG
CCCGCCATCATCTTAATTCTAATTGCTCTTCCTTCTTTACGAATTCTATACATAATAGAT
GAAATCAATAACCCATCTCTTACAGTAAAAACCATAGGACATCAGTGATACTGAAGCTAT
GAGTATACAGATTATGAGGACTTAAGCTTCGACTCCTACATAATTCCAACATCAGAATTA
AAGCCAGGGGAGCTACGACTATTAGAAGTCGATAATCGAGTTGTACTACCAATAGAAATA
ACAATCCGAATGCTAGTCTCCTCTGAAGACGTACTACACTCATGAGCTGTGCCCTCTCTA
GGACTAAAAACAGACGCAATCCCAGGCCGTCTAAACCAAACAACCCTTATATCGTCCCGT
CCAGGCTTATATTACGGTCAATGCTCAGAAATTTGCGGGTCAAACCACAGTTTCATACCC
ATTGTCCTTGAGTTAGTCCCACTAAAGTACTTTGAAAAATGATCTGCATCAATATTATAA
AATCACTAAGAAGCTATA-TAGC----ACTAACCTTTTAAGTTAGAGATTGAGAGCCATA
TACTCTCCTTGGTGACATGCCGCAACTAGACACGTCAACATGACTGACAATGATCCTATC
AATATTCTTGACCCTCTTTATTATCTTTCAACTAAAAATTTCAAAACACAACTTTTATCA
CAATCCAGAACTGACACCAACAAAAATATTAAAACAAAACACCCCTTGAGAAGCAAAATG
AACGAAAATTTATTTGCCTCTTTTATTACCCCTGTAATTTTAGGTCTCCCTCTCGTAACC
CTTATCGTACTATTCCCCAGCCTACTATTCCCAACATCAAACCGACTAGTAAGCAATCGC
TTTGTAACCCTCCAACAATGAATACTTCAACTTGTATCAAAACAAATAATGAGCATCCAC
AATTCTAAAGGACAAACATGAGCATTAATACTAATATCTCTAATCCTATTTATTGGATCA
ACAAACCTACTAGGCCTATTACCCCATTCATTCACACCGACAACACAACTATCAATAAAC
CTAGGCATAGCCATCCCCCTGTGAGCAGGAGCCGTAATTACAGGATTCCGCAATAAAACT
AAAGCATCACTTGCCCATTTCTTACCACAAGGAACACCCACTCCACTAATCCCAATACTA
GTAATTATTGAAACTATCAGCCTTTTTATTCAACCTGTAGCCCTCGCCGTGCGGTTAACA
GCTAACATCACTGCAGGACACCTATTAATTCACCTAATCGGAGGAGCTACACTTGCACTA
ATAAGCATTAGCACTACAACAGCTCTAATTACATTCACCATTCTAATCCTACTAACAATT
CTAGAGTTTGCAGTAGCTATAATCCAAGCCTATGTATTCACTCTCCTAGTCAGCCTATAT
CTGCATGACAACACATAATGACACACCAAACCCATGCTTATCATATAGTAAATCCAAGCC
CTTGACCTCTTACAGGAGCTTTGTCCGCCCTCTTAATAACATCCGGCCTAACCATATGAT
TTCACTTTAACTCAATGACCCTGCTAATAATTGGCCTAACAACAAATATACTAACAATAT
ACCAATGATGACGAGATGTTATCCGAGAAAGCACCTTCCAAGGGCACCATACCCCAGCTG
TCCAAAAAGGCCTCCGTTATGGAATAATTCTTTTTATTATCTCCGAAGTACTGTTCTTTA
CCGGATTTTTCTGAGCTTTCTACCACTCAAGCCTCGCCCCCACCCCTGAGCTAGGCGGCT
GCTGACCCCCAACAGGCATTCACCCACTAAACCCCCTAGAAGTCCCACTGCTCAACACCT
CTGTCCTATTGGCTTCCGGAGTTTCTATTACCTGAGCCCATCATAGTTTAATAGAAGGGG
ACCGAAAGCATATATTACAAGCCCTATTTATCACCATCACATTAGGAATCTACTTCACAC
TACTACAAGCCTCAGAATACTATGAAGCACCTTTTACTATCTCCGACGGAGTTTACGGCT
CAACTTTTTTTGTAGCCACAGGCTTCCATGGCCTCCACGTCATCATTGGATCCACCTTCT
TAATTGTCTGCTTCTTCCGCCAATTAAAATTTCATTTTACTTCTAACCACCACTTCGGCT
TTGAAGCCGCTGCCTGATACTGACATTTCGTAGACGTAGTCTGACTTTTCCTCTATGTTT
CTATCTATTGATGAGGCTCCTATTCTTTTAGTATCAACTAGTACAGCTGACTTCCAATCA
GCTAGTTTCGGTCTAGTCCGAAAAAGAATAATAAATTTAATACTAGCCCTCCTGACCAAT
TTTACACTAGCCACCCTACTCGTCATCATCGCATTCTGGCTTCCCCAACTAAATGTATAC
TCTGAGAAAACAAGCCCCTACGAATGTGGATTTGACCCCATAGGATCAGCCCGCCTTCCC
TTCTCCATAAAATTCTTTCTGGTAGCCATCACATTCCTCTTATTTGACCTAGAAATTGCA
CTCCTCTTACCACTGCCATGAGCCTCACAAACAACAAACCTAAACACAATGCTTACCATA
GCCCTCTTCCTAATTATCCTCCTAGCTGTAAGCCTAGCCTATGAATGAACTCAAAAAGGA
TTAGAATGAACCGAATATGGTACTTAGTTTAAAATAAAATAAATGATTTCGACTCATTAG
ATTATGATTTAATTCATAATTACCAAATGTCTATAGTATACATAAACATTATAATGGCAT
TCACAGTATCTCTTGTAGGACTACTAATATACCGATCCCACCTAATATCTTCCCTTCTGT
GCTTAGAAGGAATAATGCTATCCCTATTCGTTATAGCAGCCCTAACAATCCTCAACTCAC
ATTTTACATTAGCTAGCATAATACCTATTATCCTACTAGTCTTCGCAGCCTGCGAAGCAG
CCCTAGGTCTATCTCTACTAGTAATAGTATCAAATACATATGGTACTGATTATGTACAAA
ACCTCAACTTACTCCAATGCTAAAATACATTATTCCAACAATTATACTTATACCCCTAAC
CTGGTTATCAAAAAATAGTATAATTTGGGTTAACTCCACAGCACACAGTCTTCTAATTAG
CTTTACAAGCCTCCTCCTCATAAACCAGTTTGGCGACAACAGCCTTAATTTTTCACTAGT
ATTTTTCTCCGACTCCCTATCCACTCCACTACTAATTTTAACCATATGGCTCCTCCCTCT
AATACTAATAGCTAGCCAACATCATCTATCAAAAGAAAACCTAACCCGAAAAAAACTATT
TATTACTATGCTGATCTCACTACAACTATTCCTAATCATAACCTTTACCGCCATGGAACT
AATCTTATTTTATATTCTATTTGAAG-CAACACT--AGT-CCCAACAC-TCATTATTAT-
--TACCCGATGAGGAAACCAAACA-GAACGCCTAAACGCCGGACTCTATTTCCTATTCTA
TACACTAGCTGGCTCCTTACCCCTATTAGTCGCACTAATTTATATCCAAAATACAGTAGG
ATCCCTAAATTTCCTAATATTACAATACTGAGTACAACCTGTTCATAACTCTTGATCTAA
TGTCTTCATATGACTAGCATGTATAATAGCCTTCATAGTAAAAATACCACTATATGGCCT
CCACCTTTGACTACCTAAAGCTCACGTAGAAGCCCCTATCGCAGGCTCCATAGTCCTTGC
AGCAGTTCTACTAAAACTAGGGGGGTACGGTATGCTACGAATTACACTAATTCTAAACCC
TATGACCGACTTTATAGCATACCCATTCATTATACTCTCCCTATGGGGCATAATTATAAC
CAGCTCAATCTGCCTCCGTCAAACGGACCTAAAATCACTCATCGCATACTCCTCTGTAAG
CCATATAGCACTCGTCATCGTAGCCATCCTTATCCAGACACCTTGAAGCTACATAGGAGC
AACCGCCCTTATGATTGCCCACGGCCTCACATCCTCCATACTTTTCTGTCTAGCAAACTC
AAACTACGAACGAATCCACAGCCGAACCATAATTCTAGCTCGAGGCCTACAAACGCTCCT
TCCACTAATAGCCACCTGATGACTACTAGCAAGTCTAACCAACTTAGCTCTACCCCCAAC
AATCAACTTAATTGGAGAACTATTTGTAGTAATGTCAACCTTTTCATGATCTAACATTAC
AATTATTCTAATAGGAGTAAATATAGTAATCACCGCCC-TATATTCTCTATACATGCTAA
TTATAACCCAACGAGGAAAATATACCTACCACATTAATAACATCTCGCCTTCCTTTACAC
GGGAAAATGCACTCATATCGTTACACATCCTACCCCTACTACTCCTAACCCTAAACCCAA
AAATTATTCTAGGACCTCTATACTGTAAATATAGTTTAACAAAAACATTAGATTGTGAAT
CTAACAATAGAAACTCA-TTACCTTCTTATTTACCGAAAAAGTATGCAAGAACTGCTAAT
TCTATGCTCCCATATCTAATAGTATGGCTTTTTCGAACTTTTAAAGGATAGTAGTTTATC
CGTTGGTCTTAGGAACCAAAAAATTGGTGCAACTCCAAATAAAAGTAATAAACATATTCT
CCTCACTCTCACTGGCTACTTTACTCTTACTAACTATACCCATTATAATAATAAGCCTTA
ACACCTACAAACCTTCCAACTACCCACTCTACGTAAAAACAGCTATCTCATATGCCTTCA
TTACCAGCATAATTCCCACAATAATATTTATCCACTCAGGCCAAGAACTAATTATTTCAA
ACTGACACTGACTAACCATCCAAACTCTTAAATTATCCCTCAGCTTTAAAATAGACTATT
TCTCAATAATATTTACCCCAGTAGCACTATTCGTCACATGATCTATTATAGAATTCTCAA
TATGATATATACACTCAGACCCCAATATTAACAAATTCTTCAAATACTTACTCCTATTCC
TCATTACTATGCTCATCCTTGTAACCGCAAATAACCTCTTCCAGCTATTCATTGGCTGAG
AAGGCGTCGGAATCATATCATTTCTACTCATCGGATGATGATACGGACGAGCAGATGCAA
ACACAGCAGCCCTACAAGCAGTCTTATATAACCGCATCGGCGACATTGGTTTCATTTTAG
CAATAGCATGATTTCTAACAAACCTCAATACCTGAGACCTCCAACAGATCTTCATACTAA
ACCCAAGCGACTCAAACATACCCTTGATCGGACTAGCATTAGCTGCAACCGGAAAATCCG
CCCAATTTGGCCTCCACCCATGACTTCCCTCTGCAATAGAAGGCCCAACTCCCGTCTCAG
CACTACTCCATTCAAGCACAATAGTGGTAGCAGGTATCTTCCTACTAATCCGTTTCTACC
CCCTCACAGAAAACAATAAATTTATCCAATCTATTACATTATGCTTAGGAGCCATTACCA
CACTATTTACAGCAATATGCGCCCTCACCCAAAATGACATTAAGAAAATCATCGCCTTCT
CCACATCCAGTCAACTGGGCCTTATAATAGTAACAATTGGCATTAACCAACCTTACCTAG
CTTTCCTCCACATCTGCACACATGCCTTTTTCAAAGCTATACTATTCATATGCTCCGGTT
CCATTATTCACAGCCTAAACGACGAACAAGATATTCGAAAAATAGGAGGCCTATTTAAAG
CCATGCCATTCACCACAACAGCCCTCATTGTTGGCAGTCTCGCACTAACAGGAATACCCT
TCCTCACAGGATTTTACTCCAAAGACCTAATCATCGAAGCCGCCAACACGTCTTATACCA
ACGCCTGAGCCCTTCTAATAACATTAATTGCCACCTCTTTCACAGCTATCTACAGCACTC
GTATTATTTTTTTCGCACTTCTAGGACAACCCCGATTCCCTACCCTAGTTAGTATCAACG
AAAACAACCCCCTTCTGATCAACTCTATCAAACGCTTACTAATTGGAAGCCTCTTCGCAG
GATACATCATTTCCAACAATATTCCTCCAACAACAATTCCCCAAATAACTATACCCTACT
ACTTAAAAACAACAGCCCTAATCGTTACAATCCTAGGCTTCATCTTAGCCCTAGAAATCA
GTAATACAACTAAAAATCTAAAATATCACTACCCCTCAAACGCCTTCAAGTTCTCGACCT
TGCTAGGATACTTCCCCACAATTATACATCGCCTAGCTCCATACATAAATTTATCAATAA
GCCAAAAATCAGCATCCTCCCTTCTAGACCTAATCTGACTAGAAGCCATCCTACCAAAAA
CCATCTCACTCGCCCAAATAAAAGCATCTACCCTGGTCACAAACCAAAAAGGCCTGATCA
AACTATATTTCCTCTCCTTCCTAATCACAATCCTTATCAGCATAATACTATTTAATTTCC
ACGAGTAATTTCTATAATAACCACAACACCAATTAATAAAGACCACCCAGTTACAATAAC
TAATCAGGTACCATAACTGTATAAAGCCGCAATCCCTATGGCCTCTTCACTAAAAAACCC
AGAATCCCCTGTATCATAAATCACTCAATCCCCTAAACCATTAAACTCAAACACAACCTC
AACTTCTTTATCCTTTAACACATAATAAACCATAAAAAACTCCATCAACAAGCCAGTAAC
AAATGCCCCTAAAACAGCCTTATTAGAAAGCCAAATTTCAGGATACTGTTCTGTAGCCAT
AGCCGTTGTATAACCAAAAACTACCATCATACCCCCCAAATAAATTAAAAAGACCATCAA
CCCCAAAAAGGATCCACCAAAATTCAATACAATCCCACAGCCAACCCCACCACTCACAAT
TAACCCTAACCCCCCATAAATAGGTGAAGGTTTCGAAGAAAACCCCACAAAACCTATCAC
GAAAATAACACTTAAAATAAATACAATGTATAGTATCATTATTCTTACATGGAATCTAAC
CATGACTAATGATATGAAAAACCATCGTTGTCATTCAACTATAAGAACACTAATGACTAA
CATTCGAAAGTCCCACCCACTAATAAAAATTGTAAACAATGCATTCATCGACCTTCCAGC
CCCATCAAACATTTCATCATGATGGAATTTCGGTTCCCTCCTGGGAATCTGCCTAATCCT
ACAAATCCTCACAGGCCTATTCCTAGCAATACACTACACATCCGACACAACAACAGCATT
CTCCTCTGTTACCCATATCTGCCGAGACGTGAACTACGGCTGAA-TCATCCGATACATAC
ACGCAAACGGAGCTTCAATGTTTTTTATCTGCTTATATATGCACGTAGGACGAGGCTTAT
ATTATGGGTCTTACACTTTTCTAGAAACATGAAATATCGGAGTAATCCTTCTGCTCACAG
TAATAGCCACAGCATTCATAGGATACGTCCTACCATGAGGACAAATATCATTCTGAGGAG
CAACAGTCATCACCAACCTCTTATCAGCAATCCCATACATCGGCACAAATTTAGTCGAAT
GAATCTGAGGCGGATTCTCAGTAGACAAAGCAACCCTTACCCGATTCTTCGCTTTCCATT
TTATCCTTCCATTTATCATCATAGCAATTGCCATAGTCCACCTATTATTCCTCCACGAAA
CAGGCTCCAACAATCCAACAGGAATCTCCTCAGACGCAGACAAAATCCCATTCCACCCCT
ACTATACCATTAAGGACATCTTAGGGGCCCTCTTACTAATTCTAGCTCTAATACTACTAG
TACTATTCGCACCCGACCTCCTCGGAGACCCAGATAACTACACCCCGGCCAATCCACTCA
ACACACCTCCTCACATCAAACCCGAATGATACTTCTTATTTGCATACGCAATCTTACGAT
CAATCCCCAACAAACTAGGAGGAGTACTAGCCCTAGCCTTCTCTATCCTAATTCTTGCTC
TAATCCCCCTACTACACACCTCCAAACAACGAAGCATAATATTCCGACCACTCAGCCAAT
GCCTATTCTGAGCCCTAGTAGCAGACCTACTGACACTCACATGAATTGGAGGACAACCAG
TCGAACACCCATATATCACCATTGGACAACTAGCATCTATCCTATACTTTCTTCTCATCC
TAGTACTAATACCAACAGCCGGCACAGTTGAAAACAAATTACTAAAATGAAGACAGGTCT
TTGTAGTACATCTAATATACTGGTCTTGTAAACCAGAGAAGGAGAACAACTAACCTCCCT
AAGACTCAAGGAAGAAACTGTAGTCTCACCGTCAACCCCCAAAGCTGAAGTTCTATTTAA
ACTATTCCCTGAACACTATTAATATAGTTCCATAAATGCAAAGAGCCTTATCAGTATTAA
ATTTATCAAAAATCCCAATAACTCAACACAGAATTTGCACCCTAACCAAATATTACAAAC
ACCACTAGCTAACAT--AACACG-CCCATACACAGACCAC--------AGAATGAATTAC
CCAGGCAAGAGG--TAATGTACATAACATTAATGTAATAAAGACATGATATGTATATAGT
ACATTAAATTATATACCCCATGCATATAAGCAAGTACATGATCTCTA-TAATAGTACATA
ATACATACAATTATTAATTGTACATAGTACATT-ATATCAAATCCATCCTCAACAACATA
TCTACTATATACCCCTT-CCACTAGATCACGAGCTTAATTACCATGCCGCGTGAAACCAG
CAACCCGCTAAGCAGAGGATCCCTCTTCTCGCTCCGGGCCCATAGACCGTGGGGGTCGCT
ATTTAATGAATTTTACCAGGCATCTGGTTCTTTCTTCAGGGCCATCTCATCTAAAGTGGT
CCATTCTTTCCTCTTAAATAAGACATCTCGATGG
[2] EU177870_Bos_I2_Iran_0
ACTAATGACTAATCAGCCCATGCTCACACATAACTGTGTTGTCATACATTTGGTATTTTT
TTATTTTGGGGGATGCTTGGACTCAGCTATGGCCGTCAAAGGCCCCGACCCGGAGCATCT
ATTGTAGCTGGACTTAACTGCATCTTGAGCACCAGCATAATGATAGGCATGGACA-TTAC
AGTCAATGGTCACAGGACATAAATTACATTATATATCCCCCCC---TTC-ATAAAAACCT
-CCCCCTTAAATATTCACCACCACTTTTAACAGACTTTTCCCTAGATACTTATTTAAATT
TTCCACACTTTCAATACTCAATTTAGCACTCCAAACAAAGTCAATATATAAACGCA-GG-
CCCCCCCCCCCC--------GTTGATGTAGCTTAA-CCCAAAGCAAGGCACTGAAAATGC
CTAGATGAGT-CTCCCAACTCCATAAACACATAGGTTTGGTCCCAGCCTTCCTGTTAACT
CTTAATAAACTTACACATGCAAGCATCTACACCCCAGTGAGAATGCCCTCTAGGTTGTTA
AAACTAAGAGGAGCTGGCATCAAGCACACACCCTGTAGCTCACGACGCCTTGCTTAACCA
CACCCCCACGGGAAACAGCAGTGACAAAAATTAAGCCATAAACGAAAGTTTGACTAAGTT
ATATTAATT-AGGGTTGGTAAATCTCGTGCCAGCCACCGCGGTCATACGATTAACCCAAG
CTAACAGGAGTACGGCGTAAAACGTGTTAAAGCACCACACCAAATAGGGTTAAATTCTAA
CCAAGCTGTAAAAAGCCATGATTAAAATAAAAATAAATGACGAAAGTGACCCTACAGTAG
CCGACGCACTATAGCTAAGACCCAAACTGGGATTAGATACCCCACTATGCTTAGCCCTAA
ACACAGATAATTACATAAACAAAATTATTCGCCAGAGTACTACTAGCAACAGCTTAAAAC
TCAAAGGACTTGGCGGTGCTTTATATCCTTCTAGAGGAGCCTGTTCTATAATCGATAAAC
CCCGATAAACCTCACCAATTCTTGCTAATACAGTCTATATACCGCCATCTTCAGCAAACC
CTAAAAAGGAAAAAAAGTAAGCGTAATTATGATACATAAAAACGTTAGGTCAAGGTGTAA
CCTATGAAATGGGAAGAAATGGGCTACATTCTCTACACTAAGAGAATCAA-GCACGAAAG
TTATTATGAAA-CCAATAACCAAAGGAGGATTTAGCAGTAAACTAAGAATAGAGTGCTTA
GTTGAATTAGGCCATGAAGCACGCACACACCGCCCGTCACCCTCCTCAAATAGATTCAGT
GCATCTAACCCTATTTAAACGCACTAGCTACATGAGAGGAGACAAGTCGTAACAAGGTAA
GCATACTGGAAAGTGTGCTTGGATAAATCAAGATATAGCTTAAACAAAGCATCCAGTTTA
CACCTAGAAGACTTCATTCATTATGAATATCTTGAACTAGACCTAGCCC-AAA--GATAT
CCT-CTC-GACTAAACAACTAAGATAGAATAAAACAAAACATTTAATCCCAATTTAAAGT
ATAGGAGATAGAAATCTAAG-TACGGCGCTATAGAGAAAGTACCGCAAGGGAACGATGAA
AG----AAAAAACTAAAAGTATAAAAAAGCAAAGATTACCCCTTGTACCTTTTGCATAAT
GAATTAACTAGTATAAGACTTAACAAAACGAATTTTAGCTAAGCAGCCCGAAACCAGACG
AGCTACTCACAAACAGTTTACCAAGAACTAACTCATCTATGTGGCAAAATAGTGAGAAGA
TTTGTAAGTAGAGGTGACATGCCTAACGAGCCTGGTGATAGCTGGTTGTCCAGAAGATGA
ATCTAAGTTCAGCTTTAAAGATACC-AAAAATACAAATAAATCCCACTGTAG-CTTTAAA
AGTTAGTCTAAAAAGGTACAGCCTTTTAGAAACGGATACAACCTTGACTAGAGAGTAAAA
TTTAACACTACCATAGTAGGCCTAAAAGCAGCCATCAATTAAGAAAGCGTTAAAGCTCAA
CAACAAAAACTAAATAGATTCCAACAACAAATGATTAACTCCTAGCCCCAATACTGGACT
AATCTATTATAGAATAGAAGCAATAATGTTAACATGAGTAACAAGAAAAATTTTCTCCTT
GCATAAGTCTAAGTCAGTGCCTGATAATACTCTGACCACTAACAGTCAATAAAAATAATC
CAACAATAAACAATTTATTGATTATACTGTTAACCCAACACAGGAGTGCATCTAAGGAAA
GATTAAAAGAAGTAAAAGGAACTCGGCAAACACAAACCCCGCCTGTTTACCAAAAACATC
ACCTCC-AGCATTCCCAGTATTGGAGGCATTGCCTGCCCAGTGACAACTGTTTAACGGCC
GCGGTATCCTGACCGTGCAAAGGTAGCATAATCATTTGTTCTCTAAATAAGGACTTGTAT
GAATGGCCGCACGAGGGTTTTACTGTCTCTTACTTCCAATCAGTGAAATTGACCTTCCCG
TGAAGAGGCGGGAATGCACAAATAAGACGAGAAGACCCTATGGAGCTTTAACTAACCAAC
CCAAAG-AGAATAAATTTAACCATTAAGGAATAACAACAATCTCCATGAGTTGGTAGTTT
CGGTTGGGGTGACCTCGGAGAATAAAAAATCCTCCGAGCGATTTTAAAGACTAGACCCAC
AAGTCAAATCACTCTATCGCTCATTGATCCAAAAA-CTTGATCAACGGAACAAGTTACCC
TAGGGATAACAGCGCAATCCTATTCAAGAGTCCATATCGACAATAGGGTTTACGACCTCG
ATGTTGGATCAGGACATCCTGATGGTGCAACCGCTATCAAAGGTTCGTTTGTTCAACGAT
TAAAGTCCTACGTGATCTGAGTTCAGACCGGAGTAATCCAGGTCGGTTTCTATCTATTAC
GTATTTCTCCCAGTACGAAAGGACAAGAGAAATAAGGCCAACTTTAAATTAAGCGCCTTA
AGACAACCAATGACAGCATCTCAATCAACAACACAA-AACCCTGCCCTAGAACAGGGCTT
AGTTAAGGTGGCAGAGCCCGGTAATTGCGTAAAACTTAAACTTTTATACCCAGAGATTCA
AATCCTCTCCTTAACAAAATGTTCATAATTAACATCTTAATACTAATTATTCCTATCCTA
TTAGCCGTAGCATTCCTTACGTTAGTGGAACGAAAAGTTCTAGGCTATATACAACTCCGA
AAAGGTCCAAATGTCGTAGGTCCATATGGCCTACTTCAGCCCATCGCCGATGCAATCAAA
CTTTTCATTAAAGAACCACTACGACCCGCTACATCTTCAGCCTCAATATTTATTCTAGCA
CCCATCATAGCTCTAGGCCTAGCCTTAACCATGTGAATTCCCCTACCAATACCCTACCCT
CTTATCAACATAAACCTAGGAGTCCTATTTATACTAGCCATATCAAGCCTAGCCGTGTAC
TCCATTCTCTGATCAGGCTGAGCTTCCAACTCAAAATACGCACTAATCGGAGCCCTACGA
GCAGTAGCACAAACAATCTCATACGAAGTAACACTAGCAATTATCCTATTATCAGTACTC
CTAATAAGTGGGTCCTTTACCCTCTCCACATTAATTATTACACAAGAACAAATATGGTTA
ATCCTCCCAGCATGGCCTCTAGCAATAATATGATTTATCTCAACACTAGCAGAAACAAAC
CGAGCTCCATTTGATTTAACTGAAGGAGAATCAGAGCTAGTCTCGGGCTTCAACGTAGAA
TATGCAGCAGGACCATTTGCCCTCTTCTTCATAGCAGAGTACGCAAATATCATCATAATA
AATATCTTTACAGCAATTTTATTCCTGGGAACATCCCACAATCCACACATACCAGAACTC
TACACAATCAACTTTACCATTAAATCCCTACTGCTCACAATATCCTTCCTATGAATCCGA
GCATCCTATCCTCGATTTCGCTATGACCAACTAATACACTTACTATGAAAAAACTTTCTA
CCCCTGACACTAGCCCTATGCATGTGACACGTATCCCTACCCATCCTTACATCAGGCATC
CCACCACAAACATAAGAAATATGTCTGACAAAAGAGTTACTTTGATAGAGTAAATAATAG
AGGTTCAAACCCTCTTATTTCTAGAACTATAGGAATCGAACCTACTCCTAAGAATCCAAA
ACTCTTCGTGCTCCCAATTACACCAAATTCTATTAGTAAGGTCAGCTAATTAAGCTATCG
GGCCCATACCCCGAAAATGTTGGTTTATATCCTTCCCGTACTAATAAACCCAATTATCTT
TATTATTATTCTACTAACCATTATACTGGGAACTATTATTGTCATGATCAGTTCTCACTG
ACTACTTGTCTGAATCGGGTTTGAAATAAATATACTCGCCATCATCCCCATCATAATAAA
AAATCACAACCCACGAGCTACAGAAGCATCAACTAAATACTTTTTGACTCAATCAACAGC
CTCAATACTACTAATAATAGCCGTCATCATTAACCTAATATTCTCAGGCCAATGAACCGT
AATAAAACTATTTAACCCAATAGCCTCAATACTTATAACAATAGCCCTAGCTATAAAACT
AGGAATAGCCCCATTTCACTTCTGAGTCCCAGAAGTAACACAGGGCATCCCCCTATCCTC
AGGCCTTATCCTACTGACATGACAAAAACTAGCACCTATATCTGTACTTTACCAAATCTT
CCCATCAATTAACCTAAACTTAATTCTGACTCTATCAGTTTTATCAATCCTAATTGGAGG
CTGAGGAGGACTAAACCAAACACAACTCCGAAAAATCATAGCCTACTCATCAATCGCTCA
TATAGGCTGAATAACAGCAGTACTACCATATAACCCCACCATAACATTACTAAACTTAAT
TATCTATATCATTATAACTTCCACCATATTTACCATATTTATAGCCAATTCCACTACCAC
TACCCTGTCATTATCACACACATGAAATAAAACACCCATTATAACCGTCCTAATTCTTGC
CACTCTCCTATCCATAGGAGGACTCCCTCCCCTATCTGGGTTTATACCAAAATGAATAAT
CATCCAAGAGATAACAAAAAATAACAGCATCATTCTACCCACTTTCATAGCAATCACAGC
TCTACTAAACTTATATTTTTATATACGACTCACGTATTCTACCACACTAACAATATTTCC
CTCCACAAACAACATAAAAATAAAATGACAATTTCCCCTTATGAAAAAAATAACTTTTCT
ACCAACAATAGTCGTATTATCTACCATAATACTACCACTCACACCAATACTATCAGTGTT
AGAATAGGAATTTAGGTTAAACAGACCAAGAGCCTTCAAAGCCCTAAGCAAGTACAATTT
ACTTAATTCCTGATAAGGATTGCAAGACTACACCTTACATCAATTGAATGCAAATCAACC
ACTTTAATTAAGCTAAATCCTCACTAGACTGGTGGGCTCCACCCCCACGAAACTTTAGTT
AACAGCTAAACACCCTAGTTAA-CTGGCTTCAATCTACTTCTCCCGCCGTAAG-AAAAAA
AAGGCGGGAGAAGCCCCGGCAGAATTGAAGCTGCTTCTCTGAATTTGCAATTCAACGTGT
AAATTCACCACAGAGCTTGGTAAAAAGAGGAGTCAAACCTCTATCTTTAGATTTACAGTC
TAATGCTTTGCTCAGCCATTTTACCCATGTTCATTAACCGCTGACTATTCTCAACCAACC
ATAAAGATATTGGTACCCTTTACCTACTATTTGGTGCTTGGGCCGGTATAGTAGGAACAG
CTTTAAGCCTTCTAATTCGCGCTGAATTAGGCCAACCCGGAACTCTGCTCGGAGACGACC
AAATCTACAACGTAGTTGTAACCGCACACGCATTTGTAATAATCTTCTTTATAGTAATAC
CAATCATAATTGGAGGGTTCGGTAACTGACTTGTTCCCCTAATAATTGGTGCTCCCGATA
TAGCATTTCCCCGAATAAATAATATAAGCTTCTGACTTCTCCCTCCCTCATTCCTACTAC
TCCTCGCATCCTCTATAGTTGAAGCTGGGGCAGGAACAGGCTGAACCGTGTACCCTCCCT
TAGCAGGCAACCTAGCCCATGCAGGAGCTTCAGTTGATCTAACCATTTTCTCTTTACACT
TAGCAGGAGTTTCCTCAATTTTAGGAGCCATCAACTTCATTACAACAATTATCAACATAA
AGCCCCCCGCAATGTCACAATACCAAACCCCTCTATTCGTATGATCCGTAATAATTACCG
CCGTACTACTACTACTCTCGCTCCCTGTATTAGCAGCCGGCATCACAATGCTATTAACAG
ACCGGAACCTAAATACAACTTTCTTCGACCCGGCAGGAGGAGGAGATCCTATTCTATACC
AACACTTATTCTGATTCTTTGGACACCCCGAAGTCTATATTTTAATCTTACCTGGATTTG
GAATAATCTCTCATATCGTAACCTACTACTCAGGAAAAAAAGAACCATTCGGATATATGG
GAATAGTTTGGGCTATAATGTCAATCGGATTTCTAGGTTTCATCGTATGAGCCCACCATA
TATTCACTGTCGGAATAGACGTCGACACACGAGCCTACTTCACATCAGCCACTATAATTA
TTGCTATTCCAACCGGGGTAAAAGTCTTCAGCTGATTGGCAACACTTCATGGAGGTAATA
TCAAATGGTCTCCTGCTATAATGTGAGCCCTAGGCTTTATTTTCTTGTTTACAGTAGGGG
GTTTAACTGGAATTGTCTTAGCCAACTCTTCTCTCGATATTGTTCTTCACGACACATACT
ACGTTGTCGCACATTTCCACTATGTTTTATCAATAGGAGCTGTATTTGCTATTATAGGGG
GATTTGTTCATTGATTCCCATTATTCTCAGGTTATACTCTCAACGATACATGAGCCAAAA
TTCACTTCGCAATTATATTTGTAGGCGTCAATATAACCTTCTTCCCACAACACTTTCTAG
GACTATCTGGCATGCCTCGACGATACTCCGACTACCCAGATGCATACACAATATGAAATA
CTATCTCATCAATAGGCTCATTCATTTCCCTAACAGCAGTTATACTAATAGTTTTCATCA
TCTGAGAAGCATTTGCATCTAAACGAGAAGTCTTGACTGTAGACTTAACCACGACAAATC
TAGAATGATTAAACGGATGCCCTCCACCATATCACACATTTGAAGAACCCACCTATGTTA
ACCTAAAATAAGAAAGGAAGGAATCGAACCCCCTACTATTGGTTTCAAGCCAACATCATA
ACCTCTATG--TCTCTCTCAATAAATGAGGTGTTAGT-AAAACATTATATAACTTTGTCA
AAGTTAAGTTACAAGTGAGAATCTTGTACACCTCATATGGCATATCCCATACAACTAGGA
TTCCAAGATGCAACATCACCAATCATAGAAGAACTACTTCACTTTCATGACCACACGCTA
ATAATTGTCTTCTTAATTAGCTCATTAGTACTTTACATTATCTCACTAATACTAACAACA
AAGCTGACCCATACAAGCACGATAGATGCACAAGAAGTAGAGACAATCTGAACCATTCTG
CCCGCCATCATCTTAATTCTAATTGCTCTTCCTTCTTTACGAATTCTATACATAATAGAT
GAAATCAATAACCCATCTCTTACAGTAAAAACCATAGGACATCAGTGATACTGAAGCTAT
GAGTATACAGATTATGAGGACTTAAGCTTCGACTCCTACATAATTCCAACATCAGAATTA
AAGCCAGGGGAGCTACGACTATTAGAAGTCGATAATCGAGTTGTACTACCAATAGAAATA
ACAATCCGAATGCTAGTCTCCTCTGAAGACGTACTACACTCATGAGCTGTGCCCTCTCTA
GGACTAAAAACAGACGCAATCCCAGGCCGTCTAAACCAAACAACCCTTATATCGTCCCGT
CCAGGCTTATATTACGGTCAATGCTCAGAAATTTGCGGGTCAAACCACAGTTTCATACCC
ATTGTCCTTGAGTTAGTCCCACTAAAGTACTTTGAAAAATGATCTGCATCAATATTATAA
AATCACTAAGAAGCTATA-TAGC----ACTAACCTTTTAAGTTAGAGATTGAGAGCCATA
TACTCTCCTTGGTGACATGCCGCAACTAGACACGTCAACATGACTGACAATGATCCTATC
AATATTCTTGACCCTCTTTATCATCTTTCAACTAAAAATTTCAAAACACAACTTTTATCA
CAATCCAGAACTGACACCAACAAAAATATTAAAACAAAACACCCCTTGAGAAGCAAAATG
AACGAAAATTTATTTGCCTCTTTTATTACCCCTGTAATTTTAGGTCTCCCTCTCGTAACC
CTTATCGTACTATTCCCCAGCCTACTATTCCCAACATCAAACCGACTAGTAAGCAATCGC
TTTGTAACCCTCCAACAATGAATACTTCAACTTGTATCAAAACAAATAATGAGCATCCAC
AATTCTAAAGGACAAACATGAGCATTAATACTAATATCTCTGATCCTATTTATTGGATCA
ACAAACCTACTAGGCCTATTACCCCATTCATTCACACCGACAACACAACTATCAATAAAC
CTAGGCATAGCCATCCCCCTGTGAGCAGGAGCCGTAATTACAGGATTCCGCAATAAAACT
AAAGCATCACTTGCCCATTTCTTACCACAAGGAACACCCACTCCACTAATCCCAATACTA
GTAATTATTGAAACTATCAGCCTTTTTATTCAACCTGTAGCCCTCGCCGTGCGGTTAACA
GCTAACATCACTGCAGGACACCTATTAATTCACCTAATCGGAGGAGCTACACTTGCACTA
ATAAGCATTAGCACTACAACAGCTCTAATTACATTCACCATTCTAATCCTACTAACAATT
CTAGAGTTTGCAGTAGCTATAATCCAAGCCTATGTATTCACTCTCCTAGTCAGCCTATAT
CTGCATGACAACACATAATGACACACCAAACCCATGCTTATCATATAGTAAATCCAAGCC
CTTGACCTCTTACAGGAGCTTTGTCCGCCCTCTTAATAACATCCGGCCTAACCATATGAT
TTCACTTTAACTCAATGACCCTGCTAATAATTGGCCTAACAACAAATATACTAACAATAT
ACCAATGATGACGAGATGTTATCCGAGAAAGCACCTTCCAAGGGCACCATACCCCAGCTG
TCCAAAAAGGCCTCCGTTATGGAATAATTCTTTTTATTATCTCCGAAGTACTGTTCTTTA
CCGGATTTTTCTGAGCTTTCTACCACTCAAGCCTCGCCCCCACCCCTGAACTAGGCGGCT
GCTGACCCCCAACAGGCATTCACCCACTAAACCCCCTAGAAGTCCCACTGCTCAACACCT
CTGTCCTATTGGCTTCCGGAGTTTCTATTACCTGAGCCCATCATAGTTTAATAGAAGGGG
ACCGAAAGCATATATTACAAGCCCTATTTATCACCATCACATTAGGAGTCTACTTCACAC
TACTACAAGCCTCAGAATACTATGAAGCACCTTTTACTATCTCCGACGGAGTTTACGGCT
CAACTTTTTTTGTAGCCACAGGCTTCCATGGCCTCCACGTCATCATTGGATCCACCTTCT
TAATTGTCTGCTTCTTCCGCCAATTAAAATTTCATTTTACTTCTAACCACCACTTCGGCT
TTGAAGCCGCTGCCTGATACTGACATTTCGTAGACGTAGTCTGACTTTTCCTCTATGTTT
CTATCTATTGATGAGGCTCCTATTCTTTTAGTATCAACTAGTACAGCTGACTTCCAATCA
GCTAGTTTCGGTCTAGTCCGAAAAAGAATAATAAATTTAATACTAGCCCTCCTGACCAAT
TTTACACTAGCCACCCTACTCGTCATCATCGCATTCTGGCTTCCCCAACTAAATGTATAC
TCTGAGAAAACAAGCCCCTACGAATGTGGATTTGACCCCATAGGATCAGCCCGCCTTCCC
TTCTCCATAAAATTCTTTCTGGTAGCCATCACATTCCTCTTATTTGACCTAGAAATTGCA
CTCCTCTTACCACTGCCATGAGCCTCACAAACAACAAATCTAAACACAATGCTTACCATA
GCCCTCTTCCTAATTATCCTCCTAGCTGTAAGCCTAGCCTATGAATGAACTCAAAAAGGA
TTAGAATGAACCGAATATGGTACTTAGTTTAAAATAAAATAAATGATTTCGACTCATTAG
ATTATGATTTAATTCATAATTACCAAATGTCTATAGTATACATAAACATTATAATGGCAT
TCACAGTATCTCTTGTAGGACTACTAATATACCGATCCCACCTAATATCTTCCCTTCTGT
GCTTAGAAGGAATAATGCTATCCCTATTCGTTATAGCAGCCCTAACAATCCTCAACTCAC
ATTTTACATTAGCTAGCATAATACCTATTATCCTACTAGTCTTCGCAGCCTGCGAAGCAG
CCCTAGGTCTATCTCTACTAGTAATAGTATCAAATACATATGGTACTGATTATGTACAAA
ACCTCAACTTACTCCAATGCTAAAATACATTATTCCAACAATTATACTTATACCCCTAAC
CTGGTTATCAAAAAATAGTATAATTTGGGTTAACTCCACAGCACACAGTCTTCTAATTAG
CTTTACAAGCCTCCTCCTCATAAACCAGTTTGGCGACAACAGCCTTAATTTTTCATTAGT
ATTTTTCTCCGACTCCCTATCCACTCCACTACTAATTTTAACCATATGGCTCCTCCCTCT
AATACTAATAGCTAGCCAACATCATCTATCAAAAGAAAACCTAACCCGAAAAAAACTATT
TATTACTATGCTGATCTCACTACAACTATTCCTAATCATAACCTTTACCGCCATGGAACT
AATCTTATTTTATATCCTATTTGAAG-CAACACT--AGT-CCCAACAC-TCATTATTAT-
--TACCCGGTGAGGAAACCAAACA-GAACGCCTAAACGCCGGACTCTATTTCCTATTCTA
TACACTAGCTGGCTCCTTACCCCTATTAGTCGCACTAATTTATATCCAAAATACAGTAGG
ATCCCTAAATTTCCTAATATTACAATACTGAGTACAACCTGTTCATAACTCTTGATCTAA
TGTCTTCATATGACTAGCATGTATAATAGCCTTCATAGTAAAAATACCACTATATGGCCT
CCACCTTTGACTACCTAAAGCTCACGTAGAAGCCCCTATCGCAGGCTCCATAGTCCTTGC
AGCAGTTCTACTAAAACTAGGGGGGTACGGTATGCTACGAATTACACTAATTCTAAACCC
TATGACCGACTTTATAGCATACCCATTCATTATACTCTCCCTATGGGGCATAATTATAAC
CAGCTCAATCTGCCTCCGTCAAACGGACCTAAAATCACTCATCGCATACTCCTCTGTAAG
CCATATAGCACTCGTCATCGTAGCCATCCTTATCCAGACACCTTGAAGCTACATAGGAGC
AACCGCCCTTATGATTGCCCACGGCCTCACATCCTCCATACTTTTCTGTCTAGCAAACTC
AAACTACGAACGAATCCACAGCCGAACCATAATTCTAGCTCGAGGCCTACAAACGCTCCT
TCCACTAATAGCCACCTGATGACTACTAGCAAGTCTAACCAACTTAGCTCTACCCCCAAC
AATCAACTTAATTGGAGAACTATTTGTAGTAATGTCAACCTTTTCATGATCTAACATTAC
AATTATTCTAATAGGAGTAAATATAGTAATCACCGCCC-TATATTCTCTATACATGCTAA
TTATAACCCAACGAGGAAAATATACCTACCACATTAATAACATCTCGCCTTCCTTTACAC
GGGAAAATGCACTCATATCGTTACACATCCTACCCCTACTACTCCTAACCCTAAACCCAA
AAATTATTCTAGGACCTCTATACTGTAAATATAGTTTAACAAAAACATTAGATTGTGAAT
CTAACAATAGAAACTCA-TTACCTTCTTATTTACCGAAAAAGTATGCAAGAACTGCTAAT
TCTATGCTCCCATATCTAATAGTATGGCTTTTTCGAACTTTTAAAGGATAGTAGTTTATC
CGTTGGTCTTAGGAACCAAAAAATTGGTGCAACTCCAAATAAAAGTAATAAACATATTCT
CCTCACTCTCACTGGTTACTTTACTCTTACTAACTATACCCATTATAATAATAAGCCTTA
ACACCTACAAACCTTCCAACTACCCACTCTACGTAAAAACAGCTATCTCATATGCCTTCA
TTACCAGCATAATTCCCACAATAATATTTATCCACTCAGGCCAAGAACTAATTATTTCAA
ACTGACACTGACTAACCATCCAAACTCTTAAATTATCTCTCAGCTTTAAAATAGACTATT
TCTCAATAATATTTACCCCAGTAGCACTATTCGTCACATGATCTATTATAGAATTCTCAA
TATGATATATACACTCAGACCCCAATATTAACAAATTCTTCAAATACTTACTCCTATTCC
TCATTACTATGCTCATCCTTGTAACCGCAAATAACCTCTTCCAGCTATTCATTGGCTGAG
AAGGCGTCGGAATCATATCATTTCTACTCATCGGATGATGATACGGACGAGCAGATGCAA
ACACAGCAGCCCTACAAGCAGTCTTATATAACCGCATCGGCGACATTGGTTTCATTTTAG
CAATAGCATGATTTCTAACAAACCTCAATACCTGAGACCTCCAACAGATCTTCATACTAA
ACCCAAGCGACTCAAACATACCCTTGATCGGACTAGCATTAGCTGCAACCGGAAAATCCG
CCCAATTTGGCCTCCACCCATGACTTCCCTCTGCAATAGAAGGCCCAACTCCCGTCTCAG
CACTACTCCATTCAAGCACAATAGTGGTAGCAGGTATCTTCCTACTAATCCGTTTCTACC
CCCTCACAGAAAACAATAAATTTATCCAATCTATTACATTATGCTTAGGAGCCATTACCA
CACTATTTACAGCAATATGCGCCCTCACCCAAAATGACATTAAGAAAATCATCGCCTTCT
CCACATCCAGTCAACTGGGCCTTATAATAGTAACAATTGGCATTAACCAACCTTACCTAG
CTTTCCTCCACATCTGCACCCATGCCTTTTTCAAAGCTATACTATTCATATGCTCCGGTT
CCATTATTCACAGCCTAAACGACGAACAAGATATTCGAAAAATAGGAGGCCTATTTAAAG
CCATGCCATTCACCACAACAGCCCTCATTGTTGGCAGTCTCGCACTAACAGGAATACCCT
TCCTCACAGGATTTTACTCCAAAGACCTAATCATCGAAGCCGCCAACACGTCTTATACCA
ACGCCTGAGCCCTTCTAATAACATTAATTGCCACCTCTTTCACAGCTATTTACAGCACTC
GTATTATTTTTTTCGCACTTCTAGGACAACCCCGATTCCCTACCCTAGTTAGTATCAACG
AAAACAACCCCCTTCTGATCAACTCTATCAAACGCTTACTAATTGGAAGCCTCTTCGCAG
GATACATCATTTCCAACAATATTCCTCCAACAACAATTCCCCAAATAACTATACCCTACT
ACTTAAAAACAACAGCCCTAATCGTTACAATCCTAGGCTTCATCTTAGCCCTAGAAATCA
GTAATATAACTAAAAATCTAAAATATCACTACCCCTCAAACGCCTTCAAGTTCTCGACCT
TGCTAGGATACTTCCCCACAATTATACATCGCCTAGCTCCATACATAAATTTATCAATAA
GCCAAAAATCAGCATCCTCCCTTCTAGACCTAATCTGACTAGAAGCCATCCTACCAAAAA
CCATCTCACTCGCCCAAATAAAAGCATCTACCCTGGTCACAAACCAAAAAGGCCTGATCA
AACTATATTTCCTCTCCTTCCTAATCACAATCCTTATCAGCATAATACTATTTAATTTCC
ACGAGTAATTTCTATAATAACCACAACACCAATTAATAAAGACCACCCAGTTACAATAAC
TAATCAGGTACCATAACTGTATAAAGCCGCAATCCCTATGGCCTCTTCACTAAAAAACCC
AGAATCCCCTGTATCATAAATCACTCAATCCCCTAAACCATTAAACTCAAACACAACCTC
AACTTCTTTATCCTTTAACACATAATAAACCATAAAAAACTCCATCAACAAGCCAGTAAC
AAATGCCCCTAAAACAGCCTTATTAGAAAGCCAAATTTCAGGATACTGTTCTGTAGCCAT
AGCCGTTGTATAACCAAAAACTACCATCATACCCCCCAAATAAATTAAAAAGACCATCAA
CCCCAAAAAGGATCCACCAAAATTCAATACAATCCCACAGCCAACCCCACCACTCACAAT
TAACCCTAACCCCCCATAAATAGGTGAGGGTTTCGAAGAAAACCCCACAAAACCTATCAC
GAAAATAACACTTAAAATAAATACAATGTATAGTATCATTATTCTTACATGGAATCTAAC
CATGACTAATGATATGAAAAACCATCGTTGTCATTCAACTATAAGAACACTAATGACTAA
CATTCGAAAGTCCCACCCACTAATAAAAATTGTAAACAATGCATTCATCGACCTTCCAGC
CCCATCAAACATTTCATCATGATGGAATTTCGGTTCCCTCCTGGGAATCTGCCTAATCCT
ACAAATCCTCACAGGCCTATTCCTAGCAATACACTACACATCCGACACAACAACAGCATT
CTCCTCTGTTACCCATATCTGCCGAGACGTGAACTACGGCTGAA-TCATCCGATACATAC
ACGCAAACGGAGCTTCAATGTTTTTTATCTGCTTATATATGCACGTAGGACGAGGCTTAT
ATTATGGGTCTTACACTTTTCTAGAAACATGAAATATCGGAGTAATCCTTCTGCTCACAG
TAATAGCCACAGCATTCATAGGATACGTCCTACCATGAGGACAAATATCATTCTGAGGAG
CAACAGTCATCACCAACCTCTTATCAGCAATCCCATACATCGGCACAAATTTAGTCGAAT
GAATCTGAGGCGGATTCTCAGTAGACAAAGCAACCCTTACCCGATTCTTCGCTTTCCATT
TTATCCTTCCATTTATCATCATAGCAATTGCCATAGTCCACCTATTATTCCTCCACGAAA
CAGGCTCCAACAATCCAACAGGAATCTCCTCAGACGTAGACAAAATCCCATTCCACCCCT
ACTATACCATTAAGGACATCTTAGGGGCCCTCTTACTAATTCTAGCTCTAATACTACTAG
TACTATTCGCACCCGACCTCCTCGGAGACCCAGATAACTACACCCCGGCCAATCCACTCA
ACACACCTCCTCACATCAAACCCGAATGATACTTCTTATTTGCATACGCAATCTTACGAT
CAATCCCCAACAAACTAGGAGGAGTACTAGCCCTAGCCTTCTCTATCCTAATTCTTGCTC
TAATCCCCCTACTACACACCTCCAAACAACGAAGCATAATATTCCGACCACTCAGCCAAT
GCCTATTCTGAGCCCTAGTAGCAGACCTACTGACACTCACATGAATTGGAGGACAACCAG
TCGAACACCCATATATCACCATTGGACAACTAGCATCTATCCTATACTTTCTTCTCATCC
TAGTACTAATACCAACAGCCGGCACAGTTGAAAACAAATTACTAAAATGAAGACAGGTCT
TTGTAGTACATCTAATATACTGGTCTTGTAAACCAGAGAAGGAGAACAACTAACCTCCCT
AAGACTCAAGGAAGAAACTGTAGTCTCACCGTCAACCCCCAAAGCTGAAGTTCTATTTAA
ACTATTCCCTGAACACTATTAATATAGTTCCATAAATGCAAAGAGCCTTATCAGTATTAA
ATTTATCAAAAATCCCAATAACTCAACACAGAATTTGCACCCTAACCAAATATTACAAAC
ACCACTAGCTAACAT--AACACG-CCCATACACAGACCAC--------AGAATGAATTAC
CCAGGCAAGAGG--TAATGTACATAACATTAATGTAATAAAGACATGATATGTATATAGT
ACATTAAATTATATACCCCATGCATATAAGCAAGTACATGATCTCTA-TAATAGTACATA
ATACATACAATTATTAACCGTACATAGTACATT-ATATCAAATCCATCCTCAACAACATA
TCTACTATATACCCCCT-CCACTAGATCACGAGCTTAATTACCATGCCGCGTGAAACCAG
CAACCCGCTAAGCAGAGGATCCCTCTTCTCGCTCCGGGCCCATAGACTGTGGGGGTCGCT
ATTTAATGAATTTTACCAGGCATCTGGTTCTTTCTTCAGGGCCATCTCATCTAAAGTGGT
CCATTCTTTCCTCTTAAATAAGACATCTCGATGG
[3] FJ971080_Bos_Q_Italy_Romagnola_0
ACTAATGGCTAATCAGCCCATGCTCACACATAACTGTGCTGTCATACATTTGGTATTTTT
TTATTTTGGGGGATGCTTGGACTCAGCTATGGCCGTCAAAGGCCCTGACCCGGAGCATCT
ATTGTAGCTGGACTTAACTGCATCTTGAGCACCAGCATAATGATAAGCGTGGACA-TTAC
AGTCAATGGTCACAGGACATAAATTATATTATATATCCCCCC----TTC-ATAAAAATTT
-CCCCCTTAAATATCTACCACCACTTTTAACAGACTTTTCCCTAGATACTTATTTAAATT
TTTCACGCTTTCAATACTCAATTTAGCACTCCAAACAAAGTCAATATATAAACGCA-GG-
CCCCCCCCCCCC--------GTTGATGTAGCTTAA-CCCAAAGCAAGGCACTGAAAATGC
CTAGATGAGT-CTCCCAACTCCATAAACACATAGGTTTGGTCCCAGCCTTCCTGTTAACT
CTTAATAAACTTACACATGCAAGCATCTACACCCCAGTGAGAATGCCCTCTAGGTTATTA
AAACTAAGAGGAGCTGGCATCAAGCACACACCCTGTAGCTCACGACGCCTTGCTTAACCA
CACCCCCACGGGAAACAGCAGTGACAAAAATTAAGCCATAAACGAAAGTTTGACTAAGTT
ATATTAATT-AGGGTTGGTAAATCTCGTGCCAGCCACCGCGGTCATACGATTAACCCAAG
CTAACAGGAGTACGGCGTAAAACGTGTTAAAGCACCATACCAAATAGGGTTAAATTCTAA
CTAAGCTGTAAAAAGCCATGATTAAAATAAAAATAAATGACGAAAGTGACCCTACAATAG
CCGACGCACTATAGCTAAGACCCAAACTGGGATTAGATACCCCACTATGCTTAGCCCTAA
ACACAGATAATTACATAAACAAAATTATTCGCCAGAGTACTACTAGCAACAGCTTAAAAC
TCAAAGGACTTGGCGGTGCTTTATATCCTTCTAGAGGAGCCTGTTCTATAATCGATAAAC
CCCGATAAACCTCACCAATTCTTGCTAATACAGTCTATATACCGCCATCTTCAGCAAACC
CTAAAAAGGAAAAAAAGTAAGCGTAATTATGATACATAAAAACGTTAGGTCAAGGTGTAA
CCTATGAAATGGGAAGAAATGGGCTACATTCTCTACACCAAGAGAATCAA-GCACGAAAG
TTATTATGAAA-CCAATAACCAAAGGAGGATTTAGCAGTAAACTAAGAATAGAGTGCTTA
GTTGAATTAGGCCATGAAGCACGCACACACCGCCCGTCACCCTCCTCAAATAGATTCAGT
GCATCTAACCCTATTTAAACGCACTAGCTACATGAGAGGAGACAAGTCGTAACAAGGTAA
GCATACTGGAAAGTGTGCTTGGATAAATCAAGATATAGCTTAAACAAAGCATCCAGTTTA
CACCTAGAAGACTTCATTCATTATGAATATCTTGAACTAGACCTAGCCC-AAA--GATAC
CCT-CTC-GACTAAACAACCAAGATAGAATAAAACAAAACATTTAATCCCAATTTAAAGT
ATAGGAGATAGAAATCTAAG-TACGGCGCTATAGAGAAAGTACCGCAAGGGAACGATGAA
AG---AAAAAAACTAAAAGTATAAAAAAGCAAAGATTACCCCTTGTACCTTTTGCATAAT
GAATTAACTAGTATAAGACTTAACAAAATGAATTTTAGCTAAGCAGCCCGAAACCAGACG
AGCTACTCACAAACAGTTTACCAAGAACTAACTCATCTATGTGGCAAAATAGTGAGAAGA
TTTGTAAGTAGAGGTGACATGCCTAACGAGCCTGGTGATAGCTGGTTGTCCAGAAAATGA
ATCTAAGTTCAGCTTTAAAGATACC-AAAAATTCAAATAAACCCCACTGTAG-CTTTAAA
AGTTAGTCTAAAAAGGTACAGCCTTTTAGAAACGGATACAACCTTGACTAGAGAGTAAAA
TTTAACACTACCATAGTAGGCCTAAAAGCAGCCATCAATTAAGAAAGCGTTAAAGCTCAA
CAACAAAAATTAAATAGATTCCAACAACAAATGATTAACTCCTAGCCCCAATACTGGACT
AATCTATTATAGAATAGAAGCAATAATGTTAATATGAGTAACAAGAAAAATTTTCTCCTT
GCATAAGTCTAAGTCAGTGCCTGATAATACTCTGACCACTAACAGTCAATAAAAATAATC
CAACAATAAACAATTTATTGATTATACTGTTAACCCAACACAGGAGTGCATCTAAGGAAA
GATTAAAAGAAGTAAAAGGAACTCGGCAAACACAAACCCCGCCTGTTTACCAAAAACATC
ACCTCC-AGCATTCCCAGTATTGGAGGCATTGCCTGCCCAGTGACAACTGTTTAACGGCC
GCGGTATCCTGACCGTGCAAAGGTAGCATAATCATTTGTTCTCTAAATAAGGACTTGTAT
GAATGGCCGCACGAGGGTTTTACTGTCTCTTACTTCCAATCAGTGAAATTGACCTTCCCG
TGAAGAGGCGGGAATGCACAAATAAGACGAGAAGACCCTATGGAGCTTTAACTAACCAAC
CCAAAG-AGAATAAATTTAACCATTAAGGAATAACAACAATCTCCATGAGTTGGTAGTTT
CGGTTGGGGTGACCTCGGAGAATAAAAAATCCTCCGAGCGATTTTAAAGACTAGACCCAC
AAGTCAAATCACTCTATCGCTCATTGATCCAAAAA-CTTGATCAACGGAACAAGTTACCC
TAGGGATAACAGCGCAATCCTATTCAAGAGTCCATATCGACAATAGGGTTTACGACCTCG
ATGTTGGATCAGGACATCCTGATGGTGCAACCGCTATCAAAGGTTCGTTTGTTCAACGAT
TAAAGTCCTACGTGATCTGAGTTCAGACCGGAGTAATCCAGGTCGGTTTCTATCTATTAC
GTATTTCTCCCAGTACGAAAGGACAAGAGAAATAAGGCCAACTTTAAATCAAGCGCCTTA
AGACAACCAATGATAACATCTCAACTGACAACACAA-AACCCTGCCCTAGAACAGGGCTT
AGTTAAGGTGGCAGAGCCCGGTAATTGCATAAAACTTAAACTTTTATATCCAGAGATTCA
AATCCTCTCCTTAACAAAATGTTCATAATTAACATCTTAATACTAATTATTCCCATCCTA
TTGGCCGTAGCATTCCTTACGTTAGTGGAACGAAAAGTTCTAGGCTATATACAACTCCGA
AAAGGTCCAAATGTCGTAGGTCCATATGGCCTACTCCAACCCATCGCCGATGCAATCAAA
CTTTTCATTAAAGAACCACTACGACCCGCTACATCTTCAGCCTCAATATTTATCCTAGCA
CCTATCATAGCTTTAGGCCTAGCCTTAACCATGTGAATTCCCCTACCAATACCCTATCCT
CTTATCAACATAAACCTAGGAGTCCTATTTATTCTAGCCATATCAAGCCTAGCCGTATAC
TCCATTCTCTGATCAGGCTGAGCTTCCAACTCAAAATACGCACTAATCGGAGCCCTACGA
GCAGTAGCACAAACAATCTCATACGAAGTAACGCTAGCAATTATCCTGTTATCAGTACTC
CTAATAAGTGGGTCCTTTACCCTCTCCACATTAATTACTACACAAGAACAAATATGGTTA
ATCCTCCCAGCATGGCCTCTAGCAATAATATGATTTATCTCAACACTAGCAGAAACAAAC
CGAGCTCCATTTGATTTAACTGAAGGAGAATCAGAGCTAGTCTCGGGCTTCAACGTAGAA
TATGCAGCAGGACCATTTGCCCTCTTCTTCATAGCAGAGTACGCAAATATTATCATAATA
AATATCTTTACAGCAATTTTATTCCTAGGAACATCCCACAATCCACACATACCAGAACTC
TACACAATCAATTTTACCATTAAATCCCTACTGCTCACAATATCCTTCCTATGAATCCGA
GCATCCTACCCTCGATTTCGCTATGACCAACTAATACACTTACTATGAAAAAATTTTCTA
CCTCTGACACTAGCCCTGTGCATGTGACACGTATCCCTACCCATCCTTACATCAGGCATC
CCACCACAAACATAAGAAATATGTCTGACAAAAGAGTTACTTTGATAGAGTAAATAATAG
AGGTTCAAACCCTCTTATTTCTAGAACTATAGGAATCGAACCTACTCCTAAGAATCCAAA
ACTCTTCGTGCTCCCAATTACACCAAATTCTATTAGTAAGGTCAGCTAATTAAGCTATCG
GGCCCATACCCCGAAAATGTTGGTTTATATCCTTCCCGTACTAATAAACCCAATTATCTT
TATTATTATTCTACTAACCATTATACTAGGAACTATTATTGTCATAATCAGTTCTCACTG
ACTACTTGTCTGAATCGGGTTTGAAATAAATATACTCGCCATCATCCCCATCATAATAAA
AAATCACAACCCACGAGCTACAGAAGCATCAACTAAATATTTTTTGACTCAATCAACAGC
CTCAATACTACTAATAATAGCCGTCATCATTAACCTAATATTCTCAGGCCAATGAACCGT
AATAAAACTATTTAACCCAATAGCCTCAATACTTATAACGATAGCCCTAGCTATAAAACT
AGGAATAGCCCCATTTCACTTCTGAGTCCCAGAAGTAACACAGGGCATCCCCCTATCCTC
AGGCCTTATCCTACTGACATGACAAAAACTAGCACCTATATCTGTACTTTACCAAATCTT
CCCATCAATTAACCTAAACTTAATTCTAACCCTATCAGTTTTATCAATCCTAATTGGAGG
CTGAGGGGGACTAAACCAAACACAACTCCGAAAAATCATAGCCTACTCATCAATCGCTCA
TATAGGCTGAATAACAGCAGTACTACCATATAACCCCACCATAACATTGCTAAACTTAAT
TATCTATATCATTATAACTTCCACCATATTTACCATATTTATAGCCAATTCCACCACCAC
TACCCTGTCATTATCACACACATGAAATAAAACACCCATTATAACCGTCCTAATTCTTGC
CACTCTCCTATCCATAGGAGGACTCCCTCCCCTATCTGGGTTTATACCAAAATGAATAAT
CATCCAAGAGATAACAAAAAATAACAGCATCATTCTACCCACTTTCATAGCAATCACAGC
TCTACTAAACTTATATTTTTATATACGACTCACGTATTCTACCACACTAACAATATTTCC
CTCCACAAACAACATAAAAATAAAATGACAATTTCCCCTTATGAAAAAAATAACTTTTCT
ACCAACAATAGTCGTATTATCTACCATAATACTACCACTCACGCCAATACTATCAGTGTT
AGAATAGGAATTTAGGTTAAACAGACCAAGAGCCTTCAAAGCCCTAAGCAAGTACAATTT
ACTTAATTCCTGATAAGGATTGCAAGACTACACCTTACATCAATTGAATGCAAATCAACC
ACTTTAATTAAGCTAAATCCTCACTAGACTGGTGGGCTCCACCCCCACGAAACTTTAGTT
AACAGCTAAACACCCTAGTTAA-CTGGCTTCAATCTACTTCTCCCGCCGCAAG-AAAAAA
AAGGCGGGAGAAGCCCCGGCAGAATTGAAGCTGCTTCTCTGAATTTGCAATTCAACGTGT
AAATTCACCACAGGGCTTGGTAAAAAGAGGAGTCAAACCTCTATCTTTAGATTTACAGTC
TAATGCTTTGCTCAGCCATTTTACCCATGTTCATTAACCGCTGACTATTCTCAACCAACC
ATAAAGATATTGGTACCCTTTATCTACTATTTGGTGCTTGGGCCGGTATAGTAGGAACAG
CTCTAAGCCTTCTAATTCGCGCTGAATTAGGCCAACCCGGAACTCTGCTCGGAGACGACC
AAATCTACAACGTAGTTGTAACCGCACACGCATTTGTAATAATCTTCTTCATAGTAATAC
CAATCATAATTGGAGGATTCGGTAACTGACTTGTTCCCCTAATAATTGGTGCTCCCGATA
TAGCATTTCCCCGAATAAATAATATAAGCTTCTGACTCCTCCCTCCCTCATTCCTACTAC
TCCTCGCATCCTCTATAGTTGAAGCTGGGGCAGGAACAGGCTGAACCGTGTACCCTCCCT
TAGCAGGCAACCTAGCCCATGCAGGAGCTTCAGTAGATCTAACCATTTTCTCTTTACACT
TAGCAGGAGTTTCCTCAATTTTAGGAGCCATCAACTTCATTACAACAATTATCAACATAA
AGCCCCCCGCAATGTCACAATACCAAACCCCTCTGTTCGTATGATCCGTAATAATTACCG
CCGTACTACTACTACTCTCGCTCCCTGTATTAGCAGCCGGCATCACAATGCTATTAACAG
ACCGGAACCTAAATACAACCTTCTTCGACCCGGCAGGAGGAGGAGACCCTATTCTATATC
AACACTTATTCTGATTCTTTGGACACCCCGAAGTCTATATTTTAATCTTACCTGGATTTG
GAATAATCTCTCATATCGTGACCTACTACTCAGGAAAAAAAGAACCATTCGGATATATGG
GAATAGTTTGGGCTATAATGTCAATCGGATTTCTAGGTTTCATCGTATGAGCCCACCATA
TATTCACTGTCGGAATAGACGTCGACACACGAGCCTACTTCACATCAGCCACTATAATTA
TTGCTATTCCAACCGGGGTAAAAGTCTTCAGCTGATTGGCAACACTTCATGGAGGTAATA
TCAAATGGTCTCCTGCTATAATGTGAGCCCTAGGCTTTATTTTCTTATTTACAGTAGGGG
GTTTAACTGGAATTGTCTTAGCCAACTCTTCCCTCGATATTGTTCTTCACGACACATACT
ACGTTGTCGCACATTTCCACTATGTTTTATCAATAGGAGCTGTATTTGCTATTATAGGGG
GATTTGTTCATTGATTCCCACTATTCTCAGGTTATACTCTCAACGATACATGAGCCAAAA
TCCACTTCGCAATTATATTTGTAGGCGTCAATATAACCTTCTTCCCACAACACTTTCTAG
GACTATCTGGCATGCCTCGACGATACTCCGACTACCCAGATGCATACACAATATGAAATA
CTATCTCATCAATAGGCTCATTCATTTCCCTAACAGCAGTTATACTAATAGTTTTCATCA
TCTGAGAAGCATTTGCATCTAAACGAGAAGTCTTGACTGTAGACTTAACCACGACAAATC
TAGAATGATTAAACGGATGCCCTCCACCATATCACACATTTGAAGAACCCACCTATGTTA
ACCTAAAATAAGAAAGGAAGGAATCGAACCCCCTACTATTGGTTTCAAGCCAACATCATA
ACCTCTATG--TCTCTCTCAATAAACGAGGTGTTAGT-AAAACATTATATAATTTTGTCA
AAGTTAAGTTACAAGTGAAAGTCCTGTACACCTCATATGGCATATCCCATACAACTAGGA
TTCCAAGATGCAACATCACCAATCATAGAAGAACTACTTCACTTTCATGACCACACGCTA
ATAATTGTCTTCTTAATTAGCTCATTAGTACTTTACATTATTTCACTAATACTAACGACA
AAGCTGACCCATACAAGCACGATAGATGCACAAGAAGTAGAGACAATCTGAACCATTCTG
CCCGCCATCATCTTAATTCTAATTGCTCTTCCTTCTTTACGAATTCTATACATAATAGAT
GAAATCAATAACCCATCTCTTACAGTAAAAACCATAGGACATCAGTGATACTGAAGCTAT
GAGTATACAGATTATGAGGACTTAAGCTTCGACTCCTACATAATTCCAACATCAGAATTA
AAGCCAGGGGAGCTACGACTATTAGAAGTCGATAATCGAGTTGTACTACCAATAGAAATA
ACAATCCGAATGTTAGTCTCCTCTGAAGACGTATTACACTCATGAGCTGTGCCCTCTCTA
GGACTAAAAACAGACGCAATCCCAGGCCGTCTAAACCAAATAACCCTTATATCGTCCCGT
CCAGGCTTATATTACGGTCAATGCTCAGAAATTTGCGGGTCAAACCACAGTTTCATACCC
ATTGTCCTTGAGTTAGTCCCACTAAAGTACTTTGAAAAATGATCTGCGTCAATATTATAA
AATCACTAAGAAGCTATA-TAGC----ACTAACCTTTTAAGTTAGAGATTGAGAGCCATA
TACTCTCCTTGGTGACATGCCGCAACTAGACACGTCAACATGACTGACAATGATCTTATC
AATATTCTTGACCCTTTTTATCATCTTTCAACTAAAAGTTTCAAAACACAACTTTTATCA
CAATCCAGAACTGACACCAACAAAAATATTAAAACAAAACACCCCTTGAGAAACAAAATG
AACGAAAATTTATTTACCTCTTTTACTACCCCTGTAATTTTAGGTCTCCCTCTCGTAACC
CTTATCGTACTATTCCCCAGCCTACTATTCCCAACATCAAACCGACTAGTAAGCAATCGC
TTTGTAACCCTCCAACAATGAATACTTCAACTTGTATCAAAACAAATAATGAGTATCCAC
AATTCTAAAGGACAAACATGAACATTAATATTAATATCTCTGATCCTATTTATTGGATCA
ACAAACCTACTAGGCCTATTACCCCATTCATTCACACCAACAACACAACTATCAATAAAC
CTAGGCATAGCCATCCCCCTGTGAGCAGGAGCCGTAATTACAGGATTCCGCAATAAAACT
AAAGCATCACTTGCCCATTTCTTACCACAAGGAACACCCACTCCACTAATCCCAATACTA
GTAATTATTGAAACTATCAGCCTTTTTATTCAACCTATAGCCCTCGCCGTGCGGTTAACA
GCTAACATCACTGCAGGACACCTATTAATTCACCTAATCGGAGGAGCTACACTTGCACTA
ATAAGCATTAGCACTACAACAGCTCTAATTACATTCACCATTCTAATCCTACTAACAATT
CTAGAGTTTGCAGTAGCTATAATCCAAGCCTATGTATTCACTCTCCTAGTCAGCCTATAT
CTGCATGACAACACATAATGACACACCAAACTCATGCTTATCATATAGTAAACCCAAGCC
CTTGACCTCTTACAGGAGCTTTGTCTGCCCTCTTAATAACATCCGGCCTAACCATGTGAT
TTCACTTTAACTCAATGACCCTGCTAATAATTGGCCTAACAACAAATATACTAACAATAT
ACCAATGATGACGAGATGTTATCCGAGAAAGCACCTTCCAAGGGCACCATACCCCAGCTG
TCCAAAAAGGCCTCCGTTATGGAATAATTCTTTTTATTATCTCCGAAGTACTATTCTTTA
CCGGATTTTTCTGAGCTTTCTACCACTCAAGCCTCGCCCCCACCCCTGAACTAGGCGGCT
GCTGACCCCCAACAGGCATTCACCCACTAAACCCCCTAGAAGTCCCACTGCTCAACACCT
CTGTCCTATTGGCTTCCGGAGTTTCTATTACCTGAGCCCATCATAGTTTAATAGAAGGGG
ACCGAAAGCATATATTACAAGCCCTATTTATCACCATCACATTAGGAGTCTACTTCACAC
TACTACAAGCCTCAGAATACTATGAAGCACCTTTTACTATCTCCGACGGAGTTTACGGCT
CAACTTTTTTTGTAGCCACAGGCTTCCACGGCCTCCACGTCATCATTGGGTCCACCTTCT
TAATTGTCTGCTTCTTCCGCCAATTAAAATTTCATTTTACTTCTAACCACCACTTCGGCT
TTGAAGCCGCTGCCTGATACTGACATTTCGTAGACGTAGTCTGACTTTTCCTCTATGTTT
CTATCTATTGATGAGGCTCCTATTCTTTTAGTATTAACTAGTACAGCTGACTTCCAATCA
GCTAGTTTCGGTCTAGTCCGAAAAAGAATAATAAATTTAATACTAGCCCTCCTGACCAAT
TTTACACTAGCCACCCTACTCGTCATCATCGCATTCTGACTTCCCCAACTAAATGTATAC
TCTGAGAAAACAAGCCCATACGAATGTGGATTTGACCCCATAGGATCAGCCCGCCTTCCC
TTCTCTATAAAATTCTTTCTGGTAGCCATCACATTCCTCTTATTTGACCTAGAAATTGCA
CTCCTCCTACCACTGCCATGAGCCTCACAAACAGCAAATCTAAACACAATGCTTACCATA
GCCCTCTTCCTAATTATCCTCCTAGCTGTAAGCCTAGCCTATGAGTGAACTCAAAAAGGA
CTAGAATGAACCGAATATGGTACTTAGTTTAAAATAAAATAAATGATTTCGACTCATTAG
ATTATGATTTAATTCATAATTACCAAATGTCTATAGTATACATAAACATTATAATAGCAT
TCACAGTATCTCTTGTAGGACTACTAATATACCGATCCCACCTAATATCCTCCCTTCTAT
GCTTAGAAGGAATAATGCTATCCCTATTCGTTATAGCAGCCCTAACAATCCTCAACTCAC
ATTTTACATTAGCTAGCATAATACCTATTATCCTACTAGTCTTCGCAGCCTGTGAAGCAG
CCCTAGGTCTATCTCTACTAGTAATAGTATCAAATACATATGGTACTGATTATGTACAAA
ACCTCAACTTACTCCAATGCTAAAATACATTATTCCAACAATTATACTTATACCCCTAAC
CTGGTTATCAAAAAATAATATAATTTGGGTTAACTCCACAGCACACAGCCTTCTAATTAG
CTTTACAAGCCTCCTCCTCATAAACCAGTTTGGCGACAACAGCCTTAATTTTTCACTACT
ATTTTTCTCCGACTCCCTATCCACACCACTACTAATTTTAACCATATGGCTCCTCCCTCT
AATACTAATAGCTAGCCAACATCATCTATCAAAAGAAAACCTAACCCGAAAAAAACTATT
TATTACTATGCTGATCTCACTACAACTATTCCTAATTATAACCTTTACCGCCATGGAACT
AATCTTATTTTATATTCTATTTGAAG-CAACACT--AGT-CCCAACAC-TCATTATTAT-
--CACCCGATGAGGAAACCAAACA-GAACGCCTAAACGCCGGACTCTATTTCCTATTCTA
TACACTAGCTGGCTCCTTACCCCTATTAGTCGCACTAATTTATATCCAAAACACAGTAGG
ATCCCTAAATTTCCTAATATTACAGTACTGAGTACAACCTGTTCACAACTCTTGATCTAA
TGTCTTCATATGACTAGCATGTATAATAGCTTTCATAGTAAAAATACCACTATATGGCCT
CCACCTTTGACTACCTAAAGCTCACGTAGAAGCCCCCATCGCAGGCTCCATAGTCCTTGC
AGCAGTTCTACTAAAACTAGGGGGGTACGGTATGCTACGAATCACACTAATTCTAAACCC
TATGACCGACTTTATAGCATACCCATTCATTATACTCTCCCTATGAGGCATAATTATAAC
CAGCTCAATCTGCCTCCGTCAAACGGACCTAAAATCACTCATCGCATACTCCTCTGTAAG
CCACATAGCACTCGTTATCGTAGCCATCCTTATCCAGACACCTTGAAGCTACATAGGAGC
AACCGCCCTTATGATTGCCCACGGCCTCACATCCTCCATACTTTTCTGTCTAGCAAACTC
AAACTACGAACGAATCCACAGCCGAACCATAATTCTAGCTCGAGGCCTACAAACGCTCCT
TCCACTAATAGCCACCTGATGACTACTAGCAAGTCTAACCAACTTAGCTCTACCCCCAAC
AATCAACTTAATTGGAGAACTATTTGTAGTAATGTCAACCTTTTCATGATCTAACATTAC
AATTATTCTAATAGGAGTAAATATAGTAATCACCGCCC-TATATTCTCTATACATGCTAA
TTATAACCCAACGAGGAAAATATACCTACCACATTAATAATATCTCGCCTTCCTTTACAC
GGGAAAATGCACTCATATCATTACACATCCTACCCCTACTACTCCTAACCCTAAACCCAA
AAATTATTCTAGGACCTCTATACTGTAAATATAGTTTAACAAAAACATTAGATTGTGAAT
CTAACAATAGAAACTCA-TTACCTTCTTATTTACCGAAAAAGTATGCAAGAACTGCTAAT
TCTATGCTCCCATATCTAATAGTATGGCTTTTTCGAACTTTTAAAGGATAGTAGTTTATC
CGTTGGTCTTAGGAACCAAAAAATTGGTGCAACTCCAAATAAAAGTAATAAACATATTCT
CCTCACTCTCACTAGTTACTTTACTCTTACTAACTATACCCATTATAATAATAAGCTTTA
ACACCTACAAACCTTCCAACTACCCACTCTACGTAAAAACAGCTATCTCATACGCCTTCA
TTACCAGCATAATTCCCACAATAATATTTATCCACTCAGGCCAAGAACTAATTATTTCAA
ACTGACACTGACTAACCATCCAAACTCTTAAATTATCCCTCAGCTTTAAAATAGACTATT
TCTCAATAATATTTATCCCAGTAGCACTATTCGTCACATGATCTATTATAGAATTCTCAA
TATGATATATACACTCAGACCCCAATATTAACAAATTCTTCAAATACCTACTCCTATTCC
TCATTACTATGCTCATCCTTGTAACCGCAAACAACCTCTTCCAGCTATTCATTGGCTGAG
AAGGCGTCGGAATCATATCATTTCTACTCATCGGATGATGATACGGACGAGCAGATGCAA
ACACAGCAGCCCTACAAGCAATCTTATATAACCGCATCGGCGACATTGGTTTCATTTTAG
CAATAGCATGGTTTCTAACAAATCTCAATACCTGAGACCTCCAACAGATCTTCATACTAA
ACCCAAGCGACTCAAACATACCCTTGATCGGACTAGCATTAGCTGCAACCGGAAAATCCG
CCCAATTTGGCCTCCACCCGTGACTTCCCTCTGCAATAGAAGGCCCAACTCCCGTCTCAG
CACTACTCCATTCAAGCACAATAGTGGTAGCAGGTATCTTCCTACTAATCCGTTTCTATC
CCCTCACAGAAAACAATAAATACATCCAATCTATTACATTATGCTTAGGAGCCATTACCA
CACTATTTACAGCAATATGCGCCCTCACCCAAAATGACATTAAGAAAATCATCGCCTTCT
CCACATCCAGTCAACTGGGCCTTATAATAGTAACTATTGGCATTAACCAACCTTACCTAG
CTTTCCTCCACATCTGTACCCACGCCTTTTTCAAAGCTATACTATTCATATGCTCCGGTT
CCATTATTCACAGCCTAAACGACGAACAAGATATTCGAAAAATAGGAGGCCTATTTAAAG
CCATGCCATTCACCACAACAGCCCTCATTGTTGGCAGTCTCGCACTAACAGGAATACCCT
TCCTCACAGGATTCTACTCCAAAGACCTAATCATCGAAGCCGCCAACACGTCTTATACCA
ACGCCTGAGCCCTTCTAATAACATTAATTGCCACCTCTTTCACAGCTATTTACAGCACCC
GTATTATTTTTTTCGCACTTCTAGGACAACCCCGATTCCCTACCCTAGTTAATATTAACG
AAAACAACCCCCTTCTGATCAACTCTATCAAACGCTTACTAATTGGAAGCCTCTTCGCAG
GATACATCATTTCCAACAATATTCCTCCAACAACAATTCCCCAAATAACTATGCCCTACT
ACCTAAAAACAACAGCCCTAATTGTTACAATCCTAGGCTTCATCTTAGCCCTAGAAATCA
GTAATATAACTAAAAATCTAAAATATCACTACCCCTCAAACGCCTTCAAGTTCTCAACCT
TGCTAGGGTATTTCCCCACAATTATACATCGCCTAGCTCCATACATAAATTTATCAATAA
GCCAAAAATCAGCATCCTCCCTTCTAGACCTAATCTGACTAGAAGCCATCCTACCAAAAA
CCATCTCACTCGCCCAAATAAAAGCATCTACCCTGGTCACAAACCAAAAAGGCCTGATCA
AACTATATTTCCTCTCCTTCTTAATCACAATCCTTATCAGCATAATCTTATTTAATTTCC
ACGAGTAATTTCTATAATAACCACAACACCAATTAATAAAGACCACCCAGTTACAATAAC
TAATCAGGTACCATAACTGTATAAAGCCGCAATCCCTATGGCCTCTTCACTAAAAAACCC
AGAATCCCCTGTATCATAAATCACCCAATCCCCTAAACCATTAAACTCAAACACAACCTC
AACTTCCTTATCCTTTAATACATAATAGACCATAAAGAACTCCATCAACAAGCCAGTAAC
AAATGCCCCTAAAACAGCCTTATTAGAAAGCCAAATTTCAGGATACTGTTCTGTAGCCAT
AGCCGTTGTATAACCAAAAACTACCATCATACCTCCCAAATAAATTAAAAAGACCATCAA
CCCCAAAAAGGATCCACCAAAATTCAATACAATTCCACAGCCAACCCCACCACTCACAAT
TAACCCTAACCCCCCATAAATAGGTGAAGGTTTCGAAGAAAACCCCACAAAACCTATCAC
GAAAATAACGCTTAGAATAAATACAATGTATAGTATCATTATTCTTACATGGAATCTAAC
CATGACTAATGATATGAAAAACCATCGTTGTCATTCAACTACAAGAACACTAATGACTAA
CATTCGAAAGTCCCACCCACTAATAAAAATTGTAAACAATGCATTCATCGACCTTCCAGC
CCCATCAAACATTTCATCATGATGAAATTTCGGTTCCCTCCTGGGAATCTGCCTAATCCT
ACAAATCCTCACAGGCCTATTCCTAGCAATACACTACACATCCGACACAACAACAGCATT
CTCCTCTGTTACCCATATCTGCCGAGACGTGAACTACGGCTGAA-TCATCCGATACATAC
ACGCAAACGGAGCTTCAATGTTTTTTATCTGCTTATATATGCACGTAGGACGAGGCTTAT
ATTACGGGTCTTACACTTTTCTAGAAACATGAAATATTGGAGTAATCCTTCTGCTCACAG
TAATAGCCACAGCATTTATAGGATACGTCCTACCATGAGGACAAATATCATTCTGAGGAG
CAACAGTCATCACCAACCTCTTATCAGCAATCCCATACATCGGCACAAATTTAGTCGAAT
GAATCTGAGGCGGATTCTCAGTAGACAAAGCAACCCTTACCCGATTCTTCGCTTTCCATT
TTATCCTTCCATTTATCATCATAGCAATTGCCATAGTCCACCTACTATTCCTCCACGAAA
CAGGCTCCAACAATCCAACAGGAATTTCCTCAGACATAGACAAAATCCCATTCCACCCCT
ACTATACCATTAAGGACATCTTAGGGGCCCTCTTACTAATTCTAGCTCTAATACTACTAG
TACTATTCGCACCCGACCTCCTCGGAGACCCAGATAACTACACCCCAGCCAATCCACTCA
ACACACCCCCTCACATCAAACCCGAGTGATACTTCTTATTTGCATACGCAATCTTACGAT
CAATCCCCAACAAACTAGGAGGAGTACTAGCCCTAGCCTTCTCTATCCTAATTCTTGCTC
TAATCCCCCTACTACACACCTCCAAACAACGAAGCATAATATTCCGACCACTCAGCCAAT
GCCTATTCTGAGCCCTAGTAGCAGACCTACTGACACTCACATGAATTGGAGGACAACCAG
TCGAACACCCATATATCACCATCGGACAACTAGCATCTGTCCTATACTTTCTCCTCATCC
TAGTGCTAATACCAACGGCCGGCACAGTCGAAAACAAATTACTAAAATGAAGACAGGTCT
TTGTAGTACATCTAATATACTGGTCTTGTAAACCAGAGAAGGAGAACAACTAACCTCCCT
AAGACTCAAGGAAGAAACTGCAGTCTCACCATCAACCCCCAAAGCTGAAGTTCTATTTAA
ACTATTCCCTGAACACTATTAATATAGTTCCATAAATACAAAGAGCCTTATCAGTATTAA
ATTTATCAAAAATCCCAATAACTCAACACAGAATTTGCACCCTAACCAAATATTACAAAC
ACCACTAGCTAACAT--AACACA-CCCATACACAGACCAC--------AGAATGAATTAC
CTAGGCAAGGGG--TAATGTACATAACATTAATGTAATAAAGACATAATATGTATATAGT
ACATTAAATTATATGCCCCATGCATATAAGCAAGTACATGACCTCTA-TAGCAGTACATA
ATACATATAATTATTGACTGTACATAGTACATT-ATGTCAAATTCATTCTTGATAGTATA
TCTATTATATATTCCTTACCATTAGATCACGAGCTTAATTACCATGCCGCGTGAAACCAG
CAACCCGCTAGGCAG-GGATCCCTCTTCTCGCTCCGGGCCCATAAACCGTGGGGGTCGCT
ATCCAATGAACTTTACCAGGCATCTGGTTCTTTCTTCAGGGCCATCTCATCTAAAACGGT
CCATTCTTTCCTCTTAAATAAGACATCTCGATGG
[4] FJ971085_Bos_R_Italy_Cinisara_0
ACTAATGACTAATCAGCCCATGCTCACACATAACTGTGCTGTCATACATTTGGTATTTTT
TTATTTTGGGGGATGCTTGGACTCAGCTATGGCCGTCAAAGGCCCCGACCCGGAGCATCT
ATTGTAGCTGGACTTAACTGCATCTTGAGCACCAGCATAATGATAGGCATGGGCA-TTAC
AGTCAATGGTCACAGGACATAGATTATATTATATATTCCCCCCCC-TTC-ATAAAAATTT
TCCCCCTTAAATATCCACCACCACTTTTAACAGACTTTTCCCTAGATACTTATTTAAATT
TTCCACACTTTCAATACTCAATTTAGCACTCCAAACAAAGTCAATATATAAACGCA-GG-
CCCCCCCCCCCC--------GTTGATGTAGCTTAA-CCCAAAGCAAGGCACTGAAAATGC
CTAGATGAGT-CTCCCAACTCCATAAACACATAGGTTTGGTCCCAGCCTTCCTGTTAACT
CTTAATAAACTTACACATGCAAGCATCTACACCCCAGTGAGAATGCCCTCTAGGTTATTA
AAACTAAGAGGAGCTGGCATCAAGCACACACCCTGTAGCTCACGACGCCTTGCTTAACCA
CACCCCCACGGGAAACAGCAGTGACAAAAATTAAGCCATAAACGAAAGTTTGACTAAGTT
ATATTAATT-AGGGTTGGTAAATCTCGTGCCAGCCACCGCGGTCATACGATTAACCCAAG
CTAACAGGAGTACGGCGTAAAACGTGTTAAAGCACCATACCAAATAGGGTTAAATTCTAA
CTAAGCTGTAAAAAGCCATGGTTAAAATAAAAATAAATGACGAAAGTGACCCTACAATAG
CCGACGCACTATAGCTAAGACCCAAACTGGGATTAGATACCCCACTATGCTTAGCCCTAA
ACACAGATAATTATATAAACAAAATTATTCGCCAGAGTACTACTAGCAACAGCTTAAAAC
TCAAAGGACTTGGCGGTGCTTTATATCCTTCTAGAGGAGCCTGTTCTATAATCGATAAAC
CCCGATAAACCTCACCAATTCTTGCTAATACAGTCTATATACCGCCATCTTCAGCAAACC
CTAAAAAGGAAAAAAAGTAAGCGTAATTATGATACATAAAAACGTTAGGTCAAGGTGTAA
CCTATGAAATGGGAAGAAATGGGCTACATTCTCTACACCAAGAGAATCAA-GCACGAAAG
TTATTATGAAA-CCAATAACCAAAGGAGGATTTAGCAGTAAACTAAGAATAGAGTGCTTA
GTTGAATTAGGCCATGAAGCACGCACACACCGCCCGTCACCCTCCTCAAATAGATTCAGT
GCATCTAACCCTATTTAAACGCACTAGCTACATGAGAGGAGACAAGTCGTAACAAGGTAA
GCATACTGGAAAGTGTGCTTGGATAAATCAAGATATAGCTTAAACAAAGCATCCAGTTTA
CACCTAGAAGACTTCATTCATTATGAATATCTTGAACTAGACCTAGCCC-AAA--GATAC
CCT-CTC-GACTAAACAACCAAGATAGAATAAAACAAAACATTTAATCCCAATTTAAAGT
ATAGGAGATAGAAATCTAAG-TACGGCGCTATAGAGAAAGTACCGCAAGGGAACGATGAA
AG-----AAAAACTAAAAGTATAAAAAAGCAAAGATTACCCCTTGTACCTTTTGCATAAT
GAATTAACTAGTATAAGACTTAACAAAATGAATTTTAGCTAAGCAGCCCGAAACCAGACG
AGCTACTCACAAACAGTTTACCAAGAACTAACTCATCTATGTGGCAAAATAGTGAGAAGA
TTTGTAAGTAGAGGTGACATGCCTAACGAGCCTGGTGATAGCTGGTTGTCCAGAAAATGA
ATCTAAGTTCAGCTTTAAAGATACC-AAAAATTCAAATAAACCCCACTGTAG-CTTTAAA
AGTTAGTCTAAAAAGGTACAGCCTTTTAGAAACGGATACAACCTTGACTAGAGAGTAAAA
TTTAACACTACCATAGTAGGCCTAAAAGCAGCCATCAATTAAGAAAGCGTTAAAGCTCAA
CAACAAAAATTAAATAGATTCCAACAACAAATGATCAACTCCTAGCCCCAATACTGGACT
AATCTATTATAGAATAGAAGCAATAATGTTAATATGAGTAACAAGAAAAATTTTCTCCTT
GCATAAGTCTAAGTCAGTGCCTGATAATACTCTGACCACTAACAGTCAATAAAAATAATC
CAACAATAAACAATTTATTGATTATACTGTTAACCCAACACAGGAGTGCATCTAAGGAAA
GATTAAAAGAAGTAAAAGGAACTCGGCAAACACAAACCCCGCCTGTTTACCAAAAACATC
ACCTCC-AGCATTCCCAGTATTGGAGGCATTGCCTGCCCAGTGACAACTGTTTAACGGCC
GCGGTATCCTGACCGTGCAAAGGTAGCATAATCATTTGTTCTCTAAATAAGGACTTGTAT
GAATGGCCGCACGAGGGTTTTACTGTCTCTTACTTCCAATCAGTGAAATTGACCTTCCCG
TGAAGAGGCGGGAATGCACAAATAAGACGAGAAGACCCTATGGAGCTTTAACTAACCAAC
CCAAAG-AGAATAAATTTAACCACTAAGGAATAACAACAATCTCCATGAGTTGGTAGTTT
CGGTTGGGGTGACCTCGGAGAATAAAAAATCCTCCGAGCGATTTTAAAGACTAGACCCAC
AAGTCAAATCACTCTATCGCTCATTGATCCAAAAA-CTTGATCAACGGAACAAGTTACCC
TAGGGATAACAGCGCAATCCTATTCAAGAGTCCATATCGACAATAGGGTTTACGACCTCG
ATGTTGGATCAGGACATCCTGATGGTGCAACCGCTATCAAAGGTTCGTTTGTTCAACGAT
TAAAGTCCTACGTGATCTGAGTTCAGACCGGAGTAATCCAGGTCGGTTTCTATCTATTAC
GTATTTCTCCCAGTACGAAAGGACAAGAGAAATAAGGCCAACTTTAAATCAAGCGCCTTA
AGACAACCAATGATAGCATCTCAACTGACAACACAA-AACCCTGCCCTAGAACAGGGCTT
AGTTAAGGTGGCAGAGCCCGGTAATTGCATAAAACTTAAACTTTTATATCCAGAGATTCA
AATCCTCTCCTTAACAAAATGTTCATAATTAACATCTTAATACTAATTATTCCCATCCTA
TTGGCCGTAGCATTCCTTACGTTAGTGGAACGAAAAGTTCTAGGCTATATACAACTCCGA
AAAGGTCCAAATGTCGTAGGTCCATATGGCCTACTTCAACCCATCGCCGATGCAATCAAA
CTTTTCATTAAAGAACCACTACGACCCGCTACATCTTCAACCTCAATATTTATCCTAGCA
CCTATCATAGCTTTAGGCCTAGCCTTAACCATGTGAATTCCCCTACCAATACCCTATCCT
CTTATCAACATAAACCTAGGAGTCCTATTTATACTAGCCATATCAAGCCTAGCCGTGTAC
TCCATTCTCTGATCAGGCTGAGCTTCCAACTCAAAATACGCACTAATCGGAGCCCTACGA
GCAGTAGCACAAACAATCTCATACGAAGTAACGCTAGCAATTATCCTATTATCAGTACTC
CTAATAAGTGGGTCCTTTACCCTCTCCACATTAATTATTACACAAGAACAAATATGGTTA
ATCCTCCCAGCATGGCCTCTAGCAATAATATGATTTATCTCAACACTAGCAGAAACAAAC
CGAGCTCCATTTGATTTAACTGAAGGAGAATCAGAGCTAGTCTCGGGCTTCAACGTAGAA
TATGCAGCAGGACCATTTGCCCTCTTCTTCATAGCAGAGTACGCAAATATTATCATAATA
AATATCTTTACAGCAATTTTATTCCTAGGAACATCCCACAATCCACACATACCAGAACTC
TACACAATCAATTTTACCATTAAATCCCTACTGCTCACAATATCCTTCCTATGAATCCGA
GCATCCTACCCTCGATTTCGCTATGACCAACTAATACACTTACTATGAAAAAATTTTCTA
CCTCTGACACTAGCCCTGTGCATGTGACACGTATCCCTACCCATCCTTACATCAGGCATC
CCACCACAAACATAAGAAATATGTCTGACAAAAGAGTTACTTTGATAGAGTAAATAATAG
AGGTTCAAACCCTCTTATTTCTAGAACTATAGGAATCGAACCTACTCCTAAGAATCCAAA
ACTCTTCGTGCTCCCAATTACACCAAACTCTATTAGTAAGGTCAGCTAATTAAGCTATCG
GGCCCATACCCCGAAAATGTTGGTTTATATCCTTCCCGTACTAATAAACCCAATTATCTT
TATTATTATTCTACTAACCATTATACTAGGAACTATTATTGTCATAATCAGTTCTCACTG
ACTACTTGTCTGAATCGGATTTGAAATAAATATACTCGCCATCATCCCCATCATAATAAA
AAATCACAACCCACGAGCTACAGAAGCATCAACTAAATATTTTTTGACTCAATCAACAGC
CTCAATACTACTAATAATAGCCGTCATCATTAACCTAATATTCTCAGGCCAATGAACCGT
AATAAAACTATTTAACCCAATAGCCTCAATACTTATAACGATAGCCCTAGCTATAAAACT
AGGAATAGCCCCATTTCACTTCTGAGTCCCAGAAGTAACACAGGGCATCCCCCTATCCTC
AGGCCTTATCCTACTGACATGACAAAAACTAGCACCTATATCTGTACTTTACCAAATCTT
CCCATCAATTAACCTAAACTTAATTCTAACCCTATCAGTTTTATCAATCCTAATTGGAGG
CTGAGGGGGACTAAACCAAACACAACTCCGAAAAATCATAGCCTACTCATCAATCGCTCA
TATAGGCTGAATAACAGCAGTACTACCATACAACCCCACCATAACATTGCTAAACTTAAT
TATCTATATCATTATAACTTCCACCATATTTACCATATTTATAGCCAATTCCACCACCAC
TACCCTGTCATTATCACACACATGAAATAAAACACCCATTATAACCGTCCTAATTCTTGC
CACTCTCCTATCCATAGGAGGACTCCCTCCCCTATCTGGGTTTATACCAAAATGAATAAT
CATCCAAGAGATAACAAAAAATAACAGCATCATTCTACCCACTTTCATAGCAATCACAGC
TCTACTAAACTTATATTTTTATATACGACTCACGTATTCTACCACACTAACAATATTTCC
CTCCACAAACAACATAAAAATAAAATGACAATTTCCCCTTATGAAAAAAATAACTTTTCT
ACCAACAATAGTCGTATTATCTACCATAATACTACCACTCACGCCAATACTATCAGTGTT
AGAATAGGAATTTAGGTTAAACAGACCAAGAGCCTTCAAAGCCCTAAGCAAGTACAATTT
ACTTAATTCCTGATAAGGATTGCAAGACTACACCTTACATCAATTGAATGCAAATCAACC
ACTTTAATTAAGCTAAATCCTCACTAGACTGGTGGGCTCCACCCCCACGAAACTTTAGTT
AACAGCTAAACACCCTAGTTAA-CTGGCTTCAATCTACTTCTCCCGCCGCAAG-AAAAAA
AAGGCGGGAGAAGCCCCGGCAGAATTGAAGCTGCTTCTCTGAATTTGCAATTCAACGTGT
AAATTCACCACAGAGCTTGGTAAAAAGAGGAGTCAAACCTCTATCTTTAGATTTACAGTC
TAATGCTTTGCTCAGCCATTTTACCCATGTTCATTAACCGCTGACTATTCTCAACCAACC
ATAAAGATATTGGTACCCTTTACCTACTATTTGGTGCTTGGGCCGGTATAGTAGGAACAG
CTCTAAGCCTTCTAATTCGCGCTGAATTAGGCCAACCCGGAACTCTGCTCGGAGACGACC
AAATCTACAACGTAGTTGTAACCGCACACGCATTTGTAATAATCTTCTTTATAGTAATAC
CAATCATAATTGGAGGATTCGGTAACTGACTTGTCCCCCTAATAATTGGTGCTCCCGATA
TAGCATTTCCCCGAATAAATAATATAAGCTTCTGACTCCTCCCTCCCTCATTCCTACTAC
TCCTCGCATCCTCTATAGTTGAAGCTGGGGCAGGAACAGGCTGAACCGTGTACCCTCCTT
TAGCAGGCAACCTAGCCCATGCAGGAGCTTCAGTAGACCTAACCATTTTCTCTTTACACT
TAGCAGGAGTTTCCTCAATCTTAGGAGCCATCAACTTCATTACAACAATTATCAACATAA
AGCCCCCCGCAATGTCACAATACCAAACCCCTCTGTTCGTATGATCCGTAATAATTACCG
CCGTACTACTACTACTCTCGCTCCCTGTATTAGCAGCCGGCATCACAATGCTATTAACAG
ACCGGAACCTAAATACAACCTTCTTCGACCCGGCAGGAGGAGGAGACCCTATTCTATATC
AACACTTATTCTGATTCTTTGGACACCCCGAAGTCTATATTTTAATCTTACCTGGATTTG
GAATAATCTCTCATATCGTGACCTACTACTCAGGGAAAAAAGAACCATTCGGATATATGG
GAATAGTTTGGGCTATAATGTCAATCGGATTTCTAGGTTTCATCGTATGAGCCCACCATA
TATTCACTGTCGGAATAGACGTCGACACACGAGCCTACTTCACATCAGCCACTATAATTA
TTGCTATTCCAACCGGGGTAAAAGTCTTCAGCTGATTGGCAACACTTCATGGAGGTAATA
TCAAATGGTCTCCTGCTATAATGTGAGCCCTAGGCTTTATTTTCTTATTTACAGTAGGGG
GTTTAACTGGAATTGTCTTAGCCAACTCTTCTCTCGATATTGTTCTTCACGACACATACT
ACGTTGTCGCACATTTCCACTATGTTTTATCAATAGGAGCTGTATTTGCTATTATAGGGG
GATTTGTTCATTGATTCCCACTATTCTCAGGTTATACTCTCAACGATACATGAGCCAAAA
TCCACTTCGCAATTATATTTGTAGGCGTCAATATAACCTTCTTCCCACAACACTTTCTAG
GATTATCTGGCATGCCTCGACGATACTCCGACTACCCAGATGCATACACAATATGAAATA
CTATCTCATCAATAGGCTCATTCATTTCCCTAACAGCAGTTATACTAATAGTTTTCATCA
TCTGAGAAGCATTTGCATCTAAACGAGAAGTCTTGACTGTAGACTTAACCACGACAAATC
TAGAATGATTAAACGGATGCCCTCCACCATATCACACATTTGAAGAACCCACCTATGTTA
ACCTAAAATAAGAAAGGAAGGAATCGAACCCCCTACTATTGGTTTCAAGCCAACATCATA
ACCTCTATG--TCTCTCTCAATAAACGAGGTGTTAGT-AAAACATTATATAACTTTGTCA
AAGTTAAGTTACAAGTGAGAGCCCTGTACACCTCATATGGCATATCCCATACAACTAGGA
TTCCAAGATGCAACATCACCAATCATAGAAGAACTACTTCACTTTCATGACCACACGCTA
ATAATTGTCTTCTTAATTAGCTCATTAGTACTTTACATTATTTCACTAATACTAACAACA
AAGCTGACCCATACAAGCACGATAGATGCACAAGAAGTAGAGACAATCTGAACCATTCTG
CCCGCCATCATCTTAATTCTAATTGCTCTTCCTTCTTTACGAATTCTATACATAATAGAT
GAAATCAATAACCCATCTCTTACAGTAAAAACCATAGGACATCAGTGATACTGAAGCTAT
GAGTATACAGATTATGAGGACTTAAGCTTCGACTCCTACATAATTCCAACATCAGAATTA
AAGCCAGGGGAGCTACGACTATTAGAAGTCGATAATCGAGTTGTACTACCAATAGAAATA
ACAATCCGAATGTTAGTCTCCTCTGAAGACGTATTACACTCATGAGCTGTGCCCTCTCTA
GGACTAAAAACAGACGCAATCCCAGGCCGTCTAAACCAAACAACCCTTATATCATCCCGT
CCAGGCTTATATTACGGTCAATGCTCAGAAATTTGCGGGTCAAACCACAGTTTCATACCC
ATTGTCCTTGAGTTAGTCCCACTAAAGTACTTTGAAAAATGATCTGCGTCAATATTATAA
AATCACTAAGAAGCTATA-TAGC----ACTAACCTTTTAAGTTAGAGATTGAGAGCCATA
TACTCTCCTTGGTGACATGCCGCAACTAGACACGTCAACATGACTGACAATGATCTTATC
AATATTCTTGACCCTCTTTATCATCTTTCAACTAAAAGTTTCAAAACACAACTTTTATCA
CAATCCAGAACTGACACCAACAAAAATATTAAAACAAAACACCCCTTGAGAAACAAAATG
AACGAAAATTTATTTACCTCTTTTATTACCCCTGTAATTTTAGGTCTCCCTCTCGTAACC
CTTATCGTACTATTCCCCAGCCTACTATTCCCAACATCAAACCGACTAGTAAGCAATCGC
TTTGTAACCCTCCAACAATGAATACTTCAACTTGTATCAAAACAAATAATGAGTATCCAC
AATTCTAAAGGACAAACATGAGCATTAATATTAATATCTCTGATCCTATTTATTGGATCA
ACAAACCTACTAGGCCTATTACCCCATTCATTCACACCAACAACACAACTATCAATAAAC
CTAGGCATAGCCATCCCCCTGTGAGCAGGAGCCGTAATTACAGGATTCCGCAATAAAACT
AAAGCATCACTTGCCCATTTCTTACCACAAGGAACACCCACTCCACTAATCCCAATACTA
GTAATTATTGAAACTATCAGCCTTTTTATTCAACCTATAGCCCTCGCCGTGCGGCTAACA
GCTAACATCACTGCAGGACACCTATTAATTCACCTAATCGGAGGAGCTACACTTGCACTA
ATAAGCATTAGCACTACAACAGCTCTAATTACATTCACCATTCTAATCCTACTAACAATT
CTAGAGTTTGCAGTAGCTATAATCCAAGCCTATGTATTCACTCTCCTAGTCAGCCTATAT
CTGCATGACAACACATAATGACACACCAAACTCATGCTTATCATATAGTAAATCCAAGCC
CTTGACCTCTTACAGGAGCTTTGTCTGCCCTCTTAATAACATCCGGCCTAACCATGTGAT
TTCACTTTAACTCAATGACCCTGCTAATAATTGGCCTAACAACAAATATACTAACAATAT
ACCAATGATGACGAGATGTTATCCGAGAAAGCACCTTCCAAGGACACCATACCCCAGCTG
TCCAAAAAGGCCTCCGTTATGGAATAATTCTTTTTATTATCTCCGAAGTACTATTCTTTA
CCGGATTTTTCTGAGCTTTCTACCACTCAAGCCTCGCCCCCACCCCTGAACTAGGCGGCT
GCTGACCCCCAACAGGCATTCACCCACTAAACCCCCTAGAAGTCCCACTGCTCAACACCT
CTGTCCTATTGGCTTCCGGAGTTTCTATTACCTGAGCCCATCATAGTTTAATAGAAGGGG
ACCGAAAGCATATATTACAAGCCCTATTTATCACCATCACATTAGGAATCTACTTCACAC
TACTACAAGCCTCAGAATACTATGAAGCACCTTTTACTATCTCCGACGGAGTTTACGGCT
CAACTTTTTTTGTAGCCACAGGCTTCCACGGCCTCCACGTCATCATTGGGTCCACCTTCT
TAATTGTCTGCTTCTTCCGCCAATTAAAATTTCATTTTACTTCTAATCACCACTTCGGCT
TTGAAGCCGCTGCCTGATACTGACATTTCGTAGACGTAGTCTGACTTTTCCTCTATGTTT
CTATCTATTGATGAGGCTCCTATTCTTTTAGTATTAACTAGTACAGCTGACTTCCAATCA
GCTAGTTTCGGTCTAGTCCGAAAAAGAATAATAAATTTAATACTAGCCCTCCTGACCAAT
TTTACACTAGCTACCCTACTCGTCATCATCGCATTCTGACTTCCCCAACTAAATGTATAC
TCTGAGAAAACAAGCCCATACGAATGTGGATTTGACCCCATAGGATCAGCCCGCCTTCCC
TTCTCCATAAAATTCTTTCTGGTAGCCATCACATTCCTCTTATTTGACCTAGAAATTGCA
CTCCTCCTACCACTGCCATGAGCCTCACAAACAGCAAATCTAAACACAATGCTTACCATA
GCCCTCTTCCTAATTATCCTCCTAGCTGTAAGCCTAGCCTATGAGTGAACTCAAAAAGGA
CTAGAATGAACCGAATATGGTACTTAGTTTAAAATAAAATAAATGATTTCGACTCATTAG
ATTATGATTTAATTCATAATTACCAAATGTCTATAGTATACATAAACATTATAATAGCAT
TCACAGTATCTCTTGTAGGACTACTAATATACCGATCCCACCTAATATCCTCCCTTCTGT
GCTTAGAAGGAATAATGCTATCCCTATTCGTTATAGCAGCCCTAACAATCCTCAACTCAC
ATTTTACATTAGCTAGCATAATACCTATTATCCTACTAGTCTTCGCAGCCTGTGAAGCAG
CCCTAGGTCTATCTCTACTAGTAATAGTATCAAATACATATGGTACTGATTATGTACAAA
ACCTCAACTTACTCCAATGCTAAAATACATTATTCCAACAATTATACTTATACCCCTAAC
CTGGTTATCAAAAAATAATATAATTTGGGTTAACTCCACAGCACACAGCCTTCTAATTAG
CTTTACAAGCCTCCTCCTCATAAACCAGTTTGGCGACAACAGCCTTAATTTTTCACTAGT
ATTTTTCTCCGACTCCCTATCCACTCCACTACTAATTTTAACCATATGGCTCCTCCCTCT
AATACTAATAGCTAGCCAACATCATCTATCAAAAGAAAACCTAACCCGAAAAAAACTATT
TATTACTATGCTGATCTCACTACAACTATTCCTAATTATAACCTTTACCGCCATGGAACT
AATCTTATTTTATATTCTATTTGAAG-CAACACT--AGT-CCCAACAC-TCATTATTAT-
--CACCCGATGAGGAAACCAAACA-GAACGCCTAAACGCCGGACTCTATTTCCTATTCTA
TACACTAGCTGGCTCCTTACCCCTATTAGTCGCACTAATTTATATCCAAAACACAGTAGG
ATCCCTAAATTTCCTAATATTACAGTACTGAGTACAACCTGTTCATAACTCTTGATCTAA
TGTCTTCATATGACTAGCATGTATAATAGCCTTCATAGTAAAAATACCACTATATGGCCT
CCACCTTTGACTACCTAAAGCTCACGTAGAAGCCCCCATCGCAGGCTCCATAGTCCTTGC
AGCAGTTCTACTAAAACTAGGGGGGTACGGTATGCTACGAATCACACTAATTCTAAACCC
TATGACCGACTTTATAGCATACCCATTCATTATACTCTCCCTATGAGGCATAATTATAAC
CAGCTCAATCTGCCTCCGTCAAACGGACCTAAAATCACTCATCGCATATTCCTCTGTAAG
CCACATAGCACTCGTCATCGTAGCCATCCTTATCCAGACACCTTGAAGCTACATAGGAGC
AACCGCCCTTATGATTGCCCACGGCCTCACATCCTCCATACTTTTCTGTCTAGCAAACTC
AAACTACGAACGAATCCACAGCCGAACCATAATTCTAGCTCGAGGCCTACAAACGCTCCT
TCCACTAATAGCCACCTGATGACTACTAGCAAGTCTAACCAACTTAGCTCTACCCCCAAC
AATCAACTTAATTGGAGAACTATTTGTAGTAATGTCAACCTTTTCATGATCTAACATTAC
AATTATTCTAATAGGAGTAAATATAGTAATCACCGCCC-TATATTCTCTATATATGCTAA
TTATAACCCAACGAGGAAAATATACCTACCACATTAATAATATCTCGCCTTCCTTTACAC
GGGAAAATGCACTCATATCGTTACACATCCTACCCCTACTACTCCTAACCCTAAACCCAA
AAATTATTCTAGGACCTCTATACTGTAAATATAGTTTAACAAAAACATTAGATTGTGAAT
CTAACAATAGAAACTCA-TTACCTTCTTATTTACCGAAAAAGTATGCAAGAACTGCTAAT
TCTATGCTCCCATATCTAATAGTATGGCTTTTTCGAACTTTTAGAGGATAGTAGTTTATC
CGTTGGTCTTAGGAACCAAAAAATTGGTGCAACTCCAAATAAAAGTAATAAACATATTCT
CCTCACTCTCACTAGTTACTTTACTCTTACTAACTATACCCATTATAATAATAAGCTTTA
ACACCTACAAACCTTCCAACTACCCACTCTACGTAAAAACAGCTATCTCATATGCCTTCA
TTACCAGCATAATTCCCACAATAATATTTATCCACTCAGGCCAAGAACTAATTATTTCAA
ACTGACACTGACTAACCATCCAAACTCTTAAATTATCCCTCAGCTTTAAAATAGACTATT
TCTCAATAATATTTATCCCAGTAGCACTATTCGTCACATGATCTATTATAGAATTCTCAA
TATGATATATATACTCAGACCCCAATATTAACAAATTCTTCAAATACTTACTCCTATTCC
TCATTACTATGCTCATCCTTGTAACCGCAAACAACCTCTTCCAGCTATTCATTGGCTGAG
AAGGCGTCGGAATCATATCATTTCTACTCATCGGATGATGATACGGACGAGCAGATGCAA
ACACAGCAGCCCTACAAGCAGTCTTATATAACCGCATCGGCGACATTGGTTTCATTTTAG
CAATAGCATGGTTTCTAACAAACCTCAATACCTGAGACCTCCAACAGATCTTCATACTAA
ACCCAAGCGACTCAAACATACCCTTGATCGGACTAGCATTAGCTGCAACCGGAAAATCCG
CCCAATTTGGCCTCCACCCATGACTTCCCTCTGCAATAGAAGGCCCAACTCCCGTCTCAG
CACTACTCCATTCAAGCACAATAGTGGTAGCAGGTATCTTCCTACTAATCCGTTTCTACC
CCCTCACAGAAAACAATAAATACATCCAATCTATTACATTATGCTTAGGAGCCATTACCA
CACTATTTACAGCAATATGCGCCCTCACCCAAAATGACATTAAGAAAATCATCGCCTTCT
CCACATCCAGTCAACTGGGCCTTATAATAGTAACAATTGGCATTAACCAACCTTACCTAG
CTTTCCTCCACATCTGTACCCACGCCTTTTTCAAAGCTATACTATTTATATGCTCCGGTT
CCATTATTCACAACCTAAACGACGAACAAGATATTCGAAAAATAGGAGGCCTATTTAAAG
CCATGCCATTCACCACAACAGCCCTCATTGTTGGCAGTCTCGCACTAACAGGAATACCTT
TCCTCACAGGATTCTACTCCAAAGACCTAATCATCGAAGCCGCCAACACGTCTTATACCA
ACGCCTGAGCCCTTCTAATAACATTAATTGCCACCTCTTTCACAGCTATTTACAGCACCC
GTATTATTTTTTTCGCACTTCTAGGACAACCCCGATTCCCTACCCTAGTTAATATTAACG
AAAACAACCCCCTTCTAATCAACTCTATCAAACGCTTACTAATTGGAAGCCTCTTCGCAG
GATATATCATTTCCAACAATATTCCTCCAACAACAATTCCCCAAATAACTATGCCCTACT
ACCTAAAAACAACAGCCCTAATTGTTACAATCCTAGGCTTCATCTTAGCCCTAGAAATCA
GTAATATAACTAAAAATCTAAAATATCACTACCCCTCAAACGCCTTCAAGTTCTCAACCT
TGCTAGGGTATTTCCCCACAATTATACATCGCCTAACTCCATACATAAATTTATCAATAA
GCCAAAAATCAGCATCCTCCCTTCTAGACCTAATCTGACTAGAAGCCATCCTACCAAAAA
CCATCTCACTCGCCCAAATAAAAGCATCTACCCTGGTCACAAACCAAAAAGGCCTGATCA
AACTATATTTCCTCTCCTTCTTAATCACAATCCTTATCAGCATAATCTTATTTAATTTCC
ACGAGTAATTTCTATAATAACCACAACACCAATTAATAAAGACCACCCAGTTACAATAAC
TAATCAGGTACCATAACTATATAAAGCCGCAATCCCTATGGCCTCTTCACTAAAAAACCC
AGAATCCCCCGTATCATAAATCACCCAATCCCCTAAACCATTAAACTCAAACACAACCTC
AACTTCTTTATCCTTTAATACATAATAGACCATAAAGAACTCCATCAACAAGCCAGTAAC
AAATGCCCCTAAAACAGCCTTATTAGAAAGCCAAATTTCAGGATACTGTTCTGTAGCCAT
AGCCGTTGTATAACCAAAAACTACCATCATACCTCCCAAATAAATTAAAAAGACCATCAA
CCCCAAAAAGGATCCACCAAAATTCAATACAATTCCACAGCCAACCCCACCACTCACAAT
TAACCCTAACCCCCCATAAATAGGTGAAGGTTTCGAAGAAAACCCCACAAAACCTATCAC
GAAAATAACGCTTAGAATAAATACAATGTATAGTATCATTATTCTTACATGGAATTTAAC
CATGACTAATGATATGAAAAACCATCGTTGTCATTCAACTACAAGAACACTAATGACTAA
CATTCGAAAGTCCCACCCACTAATAAAAATTGTAAACAATGCATTCATCGACCTTCCAGC
CCCATCAAACATTTCATCATGATGAAATTTCGGTTCCCTCCTAGGAATCTGCCTAATCCT
ACAAATCCTCACAGGCCTATTCCTAGCAATACACTACACATCCGACACAACAACAGCATT
CTCCTCTGTTACCCATATCTGCCGAGACGTGAACTACGGCTGAA-TCATCCGATACATAC
ACGCAAACGGAGCTTCAATGTTTTTTATCTGCTTATATATGCACGTAGGACGAGGCTTAT
ATTATGGGTCTTACACTTTTCTAGAAACATGAAATATTGGAGTAATCCTTCTGCTCACAG
TAATAGCCACAGCATTTATAGGATATGTCCTACCATGAGGACAAATATCATTCTGAGGAG
CAACAGTCATTACCAACCTCTTATCAGCAATCCCATACATCGGCACAAATTTAGTCGAAT
GAATCTGAGGCGGATTCTCAGTAGACAAAGCAACCCTTACCCGATTCTTCGCTTTCCATT
TTATTCTTCCATTTATCATCATAGCAATTGCCATAGTCCACCTACTATTCCTCCACGAAA
CAGGCTCCAACAATCCAACAGGAATTTCCTCAGACGTAGACAAAATCCCATTCCACCCCT
ACTATACCATTAAGGACATCTTAGGGGCCCTCTTACTAATTCTAGCTCTAATACTACTAG
TACTATTCGCACCCGACCTCCTCGGAGACCCAGATAACTACACCCCAGCCAATCCACTCA
ACACACCCCCTCACATCAAACCCGAGTGATACTTCTTATTTGCATACGCAATCTTACGAT
CAATCCCCAACAAACTAGGAGGAGTACTAGCCCTAGCCTTCTCTATCCTAATTCTTGCTC
TAATCCCCCTACTACACACCTCCAAACAACGAAGCATAATATTCCGACCACTCAGCCAAT
GCCTATTCTGAGCCCTAGTAGCAGACCTACTGACACTCACATGAATTGGAGGACAACCAG
TCGAACACCCATATATCACCATCGGACAACTAGCATCTATCCTATACTTTCTCCTCATCC
TAGTGCTAATACCAACAGCCGGCGCAGTCGAAAACAAATTACTAAAATGAAGACAGGTCT
TTGTAGTACATCTAATATACTGGTCTTGTAAACCAGAGAAGGAGAACAACTAACCTCCCT
AAGACTCAAGGAAGAAACTGCAGTCTCACCATCAACCCCCAAAGCTGAAGTTCTATTTAA
ACTATTCCCTGAACACTATTAATATAGTTCCATAAATGCAAAGAGCCTTATCAGTATTAA
ATTTACCAAAAATCCCAATAACTCAACACAGAATTTGCACCCTAACCAAATATTACAAAT
ACCACTAGCTAACAT--AACACG-CCCATACACAGACCAC--------AGAATGAATTAC
CYASGCAAGGGG--TAATGTACATAACATTAATGTAATAAAGACATAATATGTATATAGT
ACATTAAATTATATGCCCCATGCATATAAGCAAGTACATGACCTCTA-TAACAGTACATA
ATACATATAGTTATTGATCGTACATAGTACATT-ATGTCAAATTCATTCTTGATAACATA
TTTATTATACACTCCTTACCATTAGATCACGAGCTTAATTACCATGCCGCGTGAAACCAG
CAACCCGCTAGGCAGAGGATCCCTCTTCTCGCTCCGGGCCCATAAATCGTGGGGGTCGCT
ATCTAGTGAATTTTACCAGACATCTGGTTCTTTCTTCAGGGCCATCTCATCTAAAATGGT
CCATTCTTTCCTCTTAAATAAGACATCTCGATGG
[5] GU985279_Bos_P_England_6760
ACTAATGGCTAATCAGCCCATGCTCACACATAACTGTGCTGTCATACATTTGGTATTTTT
TTATTTTGGGGGATGCTTGGACTCAGCTATGGCCGTCAAAGGCCCTGACCCGGAGCATCT
ATTGTAGCTGGACTTAACTGCATCTTGAGCACCAGCATAATGATAAGCATGGACA-TTAC
AGTCAATGGTTACAGGACATAAATTATATTATATATCCCCCCC----TC-ATAAAAATTT
-CCCCCTTAAATATCCACCACCACTTTTAACAGACTTTTCCCTAGATACTTATTTAAATT
TTTCACATTTTCAATACTCAATTTAGCACTCCAAACAAAGTCAATATATAAACGCA-GG-
CCCCCCCCCCC---------GTTGATGTAGCTTAA-CCCAAAGCAAGGCACTGAAAATGC
CTAGATGAGT-CTCCCAACTCCATAAACACATAGGTTTGGTCCCAGCCTTCCTGTTAACT
CTTAATAAACTTACACATGCAAGCATCTACACCCCAGTGAGAATGCCCTCTAGGTTATTA
AAACTAAGAGGAGCTGGCATCAAGCACACACCCTGTAGCTCACGACGCCTTGCTTAACCA
CACCCCCACGGGAAACAGCAGTGACAAAAATTAAGCCATAAACGAAAGTTTGACTAAGTT
ATATTAATT-AGGGTTGGTAAATCTCGTGCCAGCCACCGCGGTCATACGATTAACCCAAG
CTAACAGGAGTACGGCGTAAAACGTGTTAAAGCACCATACCAAATAGGGTTAAATTCTAA
CTAAGCTGTAAAAAGCCATGATTAAAATAAAAATAAATGACGAAAGTGACCCTACAATAG
CCGACGCACTATAGCTAAGACCCAAACTGGGATTAGATACCCCACTATGCTTAGCCCTAA
ACACAGATAATTACATAAACAAAATTATTCGCCAGAGTACTACTAGCAACAGCTTAAAAC
TCAAAGGACTTGGCGGTGCTTTATATCCTTCTAGAGGAGCCTGTTCTATAATCGATAAAC
CCCGATAAACCTCACCAATTCTTGCTAATACAGTCTATATACCGCCATCTTCAGCAAACC
CTAAAAAGGAAAAAAAGTAAGCGTAATTATGATACATAAAAACGTTAGGTCAAGGTGTAA
CCTATGAAGTGGGAAGAAATGGGCTACATTCTCTACACCAAGAGAATCAA-GCACGAAAG
TTATTATGAAA-CCAATAACCAAAGGAGGATTTAGCAGTAAACTAAGAATAGAGTGCTTA
GTTGAATTAGGCCATGAAGCACGCACACACCGCCCGTCACCCTCCTCAAATAGATTCAGT
GCATCTAACCCTATTTAAACGCACTAGCTACATGAGAGGAGACAAGTCGTAACAAGGTAA
GCATACTGGAAAGTGTGCTTGGATAAATCAAGATATAGCTTAAACAAAGCATCCAGTTTA
CACCTAGAAGACTTCATTCATTATGAATATCTTGAACTAGACCTAGCCC-AAA--GATAC
CCT-CTC-AACTAAACAACCAAGATAGAATAAAACAAAACATTTAATCCCAATTTAAAGT
ATAGGAGATAGAAATCTAAG-TACGGCGCTATAGAGAAAGTACCGCAAGGGAACGATGAA
AG---AAAAAAACTAAAAGTATAAAAAAGCAAAGATTACCCCTTGTACCTTTTGCATAAT
GAATTAACTAGTATAAGACTTAACAAAATGAATTTTAGCTAAGCAGCCCGAAACCAGACG
AGCTACTCACAAACAGTTTACCAAGAACTAACTCATCTATGTGGCAAAATAGTGAGAAGA
TTTGTAAGTAGAGGTGACATGCCTAACGAGCCTGGTGATAGCTGGTTGTCCAGAAAATGA
ATCTAAGTTCAGCTTTAAAGATACC-AAAAATTCAAATAAACCCCACTGTAG-CTTTAAA
AGTTAGTCTAAAAAGGTACAGCCTTTTAGAAACGGATACAACCTTGACTAGAGAGTAAAA
TTTAACACTACCATAGTAGGCCTAAAAGCAGCCATCAATTAAGAAAGCGTTAAAGCTCAA
CAACAAAAATTAAATAGATTCCAACAACAAATGATTAACTCCTAGCCCCAATACTGGACT
AATCTATTATAGAATAGAAGCAATAATGTTAATATGAGTAACAAGAAAAATTTTCTCCTT
GCATAAGTCTAAGTCAGTACCTGATAATACTCTGACCACTAACAGTCAATAAAAATAATC
CAACAATAAACAATTTATTGATTATACTGTTAACCCAACACAGGAGTGCATCTAAGGAAA
GATTAAAAGAAGTAAAAGGAACTCGGCAAACACAAACCCCGCCTGTTTACCAAAAACATC
ACCTCC-AGCATTCCCAGTATTGGAGGCATTGCCTGCCCAGTGACAACTGTTTAACGGCC
GCGGTATCCTGACCGTGCAAAGGTAGCATAATCATTTGTTCTCTAAATAAGGACTTGTAT
GAATGGCCGCACGAGGGTTTTACTGTCTCTTACTTCCAATCAGTGAAATTGACCTTCCCG
TGAAGAGGCGGGAATGCACAAATAAGACGAGAAGACCCTATGGAGCTTTAACTAACCAAC
CCAAAG-AGAATAAATTTAACCATTAAGGAATAACAACAACCTCCATGAGTTGGTAGTTT
CGGTTGGGGTGACCTCGGAGAATAAAAAATCCTCCGAGCGATTTTAAAGACTAGACCCAC
AAGTCAAATCACTCTATCGCTCATTGATCCAAAAA-CTTGATCAACGGAACAAGTTACCC
TAGGGATAACAGCGCAATCCTATTCAAGAGTCCATATCGACAATAGGGTTTACGACCTCG
ATGTTGGATCAGGACATCCTGATGGTGCAACCGCTATCAAAGGTTCGTTTGTTCAACGAT
TAAAGTCCTACGTGATCTGAGTTCAGACCGGAGTAATCCAGGTCGGTTTCTATCTATTAC
GTATTTCTCCCAGTACGAAAGGACAAGAGAAATAAGGCCAACTTTAAATCAAGCGCCTTA
AGACAACCAATGATAACATCTCAACTGACAACACAA-AACCCTGCCCTAGAACAGGGCTT
AGTTAAGGTGGCAGAGCCCGGTAATTGCATAAAACTTAAACTTTTATATCCAGAGATTCA
AATCCTCTCCTTAACAAAATGTTCATAATTAACATCTTAATACTAATTATTCCCATCCTA
TTGGCCGTAGCATTCCTTACGTTAGTGGAACGAAAAGTTCTAGGCTATATACAACTCCGA
AAAGGTCCAAATGTCGTAGGTCCATATGGCCTACTTCAACCCATCGCCGATGCAATCAAA
CTTTTCATTAAAGAACCACTACGACCCGCTACATCTTCAGCCTCAATATTTATCCTAGCA
CCTATCATAGCTTTAGGCCTAGCCTTAACCATGTGAATTCCCCTACCAATACCCTACCCT
CTTATCAACATAAACCTAGGAGTCCTATTTATACTAGCCATATCAAGCCTAGCCGTATAC
TCCATTCTCTGATCAGGCTGAGCTTCCAACTCAAAATACGCACTAATCGGAGCCCTACGA
GCAGTAGCACAAACAATCTCATACGAAGTAACGCTAGCAATTATCCTATTATCAGTACTC
CTAATAAGTGGGTCCTTTACCCTCTCCACATTAATTACTACACAAGAACAAATATGGTTA
ATCCTCCCAGCATGGCCTCTAGCAATAATATGATTTATCTCAACACTAGCAGAAACAAAC
CGAGCTCCATTTGATTTAACTGAAGGAGAATCAGAGCTAGTCTCGGGCTTCAACGTAGAA
TATGCAGCAGGACCATTTGCCCTCTTCTTCATAGCAGAGTACGCAAATATTATCATAATA
AATATCTTTACAGCAATTTTATTCCTAGGAACATCCCACAATCCACACATACCAGAACTC
TACACAATCAATTTTACCATTAAATCCCTACTGCTCACAATATCCTTCCTATGAATCCGA
GCATCCTACCCTCGATTTCGCTATGACCAACTAATACACTTACTATGAAAAAATTTTCTA
CCTCTGACACTAGCCCTGTGCATGTGACACGTATCCCTACCCATCCTTACATCAGGCATC
CCACCACAAACATAAGAAATATGTCTGACAAAAGAGTTACTTTGATAGAGTAAATAATAG
AGGTTCAAACCCTCTTATTTCTAGAACTATAGGAATCGAACCTACTCCTAAGAATCCAAA
ACTCTTCGTGCTCCCAATTACACCAAATTCTATTAGTAAGGTCAGCTAATTAAGCTATCG
GGCCCATACCCCGAAAATGTTGGTTTATACCCTTCCCGTACTAATAAACCCAATTATCTT
TATTATTATTTTACTAACCATTATACTAGGAACTATTATTGTCATAATCAGTTCTCACTG
ACTACTTGTCTGAATCGGGTTTGAAATAAATATACTCGCCATCATCCCCATCATAATAAA
AAATCACAACCCACGAGCTACAGAAGCATCAACTAAATATTTTTTGACTCAATCAACAGC
CTCAATACTACTAATAATAGCCGTCATCATTAACCTAATATTCTCAGGCCAATGAACCGT
AATAAAACTATTTAACCCAATAGCCTCAATACTTATAACGATAGCCCTAGCTATAAAACT
AGGAATAGCCCCATTTCACTTCTGAGTCCCAGAAGTAACACAGGGCATCCCCCTATCCTC
AGGCCTTATCCTACTGACATGACAAAAACTAGCGCCTATATCTGTACTTTACCAAATCTT
CCCATCAATTAACCTAAACTTAATTCTAACCCTATCAGTTTTATCAATCCTAATTGGAGG
CTGAGGGGGACTAAACCAAACACAACTCCGAAAAATCATAGCCTACTCATCAATCGCTCA
TATAGGCTGAATAACAGCAGTACTACCATATAACCCCACCATAACATTGCTAAACTTAAT
TATCTATATCATTATAACTTCCACCATATTTACCATATTTATAGCCAATTCCACCACCAC
TACCCTGTCATTATCACACACATGAAATAAAACACCCATTATAACCGTCCTAATTCTTGC
CACTCTCCTATCCATAGGAGGACTCCCTCCCCTATCTGGGTTTATACCAAAATGAATAAT
CATCCAAGAGATAACAAAAAATAACAGCATCATTCTACCCACTTTCATAGCAATCACAGC
TCTACTAAACTTATATTTTTATATACGACTCACATATTCTACCACACTAACAATATTTCC
CTCCACAAACAACATAAAAATAAAATGACAATTTCCCCTTATGAAAAAAATAACTTTTCT
ACCAACAATAGTCGTATTATCTACCATAATACTACCACTCACGCCAATACTATCAGTGTT
AGAATAGGAATTTAGGTTAAACAGACCAAGAGCCTTCAAAGCCCTAAGCAAGTACAATTT
ACTTAATTCCTGATAAGGATTGCAAGACTACACCTTACATCAATTGAATGCAAATCAACC
ACTTTAATTAAGCTAAATCCTCACTAGACTGGTGGGCTCCACCCCCACGAAACTTTAGTT
AACAGCTAAACACCCTAGTTAA-CTGGCTTCAATCTACTTCTCCCGCCGCAAG-AAAAAA
AAGGCGGGAGAAGCCCCGGCAGAATTGAAGCTGCTTCTCTGAATTTGCAATTCAACGTGT
AAATTCACCACAGGGCTTGGTAAAAAGAGGAGTCAAACCTCTATCTTTAGATTTACAGTC
TAATGCTTTGCTCAGCCATTTTACCCATGTTCATTAACCGCTGACTATTCTCAACCAACC
ATAAAGATATTGGTACCCTTTACCTACTATTTGGTGCTTGGGCCGGTATAGTAGGAACAG
CTCTAAGCCTTCTAATTCGCGCTGAATTAGGCCAACCCGGAACTCTGCTCGGAGACGACC
AAATCTACAACGTAGTTGTAACCGCACACGCATTTGTAATAATCTTCTTTATAGTAATGC
CAATCATAATTGGAGGATTCGGTAACTGACTTGTTCCCCTAATAATTGGTGCTCCCGATA
TAGCATTTCCCCGAATAAATAATATAAGCTTCTGACTCCTCCCTCCCTCATTCCTACTAC
TCCTCGCATCCTCTATAGTTGAAGCTGGGGCAGGAACAGGCTGAACCGTGTACCCTCCCT
TAGCAGGCAACCTAGCCCATGCAGGAGCTTCAGTAGATCTAACCATTTTCTCTTTACACT
TAGCAGGAGTTTCCTCAATCTTAGGAGCCATCAACTTCATTACAACAATTATCAACATAA
AGCCCCCCGCAATGTCACAATACCAAACCCCTCTGTTCGTATGATCCGTAATAATTACCG
CCGTACTACTACTACTCTCGCTCCCTGTATTAGCAGCCGGCATCACAATGCTATTAACAG
ACCGGAACCTAAATACAACCTTCTTCGACCCGGCAGGAGGAGGAGACCCTATTCTATATC
AACACTTATTCTGATTCTTTGGACACCCCGAAGTCTATATTTTAATCTTACCTGGATTTG
GAATAATCTCTCATATCGTGACCTACTACTCAGGAAAAAAAGAACCATTCGGATATATGG
GAATAGTTTGGGCTATAATGTCAATCGGATTTCTAGGTTTCATCGTATGAGCCCACCATA
TATTCACTGTCGGAATAGACGTCGACACACGAGCCTACTTCACATCAGCCACTATAATTA
TTGCTATTCCAACCGGGGTAAAAGTCTTCAGCTGATTGGCAACACTTCATGGAGGTAATA
TCAAATGGTCTCCTGCTATAATGTGAGCCCTAGGCTTTATTTTCTTATTTACAGTAGGGG
GTTTAACTGGAATTGTCTTAGCCAACTCTTCCCTCGATATTGTTCTTCACGACACATACT
ACGTTGTCGCACATTTCCACTATGTTTTATCAATAGGAGCTGTATTTGCTATTATAGGGG
GATTTGTTCATTGATTCCCACTATTCTCAGGTTATACTCTCAACGATACATGAGCCAAAA
TCCACTTCGCAATTATATTTGTAGGCGTCAATATAACCTTCTTCCCACAACACTTTCTAG
GACTATCTGGCATGCCTCGACGATACTCCGACTACCCAGATGCATACACAATATGAAATA
CTATCTCATCAATAGGCTCATTCATTTCCCTAACAGCAGTTATACTAATAGTTTTCATCA
TCTGAGAAGCATTTGCATCTAAACGAGAAGTCTTGACTGTAGACTTAACCACGACAAATC
TAGAATGATTAAACGGATGCCCTCCACCATATCACACATTTGAAGAACCCACCTATGTTA
ACCTAAAATAAGAAAGGAAGGAATCGAACCCCCTACTATTGGTTTCAAGCCAACATCATA
ACCTCTATG--TCTCTCTCAATAAACGAGGTGTTAGT-AAAACATTATATAATTTTGTCA
AAGTTAAGTTACAAGTGAGAGTCCTGTACACCTCATATGGCATATCCCATACAACTAGGA
TTCCAAGATGCAACATCACCAATCATAGAAGAACTACTTCACTTTCATGACCACACGCTA
ATAATTGTCTTCTTAATTAGCTCATTAGTACTTTACATTATTTCACTAATACTAACGACA
AAGCTGACCCATACAAGCACGATAGATGCACAAGAAGTAGAGACAATCTGAACCATTCTG
CCCGCCATCATCTTAATTCTAATTGCTCTTCCTTCTTTACGAATTCTATACATAATAGAT
GAAATCAATAACCCATCTCTTACAGTAAAAACCATAGGACATCAGTGATACTGAAGCTAT
GAGTATACAGATTATGAGGACTTAAGCTTCGACTCCTACATAATTCCAACATCAGAATTA
AAGCCAGGGGAGCTACGACTATTAGAAGTCGATAATCGAGTTGTACTACCAATAGAAATA
ACAATCCGAATGTTAGTCTCCTCTGAAGACGTATTACACTCATGAGCTGTGCCCTCTCTA
GGACTAAAAACAGACGCAATCCCAGGCCGTCTAAACCAAACAACCCTTATATCGTCCCGT
CCAGGCTTATATTATGGTCAATGCTCAGAAATTTGCGGGTCAAACCACAGTTTCATGCCC
ATTGTCCTTGAGTTAGTCCCACTAAAGTACTTTGAAAAATGATCTGCGTCAATATTATAA
AATCACTAAGAAGCTATA-TAGC----ACTAACCTTTTAAGTTAGAGATTGAGAGCCATA
TACTCTCCTTGGTGACATGCCGCAACTAGACACGTCAACATGACTGACAATGATCTTATC
AATATTCTTGACCCTTTTTATCATCTTTCAACTAAAAGTTTCAAAACACAACTTTTATCA
CAACCCAGAACTGACACCAACAAAAATATTAAAACAAAACACCCCTTGAGAAACAAAATG
AACGAAAATTTATTTACCTCTTTTATTACCCCTGTAATTTTAGGTCTCCCTCTCGTAACC
CTTATTGTACTATTCCCCAGCCTACTATTCCCAACATCAAACCGACTAGTAAGCAATCGC
TTTGTAACCCTCCAACAATGAATACTTCAACTTGTATCAAAACAAATAATGAGTATCCAC
AATTCTAAAGGACAAACATGAACATTAATATTAATATCTCTGATCCTATTTATTGGATCA
ACAAACCTACTAGGCCTATTACCCCATTCATTCACACCAACAACACAACTATCAATAAAC
CTAGGCATAGCCATCCCCCTGTGAGCAGGAGCCGTAATTACAGGATTCCGCAATAAAACT
AAAGCATCACTTGCCCATTTCTTACCACAAGGAACACCCACTCCACTAATCCCAATACTA
GTAATTATTGAAACTATCAGCCTTTTTATTCAACCTATAGCCCTCGCCGTGCGGTTAACA
GCTAACATCACTGCAGGACACCTATTAATTCACCTAATCGGAGGAGCTACACTTGCACTA
ATAAGCATTAGCACTACAACAGCTCTAATTACATTCACCATTCTAATCCTACTAACAATT
CTAGAGTTTGCAGTAGCTATAATCCAAGCCTATGTATTCACTCTCCTAGTCAGCCTATAT
CTGCATGACAACACATAATGACACACCAAACTCATGCTTATCATATAGTAAACCCAAGCC
CTTGACCTCTTACAGGAGCTTTGTCTGCCCTCTTAATAACATCCGGCCTAACCATGTGAT
TTCACTTTAACTCAATGACCCTGCTAATAATTGGCCTAACAACAAATATACTAACAATAT
ACCAATGATGACGAGATGTTATCCGAGAAAGCACCTTCCAAGGGCACCATACCCCAGCTG
TCCAAAAAGGCCTCCGTTATGGAATAATTCTTTTTATTATCTCCGAAGTACTATTCTTTA
CCGGATTTTTCTGAGCTTTCTACCACTCAAGCCTCGCCCCCACCCCTGAACTAGGCGGCT
GCTGACCCCCAACAGGCATTCACCCACTAAACCCCCTAGAAGTCCCACTGCTCAACACCT
CTGTCCTATTGGCTTCCGGAGTTTCTATTACCTGAGCCCATCATAGTTTAATAGAAGGGG
ACCGAAAGCATATATTACAAGCCCTATTTATCACCATCACATTAGGAGTCTACTTCACAC
TACTACAAGCCTCAGAATACTATGAAGCACCTTTTACTATCTCCGACGGAGTTTACGGCT
CAACTTTTTTTGTAGCCACAGGCTTCCACGGCCTCCACGTCATCATTGGGTCCACCTTCT
TAATTGTCTGCTTCTTCCGCCAATTAAAATTTCATTTTACTTCTAACCACCACTTCGGCT
TTGAAGCCGCTGCCTGATACTGACATTTCGTAGACGTAGTCTGACTTTTCCTCTATGTTT
CTATCTATTGATGAGGCTCCTATTCTTTTAGTATTAACTAGTACAGCTGACTTCCAATCA
GCTAGTTTCGGTCTAGTCCGAAAAAGAATAATAAATTTAATACTAGCCCTCCTGACCAAT
TTTACACTAGCCACCCTACTCGTCATCATCGCATTCTGACTTCCCCAACTAAATGTATAC
TCTGAGAAAACAAGCCCATACGAATGTGGATTTGACCCCATAGGATCAGCCCGCCTTCCC
TTCTCTATAAAATTCTTTCTGGTAGCCATCACATTCCTCTTATTTGACCTAGAAATTGCA
CTCCTCCTACCACTGCCATGAGCCTCACAAACAGCAAATCTAAACACAATGCTTACCATA
GCCCTCTTCCTAATTATCCTCCTAGCTGTAAGCTTAGCCTATGAGTGAACTCAAAAAGGA
CTAGAATGAACCGAATATGGTACTTAGTTTAAAATAAAATAAATGATTTCGACTCATTAG
ATTATGATTTAATTCATAATTACCAAATGTCTATAGTATACATAAACATTATAATAGCAT
TCACAGTATCTCTTGTAGGACTACTAATATACCGATCCCACCTAATATCCTCCCTTCTAT
GCTTAGAAGGAATAATGCTATCCCTATTCGTTATAGCAGCCCTAACAATCCTCAACTCAC
ATTTTACATTAGCTAGCATAATACCTATTATCCTACTAGTCTTCGCAGCCTGTGAAGCAG
CCCTAGGTCTATCTCTACTAGTAATAGTATCAAATACATATGGTACTGATTATGTACAAA
ACCTCAACTTACTCCAATGCTAAAATACATTATTCCAACAATTATACTTATACCCCTAAC
CTGGTTATCAAAAAATAATATAATTTGGGTTAACTCCACAGCACACAGCCTTCTAATTAG
CTTTACAAGCCTCCTCCTCATAAACCAGTTTGGCGACAACAGCCTTAATTTTTCACTAGT
ATTTTTCTCCGACTCCCTATCCACTCCACTACTAATTTTAACCATATGGCTCCTCCCTCT
AATACTAATAGCTAGCCAACATCATCTATCAAAAGAAAACCTAACCCGAAAAAAACTATT
TATTACTATGCTGATCTCACTACAACTATTCCTAATTATAACCTTTACCGCCATGGAACT
AATCTTATTTTATATTCTATTTGAAG-CAACACT--AGT-CCCAACAC-TCATTATTAT-
--TACCCGATGAGGAAACCAAACA-GAACGCCTAAACGCCGGACTCTATTTCCTATTCTA
TACACTAGCTGGCTCCTTACCCCTATTAGTCGCACTAATTTATATCCAAAACACAGTAGG
ATCCCTAAATTTCCTAATATTACAGTACTGAGTACAACCTGTTCATAACTCTTGATCTAA
TGTCTTCATATGACTAGCATGTATAATAGCTTTCATGGTAAAAATACCACTATATGGCCT
CCACCTTTGACTACCTAAAGCTCACGTAGAAGCCCCCATCGCAGGCTCCATAGTCCTTGC
AGCAGTTCTACTAAAACTAGGGGGGTACGGTATGCTACGAATCACACTAATTCTAAACCC
TATGACCGACTTTATAGCATACCCATTCATTATACTCTCCCTATGAGGCATAATTATAAC
CAGCTCAATCTGCCTCCGTCAAACGGACCTAAAATCACTCATCGCATACTCCTCTGTAAG
CCACATAGCACTCGTTATCGTAGCCATCCTTATCCAGACACCTTGAAGCTACATAGGAGC
AACCGCCCTTATGATTGCCCACGGCCTCACATCCTCCATACTTTTCTGTCTAGCAAACTC
AAACTACGAACGAATCCACAGCCGAACCATAATTCTAGCTCGAGGCCTACAAACGCTCCT
TCCACTAATAGCCACCTGATGACTACTAGCAAGTCTAACCAACTTAGCTCTACCCCCAAC
AATCAACTTAATTGGAGAACTATTTGTAGTAATGTCAACCTTTTCATGATCTAACATTAC
AATTATTCTAATAGGAGTAAATATAGTAATCACCGCTC-TATATTCTCTATACATGCTAA
TTATAACCCAACGAGGAAAATATACCTACCACATTAATAATATCTCGCCTTCCTTTACAC
GGGAAAATGCACTCATATCATTACACATCCTACCCCTACTACTCCTAACCCTAAACCCAA
AAATTATTCTAGGACCTCTATACTGTAAATATAGTTTAACAAAAACATTAGATTGTGAAT
CTAACAATAGAAACTCA-TTACCTTCTTATTTACCGAAAAAGTATGCAAGAACTGCTAAT
TCTATGCTCCCATACCTAATAGTATGGCTTTTTCGAACTTTTAAAGGATAGTAGTTTATC
CGTTGGTCTTAGGAACCAAAAAATTGGTGCAACTCCAAATAAAAGTAATAAACATATTCT
CCTCACTCTCACTAGTTACTTTACTCTTACTAACTATACCCATTATAATAATAAGCTTTA
ACACCTACAAACCTTCCAACTACCCACTCTACGTAAAAACAGCTATCTCATACGCCTTCA
TTACCAGCATAATTCCCACAATAATATTTATCCACTCAGGCCAAGAACTAATTATTTCAA
ACTGACACTGACTAACCATCCAAACTCTTAAATTATCCCTCAGCTTTAAAATAGACTATT
TCTCAATAATATTTACCCCAGTAGCACTATTCGTCACATGATCTATTATAGAATTCTCAA
TATGATATATACACTCAGACCCCAATATTAACAAATTCTTCAAATACTTACTCCTATTCC
TCATTACTATGCTCATCCTTGTAACCGCAAACAACCTCTTCCAACTATTCATTGGCTGAG
AAGGCGTCGGAATCATATCATTTCTACTCATCGGATGATGATACGGACGAGCAGATGCAA
ACACAGCAGCCCTACAAGCAATCTTATATAACCGCATCGGCGACATTGGTTTCATTTTAG
CAATAGCATGGTTTCTAACAAATCTCAATACCTGAGACCTCCAACAGATCTTCATACTAA
ACCCAAGCGACTCAAACATACCCTTGATCGGACTAGCATTAGCTGCAACCGGAAAATCCG
CCCAATTTGGCCTCCACCCGTGACTTCCCTCTGCAATAGAAGGCCCAACTCCCGTCTCAG
CACTACTCCATTCAAGCACAATAGTGGTAGCAGGTATCTTCCTACTAATCCGTTTCTATC
CCCTCACAGAAAACAATAAATACATCCAATCTATTACATTATGCTTAGGAGCCATTACCA
CACTATTTACAGCAATATGCGCCCTCACCCAAAATGACATTAAGAAAATCATCGCCTTCT
CCACATCCAGTCAACTGGGCCTTATAATAGTAACTATTGGCATTAACCAACCTTACCTAG
CTTTCCTCCACATCTGTACCCACGCCTTTTTCAAAGCTATACTATTCATATGCTCCGGTT
CCATTATTCACAGCCTAAACGACGAACAAGATATTCGAAAAATAGGAGGCCTATTTAAAG
CCATGCCATTCACCACAACAGCCCTCATTGTTGGCAGTCTCGCACTAACAGGAATACCCT
TCCTCACAGGATTCTACTCCAAAGACCTAATCATCGAAGCCGCCAACACGTCTTATACCA
ACGCCTGAGCCCTTCTAATAACATTAATTGCCACCTCTTTCACAGCTATTTACAGCACCC
GTATTATTTTTTTCGCACTTCTAGGACAACCCCGATTCCCTACCCTAGTTAATATTAACG
AAAACAACCCCCTTCTGATCAACTCTATCAAACGCTTACTAATTGGAAGCCTCTTCGCAG
GATACATCATTTCCAACAATATTCCTCCAACAACAATTCCCCAAATAACTATGCCCTACT
ACCTAAAAACAACAGCCCTAATTGTTACAATCCTAGGCTTCATCTTAGCCCTAGAAATCA
GTAATATAACTAAAAATCTAAAATATCACTACCCCTCAAACGCCTTCAAGTTCTCAACCT
TGCTAGGGTATTTCCCCACAATTATACATCGCCTAGCTCCATACATAAATTTATCAATAA
GCCAAAAATCAGCATCCTCCCTTCTAGACCTAATCTGACTAGAAGCCATCCTACCAAAAA
CCATCTCACTCGCCCAAATGAAAGCATCTACCCTGGTCACAAACCAAAAAGGCCTGATCA
AACTATATTTCCTCTCCTTCTTAATCACAATCCTTATCAGCATAATCTTATTTAATTTCC
ACGAGTAATTTCTATAATAACCACAACACCAATTAATAAAGACCACCCAGTTACAATAAC
TAATCAGGTACCATAACTGTATAAAGCCGCAATCCCTATGGCCTCTTCACTAAAAAACCC
AGAATCCCCTGTATCATAAATCACCCAATCCCCTAAACCATTAAACTCAAACACAACCTC
AACTTCTTTATCCTTTAATACATAATATACCATAAAGAACTCCATCAACAAGCCAGTAAC
AAATGCCCCTAAAACAGCCTTATTAGAAAGCCAAATTTCAGGATACTGTTCTGTAGCCAT
AGCCGTTGTATAACCAAAAACTACCATCATACCTCCCAAATAAATTAAAAAGACCATCAA
CCCCAAAAAGGATCCACCAAAATTCAATACAATTCCACAGCCAACCCCACCACTCACAAT
TAACCCTAACCCCCCATAAATAGGTGAAGGTTTCGAAGAAAACCCCACAAAACCTATCAC
GAAAATAACGCTTAGAATAAATACAATGTATAGTATCATTATTCTTACATGGAATCTAAC
CATGACTAATGATATGAAAAACCATCGTTGTCATTCAACTACAAGAACACTAATGACTAA
CATTCGAAAGTCCCACCCACTAATAAAAATTGTAAACAATGCATTCATCGACCTTCCAAC
CCCATCAAACATTTCATCATGATGAAATTTCGGTTCCCTCCTGGGAATCTGCCTAATCCT
ACAAATCCTCACAGGCCTATTCCTAGCAATACACTACACATCCGACACAACAACAGCATT
CTCCTCTGTTACCCATATCTGCCGAGACGTGAACTACGGCTGAA-TCATCCGATACATAC
ACGCAAACGGAGCTTCAATGTTTTTTATCTGCTTATATATGCACGTAGGACGAGGCTTAT
ATTACGGGTCTTACACTTTTCTAGAAACATGAAATATTGGAGTAATCCTTCTACTCACAG
TAATAGCCACAGCATTTATAGGATACGTCCTACCATGAGGACAAATATCATTCTGAGGAG
CAACAGTCATCACCAACCTCTTATCAGCAATCCCATACATCGGCACAAATTTAGTCGAAT
GAATCTGAGGCGGATTCTCAGTAGACAAAGCAACCCTTACCCGATTCTTCGCTTTCCATT
TTATCCTTCCATTTATCATCATAGCAATTGCCATAGTCCACCTACTATTCCTCCACGAAA
CAGGCTCCAACAATCCAACAGGAATTTCCTCAGACGTAGACAAAATCCCATTCCACCCCT
ACTATACCATTAAGGACATCTTAGGGGCCCTCTTACTAATTCTAGCTCTAATACTACTAG
TACTATTCGCACCCGACCTCCTCGGAGACCCAGATAACTACACCCCAGCCAATCCACTCA
ACACACCCCCTCACATCAAACCCGAGTGATACTTCTTATTTGCATACGCAATCTTACGAT
CAATCCCCAACAAACTAGGAGGAGTACTAGCCCTAGCCTTCTCTATCCTAATTCTTGCTC
TAATCCCCCTACTACACACCTCCAAACAACGAAGCATAATATTCCGACCACTCAGCCAAT
GCCTATTCTGAGCCCTAGTAGCAGACCTACTGACACTCACATGAATTGGAGGACAACCAG
TCGAACACCCATATATCACCATCGGACAACTAGCATCTGTCCTATACTTTCTCCTCATCC
TAGTGCTAATACCAACGGCCGGCACAGTCGAAAACAAATTACTAAAATGAAGACAGGTCT
TTGTAGTACATCCAATATACTGGTCTTGTAAACCAGAGAAGGAGAACAACTAACCTCCCT
AAGACTCAAGGAAGAAACTGCAGTCTCACCATCAACCCCCAAAGCTGAAGTTCTATTTAA
ACTATTCCCTGAACACTATTAATATAGTTCCATAAATACAAAGAGCCTTATCAGTATTAA
ATTTATCAAAAATCCCAATAACTCAACACAGAATTTGCACCCTAACCAAATATTACAAAC
ACCACTAGCTAACAT--AACACG-CCCATACACAGACCAC--------AGAATGAATTAC
CCAGGCAAGGGG--TAATGTACATAACATTAATGTAATAAAGACATGATATGTATATAGT
ACATTAAATTACATGCCCCATGCATATAAGCAAGTACATGATCCCTA-TAGTAGTACATA
ATACATACAATTATTGACCGTACATAGTACATT-ATGTCAAATTCATTCTTGATARCATA
TCTATTATATATTCCCTACCATTAGATCACGAGCTTAATTACCATGCCGCGTGAAACCAG
CAACCCGCTAGGCAG-GGATCCCTCTTCTCGCTCCGGGCCCATAAATCGTGGGGGTCGCT
ATCCAATGAACTTTACCAGACATCTGGTTCTTTCTTCAGGGCCATCTCATCTAAAATGGT
CCATTCTTTCCTCTTAAATAAGACATCTCGATGG
[6] JQ437479_Bos_P_Poland_1500
ACTAATGGCTAATCAGCCCATGCTCACACATAACTGTGCTGTCATACATTTGGTATTTTT
TTATTTTGGGGGATGCTTGGACTCAGCTATGGCCGTCAAAGGCCCTGACCCGGAGCATCT
ATTGTAGCTGGACTTAACTGCATCTTGAGCACCAGCATAATGATAAGCGTGGACA-TTAC
AGTCAATGGTTACAGGACATAAATTATATTATATATCCCCCCC----TC-ATAAAAATTT
-CCCCCTTAAATATCCACCACCACTTTTAACAGACTTTTCCCTAGATACTTATTTAAATT
TTTCACATTTTCAATACTCAATTTAGCACTCCAAACAAAGTCAATATATAAACGCA-GG-
CCCCCCCCCCC---------GTTGATGTAGCTTAA-CCCAAAGCAAGGCACTGAAAATGC
CTAGATGAGT-CTCCCAACTCCATAAACACATAGGTTTGGTCCCAGCCTTCCTGTTAACT
CTTAATAAACTTACACATGCAAGCATCTACACCCCAGTGAGAATGCCCTCTAGGTTATTA
AAACTAAGAGGAGCTGGCATCAAGCACACACCCTGTAGCTCACGACGCCTTGCTTAACCA
CACCCCCACGGGAAACAGCAGTGACAAAAATTAAGCCATAAACGAAAGTTTGACTAAGTT
ATATTAATT-AGGGTTGGTAAATCTCGTGCCAGCCACCGCGGTCATACGATTAACCCAAG
CTAACAGGAGTACGGCGTAAAACGTGTTAAAGCACCATACCAAATAGGGTTAAATTCTAA
CTAAGCTGTAAAAAGCCATGATTAAAATAAAAATAAATGACGAAAGTGACCCTACAATAG
CCGACGCACTATAGCTAAGACCCAAACTGGGATTAGATACCCCACTATGCTTAGCCCTAA
ACACAGATAATTACATAAACAAAATTATTCGCCAGAGTACTACTAGCAACAGCTTAAAAC
TCAAAGGACTTGGCGGTGCTTTATATCCTTCTAGAGGAGCCTGTTCTATAATCGATAAAC
CCCGATAAACCTCACCAATTCTTGCTAATACAGTCTATATACCGCCATCTTCAGCAAACC
CTAAAAAGGAAAAAAAGTAAGCGTAATTATGATACATAAAAACGTTAGGTCAAGGTGTAA
CCTATGAAGTGGGAAGAAATGGGCTACATTCTCTACACCAAGAGAATCAA-GCACGAAAG
TTATTATGAAA-CCAATAACCAAAGGAGGATTTAGCAGTAAACTAAGAATAGAGTGCTTA
GTTGAATTAGGCCATGAAGCACGCACACACCGCCCGTCACCCTCCTCAAATAGATTCAGT
GCATCTAACCCTATTTAAACGCACTAGCTACATGAGAGGAGACAAGTCGTAACAAGGTAA
GCATACTGGAAAGTGTGCTTGGATAAATCAAGATATAGCTTAAACAAAGCATCCAGTTTA
CACCTAGAAGACTTCATTCATTATGAATATCTTGAACTAGACCTAGCCC-AAA--GATAC
CCT-CTC-AACTAAACAACCAAGATAGAATAAAACAAAACATTTAATCCCAATTTAAAGT
ATAGGAGATAGAAATCTAAG-TACGGCGCTATAGAGAAAGTACCGCAAGGGAACGATGAA
AG---AAAAAAACTAAAAGTATAAAAAAGCAAAGATTACCCCTTGTACCTTTTGCATAAT
GAATTAACTAGTATAAGACTTAACAAAATGAATTTTAGCTAAGCAGCCCGAAACCAGACG
AGCTACTCACAAACAGTTTACCAAGAACTAACTCATCTATGTGGCAAAATAGTGAGAAGA
TTTGTAAGTAGAGGTGACATGCCTAACGAGCCTGGTGATAGCTGGTTGTCCAGAAAATGA
ATCTAAGTTCAGCTTTAAAGATACC-AAAAATTCAAATAAACCCCACTGTAG-CTTTAAA
AGTTAGTCTAAAAAGGTACAGCCTTTTAGAAACGGATACAACCTTGACTAGAGAGTAAAA
TTTAACACTACCATAGTAGGCCTAAAAGCAGCCATCAATTAAGAAAGCGTTAAAGCTCAA
CAACAAAAATTAAATAGATTCCAACAACAAATGATTAACTCCTAGCCCCAATACTGGACT
AATCTATTATAGAATAGAAGCAATAATGTTAATATGAGTAACAAGAAAAATTTTCTCCTT
GCATAAGTCTAAGTCAGTGCCTGATAATACTCTGACCACTAACAGTCAATAAAAATAATC
CAACAATAAACAATTTATTGATTATACTGTTAACCCAACACAGGAGTGCATCTAAGGAAA
GATTAAAAGAAGTAAAAGGAACTCGGCAAACACAAACCCCGCCTGTTTACCAAAAACATC
ACCTCC-AGCATTCCCAGTATTGGAGGCATTGCCTGCCCAGTGACAACTGTTTAACGGCC
GCGGTATCCTGACCGTGCAAAGGTAGCATAATCATTTGTTCTCTAAATAAGGACTTGTAT
GAATGGCCGCACGAGGGTTTTACTGTCTCTTACTTCCAATCAGTGAAATTGACCTTCCCG
TGAAGAGGCGGGAATGCACAAATAAGACGAGAAGACCCTATGGAGCTTTAACTAACCAAC
CCAAAG-AGAATAAATTTAACCATTAAGGAATAACAACAACCTCCATGAGTTGGTAGTTT
CGGTTGGGGTGACCTCGGAGAATAAAAAATCCTCCGAGCGATTTTAAAGACTAGACCCAC
AAGTCAAATCACTCTATCGCTCATTGATCCAAAAA-CTTGATCAACGGAACAAGTTACCC
TAGGGATAACAGCGCAATCCTATTCAAGAGTCCATATCGACAATAGGGTTTACGACCTCG
ATGTTGGATCAGGACATCCTGATGGTGCAACCGCTATCAAAGGTTCGTTTGTTCAACGAT
TAAAGTCCTACGTGATCTGAGTTCAGACCGGAGTAATCCAGGTCGGTTTCTATCTATTAC
GTATTTCTCCCAGTACGAAAGGACAAGAGAAATAAGGCCAACTTTAAATCAAGCGCCTTA
AGACAACCAATGATAACATCTCAACTGACAACACAA-AACCCTGCCCTAGAACAGGGCTT
AGTTAAGGTGGCAGAGCCCGGTAATTGCATAAAACTTAAACTTTTATATCCAGAGATTCA
AATCCTCTCCTTAACAAAATGTTCATAATTAACATCTTAATACTAATTATTCCCATCCTA
TTGGCCGTAGCATTCCTTACGTTAGTGGAACGAAAAGTTCTAGGCCATATACAACTCCGA
AAAGGTCCAAATGTCGTAGGTCCATATGGCCTACTTCAACCCATCGCCGATGCAATCAAA
CTTTTCATTAAAGAACCACTACGACCCGCTACATCTTCAACCTCAATATTTATCCTAGCA
CCTATCATAGCTTTAGGCCTAGCCTTAACCATGTGAATTCCCCTACCAATACCCTACCCT
CTTATCAACATAAACCTAGGAGTCCTATTTATACTAGCCATATCAAGCCTAGCCGTATAC
TCCATTCTCTGATCAGGCTGAGCTTCCAACTCAAAATACGCACTAATCGGAGCCCTACGA
GCAGTAGCACAAACAATCTCATACGAAGTAACGCTAGCAATTATCCTATTATCAGTACTC
CTAATAAGTGGGTCCTTTACCCTCTCCACATTAATTACTACACAAGAACAAATATGGTTA
ATCCTCCCAGCATGGCCTCTAGCAATAATATGATTTATCTCAACACTAGCAGAAACAAAC
CGAGCTCCATTTGATTTAACTGAAGGAGAATCAGAGCTAGTCTCGGGCTTCAACGTAGAA
TATGCAGCAGGACCATTTGCCCTCTTCTTCATAGCAGAGTACGCAAATATTATCATAATA
AATATCTTTACAGCAATTTTATTCCTAGGAACATCCCACAATCCACACATACCAGAACTC
TACACAATCAATTTTACCATTAAATCCCTACTGCTCACAATATCCTTCCTATGAATCCGA
GCATCCTACCCTCGATTTCGCTATGACCAACTAATACACTTACTATGAAAAAATTTTCTA
CCTCTGACACTAGCCCTGTGCATGTGACACGTATCCCTACCCATCCTTACATCAGGCATC
CCACCACAAACATAAGAAATATGTCTGACAAAAGAGTTACTTTGATAGAGTAAATAATAG
AGGTTCAAACCCTCTTATTTCTAGAACTATAGGAATCGAACCTACTCCTAAGAATCCAAA
ACTCTTCGTGCTCCCAATTACACCAAATTCTATTAGTAAGGTCAGCTAATTAAGCTATCG
GGCCCATACCCCGAAAATGTTGGTTTATATCCTTCCCGTACTAATAAACCCAATTATCTT
TATTATTATTCTACTAACCATTATACTAGGAACTATTATTGTCATAATCAGTTCTCACTG
ACTACTTGTCTGAATCGGGTTTGAAATAAATATACTCGCCATCATCCCCATCATAATAAA
AAATCACAACCCACGAGCTACAGAAGCATCAACTAAATATTTTTTGACTCAATCAACAGC
CTCAATACTACTAATAATAGCCGTCATCATTAACCTAATATTCTCAGGCCAATGAACCGT
AATAAAACTATTTAACCCAATAGCCTCAATACTTATAACGATAGCCCTAGCTATAAAACT
AGGAATAGCCCCATTTCACTTCTGAGTCCCAGAAGTAACACAGGGCATCCCCCTATCCTC
AGGCCTTATCCTACTGACATGACAAAAACTAGCGCCTATATCTGTACTTTACCAAATCTT
CCCATCAATTAACCTAAACTTAATTCTAACCCTATCAGTTTTATCAATCCTAATTGGAGG
CTGAGGGGGACTAAACCAAACACAACTCCGAAAAATCATAGCCTACTCATCAATCGCTCA
TATAGGCTGAATAACAGCAGTACTACCATATAACCCCACCATAACATTGCTAAACTTAAT
TATCTATATCATTATAACTTCCACCATATTTACCATATTTATAGCCAATTCCACCACCAC
TACCCTGTCATTATCACACACATGAAATAAAACACCCATTATAACCGTCCTAATTCTTGC
CACTCTCCTATCCATAGGAGGACTCCCTCCCCTATCTGGGTTTATACCAAAATGAATAAT
CATCCAAGAGATAACAAAAAATAACAGCATCATTCTACCCACTTTCATAGCAATCACAGC
TCTACTAAACTTATATTTTTATATACGACTCACATATTCTACCACACTAACAATATTTCC
CTCCACAAACAACATAAAAATAAAATGACAATTTCCCCTTATGAAAAAAATAACTTTTCT
ACCAACAATAGTCGTATTATCTACCATAATACTACCACTCACGCCAATACTATCAGTGTT
AGAATAGGAATTTAGGTTAAACAGACCAAGAGCCTTCAAAGCCCTAAGCAAGTACAATTT
ACTTAATTCCTGATAAGGATTGCAAGACTACACCTTACATCAATTGAATGCAAATCAACC
ACTTTAATTAAGCTAAATCCTCACTAGACTGGTGGGCTCCACCCCCACGAAACTTTAGTT
AACAGCTAAACACCCTAGTTAA-CTGGCTTCAATCTACTTCTCCCGCCGCAAG-AAAAAA
AAGGCGGGAGAAGCCCCGGCAGAATTGAAGCTGCTTCTCTGAATTTGCAATTCAACGTGT
AAATTCACCACAGGGCTTGGTAAAAAGAGGAGTCAAACCTCTATCTTTAGATTTACAGTC
TAATGCTTTGCTCAGCCATTTTACCCATGTTCATTAACCGCTGACTATTCTCAACCAACC
ATAAAGATATTGGTACCCTTTACCTACTATTTGGTGCTTGGGCCGGTATAGTAGGAACAG
CTCTAAGCCTTCTAATTCGCGCTGAATTAGGCCAACCCGGAACTCTGCTCGGAGACGACC
AAATCTACAACGTAGTTGTAACCGCACACGCATTTGTAATAATCTTCTTTATAGTAATGC
CAATCATAATTGGAGGATTCGGTAACTGACTTGTTCCCCTAATAATTGGTGCTCCCGATA
TAGCATTTCCCCGAATAAATAATATAAGCTTCTGACTCCTCCCTCCCTCATTCCTACTAC
TCCTCGCATCCTCTATAGTTGAAGCTGGGGCAGGAACAGGCTGAACCGTGTACCCTCCCT
TAGCAGGCAACCTAGCCCATGCAGGAGCTTCAGTAGATCTAACCATTTTCTCTTTACACT
TAGCAGGAGTTTCCTCAATCTTAGGAGCCATCAACTTCATTACAACAATTATCAACATAA
AGCCCCCCGCAATGTCACAATACCAAACCCCTCTGTTCGTATGATCCGTAATAATTACCG
CCGTACTACTACTACTCTCGCTCCCTGTATTAGCAGCCGGCATCACAATGCTATTAACAG
ACCGGAACCTAAATACAACCTTCTTCGACCCGGCAGGAGGAGGAGACCCTATTCTATATC
AACACTTATTCTGATTCTTTGGACACCCCGAAGTCTATATTTTAATCTTACCTGGATTTG
GAATAATCTCCCATATCGTGACCTACTACTCAGGAAAAAAAGAACCATTCGGATATATGG
GAATAGTTTGGGCTATAATGTCAATCGGATTTCTAGGTTTCATCGTATGAGCCCACCATA
TATTCACTGTCGGAATAGACGTCGACACACGAGCCTACTTCACATCAGCCACTATAATTA
TTGCTATTCCAACCGGGGTAAAAGTCTTCAGCTGATTGGCAACACTTCATGGAGGTAATA
TCAAATGGTCTCCTGCTATAATGTGAGCCCTAGGCTTTATTTTCTTATTTACAGTAGGGG
GTTTAACTGGAATTGTCTTAGCCAACTCTTCCCTCGATATTGTTCTTCACGACACATACT
ACGTTGTCGCACATTTCCACTATGTTTTATCAATAGGAGCTGTATTTGCTATTATAGGGG
GATTTGTTCATTGATTCCCACTATTCTCAGGTTATACTCTCAACGATACATGAGCCAAAA
TCCACTTCGCAATTATATTTGTAGGCGTCAATATAACCTTCTTCCCACAACACTTTCTAG
GACTATCTGGCATGCCTCGACGATACTCCGACTACCCAGATGCATACACAATATGAAATA
CTATCTCATCAATAGGCTCATTCATTTCCCTAACAGCAGTTATACTAATAGTTTTCATCA
TCTGAGAAGCATTTGCATCTAAACGAGAAGTCTTGACTGTAGACTTAACCACGACAAATC
TAGAATGATTAAACGGATGCCCTCCACCATATCACACATTTGAAGAACCCACCTATGTTA
ACCTAAAATAAGAAAGGAAGGAATCGAACCCCCTACTATTGGTTTCAAGCCAACATCATA
ACCTCTATG--TCTCTCTCAATAAACGAGGTGTTAGT-AAAACATTATATAATTTTGTCA
AAGTTAAGTTACAAGTGAGAGTCCTGTACACCTCATATGGCATATCCCATACAACTAGGA
TTCCAAGATGCAACATCACCAATCATAGAAGAACTACTTCACTTTCATGACCACACGCTA
ATAATTGTCTTCTTAATTAGCTCATTAGTACTTTACATTATTTCACTAATACTAACGACA
AAGCTGACCCATACAAGCACGATAGATGCACAAGAAGTAGAGACAATCTGAACCATTCTG
CCCGCCATCATCTTAATTCTAATTGCTCTTCCTTCTTTACGAATTCTATACATAATAGAT
GAAATCAATAACCCATCTCTTACAGTAAAAACCATAGGACATCAGTGATACTGAAGCTAT
GAGTATACAGATTATGAGGACTTAAGCTTCGACTCCTACATAATTCCAACATCAGAATTA
AAGCCAGGGGAGCTACGACTATTAGAAGTCGATAATCGAGTTGTACTACCAATAGAAATA
ACAATCCGAATGTTAGTCTCCTCTGAAGACGTATTACACTCATGAGCTGTGCCCTCTCTA
GGACTAAAAACAGACGCAATCCCAGGCCGTCTAAACCAAACAACCCTTATATCGTCCCGT
CCAGGCTTATATTATGGTCAATGCTCAGAAATTTGCGGGTCAAACCACAGTTTCATGCCC
ATTGTCCTTGAGTTAGTCCCACTAAAGTACTTTGAAAAATGATCTGCGTCAATATTATAA
AATCACTAAGAAGCTATA-TAGC----ACTAACCTTTTAAGTTAGAGATTGAGAGCCATA
TACTCTCCTTGGTGACATGCCGCAACTAGACACGTCAACATGACTGACAATGATCTTATC
AATATTCTTGACCCTTTTTATCATCTTTCAACTAAAAGTTTCAAAACACAACTTTTATCA
CAACCCAGAACTGACACCAACAAAAATATTAAAACAAAACACCCCTTGAGAAACAAAATG
AACGAAAATTTATTTACCTCTTTTATTACCCCTGTAATTTTAGGTCTCCCTCTCGTAACC
CTTATTGTACTATTCCCCAGCCTACTATTCCCAACATCAAACCGACTAGTAAGCAATCGC
TTTGTAACCCTCCAACAATGAATACTTCAACTTGTATCAAAACAAATAATGAGTATCCAC
AATTCTAAAGGACAAACATGAACATTAATATTAATATCTCTGATCCTATTTATTGGATCA
ACAAACCTACTAGGCCTATTACCCCATTCATTCACACCAACAACACAACTATCAATAAAC
CTAGGCATAGCCATCCCCCTGTGAGCAGGAGCCGTAATTACAGGATTCCGCAATAAAACT
AAAGCATCACTTGCCCATTTCTTACCACAAGGAACACCCACTCCACTAATCCCAATACTA
GTAATTATTGAAACTATCAGCCTTTTTATTCAACCTATAGCCCTCGCCGTGCGGTTAACA
GCTAACATCACTGCAGGACACCTATTAATTCACCTAATCGGAGGAGCTACACTTGCACTA
ATAAGCATTAGCACTACAACAGCTCTAATTACATTCACCATTCTAATCCTACTAACAATT
CTAGAGTTTGCAGTAGCTATAATCCAAGCCTATGTATTCACTCTCCTAGTCAGCCTATAT
CTGCATGACAACACATAATGACACACCAAACTCATGCTTATCATATAGTAAACCCAAGCC
CTTGACCTCTTACAGGAGCTTTGTCTGCCCTCTTAATAACATCCGGCCTAACCATGTGAT
TTCACTTTAACTCAATGACCCTGCTAATAATTGGCCTAACAACAAATATACTAACAATAT
ACCAATGATGACGAGATGTTATCCGAGAAAGCACCTTCCAAGGGCACCATACCCCAGCTG
TCCAAAAAGGCCTCCGTTATGGAATAATTCTTTTTATTATCTCCGAAGTACTATTCTTTA
CCGGATTTTTCTGAGCTTTCTACCACTCAAGCCTCGCCCCCACCCCTGAACTAGGCGGCT
GCTGACCCCCAACAGGCATTCACCCACTAAACCCCCTAGAAGTCCCACTGCTCAACACCT
CTGTCCTATTGGCTTCCGGAGTTTCTATTACCTGAGCCCATCATAGTTTAATAGAAGGGG
ACCGAAAGCATATATTACAAGCCCTATTTATCACCATCACATTAGGAGTCTACTTCACAC
TACTACAAGCCTCAGAATACTATGAAGCACCTTTTACTATCTCCGACGGAGTTTACGGCT
CAACTTTTTTTGTAGCCACAGGCTTCCACGGCCTCCACGTCATCATTGGGTCCACCTTCT
TAATTGTCTGCTTCTTCCGCCAATTAAAATTTCATTTTACTTCTAACCACCACTTCGGCT
TTGAAGCCGCTGCCTGATACTGACATTTCGTAGACGTAGTCTGACTTTTCCTCTATGTTT
CTATCTATTGATGAGGCTCCTATTCTTTTAGTATTAACTAGTACAGCTGACTTCCAATCA
GCTAGTTTCGGTCTAGTCCGAAAAAGAATAATAAATTTAATACTAGCCCTCCTGACCAAT
TTTACACTAGCCACCCTACTCGTCATCATCGCATTCTGACTTCCCCAACTAAATGTATAC
TCTGAGAAAACAAGCCCATACGAATGTGGATTTGACCCCATAGGATCAGCCCGCCTTCCC
TTCTCTATAAAATTCTTTCTGGTAGCCATCACATTCCTCTTATTTGACCTAGAAATTGCA
CTCCTCCTACCACTGCCATGAGCCTCACAAACAGCAAATCTAAACACAATGCTTACCATA
GCCCTCTTCCTAATTATCCTCCTAGCTGTAAGCTTAGCCTATGAGTGAACTCAAAAAGGA
CTAGAATGAACCGAATATGGTACTTAGTTTAAAATAAAATAAATGATTTCGACTCATTAG
ATTATGATTTAATTCATAATTACCAAATGTCTATAGTATACATAAACATTATAATAGCAT
TCACAGTATCTCTTGTAGGACTACTAATATACCGATCCCACCTAATATCCTCCCTTCTAT
GCTTAGAAGGAATAATGCTATCCCTATTCGTTATAGCAGCCCTAACAATCCTCAACTCAC
ATTTTACATTAGCTAGCATAATACCTATTATCCTACTAGTCTTCGCAGCCTGTGAAGCAG
CCCTAGGTCTATCTCTACTAGTAATAGTATCAAATACATATGGTACTGATTATGTACAAA
ACCTCAACTTACTCCAATGCTAAAATACATTATTCCAACAATTATACTTATACCCCTAAC
CTGGTTATCAAAAAATAATATAATTTGGGTTAACTCCACAGCACACAGCCTTCTAATTAG
CTTTACAAGCCTCCTCCTCATAAACCAGTTTGGCGACAACAGCCTTAATTTTTCACTAGT
ATTTTTCTCCGACTCCCTATCCACTCCACTACTAATTTTAACCATATGGCTCCTCCCTCT
AATACTAATAGCTAGCCAACATCATCTATCAAAAGAAAACCTAACCCGAAAAAAACTATT
TATTACTATGCTGATCTCACTACAACTATTCCTAATTATAACCTTTACCGCCATGGAACT
AATCTTATTTTATATTCTATTTGAAG-CAACACT--AGT-CCCAACAC-TCATTATTAT-
--TACCCGATGAGGAAACCAAACA-GAACGCCTAAACGCCGGACTCTATTTCCTATTCTA
TACACTAGCTGGCTCCTTACCCCTATTAGTCGCACTAATTTATATCCAAAACACAGTAGG
ATCCCTAAATTTCCTAATATTACAGTACTGAGTACAACCTGTTCATAACTCTTGATCTAA
TGTCTTCATATGACTAGCATGTATAATAGCTTTCATGGTAAAAATACCACTATATGGCCT
CCACCTTTGACTACCTAAAGCTCACGTAGAAGCCCCCATCGCAGGCTCCATAGTCCTTGC
AGCAGTTCTACTAAAACTAGGGGGGTACGGTATGCTACGAATCACACTAATTCTAAACCC
TATGACCGACTTTATAGCATACCCATTCATTATACTCTCCCTATGAGGCATAATTATAAC
CAGCTCAATCTGCCTCCGTCAAACGGACCTAAAATCACTCATCGCATACTCCTCTGTAAG
CCACATAGCACTCGTTATCGTAGCCATCCTTATCCAGACACCTTGAAGCTACATAGGAGC
AACCGCCCTTATGATTGCCCACGGCCTCACATCCTCCATACTTTTCTGTCTAGCAAACTC
AAACTACGAACGAATCCACAGCCGAACCATAATTCTAGCTCGAGGCCTACAAACGCTCCT
TCCACTAATAGCCACCTGATGACTACTAGCAAGTCTAACCAACTTAGCTCTACCCCCAAC
AATCAACTTAATTGGAGAACTATTTGTAGTAATGTCAACCTTTTCATGATCTAACATTAC
AATTATTCTAATAGGAGTAAATATAGTAATCACCGCCC-TATATTCTCTATACATGCTAA
TTATAACCCAACGAGGAAAATATACCTACCACATTAATAATATCTCGCCTTCCTTTACAC
GGGAAAATGCACTCATATCATTACACATCCTACCCCTACTACTCCTAACCCTAAACCCAA
AAATTATTCTAGGACCTCTATACTGTAAATATAGTTTAACAAAAACATTAGATTGTGAAT
CTAACAATAGAAACTCA-TTACCTTCTTATTTACCGAAAAAGTATGCAAGAACTGCTAAT
TCTATGCTCCCATACCTAATAGTATGGCTTTTTCGAACTTTTAAAGGATAGTAGTTTATC
CGTTGGTCTTAGGAACCAAAAAATTGGTGCAACTCCAAATAAAAGTAATAAACATATTCT
CCTCACTCTCACTAGTTACTTTACTCTTACTAACTATACCCATTATAATAATAAGCTTTA
ACACCTACAAACCTTCCAACTACCCACTCTACGTAAAAACAGCTATCTCATACGCCTTCA
TTACCAGCATAATTCCCACAATAATATTTATCCACTCAGGCCAAGAACTAATTATTTCAA
ACTGACACTGACTAACCATCCAAACTCTTAAATTATCCCTCAGCTTTAAAATAGACTATT
TCTCAATAATATTTACCCCAGTAGCACTATTCGTCACATGATCTATTATAGAATTCTCAA
TATGATATATACACTCAGACCCCAATATTAACAAATTCTTCAAATACCTACTCCTATTCC
TCATTACTATGCTCATCCTTGTAACCGCAAACAACCTCTTCCAGCTATTCATTGGCTGAG
AAGGCGTCGGAATCATATCATTTCTACTCATCGGATGATGATACGGACGAGCAGATGCAA
ACACAGCAGCCCTACAAGCAATCTTATATAACCGCATCGGCGACATTGGTTTCATTTTAG
CAATAGCATGGTTTCTAACAAATCTCAATACCTGAGACCTCCAACAGATCTTCATACTAA
ACCCAAGCGACTCAAACATACCCTTGATCGGACTAGCATTAGCTGCAACCGGAAAATCCG
CCCAATTTGGCCTCCACCCGTGACTTCCCTCTGCAATAGAAGGCCCAACTCCCGTCTCAG
CACTACTCCATTCAAGCACAATAGTGGTAGCAGGTATCTTCCTACTAATCCGTTTCTATC
CCCTCACAGAAAACAATAAATACATCCAATCTATTACATTATGCTTAGGAGCCATTACCA
CACTATTTACAGCAATATGCGCCCTCACCCAAAATGACATTAAGAAAATCATCGCCTTCT
CCACATCCAGTCAACTGGGCCTTATAATAGTAACTATTGGCATTAACCAACCTTACCTAG
CTTTCCTCCACATCTGTACCCACGCCTTTTTCAAAGCTATACTATTCATATGCTCCGGTT
CCATTATTCACAGCCTAAACGACGAACAAGATATTCGAAAAATAGGAGGCCTATTTAAAG
CCATGCCATTCACCACAACAGCCCTCATTGTTGGCAGTCTCGCACTAACAGGAATACCCT
TCCTCACAGGATTCTACTCCAAAGACCTAATCATCGAAGCCGCCAACACGTCTTATACCA
ACGCCTGAGCCCTTCTAATAACATTAATTGCCACCTCTTTCACAGCTATTTACAGCACCC
GTATTATTTTTTTCGCACTTCTAGGACAACCCCGATTCCCTACCCTAGTTAATATTAACG
AAAACAACCCCCTTCTGATCAACTCTATCAAACGCTTACTAATTGGAAGCCTCTTCGCAG
GATACATCATTTCCAACAATATTCCTCCAACAACAATCCCCCAAATAACTATGCCCTACT
ACCTAAAAACAACAGCCCTAATTGTTACAATCCTAGGCTTCATCTTAGCCCTAGAAATCA
GTAATATAACTAAAAATCTAAAATATCACTACCCCTCAAACGCCTTCAAGTTCTCAACCT
TGCTAGGGTATTTCCCCACAATTATACATCGCCTAGCTCCATACATAAATTTATCAATAA
GCCAAAAATCAGCATCCTCCCTTCTAGACCTAATCTGACTAGAAGCCATCCTACCAAAAA
CCATCTCACTCGCCCAAATGAAAGCATCTACCCTGGTCACAAACCAAAAAGGCCTGATCA
AACTATATTTCCTCTCCTTCTTAATCACAATCCTTATCAGCATAATCTTATTTAATTTCC
ACGAGTAATTTCTATAATAACCACAACACCAATTAATAAAGACCACCCAGTTACAATAAC
TAATCAGGTACCATAACTGTATAAAGCCGCAATCCCTATGGCCTCTTCACTAAAAAACCC
AGAATCCCCTGTATCATAAATCACCCAATCCCCTAAACCATTAAACTCAAACACAACCTC
AACTTCTTTATCCTTTAATACATAATATACCATAAAGAACTCCATCAACAAGCCAGTAAC
AAATGCCCCTAAAACAGCCTTATTAGAAAGCCAAATTTCAGGATACTGTTCTGTAGCCAT
AGCCGTTGTATAACCAAAAACTACCATCATACCTCCCAAATAAATTAAAAAGACCATCAA
CCCCAAAAAGGATCCACCAAAATTCAATACAATTCCACAGCCAACCCCACCACTCACAAT
TAACCCTAACCCCCCATAAATAGGTGAAGGTTTCGAAGAAAACCCCACAAAACCTATCAC
GAAAATAACGCTTAGAATAAATACAATGTATAGTATCATTATTCTTACATGGAATCTAAC
CATGACTAATGATATGAAAAACCATCGTTGTCATTCAACTACAAGAACACTAATGACTAA
CATTCGAAAGTCCCACCCACTAATAAAAATTGTAAACAATGCATTCATCGACCTTCCAGC
CCCATCAAACATTTCATCATGATGAAATTTCGGTTCCCTCCTGGGAATCTGCCTAATCCT
ACAAATCCTCACAGGCCTATTCCTAGCAATACACTACACATCCGACACAACAACAGCATT
CTCCTCTGTTACCCATATCTGCCGAGACGTGAACTACGGCTGAA-TCATCCGATACATAC
ACGCAAACGGAGCTTCAATGTTTTTTATCTGCTTATATATGCACGTAGGACGAGGCTTAT
ATTACGGGTCTTACACTTTTCTAGAAACATGAAATATTGGAGTAATCCTTCTACTCACAG
TAATAGCCACAGCATTTATAGGATACGTCCTACCATGAGGACAAATATCATTCTGAGGAG
CAACAGTCATCACCAACCTCTTATCAGCAATCCCATACATCGGCACAAATTTAGTCGAAT
GAATCTGAGGCGGATTCTCAGTAGACAAAGCAACCCTTACCCGATTCTTCGCTTTCCATT
TTATCCTTCCATTTATCATCATAGCAATTGCCATAGTCCACCTACTATTCCTCCACGAAA
CAGGCTCCAACAATCCAACAGGAATTTCCTCAGACGTAGACAAAATCCCATTCCACCCCT
ACTATACCATTAAGGACATCTTAGGGGCCCTCTTACTAATTCTAGCTCTAATACTACTAG
TACTATTCGCACCCGACCTCCTCGGAGACCCAGATAACTACACCCCAGCCAATCCACTCA
ACACACCCCCTCACATCAAACCCGAGTGATACTTCTTATTTGCATACGCAATCTTACGAT
CAATCCCCAACAAACTAGGAGGAGTACTAGCCCTAGCCTTCTCTATCCTAATTCTTGCTC
TAATCCCCCTACTACACACCTCCAAACAACGAAGCATAATATTCCGACCATTCAGCCAAT
GCCTATTCTGAGCCCTAGTAGCAGACCTACTGACACTCACATGAATTGGAGGACAACCAG
TCGAACACCCATATATCACCATCGGACAACTAGCATCTGTCCTATACTTTCTCCTCATCC
TAGTGCTAATACCAACGGCCGGCACAGTCGAAAACAAATTACTAAAATGAAGACAGGTCT
TTGTAGTACATCCAATATACTGGTCTTGTAAACCAGAGAAGGAGAACAACTAACCTCCCT
AAGACTCAAGGAAGAAACTGCAGTCTCACCATCAACCCCCAAAGCTGAAGTTCTATTTAA
ACTATTCCCTGAACACTATTAATATAGTTCCATAAATACAAAGAGCCTTATCAGTATTAA
ATTTATCAAAAATCCCAATAACTCAACACAGAATTTGCACCCTAACCAAATATTACAAAC
ACCACTAGCTAACAT--AACACG-CCCATACACAGACCAC--------AGAATGAATTAC
CCAGGCAAGGGG--TAATGTACATAACATTAATGTAATAAAGACATGATATGTATATAGT
ACATTAAATTATATGCCCCATGCATATAAGCAAGTACATGATCTCTA-TAGTAGTACATA
ATACATACAATTATTGACCGTACATAGTACATT-ATGTCAAATTCATTCTTGATAGCATA
TCTATTATATATTCCTTACCATTAGATCACGAGCTTAATTACCATGCCGCGTGAAACCAG
CAACCCGCTAGGCAG-GGATCCCTCTTCTCGCTCCGGGCCCATAAATCGTGGGGGTCGCT
ATCCAATGAACTTTACCAGACATCTGGTTCTTTCTTCAGGGCCATCTCATCTAAAACGGT
CCATTCTTTCCTCTTAAATAAGACATCTCGATGG
[7] EU177841_Bos_T1_Italy_chianina_0
ACTAATGACTAATCAGCCCATGCTCACACATAACTGTGCTGTCATACATTTGGTATTTTT
TTATTTTGGGGGATGCTTGGACTCAGCTATGGCCGTCAAAGGCCCTGACCCGGAGCATCT
ATTGTAGCTGGACTTAACTGCATCTTGAGCACCAGCATAATGATAAGCGTGGACA-TTAC
AGTCAATGGTCACAGGACATAAATTATATTATATATCCCCCCC---TTC-ATAAAAATTT
-CCCCCTTAAATATCTACCACCACTTTTAACAGACTTTTCCCTAGATACTTATTTAAATT
TTTCACGCTTTCAATACTCAATTTAGCACTCCAAACAAAGTCAATATATAAACGCA-GG-
CCCCCCCCCCCC--------GTTGATGTAGCTTAA-CCCAAAGCAAGGCACTGAAAATGC
CTAGATGAGT-CTCCCAACTCCATAAACACATAGGTTTGGTCCCAGCCTTCCTGTTAACT
CTTAATAAACTTACACATGCAAGCATCTACACCCCAGTGAGAATGCCCTCTAGGTTATTA
AAACTAAGAGGAGCTGGCATCAAGCACACACCCTGTAGCTCACGACGCCTTGCTTAACCA
CACCCCCACGGGAAACAGCAGTGACAAAAATTAAGCCATAAACGAAAGTTTGACTAAGTT
ATATTAATT-AGGGTTGGTAAATCTCGTGCCAGCCACCGCGGTCATACGATTAACCCAAG
CTAACAGGAGTACGGCGTAAAACGTGTTAAAGCACCATACCAAATAGGGTTAAATTCTAA
CTAAGCTGTAAAAAGCCATGATTAAAATAAAAATAAATGACGAAAGTGACCCTACAATAG
CCGACGCACTATAGCTAAGACCCAAACTGGGATTAGATACCCCACTATGCTTAGCCCTAA
ACACAGATAATTACATAAACAAAATTATTCGCCAGAGTACTACTAGCAACAGCTTAAAAC
TCAAAGGACTTGGCGGTGCTTTATATCCTTCTAGAGGAGCCTGTTCTATAATCGATAAAC
CCCGATAAACCTCACCAATTCTTGCTAATACAGTCTATATACCGCCATCTTCAGCAAACC
CTAAAAAGGAAAAAAAGTAAGCGTAATTATGATACATAAAAACGTTAGGTCAAGGTGTAA
CCTATGAAATGGGAAGAAATGGGCTACATTCTCTACACCAAGAGAATCAA-GCACGAAAG
TTATTATGAAA-CCAATAACCAAAGGAGGATTTAGCAGTAAACTAAGAATAGAGTGCTTA
GTTGAATTAGGCCATGAAGCACGCACACACCGCCCGTCACCCTCCTCAAATAGATTCAGT
GCATCTAACCCTATTTAAACGCACTAGCTACATGAGAGGAGACAAGTCGTAACAAGGTAA
GCATACTGGAAAGTGTGCTTGGATAAATCAAGATATAGCTTAAACAAAGCATCCAGTTTA
CACCTAGAAGACTTCATTCATTATGAATATCTTGAACTAGACCTAGCCC-AAA--GATAC
CCT-CTC-GACTAAACAACCAAGATAGAATAAAACAAAACATTTAATCCCAATTTAAAGT
ATAGGAGATAGAAATCTAAG-TACGGCGCTATAGAGAAAGTACCGCAAGGGAACGATGAA
AG---AAAAAAACTAAAAGTATAAAAAAGCAAAGATTACCCCTTGTACCTTTTGCATAAT
GAATTAACTAGTATAAGACTTAACAAAATGAATTTTAGCTAAGCAGCCCGAAACCAGACG
AGCTACTCACAAACAGTTTACCAAGAACTAACTCATCTATGTGGCAAAATAGTGAGAAGA
TTTGTAAGTAGAGGTGACATGCCTAACGAGCCTGGTGATAGCTGGTTGTCCAGAAAATGA
ATCTAAGTTCAGCTTTAAAGATACC-AAAAATTCAAATAAACCCCACTGTAG-CTTTAAA
AGTTAGTCTAAAAAGGTACAGCCTTTTAGAAACGGATACAACCTTGACTAGAGAGTAAAA
TTTAACACTACCATAGTAGGCCTAAAAGCAGCCATCAATTAAGAAAGCGTTAAAGCTCAA
CAACAAAAATTAAATAGATTCCAACAACAAATGATTAACTCCTAGCCCCAATACTGGACT
AATCTATTATAGAATAGAAGCAATAATGTTAATATGAGTAACAAGAAAAATTTTCTCCTT
GCATAAGTCTAAGTCAGTGCCTGATAATACTCTGACCACTAACAGTCAATAAAAATAATC
CAACAATAAACAATTTATTGATTATACTGTTAACCCAACACAGGAGTGCATCTAAGGAAA
GATTAAAAGAAGTAAAAGGAACTCGGCAAACACAAACCCCGCCTGTTTACCAAAAACATC
ACCTCC-AGCATTCCCAGTATTGGAGGCATTGCCTGCCCAGTGACAACTGTTTAACGGCC
GCGGTATCCTGACCGTGCAAAGGTAGCATAATCATTTGTTCTCTAAATAAGGACTTGTAT
GAATGGCCGCACGAGGGTTTTACTGTCTCTTACTTCCAATCAGTGAAATTGACCTTCCCG
TGAAGAGGCGGGAATGCACAAATAAGACGAGAAGACCCTATGGAGCTTTAACTAACCAAC
CCAAAG-AGAATAGATTTAACCATTAAGGAATAACAACAATCTCCATGAGTTGGTAGTTT
CGGTTGGGGTGACCTCGGAGAATAAAAAATCCTCCGAGCGATTTTAAAGACTAGACCCAC
AAGTCAAATCACTCTATCGCTCATTGATCCAAAAA-CTTGATCAACGGAACAAGTTACCC
TAGGGATAACAGCGCAATCCTATTCAAGAGTCCATATCGACAATAGGGTTTACGACCTCG
ATGTTGGATCAGGACATCCTGATGGTGCAACCGCTATCAAAGGTTCGTTTGTTCAACGAT
TAAAGTCCTACGTGATCTGAGTTCAGACCGGAGTAATCCAGGTCGGTTTCTATCTATTAC
GTATTTCTCCCAGTACGAAAGGACAAGAGAAATAAGGCCAACTTTAAATCAAGCGCCTTA
AGACAACCAATGATAACATCTCAACTGACAACACAA-AACCCTGCCCTAGAACAGGGCTT
AGTTAAGGTGGCAGAGCCCGGTAATTGCATAAAACTTAAACTTTTATATCCAGAGATTCA
AATCCTCTCCTTAACAAAATGTTCATAATTAACATCTTAATACTAATTATTCCCATCCTA
TTGGCCGTAGCATTCCTTACGTTAGTGGAACGAAAAGTTCTAGGCTATATACAACTCCGA
AAAGGTCCAAATGTCGTAGGTCCATATGGCCTACTTCAACCCATCGCCGATGCAATCAAA
CTTTTCATTAAAGAACCACTACGACCCGCTACATCTTCAGCCTCAATATTTATCCTAGCA
CCTATCATAGCTTTAGGCCTAGCCTTAACCATGTGAATTCCCCTACCAATACCCTATCCT
CTTATCAACATAAACCTAGGAGTCCTATTTATACTAGCCATATCAAGCCTAGCCGTATAC
TCCATTCTCTGATCAGGCTGAGCTTCCAACTCAAAATACGCACTAATCGGAGCCCTACGA
GCAGTAGCACAAACAATCTCATACGAAGTAACGCTAGCAATTATCCTGTTATCAGTACTC
CTAATAAGTGGGTCCTTTACCCTCTCCACATTAATTACTACACAAGAACAAATATGGTTA
ATCCTCCCAGCATGGCCTCTAGCAATAATATGATTTATCTCAACACTAGCAGAAACAAAC
CGAGCTCCATTTGATTTAACTGAAGGAGAATCAGAGCTAGTCTCGGGCTTCAACGTAGAA
TATGCAGCAGGACCATTTGCCCTCTTCTTCATAGCAGAGTACGCAAATATTATCATAATA
AATATCTTTACAGCAATTTTATTCCTAGGAACATCCCACAATCCACACATACCAGAACTC
TACACAATCAATTTTACCATTAAATCCCTACTGCTCACAATATCCTTCCTATGAATCCGA
GCATCCTACCCTCGATTTCGCTATGACCAACTAATACACTTACTATGAAAAAATTTTCTA
CCTCTGACACTAGCCCTGTGCATGTGACACGTATCCCTACCCATCCTTACATCAGGCATC
CCACCACAAACATAAGAAATATGTCTGACAAAAGAGTTACTTTGATAGAGTAAATAATAG
AGGTTCAAACCCTCTTATTTCTAGAACTATAGGAATCGAACCTACTCCTAAGAATCCAAA
ACTCTTCGTGCTCCCAATTACACCAAATTCTATTAGTAAGGTCAGCTAATTAAGCTATCG
GGCCCATACCCCGAAAATGTTGGTTTATATCCTTCCCGTACTAATAAACCCAATTATCTT
TATTATTATTCTACTAACCATTATACTAGGAACTATTATTGTCATAATCAGTTCTCACTG
ACTACTTGTCTGAATCGGGTTTGAAATAAATATACTCGCCATCATCCCCATCATAATAAA
AAATCACAACCCACGAGCTACAGAAGCATCAACTAAATATTTTTTGACTCAATCAACAGC
CTCAATACTACTAATAATAGCCGTCATCATTAACCTAATATTCTCAGGCCAATGAACCGT
AATAAAACTATTTAACCCAATAGCCTCAATACTTATAACGATAGCCCTAGCTATAAAACT
AGGAATAGCCCCATTTCACTTCTGAGTCCCAGAAGTAACACAGGGCATCCCCCTATCCTC
AGGCCTTATCCTACTGACATGACAAAAACTAGCACCTATATCTGTACTTTACCAAATCTT
CCCATCAATTAACCTAAACTTAATTCTAACCCTATCAGTTTTATCAATCCTAATTGGAGG
CTGAGGGGGACTAAACCAAACACAACTCCGAAAAATCATAGCCTACTCATCAATCGCTCA
TATAGGCTGAATAACAGCAGTACTACCATATAACCCCACCATAACATTGCTAAACTTAAT
TATCTATATCATTATAACTTCCACCATATTTACCATATTTATAGCCAATTCCACCACCAC
TACCCTGTCATTATCACACACATGAAATAAAACACCCATTATAACCGTCCTAATTCTTGC
CACTCTCCTATCCATAGGAGGACTCCCTCCCCTATCTGGGTTTATACCAAAATGAATAAT
CATCCAAGAGATAACAAAAAATAACAGCATCATTCTACCCACTTTCATAGCAATCACAGC
TCTACTAAACTTATATTTTTATATACGACTCACGTATTCTACCACACTAACAATATTTCC
CTCCACAAACAACATAAAAATAAAATGACAATTTCCCCTTATGAAAAAAATAACTTTTCT
ACCAACAATAGTCGTATTATCTACCATAATACTACCACTCACGCCAATACTATCAGTGTT
AGAATAGGAATTTAGGTTAAACAGACCAAGAGCCTTCAAAGCCCTAAGCAAGTACAATTT
ACTTAATTCCTGATAAGGATTGCAAGACTACACCTTACATCAATTGAATGCAAATCAACC
ACTTTAATTAAGCTAAATCCTCACTAGACTGGTGGGCTCCACCCCCACGAAACTTTAGTT
AACAGCTAAACACCCTAGCTAA-CTGGCTTCAATCTACTTCTCCCGCCGCAAG-AAAAAA
AAGGCGGGAGAAGCCCCGGCAGAATTGAAGCTGCTTCTCTGAATTTGCAATTCAACGTGT
AAATTCACCACAGGGCTTGGTAAAAAGAGGAGTCAAACCTCTATCTTTAGATTTACAGTC
TAATGCTTTGCTCAGCCATTTTACCCATGTTCATTAACCGCTGACTATTCTCAACCAACC
ATAAAGATATTGGTACCCTTTATCTACTATTTGGTGCTTGGGCCGGTATAGTAGGAACAG
CTCTAAGCCTTCTAATTCGCGCTGAATTAGGCCAACCCGGAACTCTGCTCGGAGACGACC
AAATCTACAACGTAGTTGTAACCGCACACGCATTTGTAATAATCTTCTTCATAGTAATAC
CAATCATAATTGGAGGATTCGGTAACTGACTTGTTCCCCTAATAATTGGTGCTCCCGATA
TAGCATTTCCCCGAATAAATAATATAAGCTTCTGACTCCTCCCTCCCTCATTCCTACTAC
TCCTCGCATCCTCTATAGTTGAAGCTGGGGCAGGAACAGGCTGAACCGTGTACCCTCCCT
TAGCAGGCAACCTAGCCCATGCAGGAGCTTCAGTAGATCTAACCATTTTCTCTTTACACT
TAGCAGGAGTTTCCTCAATTTTAGGAGCCATCAACTTCATTACAACAATTATCAACATAA
AGCCCCCCGCAATGTCACAATACCAAACCCCTCTGTTCGTATGATCCGTAATAATTACCG
CCGTACTACTACTACTCTCGCTCCCTGTATTAGCAGCCGGCATCACAATGCTATTAACAG
ACCGGAACCTAAATACAACCTTCTTCGACCCGGCAGGAGGAGGAGACCCTATTCTATATC
AACACTTATTCTGATTCTTTGGACACCCCGAAGTCTATATTTTAATCTTACCTGGGTTTG
GAATAATCTCTCATATCGTGACCTACTACTCAGGAAAAAAAGAACCATTCGGATATATGG
GAATAGTTTGGGCTATAATGTCAATCGGATTTCTAGGTTTCATCGTATGAGCCCACCATA
TATTCACTGTCGGAATAGACGTCGACACACGAGCCTACTTCACATCAGCCACTATAATTA
TTGCTATTCCAACCGGGGTAAAAGTCTTCAGCTGATTGGCAACACTTCATGGAGGTAATA
TCAAATGGTCTCCTGCTATAATGTGAGCCCTAGGCTTTATTTTCTTATTTACAGTAGGGG
GTTTAACTGGAATTGTCTTAGCCAACTCTTCCCTCGATATTGTTCTTCACGACACATACT
ACGTTGTCGCACATTTCCACTATGTTTTATCAATAGGAGCTGTATTTGCTATTATAGGGG
GATTTGTTCATTGATTCCCACTATTCTCAGGTTATACTCTCAACGATACATGAGCCAAAA
TCCACTTCGCAATTATATTTGTAGGCGTCAATATAACCTTCTTCCCACAACACTTTCTAG
GACTATCTGGCATGCCTCGACGATACTCCGACTACCCAGATGCATACACAATATGAAATA
CTATCTCATCAATAGGCTCATTCATTTCCCTAACAGCAGTTATACTAATAGTTTTCATCA
TCTGAGAAGCATTTGCATCTAAACGAGAAGTCTTGACTGTAGACTTAACCACGACAAATC
TAGAATGATTAAACGGATGCCCTCCACCATATCACACATTTGAAGAACCCACCTATGTTA
ACCTAAAATAAGAAAGGAAGGAATCGAACCCCCTACTATTGGTTTCAAGCCAACATCATA
ACCTCTATG--TCTCTCTCAATAAACGAGGTGTTAGT-AAAACATTATATAATTTTGTCA
AAGTTAAGTTACAAGTGAAAGTCCTGTACACCTCATATGGCATATCCCATACAACTAGGA
TTCCAAGATGCAACATCACCAATCATAGAAGAACTACTTCACTTTCATGACCACACGCTA
ATAATTGTCTTCTTAATTAGCTCATTAGTACTTTACATTATTTCACTAATACTAACGACA
AAGCTGACCCATACAAGCACGATAGATGCACAAGAAGTAGAGACAATCTGAACCATTCTG
CCCGCCATCATCTTAATTCTAATTGCTCTTCCTTCTTTACGAATTCTATACATAATAGAT
GAAATCAATAACCCATCTCTTACAGTAAAAACCATAGGACATCAGTGATACTGAAGCTAT
GAGTATACAGATTATGAGGACTTAAGCTTCGACTCCTACATAATTCCAACATCAGAATTA
AAGCCAGGGGAGCTACGACTATTAGAAGTCGATAATCGAGTTGTACTACCAATAGAAATA
ACAATCCGAATGTTAGTCTCCTCTGAAGACGTATTACACTCATGAGCTGTGCCCTCTCTA
GGACTAAAAACAGACGCAATCCCAGGCCGTCTAAACCAAACAACCCTTATATCGTCCCGT
CCAGGCTTATATTACGGTCAATGCTCAGAAATTTGCGGGTCAAACCACAGTTTCATACCC
ATTGTCCTTGAGTTAGTCCCACTAAAGTACTTTGAAAAATGATCTGCGTCAATATTATAA
AATCACTAAGAAGCTATA-TAGC----ACTAACCTTTTAAGTTAGAGATTGAGAGCCATA
TACTCTCCTTGGTGACATGCCGCAACTAGACACGTCAACATGACTGACAATGATCTTATC
AATATTCTTGACCCTTTTTATCATCTTTCAACTAAAAGTTTCAAAACACAACTTTTATCA
CAATCCAGAACTGACACCAACAAAAATATTAAAACAAAACACCCCTTGAGAAACAAAATG
AACGAAAATTTATTTACCTCTTTTATTACCCCTGTAATTTTAGGTCTCCCTCTCGTAACC
CTTATCGTACTATTCCCAAGCCTACTATTCCCAACATCAAACCGACTAGTAAGCAATCGC
TTTGTAACCCTCCAACAATGAATACTTCAACTTGTATCAAAACAAATAATGAGTATCCAC
AATTCTAAAGGACAAACATGAACATTAATATTAATATCTCTGATCCTATTTATTGGATCA
ACAAACCTACTAGGCCTATTACCCCATTCATTCACACCAACAACACAACTATCAATAAAC
CTAGGCATAGCCATCCCCCTGTGAGCAGGAGCCGTAATTACAGGATTCCGCAATAAAACT
AAAGCATCACTTGCCCATTTCTTACCACAAGGAACACCCACTCCACTAATCCCAATACTA
GTAATTATTGAAACTATCAGCCTTTTTATTCAACCTATAGCCCTCGCCGTGCGGTTAACA
GCTAACATCACTGCAGGACACCTATTAATTCACCTAATCGGAGGAGCTACACTTGCACTA
ATAAGCATTAGCACTACAACAGCTCTAATTACATTCACCATTCTAATCCTACTAACAATT
CTAGAGTTTGCAGTAGCTATAATCCAAGCCTATGTATTCACTCTCCTAGTCAGCCTATAT
CTGCATGACAACACATAATGACACACCAAACTCATGCTTATCATATAGTAAACCCAAGCC
CTTGACCTCTTACAGGAGCTTTGTCTGCCCTCTTAATAACATCCGGCCTAACCATGTGAT
TTCACTTTAACTCAATGACCCTGCTAATAATTGGCCTAACAACAAATATACTAACAATAT
ACCAATGATGACGAGATGTTATCCGAGAAAGCACCTTCCAAGGGCACCATACCCCAGCTG
TCCAAAAAGGCCTCCGTTATGGAATAATTCTTTTTATTATCTCCGAAGTACTATTCTTTA
CCGGATTTTTCTGAGCTTTCTACCACTCAAGCCTCGCCCCCACCCCTGAACTAGGCGGCT
GCTGACCCCCAACAGGCATTCACCCACTAAACCCCCTAGAAGTCCCACTGCTCAACACCT
CTGTCCTATTGGCTTCCGGAGTTTCTATTACCTGAGCCCATCATAGTTTAATAGAAGGGG
ACCGAAAGCATATATTACAAGCCCTATTTATCACCATCACATTAGGAGTCTACTTCACAC
TACTACAAGCCTCAGAATACTATGAAGCACCTTTTACTATCTCCGACGGAGTTTACGGCT
CAACTTTCTTTGTAGCCACAGGCTTCCACGGCCTCCACGTCATCATTGGGTCCACCTTCT
TAATTGTCTGCTTCTTCCGCCAATTAAAATTTCATTTTACTTCTAACCACCACTTCGGCT
TTGAAGCCGCTGCCTGATACTGACATTTCGTAGACGTAGTCTGACTTTTCCTCTATGTTT
CTATCTATTGATGAGGCTCCTATTCTTTTAGTATTAACTAGTACAGCTGACTTCCAATCA
GCTAGTTTCGGTCTAGTCCGAAAAAGAATAATAAATTTAATACTAGCCCTCCTGACCAAT
TTTACACTAGCCACCCTACTCGTCATCATCGCATTCTGACTTCCCCAACTAAATGTATAC
TCTGAGAAAACAAGCCCATACGAATGTGGATTTGACCCCATAGGATCAGCCCGCCTTCCC
TTCTCTATAAAATTCTTTCTGGTAGCCATCACATTCCTCTTATTTGACCTAGAAATTGCA
CTCCTCCTACCACTGCCATGAGCCTCACAAACAGCAAATCTAAACACAATGCTTACCATA
GCCCTCTTCCTAATTATCCTCCTAGCTGTAAGCCTAGCCTATGAGTGAACTCAAAAAGGA
CTAGAATGAACCGAATATGGTACTTAGTTTAAAATAAAATAAATGATTTCGACTCATTAG
ATTATGATTTAATTCATAATTACCAAATGTCTATAGTATACATAAACATTATAATAGCAT
TCACAGTATCTCTTGTAGGACTACTAATATACCGATCCCACCTAATATCCTCCCTTCTAT
GCTTAGAAGGAATAATGCTATCCCTATTCGTTATAGCAGCCCTAACAATCCTCAACTCAC
ATTTTACATTAGCTAGCATAATACCTATTATCCTACTAGTCTTCGCAGCCTGTGAAGCAG
CCCTAGGTCTATCTCTACTAGTAATAGTATCAAATACATATGGTACTGATTATGTACAAA
ACCTCAACTTACTCCAATGCTAAAATACATTATTCCAACAATTATACTTATACCCCTAAC
CTGGTTATCAAAAAATAATATAATTTGGGTTAACTCCACAGCACACAGCCTTCTAATTAG
CTTTACAAGCCTCCTCCTCATAAACCAGTTTGGCGACAACAGCCTTAATTTTTCACTACT
ATTTTTCTCCGACTCCCTATCCACTCCACTACTAATTTTAACCATATGGCTCCTCCCTCT
AATACTAATAGCTAGCCAACATCATCTATCAAAAGAAAACCTAACCCGAAAAAAACTATT
TATTACTATGCTGATCTCACTACAACTATTCCTAATTATAACCTTTACCGCCATGGAACT
AATCTTATTTTATATTCTATTTGAAG-CAACACT--AGT-CCCAACAC-TCATTATTAT-
--TACCCGATGAGGAAACCAAACA-GAACGCCTAAACGCCGGACTCTATTTCCTATTCTA
TACACTAGCTGGCTCCCTACCCCTATTAGTCGCACTAATTTATATCCAAAACACAGTAGG
ATCCCTAAATTTCCTAATATTACAGTACTGAGTACAACCTGTTCATAACTCTTGATCTAA
TGTCTTCATATGACTAGCATGTATAATAGCTTTCATAGTAAAAATACCACTATATGGCCT
CCACCTTTGACTACCTAAAGCTCACGTAGAAGCCCCCATCGCAGGCTCCATAGTCCTTGC
AGCAGTTCTACTAAAACTAGGGGGGTACGGTATGCTACGAATCACACTAATTCTAAACCC
TATGACCGACTTTATAGCATACCCATTCATTATACTCTCCCTATGAGGCATAATTATAAC
CAGCTCAATCTGCCTCCGTCAAACGGACCTAAAATCACTCATCGCATACTCCTCTGTAAG
CCACATAGCACTCGTTATCGTAGCCATCCTTATCCAGACACCTTGAAGCTACATAGGAGC
AACCGCCCTTATGATTGCCCACGGCCTCACATCCTCCATACTTTTCTGTCTAGCAAACTC
AAACTACGAACGAATCCACAGCCGAACCATAATTCTAGCTCGAGGCCTACAAACGCTCCT
TCCACTAATAGCCACCTGATGACTACTAGCAAGTCTAACCAACTTAGCTCTACCCCCAAC
AATCAACTTAATTGGAGAACTATTTGTAGTAATGTCAACCTTTTCATGATCTAACATTAC
AATTATTCTAATAGGAGTAAATATAGTAATCACCGCCC-TATATTCTCTATACATGCTAA
TTATAACCCAACGAGGAAAATATACCTACCACATTAATAATATCTCGCCTTCCTTTACAC
GGGAAAATGCACTCATATCATTACACATCCTACCCCTACTACTCCTAACCCTAAACCCAA
AAATTATTCTAGGACCTCTATACTGTAAATATAGTTTAACAAAAACATTAGATTGTGAAT
CTAACAATAGAAACTCA-TTACCTTCTTATTTACCGAAAAAGTATGCAAGAACTGCTAAT
TCTATGCTCCCATATCTAATAGTATGGCTTTTTCGAACTTTTAAAGGATAGTAGTTTATC
CGTTGGTCTTAGGAACCAAAAAATTGGTGCAACTCCAAATAAAAGTAATAAACATATTCT
CCTCACTCTCACTAGTTACTTTACTCTTACTAACTATACCCATTATAATAATAAGCTTTA
ACACCTACAAACCTTCCAACTACCCACTCTACGTAAAAACAGCTATCTCATACGCCTTCA
TTACCAGCATAATTCCCACAATAATATTTATCCACTCAGGCCAAGAACTAATTATTTCAA
ACTGACACTGACTAACCATCCAAACTCTTAAATTATCCCTCAGCTTTAAAATAGACTATT
TCTCAATAATATTTATCCCAGTAGCACTATTCGTCACATGATCTATTATAGAATTCTCAA
TATGATATATATACTCAGACCCCAATATTAACAAATTCTTCAAATATCTACTCCTATTCC
TCATTACTATGCTCATCCTTGTAACCGCAAACAACCTCTTCCAGCTATTCATTGGCTGAG
AAGGCGTCGGAATCATATCATTTCTACTCATCGGATGATGATACGGACGAGCAGATGCAA
ACACAGCAGCCCTACAAGCAATCTTATATAACCGCATCGGCGACATTGGTTTCATTTTAG
CAATAGCATGGTTCCTAACAAATCTCAATACCTGAGACCTCCAACAGATCTTCATACTAA
ACCCAAGCGACTCAAACATACCCTTGATTGGACTAGCATTAGCTGCAACCGGAAAATCCG
CCCAATTTGGCCTCCACCCGTGACTTCCCTCTGCAATAGAAGGCCCAACTCCCGTCTCAG
CACTACTCCATTCAAGCACAATAGTGGTAGCAGGTATCTTCCTACTAATCCGTTTCTATC
CCCTCACAGAAAACAATAAATACATCCAATCTATTACATTATGCTTAGGAGCCATTACCA
CACTATTTACAGCAATATGCGCCCTCACCCAAAATGACATTAAAAAAATCATCGCCTTCT
CCACATCCAGTCAACTGGGCCTTATAATAGTAACTATTGGCATTAACCAACCTTACCTAG
CTTTCCTCCACATCTGTACCCACGCCTTTTTCAAAGCTATACTATTCATATGCTCCGGTT
CCATTATTCACAGCCTAAACGACGAACAAGATATTCGAAAAATAGGAGGCCTATTTAAAG
CCATGCCATTCACCACAACAGCCCTCATTGTTGGCAGTCTCGCACTAACAGGAATACCCT
TCCTCACAGGATTCTACTCCAAAGACCTAATCATCGAAGCCGCCAACACGTCTTATACCA
ACGCCTGAGCCCTTCTAATAACATTAATTGCCACCTCTTTCACAGCTATTTACAGCACCC
GTATTATTTTTTTCGCACTTCTAGGACAACCCCGATTCCCTACCCTAGTTAATATTAACG
AAAACAACCCCCTTCTGATCAACTCTATCAAACGCTTACTAATTGGAAGCCTCTTCGCAG
GATACATCATTTCCAACAATATTCCTCCAACAACAATTCCCCAAATAACTATGCCCTACT
ACCTAAAAACAACAGCCCTAATTGTTACAATCCTAGGCTTCATCTTAGCCCTAGAAATCA
GTAATATAACTAAAAATCTAAAATATCACTACCCCTCAAACGCCTTCAAGTTCTCAACCT
TGCTAGGGTATTTCCCCACAATTATACATCGCCTAGCTCCATACATAAATTTATCAATAA
GCCAAAAATCAGCATCCTCCCTTCTAGACCTAATCTGACTAGAAGCCATCCTACCAAAAA
CCATCTCACTCGCCCAAATAAAAGCATCTACCCTGGTCACAAACCAAAAAGGCCTGATCA
AACTATATTTCCTCTCCTTCTTAATCACAATCCTTATCAGCATAATCTTATTTAATTTCC
ACGAGTAATTTCTATAATAACCACAACACCAATTAATAAAGACCACCCAGTTACAATAAC
TAATCAGGTACCATAACTGTATAAAGCCGCAATCCCTATGGCCTCTTCACTAAAGAACCC
AGAATCCCCTGTATCATAAATCACCCAATCCCCTAAACCATTAAACTCAAACACAACCTC
AACTTCTTTATCCTTTAATACATAATAGACCATAAAGAACTCCATCAACAAGCCAGTAAC
AAATGCCCCTAAAACAGCCTTATTAGAAAGCCAAATTTCAGGATACTGTTCTGTAGCCAT
AGCCGTTGTATAACCAAAAACTACCATCATACCTCCCAAATAAATTAAAAAGACCATCAA
CCCCAAAAAGGATCCACCAAAATTCAATACAATTCCACAGCCAACCCCACCACTCACAAT
TAACCCTAACCCCCCATAAATAGGTGAAGGTTTCGAAGAAAACCCCACAAAACCTATCAC
GAAAATAACGCTTAGAATAAATACAATGTATAGTATCATTATTCTTACATGGAATCTAAC
CATGACTAATGATATGAAAAACCATCGTTGTCATTCAACTACAAGAACACTAATGACTAA
CATTCGAAAGTCCCACCCACTAATAAAAATTGTAAACAATGCATTCATCGACCTTCCAGC
CCCATCAAACATTTCATCATGATGAAATTTCGGTTCCCTCCTGGGAATCTGCCTAATCCT
ACAAATCCTCACAGGCCTATTCCTAGCAATACACTACACATCCGACACAACAACAGCATT
CTCCTCTGTTACCCATATCTGCCGAGACGTGAACTACGGCTGAA-TCATCCGATACATAC
ACGCAAACGGAGCTTCAATGTTTTTTATCTGCTTATATATGCACGTAGGACGAGGCTTAT
ATTACGGGTCTTACACTTTTCTAGAAACATGAAATATTGGAGTAATCCTTCTGCTCACAG
TAATAGCCACAGCATTTATAGGATACGTCCTACCATGAGGACAAATATCATTCTGAGGAG
CAACAGTCATCACCAACCTCTTATCAGCAATCCCATACATCGGCACAAATTTAGTCGAAT
GAATCTGAGGCGGATTCTCAGTAGACAAAGCAACCCTTACCCGATTCTTCGCTTTCCATT
TTATCCTTCCATTTATCATCATAGCAATTGCCATAGTCCACCTACTATTCCTCCACGAAA
CAGGCTCCAACAACCCAACAGGAATTTCCTCAGACGTAGACAAAATCCCATTCCACCCCT
ACTATACCATTAAGGACATCTTAGGGGCCCTCTTACTAATTCTAGCTCTAATACTACTAG
TACTATTCGCACCCGACCTCCTCGGAGACCCAGATAACTACACCCCAGCCAATCCACTCA
ACACACCCCCTCACATCAAACCCGAGTGATACTTCTTATTTGCATACGCAATCTTACGAT
CAATCCCCAACAAACTAGGAGGAGTACTAGCCCTAACCTTCTCTATCCTAATTCTTGCTC
TAATCCCCCTACTACACACCTCCAAACAACGAAGCATAATATTCCGACCACTCAGCCAAT
GCCTATTCTGAGCCCTAGTAGCAGACCTACTGACACTCACATGAATTGGAGGACAACCAG
TCGAACACCCATATATCACCATCGGACAACTAGCATCTGTCCTATACTTTCTCCTCATCC
TAGTGCTAATACCAACGGCCGGCACAATCGAAAACAAATTACTAAAATGAAGACAGGTCT
TTGTAGTACATCTAATATACTGGTCTTGTAAACCAGAGAAGGAGAACAACTAACCTCCCT
AAGACTCAAGGAAGAAACTGCAGTCTCACCATCAACCCCCAAAGCTGAAGTTCTATTTAA
ACTATTCCCTGAACACTATTAATATAGTTCCATAAATACAAAGAGCCTTATCAGTATTAA
ATTTATCAAAAATCCCAATAACTCAACACAGAATTTGCACCCTAACCAAATATTACAAAC
ACCACTAGCTAACAT--AACACG-CCCATACACAGACCAC--------AGAATGAATTAC
CTACGCAAGGGG--TAATGTACATAACATTAATGTAATAAAGACATAATATGTATATAGT
ACATTAAATTATATGCCCCATGCATATAAGCAAGTACATGACCTCTA-TAGCAGTACATA
ATACATATAATTATTGACTGTACATAGTACATT-ATGTCAAATTCATCCTTGATAGTATA
TCTATTATATATTCCTTACCATTAGATCACGAGCTTAATTACCATGCCGCGTGAAACCAG
CAACCCGCTAGGCAG-GGATCCCTCTTCTCGCTCCGGGCCCATAAACCGTGGGGGTCGCT
ATCCAATGAACTTTACCAGGCATCTGGTTCTTTCTTCAGGGCCATCTCATCTAAAACGGT
CCATTCTTTCCTCTTAAATAAGACATCTCGATGG
[8] DQ124383_Bos_T2_Korea_0
ACTAATGGCTAATCAGCCCATGCTCACACATAACTGTGCTGTCATACATTTGGTATTTTT
TTATTTTGGGGGATGCTTGGACTCAGCTATGGCCGTCAAAGGCCCTGACCCGGAGCATCT
ATTGTAGCTGGACTTAACTGCATCTTGAGCACCAGCATAATGATAAGCGTGGATA-TTAC
AGTCAATGGTCACAGGACATAAATTATATTATATATCCCCCCC---TTC-ATAAAAATTT
-CCCCCTTAAATATCTACCACCACTTTTAACAGACTTTTCCCTAGATACTTATTTAAATT
TTTCACGCTTTCAATACTCAATTTAGCACTCCAAACAAAGTCAATATATAAACGCA-GG-
CCCCCCCCCCCC--------GTTGATGTAGCTTAA-CCCAAAGCAAGGCACTGAAAATGC
CTAGATGAGT-CTCCCAACTCCATAAACACATAGGTTTGGTCCCAGCCTTCCTGTTAACT
CTTAATAAACTTACACATGCAAGCATCTACACCCCAGTGAGAATGCCCTCTAGGTTATTA
AAACTAAGAGGAGCTGGCATCAAGCACACACCCTGTAGCTCACGACGCCTTGCTTAACCA
CACCCCCACGGGAAACAGCAGTGACAAAAATTAAGCCATAAACGAAAGTTTGACTAAGTT
ATATTAATT-AGGGTTGGTAAATCTCGTGCCAGCCACCGCGGTCATACGATTAACCCAAG
CTAACAGGAGTACGGCGTAAAACGTGTTAAAGCACCATACCAAATAGGGTTAAATTCTAA
CTAAGCTGTAAAAAGCCATGATTAAAATAAAAATAAATGACGAAAGTGACCCTACAATAG
CCGACGCACTATAGCTAAGACCCAAACTGGGATTAGATACCCCACTATGCTTAGCCCTAA
ACACAGATAATTACATAAACAAAATTATTCGCCAGAGTACTACTAGCAACAGCTTAAAAC
TCAAAGGACTTGGCGGTGCTTTATATCCTTCTAGAGGAGCCTGTTCTATAATCGATAAAC
CCCGATAAACCTCACCAATTCTTGCTAATACAGTCTATATACCGCCATCTTCAGCAAACC
CTAAAAAGGAAAAAAAGTAAGCGTAATTATGATACATAAAAACGTTAGGTCAAGGTGTAA
CCTATGAAATGGGAAGAAATGGGCTACATTCTCTACACCAAGAGAATCAA-GCACGAAAG
TTATTATGAAA-CCAATAACCAAAGGAGGATTTAGCAGTAAACTAAGAATAGAGTGCTTA
GTTGAATTAGGCCATGAAGCACGCACACACCGCCCGTCACCCTCCTCAAATAGATTCAGT
GCATCTAACCCTATTTAAACGCACTAGCTACATGAGAGGAGACAAGTCGTAACAAGGTAA
GCATACTGGAAAGTGTGCTTGGATAAATCAAGATATAGCTTAAACAAAGCATCCAGTTTA
CACCTAGAAGACTTCATTCATTATGAATATCTTGAACTAGACCTAGCCC-AAA--GATAC
CCT-CTC-GACTAAACAACCAAGATAGAATAAAACAAAACATTTAATCCCAATTTAAAGT
ATAGGAGATAGAAATCTAAG-TACGGCGCTATAGAGAAAGTACCGCAAGGGAACGATGAA
AG---AAAAAAACTAAAAGTATAAAAAAGCAAAGATTACCCCTTGTACCTTTTGCATAAT
GAATTAACTAGTATAAGACTTAACAAAATGAATTTTAGCTAAGCAGCCCGAAACCAGACG
AGCTACTCACAAACAGTTTACCAAGAACTAACTCATCTATGTGGCAAAATAGTGAGAAGA
TTTGTAAGTAGAGGTGACATGCCTAACGAGCCTGGTGATAGCTGGTTGTCCAGAAAATGA
ATCTAAGTTCAGCTTTAAAGATACC-AAAAATTCAAATAAACCCCACTGTAG-CTTTAAA
AGTTAGTCTAAAAAGGTACAGCCTTTTAGAAACGGATACAACCTTGACTAGAGAGTAAAA
TTTAACACTACCATAGTAGGCCTAAAAGCAGCCATCAATTAAGAAAGCGTTAAAGCTCAA
CAACAAAAATTAAATAGATTCCAACAACAAATGATTAACTCCTAGCCCCAATACTGGACT
AATCTATTATAGAATAGAAGCAATAATGTTAATATGAGTAACAAGAAAAATTTTCTCCTT
GCATAAGTCTAAGTCAGTGCCTGATAATACTCTGACCACTAACAGTCAATAAAAATAATC
CAACAATAAACAATTTATTGATTATACTGTTAACCCAACACAGGAGTGCATCTAAGGAAA
GATTAAAAGAAGTAAAAGGAACTCGGCAAACACAAACCCCGCCTGTTTACCAAAAACATC
ACCTCC-AGCATTCCCAGTATTGGAGGCATTGCCTGCCCAGTGACAACTGTTTAACGGCC
GCGGTATCCTGACCGTGCAAAGGTAGCATAATCATTTGTTCTCTAAATAAGGACTTGTAT
GAATGGCCGCACGAGGGTTTTACTGTCTCTTACTTCCAATCAGTGAAATTGACCTTCCCG
TGAAGAGGCGGGAATGCACAAATAAGACGAGAAGACCCTATGGAGCTTTAACTAACCAAC
CCAAAG-AGAATAGATTTAACCATTAAGGAATAACAACAATCTCCATGAGTTGGTAGTTT
CGGTTGGGGTGACCTCGGAGAATAAAAAATCCTCCGAGCGATTTTAAAGACTAGACCCAC
AAGTCAAATCACTCTATCGCTCATTGATCCAAAAA-CTTGATCAACGGAACAAGTTACCC
TAGGGATAACAGCGCAATCCTATTCAAGAGTCCATATCGACAATAGGGTTTACGACCTCG
ATGTTGGATCAGGACATCCTGATGGTGCAACCGCTATCAAAGGTTCGTTTGTTCAACGAT
TAAAGTCCTACGTGATCTGAGTTCAGACCGGAGTAATCCAGGTCGGTTTCTATCTATTAC
GTATTTCTCCCAGTACGAAAGGACAAGAGAAATAAGGCCAACTTTAAATCAAGCGCCTTA
AGACAACCAATGATAACATCTCAACTGACAACACAA-AACCCTGCCCTAGAACAGGGCTT
AGTTAAGGTGGCAGAGCCCGGTAATTGCATAAAACTTAAACTTTTATATCCAGAGATTCA
AATCCTCTCCTTAACAAAATGTTCATAATTAACATCTTAATACTAATTATTCCCATCCTA
TTGGCCGTAGCATTCCTTACGTTAGTGGAACGAAAAGTTCTAGGCTATATACAACTCCGA
AAAGGTCCAAATGTCGTAGGTCCATATGGCCTACTTCAACCCATCGCCGATGCAATCAAA
CTTTTCATTAAAGAACCACTACGACCCGCTACATCTTCAGCCTCAATATTTATCCTAGCA
CCTATCATAGCTTTAGGCCTAGCCTTAACCATGTGAATTCCCCTACCAATACCCTATCCT
CTTATCAACATAAACCTAGGAGTCCTATTTATACTAGCCATATCAAGCCTAGCCGTATAC
TCCATTCTCTGATCAGGCTGAGCTTCCAACTCAAAATACGCACTAATCGGAGCCCTACGA
GCAGTAGCACAAACAATCTCATACGAAGTAACGCTAGCAATTATCCTGTTATCAGTACTC
CTAATAAGTGGGTCCTTTACCCTCTCCACATTAATTACTACACAAGAACAAATATGGTTA
ATCCTCCCAGCATGGCCTCTAGCAATAATATGATTTATCTCAACACTAGCAGAAACAAAC
CGAGCTCCATTTGATTTAACTGAAGGAGAATCAGAGCTAGTCTCGGGCTTCAACGTAGAA
TATGCAGCAGGACCATTTGCCCTCTTCTTCATAGCAGAGTACGCAAATATTATCATAATA
AATATCTTTACAGCAATTTTATTCCTAGGAACATCCCACAATCCACACATACCAGAACTC
TACACAATCAATTTTACCATTAAATCCCTACTGCTCACAATATCCTTCCTATGAATCCGA
GCATCCTACCCTCGATTTCGCTATGACCAACTAATACACTTACTATGAAAAAATTTTCTA
CCTCTGACACTAGCCCTGTGCATGTGACACGTATCCCTACCCATCCTTACATCAGGCATC
CCACCACAAACATAAGAAATATGTCTGACAAAAGAGTTACTTTGATAGAGTAAATAATAG
AGGTTCAAACCCTCTTATTTCTAGAACTATAGGAATCGAACCTACTCCTAAGAATCCAAA
ACTCTTCGTGCTCCCAATTACACCAAATTCTATTAGTAAGGTCAGCTAATTAAGCTATCG
GGCCCATACCCCGAAAATGTTGGTTTATATCCTTCCCGTACTAATAAACCCAATTATCTT
TATTATTATTCTACTAACCATTATACTAGGAACTATTATTGTCATAATCAGTTCTCACTG
ACTACTTGTCTGAATCGGGTTTGAAATAAATATACTCGCCATCATCCCCATCATAATAAA
AAATCACAACCCACGAGCTACAGAAGCATCAACTAAATATTTTTTGACTCAATCAACAGC
CTCAATACTACTAATAATAGCCGTCATCATTAACCTAATATTCTCAGGCCAATGAACCGT
AATAAAACTATTTAACCCAATAGCCTCAATACTTATAACGATAGCCCTAGCTATAAAACT
AGGAATAGCCCCATTTCACTTCTGAGTCCCAGAAGTAACACAGGGCATCCCCCTATCCTC
AGGCCTTATCCTACTGACATGACAAAAACTAGCACCTATATCTGTACTTTACCAAATCTT
CCCATCAATTAACCTAAACTTAATTCTAACCCTATCAGTTTTATCAATCCTAATTGGAGG
CTGAGGGGGACTAAACCAAACACAACTCCGAAAAATCATAGCCTACTCATCAATCGCTCA
TATAGGCTGAATAACAGCAGTACTACCATATAACCCCACCATAACATTGCTAAACTTAAT
TATCTATATCATTATAACTTCCACCATATTTACCATATTTATAGCCAATTCCACCACCAC
TACCCTGTCATTATCACACACATGAAATAAAACACCCATTATAACCGTCCTAATTCTTGC
CACTCTCCTATCCATAGGAGGACTCCCTCCCCTATCTGGGTTTATACCAAAATGAATAAT
CATCCAAGAGATAACAAAAAATAACAGCATCATTCTACCCACTTTCATAGCAATCACAGC
TCTACTAAACTTATATTTTTATATACGACTCACGTATTCTACCACACTAACAATATTTCC
CTCCACAAACAACATAAAAATAAAATGACAATTTCCCCTTATGAAAAAAATAACTTTTCT
ACCAACAATAGTCGTATTATCTACCATAATACTACCACTCACGCCAATACTATCAGTGTT
AGAATAGGAATTTAGGTTAAACAGACCAAGAGCCTTCAAAGCCCTAAGCAAGTACAATTT
ACTTAATTCCTGATAAGGATTGCAAGACTACACCTTACATCAATTGAATGCAAATCAACC
ACTTTAATTAAGCTAAATCCTCACTAGACTGGTGGGCTCCACCCCCACGAAACTTTAGTT
AACAGCTAAACACCCTAGCTAA-CTGGCTTCAATCTACTTCTCCCGCCGCAAG-AAAAAA
AAGGCGGGAGAAGCCCCGGCAGAATTGAAGCTGCTTCTCTGAATTTGCAATTCAACGTGT
AAATTCACCACAGGGCTTGGTAAAAAGAGGAGTCAAACCTCTATCTTTAGATTTACAGTC
TAATGCTTTGCTCAGCCATTTTACCCATGTTCATTAACCGCTGACTATTCTCAACCAACC
ATAAAGATATTGGTACCCTTTATCTACTATTTGGTGCTTGGGCCGGTATAGTAGGAACAG
CTCTAAGCCTTCTAATTCGCGCTGAATTAGGCCAACCCGGAACTCTGCTCGGAGACGACC
AAATCTACAACGTAGTTGTAACCGCACACGCATTTGTAATAATCTTCTTCATAGTAATAC
CAATCATAATTGGAGGATTCGGTAACTGACTTGTTCCCCTAATAATTGGTGCTCCCGATA
TAGCATTTCCCCGAATAAATAATATAAGCTTCTGACTCCTCCCTCCCTCATTCCTACTAC
TCCTCGCATCCTCTATAGTTGAAGCTGGGGCAGGAACAGGCTGAACCGTGTACCCTCCCT
TAGCAGGCAACCTAGCCCATGCAGGAGCTTCAGTAGATCTAACCATTTTCTCTTTACACT
TAGCAGGAGTTTCCTCAATTTTAGGAGCCATCAACTTCATTACAACAATTATCAACATAA
AACCCCCCGCAATGTCACAATACCAAACCCCTCTGTTCGTATGATCCGTAATAATTACCG
CCGTACTACTACTACTCTCGCTCCCTGTATTAGCAGCCGGCATCACAATGCTATTAACAG
ACCGGAACCTAAATACAACCTTCTTCGACCCGGCAGGAGGAGGAGACCCTATTCTATATC
AACACTTATTCTGATTCTTTGGACACCCCGAAGTCTATATTTTAATCTTACCTGGGTTTG
GAATAATCTCTCATATCGTGACCTACTACTCAGGAAAAAAAGAACCATTCGGATATATGG
GAATAGTTTGGGCTATAATGTCAATCGGATTTCTAGGTTTCATCGTATGAGCCCACCATA
TATTCACTGTCGGAATAGACGTCGACACACGAGCCTACTTCACATCAGCCACTATAATTA
TTGCTATTCCAACCGGGGTAAAAGTCTTCAGCTGATTGGCAACACTTCATGGAGGTAATA
TCAAATGGTCTCCTGCTATAATGTGAGCCCTAGGCTTTATTTTCTTATTTACAGTAGGGG
GCTTAACTGGAATTGTCTTAGCCAACTCTTCCCTCGATATTGTTCTTCACGACACATACT
ACGTTGTCGCACATTTCCACTATGTTTTATCAATAGGAGCTGTATTTGCTATTATAGGGG
GATTTGTTCATTGATTCCCACTATTCTCAGGTTATACTCTCAACGATACATGAGCCAAAA
TCCACTTCGCAATTATATTTGTAGGCGTCAATATAACCTTCTTCCCACAACACTTTCTAG
GACTATCTGGCATGCCTCGACGATACTCCGACTACCCAGATGCATACACAATATGAAATA
CTATCTCATCAATAGGCTCATTCATTTCCCTAACAGCAGTTATACTAATAGTTTTCATCA
TCTGAGAAGCATTTGCATCTAAACGAGAAGTCTTGACTGTAGACTTAACCACGACAAATC
TAGAATGATTAAACGGATGCCCTCCACCATATCACACATTTGAAGAACCCACCTATGTTA
ACCTAAAATAAGAAAGGAAGGAATCGAACCCCCTACTATTGGTTTCAAGCCAACATCATA
ACCTCTATG--TCTCTCTCAATAAACGAGGTGTTAGT-AAAACATTATATAATTTTGTCA
AAGTTAAGTTACAAGTGAAAGTCCTGTACACCTCATATGGCATATCCCATACAACTAGGA
TTCCAAGATGCAACATCACCAATCATAGAAGAACTACTTCACTTTCATGACCACACGCTA
ATAATTGTCTTCTTAATTAGCTCATTAGTACTTTACATTATTTCACTAATACTAACGACA
AAGCTGACCCATACAAGCACGATAGATGCACAAGAAGTAGAGACAATCTGAACCATTCTG
CCCGCCATCATCTTAATTCTAATTGCTCTTCCTTCTTTACGAATTCTATACATAATAGAT
GAAATCAATAACCCATCTCTTACAGTAAAAACCATAGGACATCAGTGATACTGAAGCTAT
GAGTATACAGATTATGAGGACTTAAGCTTCGACTCCTACATAATTCCAACATCAGAATTA
AAGCCAGGGGAGCTACGACTATTAGAAGTCGATAATCGAGTTGTACTACCAATAGAAATA
ACAATCCGAATGTTAGTCTCCTCTGAAGACGTATTACACTCATGAGCTGTGCCCTCTCTA
GGACTAAAAACAGACGCAATCCCAGGCCGTCTAAACCAAACAACCCTTATATCGTCCCGT
CCAGGCTTATATTACGGTCAATGCTCAGAAATTTGCGGGTCAAACCACAGTTTCATACCC
ATTGTCCTTGAGTTAGTCCCACTAAAGTACTTTGAAAAATGATCTGCGTCAATATTATAA
AATCACTAAGAAGCTATA-TAGC----ACTAACCTTTTAAGTTAGAGATTGAGAGCCATA
TACTCTCCTTGGTGACATGCCGCAACTAGACACGTCAACATGACTGACAATGATCTTATC
AATATTCTTGACCCTTTTTATCATCTTTCAACTAAAAGTTTCAAAACACAACTTTTATCA
CAATCCAGAACTGACACCAACAAAAATATTAAAACAAAACACCCCTTGAGAAACAAAATG
AACGAAAATTTATTTACCTCTTTTATTACCCCTGTAATTTTAGGTCTCCCTCTCGTAACC
CTTATCGTACTATTCCCAAGCCTACTATTCCCAACATCAAACCGACTAGTAAGCAATCGC
TTTGTAACCCTCCAACAATGAATACTTCAACTTGTATCAAAACAAATAATGAGTATCCAC
AATTCTAAAGGACAAACATGAACATTAATATTAATATCTCTAATCCTATTTATTGGATCA
ACAAACCTACTAGGCCTATTACCCCATTCATTCACACCAACAACACAACTATCAATAAAC
CTAGGCATAGCCATCCCCCTGTGAGCAGGAGCCGTAATTACAGGATTCCGCAATAAAACT
AAAGCATCACTTGCCCATTTCTTACCACAAGGAACACCCACTCCACTAATCCCAATACTA
GTAATTATTGAAACTATCAGCCTTTTTATTCAACCTATAGCCCTCGCCGTGCGGTTAACA
GCTAACATCACTGCAGGACACCTATTAATTCACCTAATCGGAGGAGCTACACTTGCACTA
ATAAGCATTAGCACTACAACAGCTCTAATTACATTCACCATTCTAATCCTACTAACAATT
CTAGAGTTTGCAGTAGCTATAATCCAAGCCTATGTATTCACTCTCCTAGTCAGCCTATAT
CTGCATGACAACACATAATGACACACCAAACTCATGCTTATCATATAGTAAACCCAAGCC
CTTGACCTCTTACAGGAGCTTTGTCTGCCCTCTTAATAACATCCGGCCTAACCATGTGAT
TTCACTTTAACTCAATGACCCTGCTAATAATTGGCCTAACAACAAATATACTAACAATAT
ACCAATGATGACGAGATGTTATCCGAGAAAGCACCTTCCAAGGGCACCATACCCCAGCTG
TCCAAAAAGGCCTCCGTTATGGAATAATTCTTTTTATTATCTCCGAAGTACTATTCTTTA
CCGGATTTTTCTGAGCTTTCTACCACTCAAGCCTCGCCCCCACCCCTGAACTAGGCGGCT
GCTGACCCCCAACAGGCATTCACCCACTAAACCCCCTAGAAGTCCCACTGCTCAACACCT
CTGTCCTATTGGCTTCCGGAGTTTCTATTACCTGAGCCCATCATAGTTTAATAGAAGGGG
ACCGAAAGCATATATTACAAGCCCTATTTATCACCATCACATTAGGAGTCTACTTCACAC
TACTACAAGCCTCAGAATACTATGAAGCACCTTTTACTATCTCCGACGGAGTTTACGGCT
CAACTTTTTTTGTAGCCACAGGCTTCCACGGCCTCCACGTCATCATTGGGTCCACCTTCT
TAATTGTCTGCTTCTTCCGCCAATTAAAATTTCATTTTACTTCTAACCACCACTTCGGCT
TTGAAGCCGCTGCCTGATACTGACATTTCGTAGACGTAGTCTGACTTTTCCTCTATGTTT
CTATCTATTGATGAGGCTCCTATTCTTTTAGTATTAACTAGTACAGCTGACTTCCAATCA
GCTAGTTTCGGTCTAGTCCGAAAAAGAATAATAAATTTAATACTAGCCCTCCTGACCAAT
TTTACACTAGCCACCCTACTCGTCATCATCGCATTCTGACTTCCCCAACTAAATGTATAC
TCTGAGAAAACAAGCCCATACGAATGTGGATTTGACCCCATAGGATCAGCCCGCCTTCCC
TTCTCTATAAAATTCTTTCTGGTAGCCATCACATTCCTCTTATTTGACCTAGAAATTGCA
CTCCTCCTACCACTGCCATGAGCCTCACAAACAGCAAATCTAAACACAATGCTTACCATA
GCCCTCTTCCTAATTATCCTCCTAGCTGTAAGCCTAGCCTATGAGTGAACTCAAAAAGGA
CTAGAATGAACCGAATATGGTACTTAGTTTAAAATAAAATAAATGATTTCGACTCATTAG
ATTATGATTTAATTCATAATTACCAAATGTCTATAGTATACATAAACATTATAATAGCAT
TCACAGTATCTCTTGTAGGACTACTAATATACCGATCCCACCTAATATCCTCCCTTCTAT
GCTTAGAAGGAATAATGCTATCCCTATTCGTTATAGCAGCCCTAACAATCCTCAACTCAC
ATTTTACATTAGCTAGCATAATACCTATTATCCTACTAGTCTTCGCAGCCTGTGAAGCAG
CCCTAGGTCTATCTCTACTAGTAATAGTATCAAATACATATGGTACTGATTATGTACAAA
ACCTCAACTTACTCCAATGCTAAAATACATTATTCCAACAATTATACTTATACCCCTAAC
CTGGTTATCAAAAAATAATATAATTTGGGTTAACTCCACAGCACACAGCCTTCTAATTAG
CTTTACAAGCCTCCTCCTCATAAACCAGTTTGGCGACAACAGCCTTAATTTTTCACTACT
ATTTTTCTCCGACTCTCTATCCACTCCACTACTAATTTTAACCATATGGCTCCTCCCTCT
AATACTAATAGCTAGCCAACATCATCTATCAAAAGAAAACCTAACCCGAAAAAAACTATT
TATTACTATGCTGATCTCACTACAACTATTCCTAATTATAACCTTTACCGCCATGGAACT
AATCTTATTTTATATTCTATTTGAAG-CAACACT--AGT-CCCAACAC-TCATTATTAT-
--TACCCGATGAGGAAACCAAACA-GAACGCCTAAACGCCGGACTCTATTTCCTATTCTA
TACACTAGCTGGCTCCCTACCCCTATTAGTCGCACTAATTTATATCCAAAACACAGTAGG
ATCCCTAAATTTCCTAATATTACAGTACTGAGTACAACCTGTTCATAACTCTTGATCTAA
TGTCTTCATATGACTAGCATGTATAATAGCTTTCATAGTAAAAATACCACTATATGGCCT
CCACCTTTGACTACCTAAAGCTCACGTAGAAGCCCCCATCGCAGGCTCCATAGTCCTTGC
AGCAGTTCTACTAAAACTAGGGGGGTACGGTATGCTACGAATCACACTAATTCTAAACCC
TATGACCGACTTTATAGCATACCCATTCATTATACTCTCCCTATGAGGCATAATTATAAC
CAGCTCAATCTGCCTCCGTCAAACAGACCTAAAATCACTCATCGCATACTCCTCTGTAAG
CCACATAGCACTCGTTATCGTAGCCATCCTTATCCAGACACCTTGAAGCTACATAGGAGC
AACCGCCCTTATGATTGCCCACGGCCTCACATCCTCCATACTTTTCTGTCTAGCAAACTC
AAACTACGAACGAATCCACAGCCGAACCATAATTCTAGCTCGAGGCCTACAAACGCTCCT
TCCACTAATAGCCACCTGATGACTACTAGCAAGTCTAACCAACTTAGCTCTACCCCCAAC
AATCAACTTAATTGGAGAACTATTTGTAGTAATGTCAACCTTTTCATGATCTAACATTAC
AATTATTCTAATAGGAGTAAATATAGTAATCACCGCCC-TATATTCTCTATACATGCTAA
TTATAACCCAACGAGGAAAATATACCTACCACATTAATAATATCTCGCCTTCCTTTACAC
GGGAAAATGCACTCATATCATTACACATCCTACCCCTACTACTCCTAACCCTAAACCCAA
AAATTATTCTAGGACCTCTATACTGTAAATATAGTTTAACAAAAACATTAGATTGTGAAT
CTAACAATAGAAACTCA-TTACCTTCTTATTTACCGAAAAAGTATGCAAGAACTGCTAAT
TCTATGCTCCCATATCTAATAGTATGGCTTTTTCGAACTTTTAAAGGATAGTAGTTTATC
CGTTGGTCTTAGGAACCAAAAAATTGGTGCAACTCCAAATAAAAGTAATAAACATATTCT
CCTCACTCTCACTAGTTACTTTACTCTTACTAACTATACCCATTATAATAATAAGCTTTA
ACACCTACAAACCTTCCAACTACCCACTCTACGTAAAAACAGCTATCTCATACGCCTTCA
TTACCAGCATAATTCCCACAATAATATTTATCCACTCAGGCCAAGAACTAATTATTTCAA
ACTGACACTGACTAACCATCCAAACTCTTAAATTATCCCTCAGCTTTAAAATAGACTATT
TCTCAATAATATTTATCCCAGTAGCACTATTCGTCACATGATCTATTATAGAATTCTCAA
TATGATATATATACTCAGACCCCAATATTAACAAATTCTTCAAATATCTACTCCTATTCC
TCATTACTATGCTCATCCTTGTAACCGCAAACAACCTCTTCCAGCTATTCATTGGCTGAG
AAGGCGTCGGAATCATATCATTTCTACTCATCGGATGATGATACGGACGAGCAGATGCAA
ACACAGCAGCCCTACAAGCAATCTTATATAACCGCATCGGCGACATTGGTTTCATTTTAG
CAATAGCATGGTTCCTAACAAATCTCAATACCTGAGACCTCCAACAGATCTTCATACTAA
ACCCAAGCGACTCAAACATACCCTTGATTGGACTAGCATTAGCTGCAACCGGAAAATCCG
CCCAATTTGGCCTCCACCCGTGACTTCCCTCTGCAATAGAAGGCCCAACTCCCGTCTCAG
CACTACTCCATTCAAGCACAATAGTGGTAGCAGGTATCTTCCTACTAATCCGTTTCTATC
CCCTCACAGAAAACAATAAATACATCCAATCTATTACATTATGCTTAGGAGCCATTACCA
CACTATTTACAGCAATATGCGCCCTCACCCAAAATGACATTAAAAAAATCATCGCCTTCT
CCACATCCAGTCAACTGGGCCTTATAATAGTAACTATTGGCATTAACCAACCTTACCTAG
CTTTCCTCCACATCTGTACCCACGCCTTTTTCAAAGCTATACTATTCATATGCTCCGGTT
CCATTATTCACAGCCTAAACGACGAACAAGATATTCGAAAAATAGGAGGCCTATTTAAAG
CCATGCCATTCACCACAACAGCCCTCATTGTTGGCAGTCTCGCACTAACAGGAATACCCT
TCCTCACAGGATTCTACTCCAAAGACCTAATCATCGAAGCCGCCAACACGTCTTATACCA
ACGCCTGAGCCCTTCTAATAACATTAATTGCCACCTCTTTCACAGCTATTTACAGCACCC
GTATTATTTTTTTCGCACTTCTAGGACAACCCCGATTCCCTACCCTAGTTAATATTAACG
AAAACAACCCCCTTCTGATCAACTCTATCAAACGCTTACTAATTGGAAGCCTCTTCGCAG
GATACATCATTTCCAACAATATTCCTCCAACAACAATTCCCCAAATAACTATGCCCTACT
ACCTAAAAACAACAGCCCTAATTGTTACAATCCTAGGCTTCATCTTAGCCCTAGAAATCA
GTAATATAACTAAAAATCTAAAATATCACTACCCCTCAAACGCCTTCAAGTTCTCAACCT
TGCTAGGGTATTTCCCCACAATTATACATCGCCTAGCTCCATACATAAATTTATCAATAA
GCCAAAAATCAGCATCCTCCCTTCTAGACCTAATCTGACTAGAAGCCATCCTACCAAAAA
CCATCTCACTCGCCCAAATAAAAGCATCTACCCTGGTCACAAACCAAAAAGGCCTGATCA
AACTATATTTCCTCTCCTTCTTAATCACAATCCTTATCAGCATAATCTTATTTAATTTCC
ACGAGTAATTTCTATAATAACCACAACACCAATTAATAAAGACCACCCAGTTACAATAAC
TAATCAGGTACCATAACTGTATAAAGCCGCAATCCCTATGGCCTCTTCACTAAAGAACCC
AGAATCCCCTGTATCATAAATCACCCAATCCCCTAAACCATTAAACTCAAACACAACCTC
AACTTCTTTATCCTTTAATACATAATAGACCATAAAGAACTCCATCAACAAGCCAGTAAC
AAATGCCCCTAAAACAGCCTTATTAGAAAGCCAAATTTCAGGATACTGTTCTGTAGCCAT
AGCCGTTGTATAACCAAAAACTACCATCATACCTCCCAAATAAATTAAAAAGACCATCAA
CCCCAAAAAGGATCCACCAAAATTCAATACAATTCCACAGCCAACCCCACCACTCACAAT
TAACCCTAACCCCCCATAAATAGGTGAAGGTTTCGAAGAAAACCCCACAAAACCTATCAC
GAAAATAACGCTTAGAATAAATACAATGTATAGTATCATTATTCTTACATGGAATCTAAC
CATGACTAATGATATGAAAAACCATCGTTGTCATTCAACTACAAGAACACTAATGACTAA
CATTCGAAAGTCCCACCCACTAATAAAAATTGTAAACAATGCATTCATCGACCTTCCAGC
CCCATCAAACATTTCATCATGATGAAATTTCGGTTCCCTCCTGGGAATCTGCCTAATCCT
ACAAATCCTCACAGGCCTATTCCTAGCAATACACTACACATCCGACACAACAACAGCATT
CTCCTCTGTTACCCATATCTGCCGAGACGTGAACTACGGCTGAA-TCATCCGATACATAC
ACGCAAACGGAGCTTCAATGTTTTTTATCTGCTTATATATGCACGTAGGACGAGGCTTAT
ATTACGGGTCTTACACTTTTCTAGAAACATGAAATATTGGAGTAATCCTTCTGCTCACAG
TAATAGCCACAGCATTTATAGGATACGTCCTACCATGAGGACAAATATCATTCTGAGGAG
CAACAGTCATCACCAACCTCTTATCAGCAATCCCATACATCGGCACAAATTTAGTCGAAT
GAATCTGAGGCGGATTCTCAGTAGACAAAGCAACCCTTACCCGATTCTTCGCTTTCCATT
TTATCCTTCCATTTATCATCATAGCAATTGCCATAGTCCACCTACTATTCCTCCACGAAA
CAGGCTCCAACAACCCAACAGGAATTTCCTCAGACGTAGACAAAATCCCATTCCACCCCT
ACTATACCATTAAGGACATCTTAGGGGCCCTCTTACTAATTCTAGCTCTAATACTACTAG
TACTATTCGCACCCGACCTCCTCGGAGACCCAGATAACTACACCCCAGCCAATCCACTCA
ACACACCCCCTCACATCAAACCCGAGTGATACTTCTTATTTGCATACGCAATCTTACGAT
CAATCCCCAACAAACTAGGAGGAGTACTAGCCCTAGCCTTCTCTATCCTAATTCTTGCTC
TAATCCCCCTACTACACACCTCCAAACAACGAAGCATAATATTCCGACCACTCAGCCAAT
GCCTATTCTGAGCCCTAGTAGCAGACCTACTGACACTCACATGAATTGGAGGACAACCAG
TCGAACACCCATATACCACCATCGGACAACTAGCATCTGTCCTATACTTTCTCCTCATCC
TAGTGCTAATACCAACGGCCGGCACAATCGAAAACAAATTACTAAAATGAAGACAGGTCT
TTGTAGTACATCTAATATACTGGTCTTGTAAACCAGAGAAGGAGAACAACTAACCTCCCT
AAGACTCAAGGAAGAAACTGCAGTCTCACCATCAACCCCCAAAGCTGAAGTTCTATTTAA
ACTATTCCCTGAACACTATTAATATAGTTCCATAAATACAAAGAGCCTTATCAGTATTAA
ATTTATCAAAAATCCCAATAACTCAACACAGAATTTGCACCCTAACCAAATATTACAAAC
ACCACTAGCTAACAT--AACACG-CCCATACACAGACCAC--------AGAATGAATTAC
CTACGCAAGGGG--TAATGTACATAACATTAATGTAATAAAGACATAATATGTATATAGT
CCATTAAATTATATGCCCCATGCATATAAGCAAGTACATGACCTCTA-TACCAGTACATA
ATACATATAATTATTGACTGTACATAGTACATT-ATGTCAAATTCATTCTTGATAGCATA
TCTATTATATATTCCTTACCATTAGATCACGAGCTTAATTACCATGCCGCGTGAAACCAA
CAACCCGCTAGGCAG-GGATCCCTCTTCTCGCTCCGGGCCCATAAACCGTGGGGGTCGCT
ATCCAATGAACTTTACCAGGCATCTGGTTCTTTCTTCAGGGCCATCTCATCTAAAACGGT
CCATTCTTTCCTCTTAAATAAGACATCTCGATGG
[9] EU177815_Bos_T3_Italy_piemontese_0
ACTAATGGCTAATCAGCCCATGCTCACACATAACTGTGCTGTCATACATTTGGTATTTTT
TTATTTTGGGGGATGCTTGGACTCAGCTATGGCCGTCAAAGGCCCTGACCCGGAGCATCT
ATTGTAGCTGGACTTAACTGCATCTTGAGCACCAGCATAATGATAAGCATGGACA-TTAC
AGTCAATGGTCACAGGACATAAATTATATTATATATCCCCCCC---TTC-ATAAAAATTT
-CCCCCTTAAATATCTACCACCACTTTTAACAGACTTTTCCCTAGATACTTATTTAAATT
TTTCACGCTTTCAATACTCAATTTAGCACTCCAAACAAAGTCAATATATAAACGCA-GG-
CCCCCCCCCCCC-------GGTTGATGTAGCTTAA-CCCAAAGCAAGGCACTGAAAATGC
CTAGATGAGT-CTCCCAACTCCATAAACACATAGGTTTGGTCCCAGCCTTCCTGTTAACT
CTTAATAAACTTACACATGCAAGCATCTACACCCCAGTGAGAATGCCCTCTAGGTTATTA
AAACTAAGAGGAGCTGGCATCAAGCACACACCCTGTAGCTCACGACGCCTTGCTTAACCA
CACCCCCACGGGAAACAGCAGTGACAAAAATTAAGCCATAAACGAAAGTTTGACTAAGTT
ATATTAATT-AGGGTTGGTAAATCTCGTGCCAGCCACCGCGGTCATACGATTAACCCAAG
CTAACAGGAGTACGGCGTAAAACGTGTTAAAGCACCATACCAAATAGGGTTAAATTCTAA
CTAAGCTGTAAAAAGCCATGATTAAAATAAAAATAAATGACGAAAGTGACCCTACAATAG
CCGACGCACTATAGCTAAGACCCAAACTGGGATTAGATACCCCACTATGCTTAGCCCTAA
ACACAGATAATTACATAAACAAAATTATTCGCCAGAGTACTACTAGCAACAGCTTAAAAC
TCAAAGGACTTGGCGGTGCTTTATATCCTTCTAGAGGAGCCTGTTCTATAATCGATAAAC
CCCGATAAACCTCACCAATTCTTGCTAATACAGTCTATATACCGCCATCTTCAGCAAACC
CTAAAAAGGAAAAAAAGTAAGCGTAATTATGATACATAAAAACGTTAGGTCAAGGTGTAA
CCTATGAAATGGGAAGAAATGGGCTACATTCTCTACACCAAGAGAATCAA-GCACGAAAG
TTATTATGAAA-CCAATAACCAAAGGAGGATTTAGCAGTAAACTAAGAATAGAGTGCTTA
GTTGAATTAGGCCATGAAGCACGCACACACCGCCCGTCACCCTCCTCAAATAGATTCAGT
GCATCTAACCCTATTTAAACGCACTAGCTACATGAGAGGAGACAAGTCGTAACAAGGTAA
GCATACTGGAAAGTGTGCTTGGATAAATCAAGATATAGCTTAAACAAAGCATCCAGTTTA
CACCTAGAAGACTTCATTCATTATGAATATCTTGAACTAGACCTAGCCC-AAA--GATAC
CCT-CTC-GACTAAACAACCAAGATAGAATAAAACAAAACATTTAATCCCAATTTAAAGT
ATAGGAGATAGAAATCTAAG-TACGGCGCTATAGAGAAAGTACCGCAAGGGAACGATGAA
AG---AAAAAAACTAAAAGTATAAAAAAGCAAAGATTACCCCTTGTACCTTTTGCATAAT
GAATTAACTAGTATAAGACTTAACAAAATGAATTTTAGCTAAGCAGCCCGAAACCAGACG
AGCTACTCACAAACAGTTTACCAAGAACTAACTCATCTATGTGGCAAAATAGTGAGAAGA
TTTGTAAGTAGAGGTGACATGCCTAACGAGCCTGGTGATAGCTGGTTGTCCAGAAAATGA
ATCTAAGTTCAGCTTTAAAGATACC-AAAAATTCAAATAAACCCCACTGTAG-CTTTAAA
AGTTAGTCTAAAAAGGTACAGCCTTTTAGAAACGGATACAACCTTGACTAGAGAGTAAAA
TTTAACACTACCATAGTAGGCCTAAAAGCAGCCATCAATTAAGAAAGCGTTAAAGCTCAA
CAACAAAAATTAAATAGATTCCAACAACAAATGATTAACTCCTAGCCCCAATACTGGACT
AATCTATTATAGAATAGAAGCAATAATGTTAATATGAGTAACAAGAAAAATTTTCTCCTT
GCATAAGTCTAAGTCAGTGCCTGATAATACTCTGACCACTAACAGTCAATAAAAATAATC
CAACAATAAACAATTTATTGATTATACTGTTAACCCAACACAGGAGTGCATCTAAGGAAA
GATTAAAAGAAGTAAAAGGAACTCGGCAAACACAAACCCCGCCTGTTTACCAAAAACATC
ACCTCC-AGCATTCCCAGTATTGGAGGCATTGCCTGCCCAGTGACAACTGTTTAACGGCC
GCGGTATCCTGACCGTGCAAAGGTAGCATAATCATTTGTTCTCTAAATAAGGACTTGTAT
GAATGGCCGCACGAGGGTTTTACTGTCTCTTACTTCCAATCAGTGAAATTGACCTTCCCG
TGAAGAGGCGGGAATGCACAAATAAGACGAGAAGACCCTATGGAGCTTTAACTAACCAAC
CCAAAG-AGAATAGATTTAACCATTAAGGAATAACAACAATCTCCATGAGTTGGTAGTTT
CGGTTGGGGTGACCTCGGAGAATAAAAAATCCTCCGAGCGATTTTAAAGACTAGACCCAC
AAGTCAAATCACTCTATCGCTCATTGATCCAAAAA-CTTGATCAACGGAACAAGTTACCC
TAGGGATAACAGCGCAATCCTATTCAAGAGTCCATATCGACAATAGGGTTTACGACCTCG
ATGTTGGATCAGGACATCCTGATGGTGCAACCGCTATCAAAGGTTCGTTTGTTCAACGAT
TAAAGTCCTACGTGATCTGAGTTCAGACCGGAGTAATCCAGGTCGGTTTCTATCTATTAC
GTATTTCTCCCAGTACGAAAGGACAAGAGAAATAAGGCCAACTTTAAATCAAGCGCCTTA
AGACAACCAATGATAACATCTCAACTGACAACACAA-AACCCTGCCCTAGAACAGGGCTT
AGTTAAGGTGGCAGAGCCCGGTAATTGCATAAAACTTAAACTTTTATATCCAGAGATTCA
AATCCTCTCCTTAACAAAATGTTCATAATTAACATCTTAATACTAATTATTCCCATCCTA
TTGGCCGTAGCATTCCTTACGTTAGTGGAACGAAAAGTTCTAGGCTATATACAACTCCGA
AAAGGTCCAAATGTCGTAGGTCCATATGGCCTACTTCAACCCATCGCCGATGCAATCAAA
CTTTTCATTAAAGAACCACTACGACCCGCTACATCTTCAACCTCAATATTTATCCTAGCA
CCTATCATAGCTTTAGGCCTAGCCTTAACCATGTGAATTCCCCTACCAATACCCTATCCT
CTTATCAACATAAACCTAGGAGTCCTATTTATACTAGCCATATCAAGCCTAGCCGTATAC
TCCATTCTCTGATCAGGCTGAGCTTCCAACTCAAAATACGCACTAATCGGAGCCCTACGA
GCAGTAGCACAAACAATCTCATACGAAGTAACGCTAGCAATTATCCTGTTATCAGTACTC
CTAATAAGTGGGTCCTTTACCCTCTCCACATTAATTACTACACAAGAACAAATATGGTTA
ATCCTCCCAGCATGGCCTCTAGCAATAATATGATTTATCTCAACACTAGCAGAAACAAAC
CGAGCTCCATTTGATTTAACTGAAGGAGAATCAGAGCTAGTCTCGGGCTTCAACGTAGAA
TATGCAGCAGGACCATTTGCCCTCTTCTTCATAGCAGAGTACGCAAATATTATCATAATA
AATATCTTTACAGCAATTTTATTCCTAGGAACATCCCACAATCCACACATACCAGAACTC
TACACAATCAATTTTACCATTAAATCCCTACTGCTCACAATATCCTTCCTATGAATCCGA
GCATCCTACCCTCGATTTCGCTATGACCAACTAATACACTTACTATGAAAAAATTTTCTA
CCTCTGACACTAGCCCTGTGCATGTGACACGTATCCCTACCCATCCTTACATCAGGCATC
CCACCACAAACATAAGAAATATGTCTGACAAAAGAGTTACTTTGATAGAGTAAATAATAG
AGGTTCAAACCCTCTTATTTCTAGAACTATAGGAATCGAACCTACTCCTAAGAATCCAAA
ACTCTTCGTGCTCCCAATTACACCAAATTCTATTAGTAAGGTCAGCTAATTAAGCTATCG
GGCCCATACCCCGAAAATGTTGGTTTATATCCTTCCCGTACTAATAAACCCAATTATCTT
TATTATTATTCTACTAACCATTATACTAGGAACTATTATTGTCATAATCAGTTCTCACTG
ACTACTTGTCTGAATCGGGTTTGAAATAAATATACTCGCCATCATCCCCATCATAATAAA
AAATCACAACCCACGAGCTACAGAAGCATCAACTAAATATTTTTTGACTCAATCAACAGC
CTCAATACTACTAATAATAGCCGTCATCATTAACCTAATATTCTCAGGCCAATGAACCGT
AATAAAACTATTTAACCCAATAGCCTCAATACTTATAACGATAGCCCTAGCTATAAAACT
AGGAATAGCCCCATTTCACTTCTGAGTCCCAGAAGTAACACAGGGCATCCCCCTATCCTC
AGGCCTTATCCTACTGACATGACAAAAACTAGCACCTATATCTGTACTTTACCAAATCTT
CCCATCAATTAACCTAAACTTAATTCTAACCCTATCAGTTTTATCAATCCTAATTGGAGG
CTGAGGGGGACTAAACCAAACACAACTCCGAAAAATCATAGCCTACTCATCAATCGCTCA
TATAGGCTGAATAACAGCAGTACTACCATATAACCCCACCATAACATTGCTAAACTTAAT
TATCTATATCATTATAACTTCCACCATATTTACCATATTTATAGCCAATTCCACCACCAC
TACCCTGTCATTATCACACACATGAAATAAAACACCCATTATAACCGTCCTAATTCTTGC
CACTCTCCTATCCATAGGAGGACTCCCTCCCCTATCTGGGTTTATACCAAAATGAATAAT
CATCCAAGAGATAACAAAAAATAACAGCATCATTCTACCCACTTTCATAGCAATCACAGC
TCTACTAAACTTATATTTTTATATACGACTCACGTATTCTACCACACTAACAATATTTCC
CTCCACAAACAACATAAAAATAAAATGACAATTTCCCCTTATGAAAAAAATAACTTTTCT
ACCAACAATAGTCGTATTATCTACCATAATACTACCACTCACGCCAATACTATCAGTGTT
AGAATAGGAATTTAGGTTAAACAGACCAAGAGCCTTCAAAGCCCTAAGCAAGTACAATTT
ACTTAATTCCTGATAAGGATTGCAAGACTACACCTTACATCAATTGAATGCAAATCAACC
ACTTTAATTAAGCTAAATCCTCACTAGACTGGTGGGCTCCACCCCCACGAAACTTTAGTT
AACAGCTAAACACCCTAGCTAA-CTGGCTTCAATCTACTTCTCCCGCCGCAAG-AAAAAA
AAGGCGGGAGAAGCCCCGGCAGAATTGAAGCTGCTTCTCTGAATTTGCAATTCAACGTGT
AAATTCACCACAGGGCTTGGTAAAAAGAGGAGTCAAACCTCTATCTTTAGATTTACAGTC
TAATGCTTTGCTCAGCCATTTTACCCATGTTCATTAACCGCTGACTATTCTCAACCAACC
ATAAAGATATTGGTACCCTTTATCTACTATTTGGTGCTTGGGCCGGTATAGTAGGAACAG
CTCTAAGCCTTCTAATTCGCGCTGAATTAGGCCAACCCGGAACTCTGCTCGGAGACGACC
AAATCTACAACGTAGTTGTAACCGCACACGCATTTGTAATAATCTTCTTCATAGTAATAC
CAATCATAATTGGAGGATTCGGTAACTGACTTGTTCCCCTAATAATTGGTGCTCCCGATA
TAGCATTTCCCCGAATAAATAATATAAGCTTCTGACTCCTCCCTCCCTCATTCCTACTAC
TCCTCGCATCCTCTATAGTTGAAGCTGGGGCAGGAACAGGCTGAACCGTGTACCCTCCCT
TAGCAGGCAACCTAGCCCATGCAGGAGCTTCAGTAGATCTAACCATTTTCTCTTTACACT
TAGCAGGAGTTTCCTCAATTTTAGGAGCCATCAACTTCATTACAACAATTATCAACATAA
AGCCCCCCGCAATGTCACAATACCAAACCCCTCTGTTCGTATGATCCGTAATAATTACCG
CCGTACTACTACTACTCTCGCTCCCTGTATTAGCAGCCGGCATCACAATGCTATTAACAG
ACCGGAACCTAAATACAACCTTCTTCGACCCGGCAGGAGGAGGAGACCCTATTCTATATC
AACACTTATTCTGATTCTTTGGACACCCCGAAGTCTATATTTTAATCTTACCTGGGTTTG
GAATAATCTCTCATATCGTGACCTACTACTCAGGAAAAAAAGAACCATTCGGATATATGG
GAATAGTTTGGGCTATAATGTCAATCGGATTTCTAGGTTTCATCGTATGAGCCCACCATA
TATTCACTGTCGGAATAGACGTCGACACACGAGCCTACTTCACATCAGCCACTATAATTA
TTGCTATTCCAACCGGGGTAAAAGTCTTCAGCTGATTGGCAACACTTCATGGAGGTAATA
TCAAATGGTCTCCTGCTATAATGTGAGCCCTAGGCTTTATTTTCTTATTTACAGTAGGGG
GTTTAACTGGAATTGTCTTAGCCAACTCTTCCCTCGATATTGTTCTTCACGACACATACT
ACGTTGTCGCACATTTCCATTATGTTTTATCAATAGGAGCTGTATTTGCTATTATAGGGG
GATTTGTTCATTGATTCCCACTATTCTCAGGTTATACTCTCAACGATACATGAGCCAAAA
TCCACTTCGCAATTATATTTGTAGGCGTCAATATAACCTTCTTCCCACAACACTTTCTAG
GACTATCTGGCATGCCTCGACGATACTCCGACTACCCAGATGCATACACAATATGAAATA
CTATCTCATCAATAGGCTCATTCATTTCCCTAACAGCAGTTATACTAATAGTTTTCATCA
TCTGAGAAGCATTTGCATCTAAACGAGAAGTCTTGACTGTAGACTTAACCACGACAAATC
TAGAATGATTAAACGGATGCCCTCCACCATATCACACATTTGAAGAACCCACCTATGTTA
ACCTAAAATAAGAAAGGAAGGAATCGAACCCCCTACTATTGGTTTCAAGCCAACATCATA
ACCTCTATG--TCTCTCTCAATAAACGAGGTGTTAGT-AAAACATTATATAATTTTGTCA
AAGTTAAGTTACAAGTGAAAGTCCTGTACACCTCATATGGCATATCCCATACAACTAGGA
TTCCAAGATGCAACATCACCAATCATAGAAGAACTACTTCACTTTCATGACCACACGCTA
ATAATTGTCTTCTTAATTAGCTCATTAGTACTTTACATTATTTCACTAATACTAACGACA
AAGCTGACCCATACAAGCACGATAGATGCACAAGAAGTAGAGACAATCTGAACCATTCTG
CCCGCCATCATCTTAATTCTAATTGCTCTTCCTTCTTTACGAATTCTATACATAATAGAT
GAAATCAATAACCCATCTCTTACAGTAAAAACCATAGGACATCAGTGATACTGAAGCTAT
GAGTATACAGATTATGAGGACTTAAGCTTCGACTCCTACATAATTCCAACATCAGAATTA
AAGCCAGGGGAGCTACGACTATTAGAAGTCGATAATCGAGTTGTACTACCAATAGAAATA
ACAATCCGAATGTTAGTCTCCTCTGAAGACGTATTACACTCATGAGCTGTGCCCTCTCTA
GGACTAAAAACAGACGCAATCCCAGGCCGTCTAAACCAAACAACCCTTATATCGTCCCGT
CCAGGCTTATATTACGGTCAATGCTCAGAAATTTGCGGGTCAAACCACAGTTTCATACCC
ATTGTCCTTGAGTTAGTCCCACTAAAGTACTTTGAAAAATGATCTGCGTCAATATTATAA
AATCACTAAGAAGCTATA-TAGC----ACTAACCTTTTAAGTTAGAGATTGAGAGCCATA
TACTCTCCTTGGTGACATGCCGCAACTAGACACGTCAACATGACTGACAATGATCTTATC
AATATTCTTGACCCTTTTTATCATCTTTCAACTAAAAGTTTCAAAACACAACTTTTATCA
CAATCCAGAACTGACACCAACAAAAATATTAAAACAAAACACCCCTTGAGAAACAAAATG
AACGAAAATTTATTTACCTCTTTTATTACCCCTGTAATTTTAGGTCTCCCTCTCGTAACC
CTTATCGTACTATTCCCAAGCCTACTATTCCCAACATCAAACCGACTAGTAAGCAATCGC
TTTGTAACCCTCCAACAATGAATACTTCAACTTGTATCAAAACAAATAATGAGTATCCAC
AATTCTAAAGGACAAACATGAACATTAATATTAATATCTCTGATCCTATTTATTGGATCA
ACAAACCTACTAGGCCTATTACCCCATTCATTCACACCAACAACACAACTATCAATAAAC
CTAGGCATAGCCATCCCCCTGTGAGCAGGAGCCGTAATTACAGGATTCCGCAATAAAACT
AAAGCATCACTTGCCCATTTCTTACCACAAGGAACACCCACTCCACTAATCCCAATACTA
GTAATTATTGAAACTATCAGCCTTTTTATTCAACCTATAGCCCTCGCCGTGCGGTTAACA
GCTAACATCACTGCAGGACACCTATTAATTCACCTAATCGGAGGAGCTACACTTGCACTA
ATAAGCATTAGCACTACAACAGCTCTAATTACATTCACCATTCTAATCCTACTAACAATT
CTAGAGTTTGCAGTAGCTATAATCCAAGCCTATGTATTCACTCTCCTAGTCAGCCTATAT
CTGCATGACAACACATAATGACACACCAAACTCATGCTTATCATATAGTAAACCCAAGCC
CTTGACCTCTTACAGGAGCTTTGTCTGCCCTCTTAATAACATCCGGCCTAACCATGTGAT
TTCACTTTAACTCAATGACCCTGCTAATAATTGGCCTAACAACAAATATACTAACAATAT
ACCAATGATGACGAGATGTTATCCGAGAAAGCACCTTCCAAGGGCACCATACCCCAGCTG
TCCAAAAAGGCCTCCGTTATGGAATAATTCTTTTTATTATCTCCGAAGTACTATTCTTTA
CCGGGTTTTTCTGAGCTTTCTACCACTCAAGCCTCGCCCCCACCCCTGAACTAGGCGGCT
GCTGACCCCCAACAGGCATTCACCCACTAAACCCCCTAGAAGTCCCACTGCTCAACACCT
CTGTCCTATTGGCTTCCGGAGTTTCTATTACCTGAGCCCATCATAGTTTAATAGAAGGGG
ACCGAAAGCATATATTACAAGCCCTATTTATCACCATCACATTAGGAGTCTACTTCACAC
TACTACAAGCCTCAGAATACTATGAAGCACCTTTTACTATCTCCGACGGAGTTTACGGCT
CAACTTTTTTTGTAGCCACAGGCTTCCACGGCCTCCACGTCATCATTGGGTCCACCTTCT
TAATTGTCTGCTTCTTCCGCCAATTAAAATTTCATTTTACTTCTAACCACCACTTCGGCT
TTGAAGCCGCTGCCTGATACTGACATTTCGTAGACGTAGTCTGACTTTTCCTCTATGTTT
CTATCTATTGATGAGGCTCCTATTCTTTTAGTATTAACTAGTACAGCTGACTTCCAATCA
GCTAGTTTCGGTCTAGTCCGAAAAAGAATAATAAATTTAATACTAGCCCTCCTGACCAAT
TTTACACTAGCCACCCTACTCGTCATCATCGCATTCTGACTTCCCCAACTAAATGTATAC
TCTGAGAAAACAAGCCCATACGAATGTGGATTTGACCCCATAGGATCAGCCCGCCTTCCC
TTCTCTATAAAATTCTTTCTGGTAGCCATCACATTCCTCTTATTTGACCTAGAAATTGCA
CTCCTCCTACCACTGCCATGAGCCTCACAAACAGCAAATCTAAACACAATGCTTACCATA
GCCCTCTTCCTAATTATCCTCCTAGCTGTAAGCCTAGCCTATGAGTGAACTCAAAAAGGA
CTAGAATGAACCGAATATGGTACTTAGTTTAAAATAAAATAAATGATTTCGACTCATTAG
ATTATGATTTAATTCATAATTACCAAATGTCTATAGTATACATAAACATTATAATAGCAT
TCACAGTATCTCTTGTAGGACTACTAATATACCGATCCCACCTAATATCCTCCCTTCTAT
GCTTAGAAGGAATAATGCTATCCCTATTCGTTATAGCAGCCCTAACAATCCTCAACTCAC
ATTTTACATTAGCTAGCATAATACCTATTATCCTACTAGTCTTCGCAGCCTGTGAAGCAG
CCCTAGGTCTATCTCTACTAGTAATAGTATCAAATACATATGGTACTGATTATGTACAAA
ACCTCAACTTACTCCAATGCTAAAATACATTATTCCAACAATTATACTTATACCCCTAAC
CTGGTTATCAAAAAATAATATAATTTGGGTTAACTCCACAGCACACAGCCTTCTAATTAG
CTTTACAAGCCTCCTCCTCATAAACCAGTTTGGCGACAACAGCCTTAATTTTTCACTACT
ATTTTTCTCCGACTCCCTATCCACTCCACTACTAATTTTAACCATATGGCTCCTCCCTCT
AATACTAATAGCTAGCCAACATCATCTATCAAAAGAAAACCTAACCCGAAAAAAACTATT
TATTACTATGCTGATCTCACTACAACTATTCCTAATTATAACCTTTACCGCCATGGAACT
AATCTTATTTTATATTCTATTTGAAG-CAACACT--AGT-CCCAACAC-TCATTATTAT-
--TACCCGATGAGGAAACCAAACA-GAACGCCTAAACGCCGGACTCTATTTCCTATTCTA
TACACTAGCTGGCTCCCTACCCCTATTAGTCGCACTAATTTATATCCAAAACACAGTAGG
ATCCCTAAATTTCCTAATATTACAGTACTGAGTACAACCTGTTCATAACTCTTGATCTAA
TGTCTTCATATGACTAGCATGTATAATAGCTTTCATAGTAAAAATACCACTATATGGCCT
CCACCTTTGACTACCTAAAGCTCACGTAGAAGCCCCCATCGCAGGCTCCATAGTCCTTGC
AGCAGTTCTACTAAAACTAGGGGGGTACGGTATGCTACGAATCACACTAATTCTAAACCC
TATGACCGACTTTATAGCATACCCATTCATTATACTCTCCCTATGAGGCATAATTATAAC
CAGCTCAATCTGCCTCCGTCAAACGGACCTAAAATCACTCATCGCATACTCCTCTGTAAG
CCACATAGCACTCGTTATCGTAGCCATCCTTATCCAGACACCTTGAAGCTACATAGGAGC
AACCGCCCTTATGATTGCCCACGGCCTCACATCCTCCATACTTTTCTGTCTAGCAAACTC
AAACTACGAACGAATCCACAGCCGAACCATAATTCTAGCTCGAGGCCTACAAACGCTCCT
TCCACTAATAGCCACCTGATGACTACTAGCAAGTCTAACCAACTTAGCTCTACCCCCAAC
AATCAACTTAATTGGAGAACTATTTGTAGTAATGTCAACCTTTTCATGATCTAACATTAC
AATTATTCTAATAGGAGTAAATATAGTAATCACCGCCC-TATATTCTCTATACATGCTAA
TTATAACCCAACGAGGAAAATATACCTACCACATTAATAATATCTCGCCTTCCTTTACAC
GGGAAAATGCACTCATATCATTACACATCCTACCCCTACTACTCCTAACCCTAAACCCAA
AAATTATTCTAGGACCTCTATACTGTAAATATAGTTTAACAAAAACATTAGATTGTGAAT
CTAACAATAGAAACTCA-TTACCTTCTTATTTACCGAAAAAGTATGCAAGAACTGCTAAT
TCTATGCTCCCATATCTAATAGTATGGCTTTTTCGAACTTTTAAAGGATAGTAGTTTATC
CGTTGGTCTTAGGAACCAAAAAATTGGTGCAACTCCAAATAAAAGTAATAAACATATTCT
CCTCACTCTCACTAGTTACTTTACTCTTACTAACTATACCCATTATAATAATAAGCTTTA
ACACCTACAAACCTTCCAACTACCCACTCTACGTAAAAACAGCTATCTCATACGCCTTCA
TTACCAGCATAATTCCCACAATAATATTTATCCACTCAGGCCAAGAACTAATTATTTCAA
ACTGACACTGACTAACCATCCAAACTCTTAAATTATCCCTCAGCTTTAAAATAGACTATT
TCTCAATAATATTTATCCCAGTAGCACTATTCGTCACATGATCTATTATAGAATTCTCAA
TATGATATATATACTCAGACCCCAATATTAACAAATTCTTCAAATATCTACTCCTATTCC
TCATTACTATGCTCATCCTTGTAACCGCAAACAACCTCTTCCAGCTATTCATTGGCTGAG
AAGGCGTCGGAATCATATCATTTCTACTCATCGGATGATGATACGGACGAGCAGATGCAA
ACACAGCAGCCCTACAAGCAATCTTATATAACCGCATCGGCGACATTGGTTTCATTTTAG
CAATAGCATGGTTCCTAACAAATCTCAATACCTGAGACCTCCAACAGATCTTCATACTAA
ACCCAAGCGACTCAAACATACCCTTGATTGGACTAGCATTAGCTGCAACCGGAAAATCCG
CCCAATTTGGCCTCCACCCGTGACTTCCCTCTGCAATAGAAGGCCCAACTCCCGTCTCAG
CACTACTCCATTCAAGCACAATAGTGGTAGCAGGTATCTTCCTACTAATCCGTTTCTATC
CCCTCACAGAAAACAATAAATACATCCAATCTATTACATTATGCTTAGGAGCCATTACCA
CACTATTTACAGCAATATGCGCCCTCACCCAAAATGACATTAAAAAAATCATCGCCTTCT
CCACATCCAGTCAACTGGGCCTTATAATAGTAACTATTGGCATTAACCAACCTTACCTAG
CTTTCCTCCACATCTGTACCCACGCCTTTTTCAAAGCTATACTATTCATATGCTCCGGCT
CCATTATTCACAGCCTAAACGACGAACAAGATATTCGAAAAATAGGAGGCCTATTTAAAG
CCATGCCATTCACCACAACAGCCCTCATTGTTGGCAGTCTCGCACTAACAGGAATACCCT
TCCTCACAGGATTCTACTCCAAAGACCTAATCATCGAAGCCGCCAACACGTCTTATACCA
ACGCCTGAGCCCTTCTAATAACATTAATTGCCACCTCTTTCACAGCTATTTACAGCACCC
GTATTATTTTTTTCGCACTTCTAGGACAACCCCGATTCCCTACCCTAGTTAATATTAACG
AAAACAACCCCCTTCTGATCAACTCTATCAAACGCTTACTAATTGGAAGCCTCTTCGCAG
GATACATCATTTCCAACAATATTCCTCCAACAACAATTCCCCAAATAACTATGCCCTACT
ACCTAAAAACAACAGCCCTAATTGTTACAATCCTAGGCTTCATCTTAGCCCTAGAAATCA
GTAATATAACTAAAAATCTAAAATATCACTACCCCTCAAACGCCTTCAAGTTCTCAACCT
TGCTAGGGTATTTCCCCACAATTATACATCGCCTAGCTCCATACATAAATTTATCAATAA
GCCAAAAATCAGCATCCTCCCTTCTAGACCTAATCTGACTAGAAGCCATCCTACCAAAAA
CCATCTCACTCGCCCAAATAAAAGCATCTACCCTGGTCACAAACCAAAAAGGCCTGATCA
AACTATATTTCCTCTCCTTCTTAATCACAATCCTTATCAGCATAATCTTATTTAATTTCC
ACGAGTAATTTCTATAATAACCACAACACCAATTAATAAAGACCACCCAGTTACAATAAC
TAATCAGGTACCATAACTGTATAAAGCCGCAATCCCTATGGCCTCTTCACTAAAGAACCC
AGAATCCCCTGTATCATAAATCACCCAATCCCCTAAACCATTAAACTCAAACACAACCTC
AACTTCTTTATCCTTTAATACATAATAGACCATAAAGAACTCCATCAACAAGCCAGTAAC
AAATGCCCCTAAAACAGCCTTATTAGAAAGCCAAATTTCAGGATACTGTTCTGTAGCCAT
AGCCGTTGTATAACCAAAAACTACCATCATACCTCCCAAATAAATTAAAAAGACCATCAA
CCCCAAAAAGGATCCACCAAAATTCAATACAATTCCACAGCCAACCCCACCACTCACAAT
TAACCCTAACCCCCCATAAATAGGTGAAGGTTTCGAAGAAAACCCCACAAAACCTATCAC
GAAAATAACGCTTAGAATAAATACAATGTATAGTATCATTATTCTTACATGGAATCTAAC
CATGACTAATGATATGAAAAACCATCGTTGTCATTCAACTACAAGAACACTAATGACTAA
CATTCGAAAGTCCCACCCACTAATAAAAATTGTAAACAATGCATTCATCGACCTTCCAGC
CCCATCAAACATTTCATCATGATGAAATTTCGGTTCCCTCCTGGGAATCTGCCTAATCCT
ACAAATCCTCACAGGCCTATTCCTAGCAATACACTACACATCCGACACAACAACAGCATT
CTCCTCTGTTACCCATATCTGCCGAGACGTGAACTACGGCTGAA-TCATCCGATACATAC
ACGCAAACGGAGCTTCAATGTTTTTTATCTGCTTATATATGCACGTAGGACGAGGCTTAT
ATTACGGGTCTTACACTTTTCTAGAAACATGAAATATTGGAGTAATCCTTCTGCTCACAG
TAATAGCCACAGCATTTATAGGATACGTCCTACCATGAGGACAAATATCATTCTGAGGAG
CAACAGTCATCACCAACCTCTTATCAGCAATCCCATACATCGGCACAAATTTAGTCGAAT
GAATCTGAGGCGGATTCTCAGTAGACAAAGCAACCCTTACCCGATTCTTCGCTTTCCATT
TTATCCTTCCATTTATCATCATAGCAATTGCCATAGTCCACCTACTATTCCTCCACGAAA
CAGGCTCCAACAACCCAACAGGAATTTCCTCAGACGTAGACAAAATCCCATTCCACCCCT
ACTATACCATTAAGGACATCTTAGGGGCCCTCTTACTAATTCTAGCTCTAATACTACTAG
TACTATTCGCACCCGACCTCCTCGGAGACCCAGATAACTACACCCCAGCCAATCCACTCA
ACACACCCCCTCACATCAAACCCGAGTGATACTTCTTATTTGCATACGCAATCTTACGAT
CAATCCCCAACAAACTAGGAGGAGTACTAGCCCTAGCCTTCTCTATCCTAATTCTTGCTC
TAATCCCCCTACTACACACCTCCAAACAACGAAGCATAATATTCCGACCACTCAGCCAAT
GCCTATTCTGAGCCCTAGTAGCAGACCTACTGACACTCACATGAATTGGAGGACAACCAG
TCGAACACCCATATATCACCATCGGACAACTAGCATCTGTCCTATACTTTCTCCTCATCC
TAGTGCTAATACCAACGGCCGGCACAATCGAAAACAAATTACTAAAATGAAGACAGGTCT
TTGTAGTACATCTAATATACTGGTCTTGTAAACCAGAGAAGGAGAACAACTAACCTCCCT
AAGACTCAAGGAAGAAACTGCAGTCTCACCATCAACCCCCAAAGCTGAAGTTCTATTTAA
ACTATTCCCTGAACACTATTAATATAGTTCCATAAATACAAAGAGCCTTATCAGTATTAA
ATTTATCAAAAATCCCAATAACTCAACACAGAATTTACACCCTAACCAAATATTACAAAC
ACCACTAGCTAACAT--AACACG-CCCATACACAGACCAC--------AGAATGAATTAC
CTACGCAAGGGG--TAATGTACATAACATTAATGTAATAAAGACATAATATGTATATAGT
ACATTAAATTATATGCCCCATGCATATAAGCAAGTACATGACCTCTA-TAGCAGTACATA
ATACATATAATTATTGACTGTACATAGTACATT-ATGTCAAATTCATTCTTGATAGTATA
TCTATTATATATTCCTTACCATTAGATCACGAGCTTAATTACCATGCCGCGTGAAACCAG
CAACCCGCTAGGCAG-GGATCCCTCTTCTCGCTCCGGGCCCATAAACCGTGGGGGTCGCT
ATCCAATGAATTTTACCAGGCATCTGGTTCTTTCTTCAGGGCCATCTCATCTAAAACGGT
CCATTCTTTCCTCTTAAATAAGACATCTCGATGG
[10] DQ124372_Bos_T4_Korea_0
ACTAATGGCTAATCAGCCCATGCTCACACATAACTGTGCTGTCATACATTTGGTATTTTT
TTATTTTGGGGGATGCTTGGACTCAGCTATGGCCGTCAAAGGCCCTGACCCGGAGCATCT
ATTGTAGCTGGACTTAACTGCATCTTGAGCACCAGCATAATGATAAGCGTGGACA-TTAC
AGTCAATGGTCACAGGACATAAATTATATTATATATCCCCCCC---TTC-ATAAAAATTT
-CCCCCTTAAATATCTACCACCACTTTTAACAGACTTTTCCCTAGATACTTATTTAAATT
TTTCACGCTTTCAATACTCAATTTAGCACTCCAAACAAAGTCAATATATAAACGCA-GG-
CCCCCCCCCCCC--------GTTGATGTAGCTTAA-CCCAAAGCAAGGCACTGAAAATGC
CTAGATGAGT-CTCCCAACTCCATAAACACATAGGTTTGGTCCCAGCCTTCCTGTTAACT
CTTAATAAACTTACACATGCAAGCATCTACACCCCAGTGAGAATGCCCTCTAGGTTATTA
AAACTAAGAGGAGCTGGCATCAAGCACACACCCTGTAGCTCACGACGCCTTGCTTAACCA
CACCCCCACGGGAAACAGCAGTGACAAAAATTAAGCCATAAACGAAAGTTTGACTAAGTT
ATATTAATT-AGGGTTGGTAAATCTCGTGCCAGCCACCGCGGTCATACGATTAACCCAAG
CTAACAGGAGTACGGCGTAAAACGTGTTAAAGCACCATACCAAATAGGGTTAAATTCTAA
CTAAGCTGTAAAAAGCCATGATTAAAATAAAAATAAATGACGAAAGTGACCCTACAATAG
CCGACGCACTATAGCTAAGACCCAAACTGGGATTAGATACCCCACTATGCTTAGCCCTAA
ACACAGATAATTACATAAACAAAATTATTCGCCAGAGTACTACTAGCAACAGCTTAAAAC
TCAAAGGACTTGGCGGTGCTTTATATCCTTCTAGAGGAGCCTGTTCTATAATCGATAAAC
CCCGATAAACCTCACCAATTCTTGCTAATACAGTCTATATACCGCCATCTTCAGCAAACC
CTAAAAAGGAAAAAAAGTAAGCGTAATTATGATACATAAAAACGTTAGGTCAAGGTGTAA
CCTATGAAATGGGAAGAAATGGGCTACATTCTCTACACCAAGAGAATCAA-GCACGAAAG
TTATTATGAAA-CCAATAACCAAAGGAGGATTTAGCAGTAAACTAAGAATAGAGTGCTTA
GTTGAATTAGGCCATGAAGCACGCACACACCGCCCGTCACCCTCCTCAAATAGATTCAGT
GCATCTAACCCTATTTAAACGCACTAGCTACATGAGAGGAGACAAGTCGTAACAAGGTAA
GCATACTGGAAAGTGTGCTTGGATAAATCAAGATATAGCTTAAACAAAGCATCCAGTTTA
CACCTAGAAGACTTCATTCATTATGAATATCTTGAACTAGACCTAGCCC-AAA--GATAC
CCT-CTC-GACTAAACAACCAAGATAGAATAAAACAAAACATTTAATCCCAATTTAAAGT
ATAGGAGATAGAAATCTAAG-TACGGCGCTATAGAGAAAGTACCGCAAGGGAACGATGAA
AG---AAAAAAACTAAAAGTATAAAAAAGCAAAGATTACCCCTTGTACCTTTTGCATAAT
GAATTAACTAGTATAAGACTTAACAAAATGAATTTTAGCTAAGCAGCCCGAAACCAGACG
AGCTACTCACAAACAGTTTACCAAGAACTAACTCATCTATGTGGCAAAATAGTGAGAAGA
TTTGTAAGTAGAGGTGACATGCCTAACGAGCCTGGTGATAGCTGGTTGTCCAGAAAATGA
ATCTAAGTTCAGCTTTAAAGATACC-AAAAATTCAAATAAACCCCACTGTAG-CTTTAAA
AGTTAGTCTAAAAAGGTACAGCCTTTTAGAAACGGATACAACCTTGACTAGAGAGTAAAA
TTTAACACTACCATAGTAGGCCTAAAAGCAGCCATCAATTAAGAAAGCGTTAAAGCTCAA
CAACAAAAATTAAATAGATTCCAACAACAAATGATTAACTCCTAGCCCCAATACTGGACT
AATCTATTATAGAATAGAAGCAATAATGTTAATATGAGTAACAAGAAAAATTTTCTCCTT
GCATAAGTCTAAGTCAGTGCCTGATAATACTCTGACCACTAACAGTCAATAAAAATAATC
CAACAATAAACAATTTATTGATTATACTGTTAACCCAACACAGGAGTGCATCTAAGGAAA
GATTAAAAGAAGTAAAAGGAACTCGGCAAACACAAACCCCGCCTGTTTACCAAAAACATC
ACCTCC-AGCATTCCCAGTATTGGAGGCATTGCCTGCCCAGTGACAACTGTTTAACGGCC
GCGGTATCCTGACCGTGCAAAGGTAGCATAATCATTTGTTCTCTAAATAAGGACTTGTAT
GAATGGCCGCACGAGGGTTTTACTGTCTCTTACTTCCAATCAGTGAAATTGACCTTCCCG
TGAAGAGGCGGGAATGCACAAATAAGACGAGAAGACCCTATGGAGCTTTAACTAACCAAC
CCAAAG-AGAATAGATTTAACCATTAAGGAATAACAACAATCTCCATGAGTTGGTAGTTT
CGGTTGGGGTGACCTCGGAGAATAAAAAATCCTCCGAGCGATTTTAAAGACTAGACCCAC
AAGTCAAATCACTCTATCGCTCATTGATCCAAAAA-CTTGATCAACGGAACAAGTTACCC
TAGGGATAACAGCGCAATCCTATTCAAGAGTCCATATCGACAATAGGGTTTACGACCTCG
ATGTTGGATCAGGACATCCTGATGGTGCAACCGCTATCAAAGGTTCGTTTGTTCAACGAT
TAAAGTCCTACGTGATCTGAGTTCAGACCGGAGTAATCCAGGTCGGTTTCTATCTATTAC
GTATTTCTCCCAGTACGAAAGGACAAGAGAAATAAGGCCAACTTTAAATCAAGCGCCTTA
AGACAACCAATGATAACATCTCAACTGACAACACAA-AACCCTGCCCTAGAACAGGGCTT
AGTTAAGGTGGCAGAGCCCGGTAATTGCATAAAACTTAAACTTTTATATCCAGAGATTCA
AATCCTCTCCTTAACAAAATGTTCATAATTAACATCTTAATACTAATTATTCCCATCCTA
TTGGCCGTAGCATTCCTTACGTTAGTGGAACGAAAAGTTCTAGGCTATATACAACTCCGA
AAAGGTCCAAATGTCGTAGGTCCATATGGCCTACTTCAACCCATCGCCGATGCAATCAAA
CTTTTCATTAAAGAACCACTACGACCCGCTACATCTTCAGCCTCAATATTTATCCTAGCA
CCTATCATAGCTTTAGGCCTAGCCTTAACCATGTGAATTCCCCTACCAATACCCTATCCT
CTTATCAACATAAACCTAGGAGTCCTATTTATACTAGCCATATCAAGCCTAGCCGTATAC
TCCATTCTCTGATCAGGCTGAGCTTCCAACTCAAAATACGCACTAATCGGAGCCCTACGA
GCAGTAGCACAAACAATCTCATACGAAGTAACGCTAGCAATTATCCTGTTATCAGTACTC
CTAATAAGTGGGTCCTTTACCCTCTCCACATTAATTACTACACAAGAACAAATATGGTTA
ATCCTCCCAGCATGGCCTCTAGCAATAATATGATTTATCTCAACACTAGCAGAAACAAAC
CGAGCTCCATTTGATTTAACTGAAGGAGAATCAGAGCTAGTCTCGGGCTTCAACGTAGAA
TATGCAGCAGGACCATTTGCCCTCTTCTTCATAGCAGAGTACGCAAATATTATCATAATA
AATATCTTTACAGCAATTTTATTCCTAGGAACATCCCACAATCCACACATACCAGAACTC
TACACAATCAATTTTACCATTAAATCCCTACTGCTCACAATATCCTTCCTATGAATCCGA
GCATCCTACCCTCGATTTCGCTATGACCAACTAATACACTTACTATGAAAAAATTTTCTA
CCTCTGACACTAGCCCTGTGCATGTGACACGTATCCCTACCCATCCTTACATCAGGCATC
CCACCACAAACATAAGAAATATGTCTGACAAAAGAGTTACTTTGATAGAGTAAATAATAG
AGGTTCAAACCCTCTTATTTCTAGAACTATAGGAATCGAACCTACTCCTAAGAATCCAAA
ACTCTTCGTGCTCCCAATTACACCAAATTCTATTAGTAAGGTCAGCTAATTAAGCTATCG
GGCCCATACCCCGAAAATGTTGGTTTATATCCTTCCCGTACTAATAAACCCAATTATCTT
TATTATTATTCTACTAACCATTATACTAGGAACTATTATTGTCATAATCAGTTCTCACTG
ACTACTTGTCTGAATCGGGTTTGAAATAAATATACTCGCCATCATCCCCATCATAATAAA
AAATCACAACCCACGAGCTACAGAAGCATCAACTAAATATTTTTTGACTCAATCAACAGC
CTCAATACTACTAATAATAGCCGTCATCATTAACCTAATATTCTCAGGCCAATGAACCGT
AATAAAACTATTTAACCCAATAGCCTCAATACTTATAACGATAGCCCTAGCTATAAAACT
AGGAATAGCCCCATTTCACTTCTGAGTCCCAGAAGTAACACAGGGCATCCCCCTATCCTC
AGGCCTTATCCTACTGACATGACAAAAACTAGCACCTATATCTGTACTTTACCAAATCTT
CCCATCAATTAACCTAAACTTAATTCTAACCCTATCAGTTTTATCAATCCTAATTGGAGG
CTGAGGGGGACTAAACCAAACACAACTCCGAAAAATCATAGCCTACTCATCAATCGCTCA
TATAGGCTGAATAACAGCAGTACTACCATATAACCCCACCATAACATTGCTAAACTTAAT
TATCTATATCATTATAACTTCCACCATATTTACCATATTTATAGCCAATTCCACCACCAC
TACCCTGTCATTATCACACACATGAAATAAAACACCCATTATAACCGTCCTAATTCTTGC
CACTCTCCTATCCATAGGAGGACTCCCTCCCCTATCTGGGTTTATACCAAAATGAATAAT
CATCCAAGAGATAACAAAAAATAACAGCATCATTCTACCCACTTTCATAGCAATCACAGC
TCTACTAAACTTATATTTTTATATACGACTCACGTATTCTACCACACTAACAATATTTCC
CTCCACAAACAACATAAAAATAAAATGACAATTTCCCCTTATGAAAAAAATAACTTTTCT
ACCAACAATAGTCGTATTATCTACCATAATACTACCACTCACGCCAATACTATCAGTGTT
AGAATAGGAATTTAGGTTAAACAGACCAAGAGCCTTCAAAGCCCTAAGCAAGTACAATTT
ACTTAATTCCTGATAAGGATTGCAAGACTACACCTTACATCAATTGAATGCAAATCAACC
ACTTTAATTAAGCTAAATCCTCACTAGACTGGTGGGCTCCACCCCCACGAAACTTTAGTT
AACAGCTAAACACCCTAGCTAA-CTGGCTTCAATCTACTTCTCCCGCCGCAAG-AAAAAA
AAGGCGGGAGAAGCCCCGGCAGAATTGAAGCTGCTTCTCTGAATTTGCAATTCAACGTGT
AAATTCACCACAGGGCTTGGTAAAAAGAGGAGTCAAACCTCTATCTTTAGATTTACAGTC
TAATGCTTTGCTCAGCCATTTTACCCATGTTCATTAACCGCTGACTATTCTCAACCAACC
ATAAAGATATTGGTACCCTTTATCTACTATTTGGTGCTTGGGCCGGTATAGTAGGAACAG
CTCTAAGCCTTCTAATTCGCGCTGAATTAGGCCAACCCGGAACTCTGCTCGGAGACGACC
AAATCTACAACGTAGTTGTAACCGCACACGCATTTGTAATAATCTTCTTCATAGTAATAC
CAATCATAATTGGAGGATTCGGTAACTGACTTGTTCCCCTAATAATTGGTGCTCCCGATA
TAGCATTTCCCCGAATAAATAATATAAGCTTCTGACTCCTCCCTCCCTCATTCCTACTAC
TCCTCGCATCCTCTATAGTTGAAGCTGGGGCAGGAACAGGCTGAACCGTGTACCCTCCCT
TAGCAGGCAACCTAGCCCATGCAGGAGCTTCAGTAGATCTAACCATTTTCTCTTTACACT
TAGCAGGAGTTTCCTCAATTTTAGGAGCCATCAACTTCATTACAACAATTATCAACATAA
AGCCCCCCGCAATGTCACAATACCAAACCCCTCTGTTCGTATGATCCGTAATAATTACCG
CCGTACTACTACTACTCTCGCTCCCTGTATTAGCAGCCGGCATCACAATGCTATTAACAG
ACCGGAACCTAAATACAACCTTCTTCGACCCGGCAGGAGGAGGAGACCCTATTCTATATC
AACACTTATTCTGATTCTTTGGACACCCCGAAGTCTATATTTTAATCTTACCTGGGTTTG
GAATAATCTCTCATATCGTGACCTACTACTCAGGAAAAAAAGAACCATTCGGATATATGG
GAATAGTTTGGGCTATAATGTCAATCGGATTTCTAGGTTTCATCGTATGAGCCCACCATA
TATTCACTGTCGGAATAGACGTCGACACACGAGCCTACTTCACATCAGCCACTATAATTA
TTGCTATTCCAACCGGGGTAAAAGTCTTCAGCTGATTGGCAACACTTCATGGAGGTAATA
TCAAATGATCTCCTGCTATAATGTGAGCCCTAGGCTTTATTTTCTTATTTACAGTAGGGG
GTTTAACTGGAATTGTCTTAGCCAACTCTTCCCTCGATATTGTTCTTCACGACACATACT
ACGTTGTCGCACATTTCCACTATGTTTTATCAATAGGAGCTGTATTTGCTATTATAGGGG
GATTTGTTCATTGATTCCCACTATTCTCAGGTTATACTCTCAACGATACATGAGCCAAAA
TCCACTTCGCAATTATATTTGTAGGCGTCAATATAACCTTCTTCCCACAACACTTTCTAG
GACTATCTGGCATGCCTCGACGATACTCCGACTACCCAGATGCATACACAATATGAAATA
CTATCTCATCAATAGGCTCATTCATTTCCCTAACAGCAGTTATACTAATAGTTTTCATCA
TCTGAGAAGCATTTGCATCTAAACGAGAAGTCTTGACTGTAGACTTAACCACGACAAATC
TAGAATGATTAAACGGATGCCCTCCACCATATCACACATTTGAAGAACCCACCTATGTTA
ACCTAAAATAAGAAAGGAAGGAATCGAACCCCCTACTATTGGTTTCAAGCCAACATCATA
ACCTCTATG--TCTCTCTCAATAAACGAGGTGTTAGT-AAAACATTATATAATTTTGTCA
AAGTTAAGTTACAAGTGAAAGTCCTGTACACCTCATATGGCATATCCCATACAACTAGGA
TTCCAAGATGCAACATCACCAATCATAGAAGAACTACTTCACTTTCATGACCACACGCTA
ATAATTGTCTTCTTAATTAGCTCATTAGTACTTTACATTATTTCACTAATACTAACGACA
AAGCTGACCCATACAAGCACGATAGATGCACAAGAAGTAGAGACAATCTGAACCATTCTG
CCCGCCATCATCTTAATTCTAATTGCTCTTCCTTCTTTACGAATTCTATACATAATAGAT
GAAATCAATAACCCATCTCTTACAGTAAAAACCATAGGACATCAGTGATACTGAAGCTAT
GAGTACACAGATTATGAGGACTTAAGCTTCGACTCCTACATAATTCCAACATCAGAATTA
AAGCCAGGGGAGCTACGACTATTAGAAGTCGATAATCGAGTTGTACTACCAATAGAAATA
ACAATCCGAATGTTAGTCTCCTCTGAAGACGTATTACACTCATGAGCTGTGCCCTCTCTA
GGACTAAAAACAGACGCAATCCCAGGCCGTCTAAACCAAACAACCCTTATATCGTCCCGT
CCAGGCTTATATTACGGTCAATGCTCAGAAATTTGCGGGTCAAACCACAGTTTCATACCC
ATTGTCCTTGAGTTAGTCCCACTAAAGTACTTTGAAAAATGATCTGCGTCAATATTATAA
AATCACTAAGAAGCTATA-TAGC----ACTAACCTTTTAAGTTAGAGATTGAGAGCCATA
TACTCTCCTTGGTGACATGCCGCAACTAGACACGTCAACATGACTGACAATGATCTTATC
AATATTCTTGACCCTTTTTATCATCTTTCAACTAAAAATTTCAAAACACAACTTTTATCA
CAATCCAGAACTGACACCAACAAAAATATTAAAACAAAACACCCCTTGAGAAACAAAATG
AACGAAAATTTATTTACCTCTTTTATTACCCCTGTAATTTTAGGTCTCCCTCTCGTAACC
CTTATCGTACTATTCCCAAGCCTACTATTCCCAACATCAAACCGACTAGTAAGCAATCGC
TTTGTAACCCTCCAACAATGAATACTTCAACTTGTATCAAAACAAATAATGAGTATCCAC
AATTCTAAAGGACAAACATGAACATTAATATTAATATCTCTGATCCTATTTATTGGATCA
ACAAACCTACTAGGCCTATTACCCCATTCATTCACACCAACAACACAACTATCAATAAAC
CTAGGCATAGCCATCCCCCTGTGAGCAGGAGCCGTAATTACAGGATTCCGCAATAAAACT
AAAGCATCACTTGCCCATTTCTTACCACAAGGAACACCCACTCCACTAATCCCAATACTA
GTAATTATTGAAACTATCAGCCTTTTTATTCAACCTATAGCCCTCGCCGTGCGGTTAACA
GCTAACATCACTGCAGGACACCTATTAATTCACCTAATCGGAGGAGCTACACTTGCACTA
ATAAGCATTAGCACTACAACAGCTCTAATTACATTCACCATTCTAATCCTACTAACAATT
CTAGAGTTTGCAGTAGCTATAATCCAAGCCTATGTATTCACTCTCCTAGTCAGCCTATAT
CTGCATGACAACACATAATGACACACCAAACTCATGCTTATCATATAGTAAACCCAAGCC
CTTGACCTCTTACAGGAGCTTTGTCTGCCCTCTTAATAACATCCGGCCTAACCATGTGAT
TTCACTTTAACTCAATGACCCTGCTAATAATTGGCCTAACAACAAATATACTAACAATAT
ACCAATGATGACGAGATGTTATCCGAGAAAGCACCTTCCAAGGGCACCATACCCCAGCTG
TCCAAAAAGGCCTCCGTTATGGAATAATTCTTTTTATTATCTCCGAAGTACTATTCTTTA
CCGGATTTTTCTGAGCTTTCTACCACTCAAGCCTCGCCCCCACCCCTGAACTAGGCGGCT
GCTGACCCCCAACAGGCATTCACCCACTAAACCCCCTAGAAGTCCCACTGCTCAACACCT
CTGTCCTATTGGCTTCCGGAGTTTCTATTACCTGAGCCCATCATAGTTTAATAGAAGGGG
ACCGAAAGCATATATTACAAGCCCTATTTATCACCATCACATTAGGAGTCTACTTCACAC
TACTACAAGCCTCAGAATACTATGAAGCACCTTTTACTATCTCCGACGGAGTTTACGGCT
CAACTTTTTTTGTAGCCACAGGCTTCCACGGCCTCCACGTCATCATTGGGTCCACCTTCT
TAATTGTCTGCTTCTTCCGCCAATTAAAATTTCATTTTACTTCTAACCACCACTTCGGCT
TTGAAGCCGCTGCCTGATACTGACATTTCGTAGACGTAGTCTGACTTTTCCTCTATGTTT
CTATCTATTGATGAGGCTCCTATTCTTTTAGTATTAACTAGTACAGCTGACTTCCAATCA
GCTAGTTTCGGTCTAGTCCGAAAAAGAATAATAAATTTAATACTAGCCCTCCTGACCAAT
TTTACACTAGCCACCCTACTCGTCATCATCGCATTCTGACTTCCCCAACTAAATGTATAC
TCTGAGAAAACAAGCCCATACGAATGTGGATTTGACCCCATAGGATCAGCCCGCCTTCCC
TTCTCTATAAAATTCTTTCTGGTAGCCATCACATTCCTCTTATTTGACCTAGAAATTGCA
CTCCTCCTACCACTGCCATGAGCCTCACAAACAGCAAATCTAAACACAATGCTTACCATA
GCCCTCTTCCTAATTATCCTCCTAGCTGTAAGCCTAGCCTATGAGTGAACTCAAAAAGGA
CTAGAATGAACCGAATATGGTACTTAGTTTAAAATAAAATAAATGATTTCGACTCATTAG
ATTATGATTTAATTCATAATTACCAAATGTCTATAGTATACATAAACATTATAATAGCAT
TCACAGTATCTCTTGTAGGACTACTAATATACCGATCCCACCTAATATCCTCCCTTCTAT
GCTTAGAAGGAATAATGCTATCCCTATTCGTTATAGCAGCCCTAACAATCCTCAACTCAC
ATTTTACATTAGCTAGCATAATACCTATTATCCTACTAGTCTTCGCAGCCTGTGAAGCAG
CCCTAGGTCTATCTCTACTAGTAATAGTATCAAATACATATGGTACTGATTATGTACAAA
ACCTCAACTTACTCCAATGCTAAAATACATTATTCCAACAATTATACTTATACCCCTAAC
CTGGTTATCAAAAAATAATATAATTTGGGTTAACTCCACAGCACACAGCCTTCTAATTAG
CTTTACAAGCCTCCTCCTCATAAACCAGTTTGGCGACAACAGCCTTAATTTTTCACTACT
ATTTTTCTCCGACTCCCTATCCACTCCACTACTAATTTTAACCATATGGCTCCTCCCTCT
AATACTAATAGCTAGCCAACATCATCTATCAAAAGAAAACCTAACCCGAAAAAAACTATT
TATTACTATGCTGATCTCACTACAACTATTCCTAATTATAACCTTTACCGCCATGGAACT
AATCTTATTTTATATTCTATTTGAAG-CAACACT--AGT-CCCAACAC-TCATTATTAT-
--TACCCGATGAGGAAACCAAACA-GAACGCCTAAACGCCGGACTCTATTTCCTATTCTA
TACACTAGCTGGCTCCCTACCCCTATTAGTCGCACTAATTTATATCCAAAACACAGTAGG
ATCCCTAAATTTCCTAATATTACAGTACTGAGTACAACCTGTTCATAACTCTTGATCTAA
TGTCTTCATATGACTAGCATGTATAATAGCTTTCATAGTAAAAATACCACTATATGGCCT
CCACCTTTGATTACCTAAAGCTCACGTAGAAGCCCCCATCGCAGGCTCCATAGTCCTTGC
AGCAGTTCTACTAAAACTAGGGGGGTACGGTATGCTACGAATCACACTAATTCTAAACCC
TATGACCGACTTTATAGCATACCCATTCATTATACTCTCCCTATGAGGCATAATTATAAC
CAGCTCAATCTGCCTCCGTCAAACGGACCTAAAATCACTCATCGCATACTCCTCTGTAAG
CCACATAGCACTCGTTATCGTAGCCATCCTTATCCAGACACCTTGAAGCTACATAGGAGC
AACCGCCCTTATGATTGCCCACGGCCTCACATCCTCCATACTTTTCTGTCTAGCAAACTC
AAACTACGAACGAATCCACAGCCGAACCATAATTCTAGCTCGAGGCCTACAAACGCTCCT
TCCACTAATAGCCACCTGATGACTACTAGCAAGTCTAACCAACTTAGCTCTACCCCCAAC
AATCAACTTAATTGGAGAACTATTTGTAGTAATGTCAACCTTTTCATGATCTAACATTAC
AATTATTCTAATAGGAGTAAATATAGTAATCACCGCCC-TATATTCTCTATACATGCTAA
TTATAACCCAACGAGGAAAATATACCTACCACATTAATAATATCTCGCCTTCCTTTACAC
GGGAAAATGCACTCATATCATTACACATCCTACCCCTACTACTCCTAACCCTAAACCCAA
AAATTATTCTAGGACCTCTATACTGTAAATATAGTTTAACAAAAACATTAGATTGTGAAT
CTAACAATAGAAACTCA-TTACCTTCTTATTTACCGAAAAAGTATGCAAGAACTGCTAAT
TCTATGCTCCCATATCTAATAGTATGGCTTTTTCGAACTTTTAAAGGATAGTAGTTTATC
CGTTGGTCTTAGGAACCAAAAAATTGGTGCAACTCCAAATAAAAGTAATAAACATATTCT
CCTCACTCTCACTAGTTACTTTACTCTTACTAACTACACCCATTATAATAATAAGCTTTA
ACACCTACAAACCTTCCAACTACCCACTCTACGTAAAAACAGCTATCTCATACGCCTTCA
TTACCAGCATAATTCCCACAATAATATTTATCCACTCAGGCCAAGAACTAATTATTTCAA
ACTGACACTGACTAACCATCCAAACTCTTAAATTATCCCTCAGCTTTAAAATAGACTATT
TCTCAATAATATTTATCCCAGTAGCACTATTCGTCACATGATCTATTATAGAATTCTCAA
TATGATATATATACTCAGACCCCAATATTAACAAATTCTTCAAATATCTACTCCTATTCC
TCATTACTATACTCATCCTTGTAACCGCAAACAACCTCTTCCAGCTATTCATTGGCTGAG
AAGGCGTCGGAATCATATCATTTCTACTCATCGGATGATGATACGGACGAGCAGATGCAA
ACACAGCAGCCCTACAAGCAATCTTATATAACCGCATCGGCGACATTGGTTTCATTTTAG
CAATAGCATGGTTCCTAACAAATCTCAATACCTGAGACCTCCAACAGATCTTCATACTAA
ACCCAAGCGACTCAAACATACCCTTGATTGGACTAGCATTAGCTGCAACCGGAAAATCCG
CCCAATTTGGCCTCCACCCGTGACTTCCCTCTGCAATAGAAGGCCCAACTCCCGTCTCAG
CACTACTCCATTCAAGCACAATAGTGGTAGCAGGTATCTTCCTACTAATCCGTTTCTATC
CCCTCACAGAAAACAATAAATACATCCAATCTATTACATTATGCTTAGGAGCCATTACCA
CACTATTTACAGCAATATGCGCCCTCACCCAAAATGACATTAAAAAAATCATCGCCTTCT
CCACATCCAGTCAACTGGGCCTTATAATAGTAACTATTGGCATTAACCAACCTTACCTAG
CTTTCCTCCACATCTGTACCCACGCCTTTTTCAAAGCTATACTATTCATATGCTCCGGTT
CCATTATTCACAGCCTAAACGACGAACAAGATATTCGAAAAATAGGAGGCCTATTTAAAG
CCATGCCATTCACCACAACAGCCCTCATTGTTGGCAGTCTCGCACTAACAGGAATACCCT
TCCTCACAGGATTCTACTCCAAAGACCTAATCATCGAAGCCGCCAACACGTCTTATACCA
ACGCCTGAGCCCTTCTAATAACATTAATTGCCACCTCTTTCACAGCTATTTACAGCACCC
GTATTATTTTTTTCGCACTTCTAGGACAACCCCGATTCCCTACCCTAGTTAATATTAACG
AAAACAACCCCCTTCTGATCAACTCTATCAAACGCTTACTAATTGGAAGCCTCTTCGCAG
GATACATCATTTCCAACAATATTCCTCCAACAACAATTCCCCAAATAACTATGCCCTACT
ACCTAAAAACAACAGCCCTAATTGTTACAATCCTAGGCTTCATCTTAGCCCTAGAAATCA
GTAATATAACTAAAAATCTAAAATATCACTACCCCTCAAACGCCTTCAAGTTCTCAACCT
TGCTAGGGTATTTCCCCACAATTATACATCGCCTAGCTCCATACATAAATTTATCAATAA
GCCAAAAATCAGCATCCTCCCTTCTAGACCTAATCTGACTAGAAGCCATCCTACCAAAAA
CCATCTCACTCGCCCAAATAAAAGCATCTACCCTGGTCACAAACCAAAAAGGCCTGATCA
AACTATATTTCCTCTCCTTCTTAATCACAATCCTTATCAGCATAATCTTATTTAATTTCC
ACGAGTAATTTCTATAATAACCACAACACCAATTAATAAAGACCACCCAGTTACAATAAC
TAATCAGGTACCATAACTGTATAAAGCCGCAATCCCTATGGCCTCTTCACTAAAGAACCC
AGAATCCCCTGTATCATAAATCACCCAATCCCCTAAACCATTAAACTCAAACACAACCTC
AACTTCTTTATCCTTTAATACATAATAGACCATAAAGAACTCCATCAACAAGCCAGTAAC
AAATGCCCCTAAAACAGCCTTATTAGAAAGCCAAATTTCAGGATACTGTTCTGTAGCCAT
AGCCGTTGTATAACCAAAAACTACCATCATACCTCCCAAATAAATTAAAAAGACCATCAA
CCCCAAAAAGGATCCACCAAAATTCAATACAATTCCACAGCCAACCCCACCACTCACAAT
TAACCCTAACCCCCCATAAATAGGTGAAGGTTTCGAAGAAAACCCCACAAAACCTATCAC
GAAAATAACGCTTAGAATAAATACAATGTATAGTATCATTATTCTTACATGGAATCTAAC
CATGACTAATGATATGAAAAACCATCGTTGTCATTCAACTACAAGAACACTAATGACTAA
CATTCGAAAGTCCCACCCACTAATAAAAATTGTAAACAATGCATTCATCGACCTTCCAGC
CCCATCAAACATTTCATCATGATGAAATTTCGGTTCCCTCCTGGGAATCTGCCTAATCCT
ACAAATCCTCACAGGCCTATTCCTAGCAATACACTACACATCCGACACAACAACAGCATT
CTCCTCTGTTACCCATATCTGCCGAGACGTGAACTACGGCTGAA-TCATCCGATACATAC
ACGCAAACGGAGCTTCAATGTTTTTTATCTGCTTATATATGCACGTAGGACGAGGCTTAT
ATTACGGGTCTTACACTTTTCTAGAAACATGAAATATTGGAGTAATCCTTCTGCTCACAG
TAATAGCCACAGCATTTATAGGATACCTCCTACCATGAGGACAAATATCATTCTGAGGAG
CAACAGTCATCACCAACCTCTTATCAGCAATCCCATACATCGGCACAAATTTAGTCGAAT
GAATCTGAGGCGGATTCTCAGTAGACAAAGCAACCCTTACCCGATTCTTCGCTTTCCATT
TTATCCTTCCATTTATCATCATAGCAATTGCCATAGTCCACCTACTATTCCTCCACGAAA
CAGGCTCCAACAACCCAACAGGAATTTCCTCAGACGTAGACAAAATCCCATTCCACCCCT
ACTATACCATTAAGGACATCTTAGGGGCCCTCTTACTAATTCTAGCTCTAATACTACTAG
TACTATTCGCACCCGACCTCCTCGGAGACCCAGATAACTACACCCCAGCCAATCCACTCA
ACACACCCCCTCACATCAAACCCGAGTGATACTTCTTATTTGCATACGCAATCTTACGAT
CAATCCCCAACAAACTAGGAGGAGTACTAGCCCTAGCCTTCTCTATCCTAATTCTTGCTC
TAATCCCCCTACTACACACCTCCAAACAACGAAGCATAATATTCCGACCACTCAGCCAAT
GCCTATTCTGAGCCCTAGTAGCAGACCTATTGACACTCACATGAATTGGAGGACAACCAG
TCGAACACCCATATATCACCATCGGACAACTAGCATCTGTCCTATACTTTCTCCTCATCC
TAGTGCTAATACCAACGGCCGGCACAATCGAAAACAAATTACTAAAATGAAGACAGGTCT
TTGTAGTACATCTAATATACTGGTCTTGTAAACCAGAGAAGGAGAACAACTAACCTCCCT
AAGACTCAAGGAAGAAACTGCAGTCTCACCATCAACCCCCAAAGCTGAAGTTCTATTTAA
ACTATTCCCTGAACACTATTAATATAGTTCCATAAATACAAAGAGCCTTATCAGTATTAA
ATTTATCAAAAATCCCAATAACTCAACACAGAATTTGCACCCTAACCAAATATTACAAAC
ACCACTAGCTAACAT--AACACG-CCCATACACAGACCAC--------AGAATGAATTAC
CTACGCAAGGGG--TAATGTACATAACATTAATGTAATAAAGACATAATATGTATATAGT
ACATTAAATTATATGCCCCATGCATATAAGCAAGCACATGACCTCTA-TAGCAGTACATA
ATACATATAATTATTGACTGTACATAATACATT-ATGTCAAATTCATTCTTGATAGTATA
TCTATTATATATTCCTTACCATTAGATCACGAGCTTAATTACCATGCCGCGTGAAACCAG
CAACCCGCTAGGCAG-GGATCCCTCTTCTCGCTCCGGGCCCATAAACCGTGGGGGTCGCT
ATCCAATGAATTTTACCAGGCATCTGGTTCTTTCTTCAGGGCCATCTCATCTAAAACAGT
CCATTCTTTCCTCTTAAATAAGACATCTCGATGG
[11] EU177862_Bos_T5_Italy_valdostana_0
ACTAATGGCTAATCAGCCCATGCTCACACATAACTGTGCTGTCATACATTTGGTATTTTT
TTATTTTGGGGGATGCTTGGACTCAGCTATGGCCGTCAAAGGCCCTGACCCGGAGCATCT
ATTGTAGCTGGACTTAACTGCATCTTGAGCACCAGCATAATGGTAAGCATGGACA-TTAC
AGTCAATGGTCACAGGACATAAATTATATTATATATCCCCCC----TTC-ATAAAAATTT
-CCCCCTTAAATATCTACCACCACTTTTAACAGACTTTTCCCTAGATACTTATTTAAATT
TTTCACGCTTTCAATACTCAATTTAGCACTCCAAACAAAGTCAATATATAAACGCA-GG-
CCCCCCCCCCCC--------GTTGATGTAGCTTAA-CCCAAAGCAAGGCACTGAAAATGC
CTAGATGAGT-CTCCCAACTCCATAAACACATAGGTTTGGTCCCAGCCTTCCTGTTAACT
CTTAATAAACTTACACATGCAAGCATCTACACCCCAGTGAGAATGCCCTCTAGGTTATTA
AAACTAAGAGGAGCTGGCATCAAGCACACACCCTGTAGCTCACGACGCCTTGCTTAACCA
CACCCCCACGGGAAACAGCAGTGACAAAAATTAAGCCATAAACGAAAGTTTGACTAAGTT
ATATTAATT-AGGGTTGGTAAATCTCGTGCCAGCCACCGCGGTCATACGATTAACCCAAG
CTAACAGGAGTACGGCGTAAAACGTGTTAAAGCACCATACCAAATAGGGTTAAATTCTAA
CTAAGCTGTAAAAAGCCATGATTAAAATAAAAATAAATGACGAAAGTGACCCTACAATAG
CCGACGCACTATAGCTAAGACCCAAACTGGGATTAGATACCCCACTATGCTTAGCCCTAA
ACACAGATAATTACATAAACAAAATTATTCGCCAGAGTACTACTAGCAACAGCTTAAAAC
TCAAAGGACTTGGCGGTGCTTTATATCCTTCTAGAGGAGCCTGTTCTATAATCGATAAAC
CCCGATAAACCTCACCAATTCTTGCTAATACAGTCTATATACCGCCATCTTCAGCAAACC
CTAAAAAGGAAAAAAAGTAAGCGTAATTATGATACATAAAAACGTTAGGTCAAGGTGTAA
CCTATGAAATGGGAAGAAATGGGCTACATTCTCTACACCAAGAGAATCAA-GCACGAAAG
TTATTATGAAA-CCAATAACCAAAGGAGGATTTAGCAGTAAACTAAGAATAGAGTGCTTA
GTTGAATTAGGCCATGAAGCACGCACACACCGCCCGTCACCCTCCTCAAATAGATTCAGT
GCATCTAACCCTATTTAAACGCACTAGCTACATGAGAGGAGACAAGTCGTAACAAGGTAA
GCATACTGGAAAGTGTGCTTGGATAAATCAAGATATAGCTTAAACAAAGCATCCAGTTTA
CACCTAGAAGACTTCATTCATTATGAATATCTTGAACTAGACCTAGCCC-AAA--GATAC
CCT-CTC-GACTAAACAACCAAGATAGAATAAAACAAAACATTTAATCCCAATTTAAAGT
ATAGGAGATAGAAATCTAAG-TACGGCGCTATAGAGAAAGTACCGCAAGGGAACGATGAA
AG---AAAAAAACTAAAAGTATAAAAAAGCAAAGATTACCCCTTGTACCTTTTGCATAAT
GAATTAACTAGTATAAGACTTAACAAAATGAATTTTAGCTAAGCAGCCCGAAACCAGACG
AGCTACTCACAAACAGTTTACCAAGAACTAACTCATCTATGTGGCAAAATAGTGAGAAGA
TTTGTAAGTAGAGGTGACATGCCTAACGAGCCTGGTGATAGCTGGTTGTCCAGAAAATGA
ATCTAAGTTCAGCTTTAAAGATACC-AAAAATTCAAATAAACCCCACTGTAG-CTTTAAA
AGTTAGTCTAAAAAGGTACAGCCTTTTAGAAACGGATACAACCTTGACTAGAGAGTAAAA
TTTAACACTACCATAGTAGGCCTAAAAGCAGCCATCAATTAAGAAAGCGTTAAAGCTCAA
CAACAAAAATTAAATAGATTCCAACAACAAATGATTAACTCCTAGCCCCAATACTGGACT
AATCTATTATAGAATAGAAGCAATAATGTTAATATGAGTAACAAGAAAAATTTTCTCCTT
GCATAAGTCTAAGTCAGTGCCTGATAATACTCTGACCACTAACAGTCAATAAAAATAATC
CAACAATAAACAATTTATTGATTATACTGTTAACCCAACACAGGAGTGCATCTAAGGAAA
GATTAAAAGAAGTAAAAGGAACTCGGCAAACACAAACCCCGCCTGTTTACCAAAAACATC
ACCTCC-AGCATTCCCAGTATTGGAGGCATTGCCTGCCCAGTGACAACTGTTTAACGGCC
GCGGTATCCTGACCGTGCAAAGGTAGCATAATCATTTGTTCTCTAAATAAGGACTTGTAT
GAATGGCCGCACGAGGGTTTTACTGTCTCTTACTTCCAATCAGTGAAATTGACCTTCCCG
TGAAGAGGCGGGAATGCACAAATAAGACGAGAAGACCCTATGGAGCTTTAACTAACCAAC
CCAAAG-AGAATAGATTTAACCATTAAGGAATAACAACAATCTCCATGAGTTGGTAGTTT
CGGTTGGGGTGACCTCGGAGAATAAAAAATCCTCCGAGCGATTTTAAAGACTAGACCCAC
AAGTCAAATCACTCTATCGCTCATTGATCCAAAAA-CTTGATCAACGGAACAAGTTACCC
TAGGGATAACAGCGCAATCCTATTCAAGAGTCCATATCGACAATAGGGTTTACGACCTCG
ATGTTGGATCAGGACATCCTGATGGTGCAACCGCTATCAAAGGTTCGTTTGTTCAACGAT
TAAAGTCCTACGTGATCTGAGTTCAGACCGGAGTAATCCAGGTCGGTTTCTATCTATTAC
GTATTTCTCCCAGTACGAAAGGACAAGAGAAATAAGGCCAACTTTAAATCAAGCGCCTTA
AGACAACCAATGATAACATCTCAACTGACAACACAA-AACCCTGCCCTAGAACAGGGCTT
AGTTAAGGTGGCAGAGCCCGGTAATTGCATAAAACTTAAACTTTTATATCCAGAGATTCA
AATCCTCTCCTTAACAAAATGTTCATAATTAACATCTTAATACTAATTATTCCCATCCTA
TTGGCCGTAGCATTCCTTACGTTAGTGGAACGAAAAGTTCTAGGCTATATACAACTCCGA
AAAGGTCCAAATGTCGTAGGTCCATATGGCCTACTTCAACCCATCGCCGATGCAATCAAA
CTTTTCATTAAAGAACCACTACGACCCGCTACATCTTCAGCCTCAATATTTATCCTAGCA
CCTATCATAGCTTTAGGCCTAGCCTTAACCATGTGAATTCCCCTACCAATACCCTATCCT
CTTATCAACATAAACCTAGGAGTCCTATTTATACTAGCCATATCAAGCCTAGCCGTATAC
TCCATTCTCTGATCAGGCTGAGCTTCCAACTCAAAATACGCACTAATCGGAGCCCTACGA
GCAGTAGCACAAACAATCTCATACGAAGTAACGCTAGCAATTATCCTGTTATCAGTACTC
CTAATAAGTGGGTCCTTTACCCTCTCCACATTAATTACTACACAAGAACAAATATGGTTA
ATCCTCCCAGCATGGCCTCTAGCAATAATATGATTTATCTCAACACTAGCAGAAACAAAC
CGAGCTCCATTTGATTTAACTGAAGGAGAATCAGAGCTAGTCTCGGGCTTCAACGTAGAA
TATGCAGCAGGACCATTTGCCCTCTTCTTCATAGCAGAGTACGCAAATATTATCATAATA
AATATCTTTACAGCAATTTTATTCCTAGGAACATCCCACAATCCACACATACCAGAACTC
TACACAATCAATTTTACCATTAAATCCCTACTGCTCACAATATCCTTCCTATGAATCCGA
GCATCCTACCCTCGATTTCGCTATGACCAACTAATACACTTACTATGAAAAAATTTTCTA
CCTCTGACACTAGCCCTGTGCATGTGACACGTATCCCTACCCATCCTTACATCAGGCATC
CCACCACAAACATAAGAAATATGTCTGACAAAAGAGTTACTTTGATAGAGTAAATAATAG
AGGTTCAAACCCTCTTATTTCTAGAACTATAGGAATCGAACCTACTCCTAAGAATCCAAA
ACTCTTCGTGCTCCCAATTACACCAAATTCTATTAGTAAGGTCAGCTAATTAAGCTATCG
GGCCCATACCCCGAAAATGTTGGTTTATACCCTTCCCGTACTAATAAACCCAATTATCTT
TATTATTATTCTACTAACCATTATACTAGGAACTATTATTGTCATAATCAGTTCTCACTG
ACTACTTGTCTGAATCGGGTTTGAAATAAATATACTCGCCATCATCCCCATCATAATAAA
AAATCACAACCCACGAGCTACAGAAGCATCAACTAAATATTTTTTGACTCAATCAACAGC
CTCAATACTACTAATAATAGCCGTCATCATTAACCTAATATTCTCAGGCCAATGAACCGT
AATAAAACTATTTAACCCAATAGCCTCAATACTTATAACGATAGCCCTAGCTATAAAACT
AGGAATAGCCCCATTTCACTTCTGAGTCCCAGAAGTAACACAGGGCATCCCCCTATCCTC
AGGCCTTATCCTACTGACATGACAAAAACTAGCACCTATATCTGTACTTTACCAAATCTT
CCCATCAATTAACCTAAACTTAATTCTAACCCTATCAGTTTTATCAATCCTAATTGGAGG
CTGAGGGGGACTAAACCAAACACAACTCCGAAAAATCATAGCCTACTCATCAATCGCTCA
TATAGGCTGAATAACAGCAGTACTACCATATAACCCCACCATAACATTGCTAAACTTAAT
TATCTATATCATTATAACTTCCACCATATTTACCATATTTATAGCCAATTCCACCACCAC
TACCCTGTCATTATCACACACATGAAATAAAACACCCATTATAACCGTCCTAATTCTTGC
CACTCTCCTATCCATAGGAGGACTCCCTCCCCTATCTGGGTTTATACCAAAATGAATAAT
CATCCAAGAGATAACAAAAAATAACAGCATCATTCTACCCACTTTCATAGCAATCACAGC
TCTACTAAACTTATATTTTTATATACGACTCACGTATTCTACCACACTAACAATATTTCC
CTCCACAAACAACATAAAAATAAAATGACAATTTCCCCTTATGAAAAAAATAACTTTTCT
ACCAACAATAGTCGTATTATCTACCATAATACTACCACTCACGCCAATACTATCAGTGTT
AGAATAGGAATTTAGGTTAAACAGACCAAGAGCCTTCAAAGCCCTAAGCAAGTACAATTT
ACTTAATTCCTGATAAGGATTGCAAGACTACACCTTACATCAATTGAATGCAAATCAACC
ACTTTAATTAAGCTAAATCCTCACTAGACTGGTGGGCTCCACCCCCACGAAACTTTAGTT
AACAGCTAAACACCCTAGCTAA-CTGGCTTCAATCTACTTCTCCCGCCGCAAG-AAAAAA
AAGGCGGGAGAAGCCCCGGCAGAATTGAAGCTGCTTCTCTGAATTTGCAATTCAACGTGT
AAATTCACCACAGGGCTTGGTAAAAAGAGGAGTCAAACCTCTATCTTTAGATTTACAGTC
TAATGCTTTGCTCAGCCATTTTACCCATGTTCATTAACCGCTGACTATTCTCAACCAACC
ATAAAGATATTGGTACCCTTTATCTACTATTTGGTGCTTGGGCCGGTATAGTAGGAACAG
CTCTAAGCCTTCTAATTCGCGCTGAATTAGGCCAACCCGGAACTCTGCTCGGAGACGACC
AAATCTACAACGTAGTTGTAACCGCACACGCATTTGTAATAATCTTCTTCATAGTAATAC
CAATCATAATTGGAGGATTCGGTAACTGACTTGTTCCCCTAATAATTGGTGCTCCCGATA
TAGCATTTCCCCGAATAAATAATATAAGCTTCTGACTCCTCCCTCCCTCATTCCTACTAC
TCCTCGCATCCTCTATAGTTGAAGCTGGGGCAGGAACAGGCTGAACCGTGTACCCTCCCT
TAGCAGGCAACCTAGCCCATGCAGGAGCTTCAGTAGATCTAACCATTTTCTCTTTACACT
TAGCAGGAGTTTCCTCAATTTTAGGAGCCATCAACTTCATTACAACAATTATCAACATAA
AGCCCCCCGCAATGTCACAATACCAAACCCCTCTGTTCGTATGATCCGTAATAATTACCG
CCGTACTACTACTACTCTCGCTCCCTGTATTAGCAGCCGGCATCACAATGCTATTAACAG
ACCGGAACCTAAATACAACCTTCTTCGACCCGGCAGGAGGAGGAGACCCTATTCTATATC
AACACTTATTCTGATTCTTTGGACACCCCGAAGTCTATATTTTAATCTTACCTGGGTTTG
GAATAATCTCTCATATCGTGACCTACTACTCAGGAAAAAAAGAACCATTCGGATATATGG
GAATAGTTTGGGCTATAATGTCAATCGGATTTCTAGGTTTCATCGTATGAGCCCACCATA
TATTCACTGTCGGAATAGACGTCGACACACGAGCCTACTTCACATCAGCCACTATAATTA
TTGCTATTCCAACCGGGGTAAAAGTCTTCAGCTGATTGGCAACACTTCATGGAGGTAATA
TCAAATGGTCTCCTGCTATAATGTGAGCCCTAGGCTTTATTTTCTTATTTACAGTAGGGG
GTTTAACTGGAATTGTCTTAGCCAACTCTTCCCTCGATATTGTTCTTCACGACACATACT
ACGTTGTCGCACATTTCCACTATGTTTTATCAATAGGAGCTGTATTTGCTATTATAGGGG
GATTTGTTCATTGATTCCCACTATTCTCAGGTTATACTCTCAACGATACATGAGCCAAAA
TCCACTTCGCAATTATATTTGTAGGCGTCAATATAACCTTCTTCCCACAACACTTTCTAG
GACTATCTGGCATGCCTCGACGATACTCCGACTACCCAGATGCATACACAATATGAAATA
CTATCTCATCAATAGGCTCATTCATTTCCCTAACAGCAGTTATACTAATAGTTTTCATCA
TCTGAGAAGCATTTGCATCTAAACGAGAAGTCTTGACTGTAGACTTAACCACGACAAATC
TAGAATGATTAAACGGATGCCCTCCACCATATCACACATTTGAAGAACCCACCTATGTTA
ACCTAAAATAAGAAAGGAAGGAATCGAACCCCCTACTATTGGTTTCAAGCCAACATCATA
ACCTCTATG--TCTCTCTCAATAAACGAGGTGTTAGT-AAAACATTATATAATTTTGTCA
AAGTTAAGTTACAAGTGAAAGTCCTGTACACCTCATATGGCATATCCCATACAACTAGGA
TTCCAAGATGCAACATCACCAATCATAGAAGAACTACTTCACTTTCATGACCACACGCTA
ATAATTGTCTTCTTAATTAGCTCATTAGTACTTTACATTATTTCACTAATACTAACGACA
AAGCTGACCCATACAAGCACGATAGATGCACAAGAAGTAGAGACAATCTGAACCATTCTG
CCCGCCATCATCTTAATTCTAATTGCTCTTCCTTCTTTACGAATTCTATACATAATAGAT
GAAATCAATAACCCATCTCTTACAGTAAAAACCATAGGACATCAGTGATACTGAAGCTAT
GAGTATACAGATTATGAGGACTTAAGCTTCGACTCCTACATAATTCCAACATCAGAATTA
AAGCCAGGGGAGCTACGACTATTAGAAGTCGATAATCGAGTTGTACTACCAATAGAAATA
ACAATCCGAATGTTAGTCTCCTCTGAAGACGTATTACACTCATGAGCTGTGCCCTCTCTA
GGACTAAAAACAGACGCAATCCCAGGCCGTCTAAACCAAACAACCCTTATATCGTCCCGT
CCAGGCTTATATTACGGTCAATGCTCAGAAATTTGCGGGTCAAACCACAGTTTCATACCC
ATTGTCCTTGAGTTAGTCCCACTAAAATACTTTGAAAAATGATCTGCGTCAATATTATAA
AATCACTAAGAAGCTATA-TAGC----ACTAACCTTTTAAGTTAGAGATTGAGAGCCATA
TACTCTCCTTGGTGACATGCCGCAACTAGACACGTCAACATGACTGACAATGATCTTATC
AATATTCTTGACCCTTTTTATCATCTTTCAACTAAAAGTTTCAAAACACAACTTTTATCA
CAATCCAGAACTGACACCAACAAAAATATTAAAACAAAACACCCCTTGAGAAACAAAATG
AACGAAAATTTATTTACCTCTTTTATTACCCCTGTAATTTTAGGTCTCCCTCTCGTAACC
CTTATCGTACTATTCCCAAGCCTACTATTCCCAACATCAAACCGACTAGTAAGCAATCGC
TTTGTAACCCTCCAACAATGAATACTTCAACTTGTATCAAAACAAATAATGAGTATCCAC
AATTCTAAAGGACAAACATGAACATTAATATTAATATCTCTGATCCTATTTATTGGATCA
ACAAACCTACTAGGCCTATTACCCCATTCATTCACACCAACAACACAACTATCAATAAAC
CTAGGCATAGCCATCCCCCTGTGAGCAGGAGCCGTAATTACAGGATTCCGCAATAAAACT
AAAGCATCACTTGCCCATTTCTTACCACAAGGAACACCCACTCCACTAATCCCAATACTA
GTAATTATTGAAACTATCAGCCTTTTTATTCAACCTATAGCCCTCGCCGTGCGGTTAACA
GCTAACATCACTGCAGGACACCTATTAATTCACCTAATCGGAGGAGCTACACTTGCACTA
ATAAGCATTAGCACTACAACAGCTCTAATTACATTCACCATTCTAATCCTACTAACAATT
CTAGAGTTTGCAGTAGCTATAATCCAAGCCTATGTATTCACTCTCCTAGTCAGCCTATAT
CTGCATGACAACACATAATGACACACCAAACTCATGCTTATCATATAGTAAACCCAAGCC
CTTGACCTCTTACAGGAGCTTTGTCTGCCCTCTTAATAACATCCGGCCTAACCATGTGAT
TTCACTTTAACTCAATAACCCTGCTAATAATTGGCCTAACAACAAATATACTAACAATAT
ACCAATGATGACGAGATGTTATCCGAGAAAGCACCTTCCAAGGGCACCATACCCCAGCTG
TCCAAAAAGGCCTCCGTTATGGAATAATTCTTTTTATTACCTCCGAAGTACTATTCTTTA
CCGGATTTTTCTGAGCTTTCTACCACTCAAGCCTCGCCCCCACCCCTGAACTAGGCGGCT
GCTGACCCCCAACAGGCATTCACCCACTAAACCCCCTAGAAGTCCCACTGCTCAACACCT
CTGTCCTATTGGCTTCCGGAGTTTCTATTACCTGAGCCCATCATAGTTTAATAGAAGGGG
ACCGAAAGCATATATTACAAGCCCTATTTATCACCATCACATTAGGAGTCTACTTCACAC
TACTACAAGCCTCAGAATACTATGAAGCACCTTTTACTATCTCCGACGGAGTTTACGGCT
CAACTTTTTTTGTAGCCACAGGCTTCCACGGCCTCCACGTCATCATTGGGTCCACCTTCT
TAATTGTCTGCTTCTTCCGCCAATTAAAATTTCATTTTACTTCTAACCACCACTTCGGCT
TTGAAGCCGCTGCCTGATACTGACATTTCGTAGACGTAGTCTGACTTTTCCTCTATGTTT
CTATCTATTGATGAGGCTCCTATTCTTTTAGTATTAACTAGTACAGCTGACTTCCAATCA
GCTAGTTTCGGTCTAGTCCGAAAAAGAATAATAAATTTAATACTAGCCCTCCTGACCAAT
TTTACACTAGCCACCCTACTCGTCATCATCGCATTCTGACTTCCCCAACTAAATGTATAC
TCTGAGAAAACAAGCCCATACGAATGTGGATTTGACCCCATAGGATCAGCCCGCCTTCCC
TTCTCTATAAAATTCTTTCTGGTAGCCATCACATTCCTCTTATTTGACCTAGAAATTGCA
CTCCTCCTACCACTGCCATGAGCCTCACAAACAGCAAATCTAAACACAATGCTTACCATA
GCCCTCTTCCTAATTATCCTCCTAGCTGTAAGCCTAGCCTATGAGTGAACTCAAAAAGGA
CTAGAATGAACCGAATATGGTACTTAGTTTAAAATAAAATAAATGATTTCGACTCATTAG
ATTATGATTTAATTCATAATTACCAAATGTCTATAGTATACATAAACATTATAATAGCAT
TCACAGTATCTCTTGTAGGACTACTAATATACCGATCCCACCTAATATCCTCCCTTCTAT
GCTTAGAAGGAATAATGCTATCCCTATTCGTTATAGCAGCCCTAACAATCCTCAACTCAC
ATTTTACATTAGCTAGCATAATACCTATTATCCTACTAGTCTTCGCAGCCTGTGAAGCAG
CCCTAGGTCTATCTCTACTAGTAATAGTATCAAATACATATGGTACTGATTATGTACAAA
ACCTCAACTTACTCCAATGCTAAAATACATTATTCCAACAATTATACTTATACCCCTAAC
CTGGTTATCAAAAAATAATATAATTTGGGTTAACTCCACAGCACACAGCCTTCTAATTAG
CTTTACAAGCCTCCTCCTCATAAACCAGTTTGGCGACAACAGCCTTAATTTTTCACTACT
ATTTTTCTCCGACTCCCTATCCACTCCACTACTAATTTTAACCATATGGCTCCTCCCTCT
AATACTAATAGCTAGCCAACATCATCTATCAAAAGAAAACCTAACCCGAAAAAAACTATT
TATTACTATGCTGATCTCACTACAACTATTCCTAATTATAACCTTTACCGCCATGGAACT
AATCTTGTTTTATATTCTATTTGAAG-CAACACT--AGT-CCCAACAC-TCATTATTAT-
--TACCCGATGAGGAAACCAAACA-GAACGCCTAAACGCCGGACTCTATTTCCTATTCTA
TACACTAGCTGGCTCCCTACCCCTATTAGTCGCACTAATTTATATCCAAAACACAGTAGG
ATCCCTAAATTTCCTAATATTACAGTACTGAGTACAACCTGTTCATAACTCTTGATCTAA
TGTCTTCATATGACTAGCATGTATAATAGCTTTCATAGTAAAAATACCACTATATGGCCT
CCACCTTTGACTACCTAAAGCTCACGTAGAAGCCCCCATCGCAGGCTCCATAGTCCTTGC
AGCAGTTCTACTAAAACTAGGGGGGTACGGTATGCTACGAATCACACTAATTCTAAACCC
TATGACCGACTTTATAGCATACCCATTCATTATACTCTCCCTATGAGGCATAATTATAAC
CAGCTCAATCTGCCTCCGTCAAACGGACCTAAAATCACTCATCGCATACTCCTCTGTAAG
CCACATAGCACTCGTTATCGTAGCCATCCTTATCCAGACACCTTGAAGCTACATAGGAGC
AACCGCCCTTATGATTGCCCACGGCCTCACATCCTCCATACTTTTCTGTCTAGCAAACTC
AAACTACGAACGAATCCACAGCCGAACCATAATTCTAGCTCGAGGCCTACAAACGCTCCT
TCCACTAATAGCCACCTGATGACTACTAGCAAGTCTAACCAACTTAGCTCTACCCCCAAC
AATCAACTTAATTGGAGAACTATTTGTAGTAATGTCAACCTTTTCATGATCTAACATTAC
AATTATTCTAATAGGAGTAAATATAGTAATCACCGCCC-TATATTCTCTATACATGCTAA
TTATAACCCAACGAGGAAAATATACCTACCACATTAATAATATCTCGCCTTCCTTTACAC
GGGAAAATGCACTCATATCATTACACATCCTACCCCTACTACTCCTAACCCTAAACCCAA
AAATTATTCTAGGACCTCTATACTGTAAATATAGTTTAACAAAAACATTAGATTGTGAAT
CTAACAATAGAAACTCA-TTACCTTCTTATTTACCGAAAAAGTATGCAAGAACTGCTAAT
TCTATGCTCCCATATCTAATAGTATGGCTTTTTCGAACTTTTAAAGGATAGTAGTTTATC
CGTTGGTCTTAGGAACCAAAAAATTGGTGCAACTCCAAATAAAAGTAATAAACATATTCT
CCTCACTCTCACTAGTTACTTTACTCTTACTAACTATACCCATTATAATAATAAGCTTTA
ACACCTACAAACCTTCCAACTACCCACTCTACGTAAAAACAGCTATCTCATACGCCTTCA
TTACCAGCATAATTCCCACAATAATATTTATCCACTCAGGCCAAGAACTAATTATTTCAA
ACTGACACTGACTAACCATCCAAACTCTTAAATTATCCCTCAGCTTTAAAATAGACTATT
TCTCAATAATATTTATCCCAGTAGCACTATTCGTCACATGATCTATTATAGAATTCTCAA
TATGATATATATACTCAGACCCCAATATTAACAAATTCTTCAAATATCTACTCCTATTCC
TCATTACTATGCTCATCCTTGTAACCGCAAACAACCTCTTCCAGCTATTCATTGGCTGAG
AAGGCGTCGGAATCATATCATTTCTACTCATCGGATGATGATACGGACGAGCAGATGCAA
ACACAGCAGCCCTACAAGCAATCTTATATAACCGCATCGGCGACATTGGTTTCATTTTAG
CAATAGCATGGTTCCTAACAAATCTCAATACCTGAGACCTCCAACAGATCTTCATACTAA
ACCCAAGCGACTCAAACATACCCTTGATTGGACTAGCATTAGCTGCAACCGGAAAATCCG
CCCAATTTGGCCTCCACCCGTGACTTCCCTCTGCAATAGAAGGCCCAACTCCCGTCTCAG
CACTACTCCATTCAAGCACAATAGTGGTAGCAGGTATCTTCCTACTAATCCGTTTCTATC
CCCTCACAGAAAACAATAAATACATCCAATCTATTACATTATGCTTAGGAGCCATTACCA
CACTATTTACAGCAATATGTGCCCTCACCCAAAATGACATTAAGAAAATCATCGCCTTCT
CCACATCCAGTCAACTGGGCCTTATAATAGTAACTATTGGCATTAACCAACCTTACCTAG
CTTTCCTCCACATCTGTACCCACGCCTTTTTCAAAGCTATACTATTCATATGCTCCGGTT
CCATTATTCACAGCCTAAACGACGAACAAGATATTCGAAAAATAGGAGGCCTATTTAAAG
CCATGCCATTCACCACAACAGCCCTCATTGTTGGCAGTCTCGCACTAACAGGAATACCCT
TCCTCACAGGATTCTACTCCAAAGACCTAATCATCGAAGCCGCCAACACGTCTTATACCA
ACGCCTGAGCCCTTCTAATAACATTAATTGCCACCTCTTTCACAGCTATTTACAGCACCC
GTATTATTTTTTTCGCACTTCTAGGACAACCCCGATTCCCTACCCTAGTTAATATTAACG
AAAACAACCCCCTTCTGATCAACTCTATCAAACGCTTACTAATTGGAAGCCTCTTCGCAG
GATACATCATTTCCAACAATATTCCTCCAACAACAATTCCCCAAATAACTATGCCCTACT
ACCTAAAAACAACAGCCCTAATTGTTACAATCCTAGGCTTCATCTTAGCCCTAGAAATCA
GTAATATAACTAAAAATCTAAAATATCACTACCCCTCAAACGCCTTCAAGTTCTCAACCT
TGCTAGGGTATTTCCCCACAATTATACATCGCCTAGCTCCATACATAAATTTATCAATAA
GCCAAAAATCAGCATCCTCCCTTCTAGACCTAATCTGACTAGAAGCCATCCTACCAAAAA
CCATCTCACTCGCCCAAATAAAAGCATCTACCCTGGTCACAAACCAAAAAGGCCTGATCA
AACTATATTTCCTCTCCTTCTTAATCACAATCCTTATCAGCATAATCTTATTTAATTTCC
ACGAGTAATTTCTATAATAACCACAACACCAATTAATAAAGACCACCCAGTTACAATAAC
TAATCAGGTACCATAACTGTATAAAGCCGCAATCCCTATGGCCTCTTCACTAAAGAACCC
AGAATCCCCTGTATCATAAATCACCCAATCCCCTAAACCATTAAACTCAAACACAACCTC
AACTTCTTTATCCTTTAATACATAATAGACCATAAAGAACTCCATCAACAAGCCAGTAAC
AAATGCCCCTAAAACAGCCTTATTAGAAAGCCAAATTTCAGGATACTGTTCTGTAGCCAT
AGCCGTTGTATAACCAAAAACTACCATCATACCTCCCAAATAAATTAAAAAGACCATCAA
CCCCAAAAAGGATCCACCAAAATTCAATACAATTCCACAGCCAACCCCACCACTCACAAT
TAACCCTAACCCCCCATAAATAGGTGAAGGTTTCGAAGAAAACCCCACAAAACCTATCAC
GAAAATAACGCTTAGAATAAATACAATGTATAGTATCATTATTCTTACATGGAATCTAAC
CATGACTAATGATATGAAAAACCATCGTTGTCATTCAACTACAAGAACACTAATGACTAA
CATTCGAAAGTCCCACCCACTAATAAAAATTGTAAACAATGCATTCATCGACCTTCCAGC
CCCATCAAACATTTCATCATGATGAAATTTCGGTTCCCTCCTGGGAATCTGCCTAATCCT
ACAAATCCTCACAGGCCTATTCCTAGCAATACACTACACATCCGACACAACAACAGCATT
CTCCTCTGTTACCCATATCTGCCGAGACGTGAACTACGGCTGAA-TCATCCGATACATAC
ACGCAAACGGAGCTTCAATGTTTTTTATCTGCTTATATATGCACGTAGGACGAGGCTTAT
ATTACGGGTCTTACACTTTTCTAGAAACATGAAATATTGGAGTAATCCTTCTGCTCACAG
TAATAGCCACAGCATTTATAGGATACGTCCTACCATGAGGACAAATATCATTCTGAGGAG
CAACAGTCATCACCAACCTCTTATCAGCAATCCCATACATCGGCACAAATTTAGTCGAAT
GAATCTGAGGCGGATTCTCAGTAGACAAAGCAACCCTTACCCGATTCTTCGCTTTCCATT
TTATCCTTCCATTTATCATCATAGCAATTGCCATAGTCCACCTACTATTCCTCCACGAAA
CAGGCTCCAACAACCCAACAGGAATTTCCTCAGACGTAGACAAAATCCCATTCCACCCCT
ACTATACCATTAAGGACATCTTAGGGGCCCTCTTACTAATTCTAGCTCTAATACTACTAG
TACTATTCGCACCCGACCTCCTCGGAGACCCAGATAACTACACCCCAGCCAATCCACTCA
ACACACCCCCTCACATCAAACCCGAGTGATACTTCTTATTTGCATACGCAATCTTACGAT
CAATCCCCAACAAACTAGGAGGAGTACTAGCCCTAGCCTTCTCTATCCTAATTCTTGCTC
TAATCCCCCTACTACACACCTCCAAACAACGAAGCATAATATTCCGACCACTCAGCCAAT
GCCTATTCTGAGCCCTAGTAGCAGACCTACTGACACTCACATGAATTGGAGGACAACCAG
TCGAACACCCATATATCACCATCGGACAACTAGCATCTGTCCTATACTTTCTCCTCATCC
TAGTGCTAATACCAACGGCCGGCACAATCGAAAACAAATTACTAAAATGAAGACAGGTCT
TTGTAGTACATCTAATATACTGGTCTTGTAAACCAGAGAAGGAGAACAACTAACCTCCCT
AAGACTCAAGGAAGAAACTGCAGTCTCACCATCAACCCCCAAAGCTGAAGTTCTATTTAA
ACTATTCCCTGAACACTATTAATATAGTTCCATAAATACAAAGAGCCTTATCAGTATTAA
ATTTATCAAAAATCCCAATAACTCAACACAGAATTTGCACCTTAACCAAATATTACAAAC
ACCACTAGCTAACAT--AACACG-CCCATACACAGACCAC--------AGAATGAATTAC
CTACGCAAGGGG--TAATGTACATAACATTAATGTAATAAAGACATAATATGTATATAGT
ACATTAAATTATATGCCCCATGCATATAAGCAAGTACATGACCTCTA-TAGCAGTACATA
ATACATATAATTATTGACTGTACATAGTACATT-ATGTCAAATTCATTCTTGATAGTATA
TCTATTATATATTCCTTACCATTAGATCACGAGCTTAATTACCATGCCGCGTGAAACCAG
CAACCCGCTAGACAG-GGATCCCTCTTCTCGCTCCGGGCCCATAAACCGTGGGGGTCGCT
ATCCAATGAACTTTACCAGGCATCTGGTTCTTTCTTCAGGGCCATCTCATCTAAAACGGT
CCATTCTTTCCTCTTAAATAAGACATCTCGATGG
[12] JN632602_Bison_bonasus_0
ACTAATGGCTAATCAGCCCATGCTCACACATAACTGTGCTGTCATACATTTGGTATTTTT
TTATTTTGGGGGATGCTTGGACTCAGCTATGGCCGTCAAAGGCCCCGACCCGGAGCATAT
ATTGTAGCTGGACTTAACTGCATCTTGAGCACCAGCATAATGGTAAGCGTGGACA-TTAC
AGTCAATGGTTACAGGACATA-ATTATATTATATATCCCCCCCC---TC-GTAAAAAT-C
CCCCCCTTAAATATCTACCACCACTTTTAACAGACTTTCCCCTAGTTGCTTATTTAAATT
TTTCACACTTCCAATACTCAAATTAACACTCAAAATAAAGTCAATATATAAGCGC--GGC
CCCCCCCCCCC---------GTTGATGTAGCTTAA-CCCAAAGCAAGGCACTGAAAATGC
CTAGATGAGT-CTCCCAACTCCATAAACACATAGGTTTGGTCCCAGCCTTCCTGTTAACT
CTTAATAAACTTACACATGCAAGCATCCACACCCCAGTGAGAATGCCCTCTAGGTTATTA
AAACTAAGAGGAGCTGGCATCAAGCACACACCCTGTAGCTCACGACGCCTTGCTTAACCA
CACCCCCACGGGAAACAGCAGTGACAAAAATTAAGCCATAAACGAAAGTTTGACTAAGTT
ATATTAATT-AGGGTTGGTAAATCTCGTGCCAGCCACCGCGGTCATACGATTAACCCAAG
CTAACAGGAGTACGGCGTAAAACGTGTTAAAGCACCATACCAAATAGGGTTAAATTCTAA
TTAAGCTGTAAAAAGCCATGATTAAGATAAAAATAAATGACGAAAGTGACCCTACAATAG
CCGATGCACTATAGCTAAGACCCAAACTGGGATTAGATACCCCACTATGCTTAGCCCTAA
ACACAGATAATTATATAAACAAAATTATTCGCCAGAGTACTACCAGCAACAGCTTAAAAC
TCAAAGGACTTGGCGGTGCTTTATATCCTTCTAGAGGAGCCTGTTCTATAATCGATAAAC
CCCGATAAACCTCACCAGTTCTTGCTAATACAGTCTATATACCGCCATCTTCAGCAAACC
CTAAAAAGGAAAAAAAGTAAGCGCAACCATGATACATAAAAACGTTAGGTCAAGGTGTAA
CCTATGAAATGGGAAGAAATGGGCTACATTCTCTACACTAAGAGAACCAA-ACACGAAAG
TTATTATGAAA-CCAATAACCAAAGGAGGATTTAGCAGTAAACTAAGAATAGAGTGCTTA
GTTGAATTAGGCCATGAAGCACGCACACACCGCCCGTCACCCTCCTCAAATGGATTTAAT
GTATCTAACCTTATTTAAACACACTAGTTACATGAGAGGAGACAAGTCGTAACAAGGTAA
GCATACTGGAAAGTGTGCTTGGATAAACCAAGATATAGCTTAAACAAAGCATCCAGTTTA
CACCTAGAAGACTTCATTCATTATGAATATCTTGAACTAAACCTAGCCC-AAA--GATAC
CCTA-TT-AACTAAACAACCAAGATAGAATAAAACAAAACATTTATTCCCAATTTAAAGT
ATAGGAGATAGAAATCTAAG-TACGGCGCTATAGAGAAAGTACCGCAAGGGAACGATGAA
AG----AAAAAACTAAAAGTATAAAAAAGCAAAGATTACCCCTTGTACCTCTTGCATAAT
GAATTAACTAGTATAAGACTTAACAAAATGAATTTTAGCTAAGCAGCCCGAAACCAGACG
AGCTACTCACAAACAGTTTACCAAGAACTAACTCATCTATGTGGCAAAATAGTGAGAAGA
TTTGTAAGTAGAGGTGACACGCCTAACGAGCCTGGTGATAGCTGGTTGTCCAGAAAATGA
ATCTAAGTTCAGCTTTAAAGATACCAAAAAATTTAATTAAATCTTACTGTAA-CTTTAAA
AGTTAGTCTAAAAAGGTACAGCCTTTTAGAAACGGATACAACCTTAACTAGAGAGTAAAA
TTTAACACTACCATAGTAGGCCTAAAAGCAGCCACCAATTAAGAAAGCGTTAAAGCTCAA
CAACAAAAATTAAATAGATCCCAATAATAAATAATCAACTCCTAGCCCCAATACTGGACT
AATCTATTATAAAATAGAAGCAATAATGTTAATATGAGTAACAAGAAAAACTTTCTCCTC
GCATAAGTCTAAGTCAGTGCCTGATAATATTCTGACCACTAACAGCTAATAAAAATAACC
CAACAATAAATAATTTATTAGTTATACTGTTAATCCAACACAGGAGTGCATCTAAGGAAA
GATTAAAAGAAGTAAAAGGAACTCGGCAAACACAAACCCCGCCTGTTTACCAAAAACATC
ACCTCC-AGCATCCCCAGTATTGGAGGCATTGCCTGCCCAGTGACAACTGTTTAACGGCC
GCGGTATCCTGACCGTGCAAAGGTAGCATAATCATTTGTTCTCTAAATAAGGACTTGTAT
GAATGGCCACACGAGGGTTTTACTGTCTCTTACTTCCAATCAGTGAAATTGACCTTCCCG
TGAAGAGGCGGGAATACACAAATAAGACGAGAAGACCCTATGGAGCTTTAACTAACCAAC
CCAAAG-AAAATAAATTTAACCATTAAGGAATAACAACAATCTTCATGAGTTGGTAGTTT
CGGTTGGGGTGACCTCGGAGAATAAAAAAACCTCCGAACGATTTAAAAAACTAGACCCAC
AAGTCAAATCACTCTATCGCTCATTGATCCAAAAA-CTTGATCAACGGAACAAGTTACCC
TAGGGATAACAGCGCAATCCTATTCAAGAGTCCATATCGACAATAGGGTTTACGACCTCG
ATGTTGGATCAGGACATCCTGATGGTGCAACCGCTATCAAAGGTTCGTTTGTTCAACGAT
TAAAGTCCTACGTGATCTGAGTTCAGACCGGAGCAATCCAGGTCGGTTTCTATCTATTAC
GTATTTCTCCCAGTACGAAAGGACAAGAGAAATAAGGCCAACTTTAAATTAAGCGCCTTA
AGACAACCAATGACAGCATCTCAATTAATGACACAA-AACCCTGCCCTAGAACAGGGCCT
AGTTAAGGTGGCAGAGTCCGGTAATTGCGTAAAACTTAAACTTTTATATCCAGAGATTCA
AATCCTCTCCTTAACAAAATGTTCATAATTAACATCTTGATACTAATCATTCCCATCCTA
TTGGCCGTAGCATTCCTTACATTAGTGGAACGAAAAGTTCTAGGCTACATACAACTCCGA
AAAGGCCCAAATGTCGTAGGTCCATACGGCCTACTTCAACCCATCGCCGATGCAATCAAA
CTTTTCACTAAAGAACCACTACGACCCGCCACATCCTCAGCCTCAATATTTATCCTAGCA
CCCATCATAGCTCTAGGCCTAGCCCTAACCATGTGAATTCCTCTACCAATACCCTATCCC
CTTATTAACATAAACCTAGGAATCCTATTTATACTAGCTATATCAAGCCTAGCCGTATAC
TCTATTCTCTGATCAGGCTGAGCCTCCAACTCAAAATATGCACTAATCGGAGCCCTACGA
GCAGTAGCACAAACAATCTCCTATGAAGTAACACTAGCAATCATCCTATTATCAGTACTC
CTAATAAGTGGATCCTTTACCCTCTCCACATTAATTATTACACAAGAACAAATATGACTA
ATTCTCCCAGCATGACCTCTGGCAATAATATGATTTATCTCAACATTAGCAGAAACAAAC
CGAGCTCCATTTGATCTAACTGAAGGAGAATCAGAGCTAGTCTCGGGTTTCAACGTAGAA
TATGCAGCAGGACCATTTGCCCTCTTCTTTATAGCAGAATACGCAAACATCATCATGATA
AACATCTTTACAGCAATTTTATTCCTAGGAACATCTTACAACCCACACATACCAGAACTC
TACACAATCAACTTTATCATCAAATCCCTGCTACTCACAATATCATTTCTATGAATCCGA
GCATCCTACCCTCGATTCCGCTATGACCAACTAATACACCTATTATGAAAAAATTTTCTA
CCCCTAACACTAGCCCTATGCATGTGACACGTATCACTACCCATCCTTACATCAGGCATC
CCGCCACTGACATAAGAAATATGTCTGACAAAAGAGTTACTTTGATAGAGTAAATAATAG
AGGTTCAAACCCTCTTATTTCTAGAACTATAGGAATTGAACCTACTCCTAAGAATCCAAA
ACTCTCCGTGCTCCCAATTACACCAAATTCTATAAGTAAGGTCAGCTAATTAAGCTATCG
GGCCCATACCCCGAAAATGTTGGTTTATACCCTTCCCGTACTAATAAACCCAATCATCTC
TATTATCATTCTATCAACTATTATACTAGGAACCATTATCGTCATAATCAGTTCTCACTG
ACTACTTGTCTGAATCGGATTTGAAATAAATATACTCGCCATCATCCCTATCATAATAAA
AAATCATAACCCACGAGCTACAGAAGCATCAACTAAATATTTTCTAACTCAATCAACAGC
CTCAATACTACTAATAATAGCCGTCATCATCAATCTAATATTCTCAGGCCAATGAACCGT
AATAAAACTATTTAACCCAATAGCCTCAATACTTATAACAATAGCCCTAGCTATGAAACT
AGGAATAGCCCCATTTCACTTCTGAGTCCCAGAAGTAACACAAGGTATCCCCCTATTCTC
AGGCCTAATCCTACTGACATGACAGAAACTAGCACCTATATCTGTACTTTACCAAATCTT
CCCATCAATTAACCTAAACCTGATTCTAACCCTATCAATTTTATCAATCCTAATTGGAGG
CTGAGGAGGACTAAACCAAACACAACTCCGAAAAATCATAGCCTATTCATCAATTGCTCA
CATAGGCTGAATAACAGCAGTACTACCATACAACCCCACTATAACACTACTAAACTTAAC
TATCTATATTATTATAACTTCCACCATATTCACCATATTCATGGCCAACTCCACCACCAC
CACCCTGTCAYTATCACACACATGAAATAAAATACCCATTATAACTATCCTAATTCTTGC
TACCCTCCTATCCATAGGAGGACTCCCTCCCCTATCTGGGTTCATACCAAAATGAATAAT
CATCCAAGAAATAACAAAAAACAACAACATTATTCTACCTACTTTCATAGCAATCACAGC
TCTACTAAACTTATATTTTTACATACGACTCACATACTCTACCACACTAACAATGTTCCC
CTCTACAAACAACATAAAAATAAAATGACAATTCCCCCTTATGAAAAAAATAACTCTCCT
ACCAACAATAGTCGTATTATCTACCATAACACTACCACTCACACCAATACTATCAGTATT
AGAATAGGAATTTAGGTTAAACAGACCAAGAGCCTTCAAAGCCCTAAGCAAGTATAATTT
ACTTAATTCCTGATAAGGATTGCAAGACTACACCTTACATCAATTGAATGCAAATCAACC
ACTTTAATTAAGCTAAATCCTCACTAGACTGGTGGGCCCTACCCCCACGAAACTTTAGTT
AACAGCTAAACACCCTAATTAA-CTGGCTTCAATCTACTTCTCCCGCCGCAAG-AAAAAA
AAGGCGGGAGAAGCCCCGGCAGAATTGAAGCTGCTTCTCTGAATTTGCAATTCAACGTGT
AAACTCACCACAGGGCTTGGTAAAAAGAGGAGTCAAACCTCTGTCTTTAGATTTACAGTC
TAATGCTTTACTCAGCCATTTTACCCATGTTCATTAACCGCTGACTATTCTCAACCAACC
ATAAAGATATCGGTACCCTTTACCTACTATTTGGTGCCTGGGCCGGTATAGTAGGAACAG
CCCTAAGCCTTCTAATTCGCGCTGAATTAGGTCAACCCGGAACTCTACTCGGAGACGACC
AAATCTACAACGTAGTTGTAACCGCACACGCATTTGTAATAATCTTCTTTATAGTAATGC
CAATCATAATTGGAGGGTTCGGTAATTGACTTGTTCCCCTAATAATTGGTGCCCCCGATA
TGGCGTTTCCCCGAATAAATAATATAAGCTTTTGACTCCTTCCTCCCTCATTTCTATTAC
TCCTCGCATCCTCTATAGTTGAAGCTGGGGCAGGAACAGGCTGAACCGTATACCCTCCCT
TAGCAGGCAACCTAGCCCATGCAGGAGCCTCAGTAGATCTAACTATCTTCTCTTTACACT
TAGCAGGGGTTTCCTCAATTTTAGGAGCCATCAACTTCATTACAACAATTATCAACATAA
AGCCCCCCGCAATGTCACAATACCAAACCCCTCTATTCGTATGATCTGTAATAATTACCG
CTGTACTATTACTCCTCTCACTCCCTGTGCTAGCAGCCGGCATCACGATGTTGCTAACGG
ACCGGAACCTAAACACAACTTTCTTCGACCCGGCAGGAGGAGGAGACCCCATTCTATACC
AACACCTATTCTGATTCTTTGGGCATCCTGAAGTCTATATTTTAATTTTACCTGGATTTG
GAATAATCTCCCATATTGTAACCTACTACTCAGGAAAAAAGGAACCATTCGGATATATAG
GAATAGTTTGGGCTATAATGTCAATCGGATTTTTAGGCTTCATCGTATGAGCTCACCATA
TATTCACAGTCGGAATAGATGTCGACACACGAGCCTACTTCACATCAGCCACTATAATTA
TTGCTATCCCAACCGGTGTAAAGGTCTTCAGCTGACTAGCAACACTTCATGGAGGTAATA
TTAAGTGATCTCCTGCTATAATGTGAGCCCTAGGCTTTATTTTCTTATTTACAGTAGGAG
GTTTAACTGGAATTGTCTTAGCCAACTCTTCTCTCGATATTGTTCTTCACGACACATACT
ACGTTGTCGCACATTTCCACTATGTTTTATCAATAGGAGCTGTATTTGCTATTATAGGGG
GATTTGTCCATTGATTCCCACTATTCTCAGGCTATACTCTCAACGATACATGAGCCAAAA
TCCACTTCGCAATCATATTTGTAGGCGTCAATATAACCTTCTTCCCACAACACTTTCTAG
GACTATCCGGCATGCCTCGACGATACTCCGACTACCCAGATGCATATACAATATGAAATA
CTATCTCATCAATAGGCTCATTTATTTCTTTAACAGCAGTTATACTAATAGTTTTCATCA
TCTGAGAAGCATTTGCATCTAAACGAGAAGTCTTAACTGTAGACTTAACCACGACAAATC
TAGAATGATTAAATGGGTGTCCTCCACCATACCACACATTTGAAGAACCCACCTATGTCA
ATCTAAAATAAGAAAGGAAGGAATCGAACCCCCTATTATTGGTTTCAAGCCAACATCATA
GCCTCTATG--TCTCTCTCAATAAGCGAGGTGTTAGT-AAAACATTATATAACTTTGTCA
AAGTTAAGTTACAAGTGAAAGCCCTGTACACCTCATATGGCATATCCCATACAACTAGGC
TTCCAAGATGCAACATCACCAATCATAGAGGAACTACTTCACTTTCATGATCACACACTA
ATAATTGTCTTCTTAATTAGCTCATTAGTACTTTACATTATTTCACTAATACTAACAACA
AAGCTGACTCATACGAGCACAATAGATGCACAAGAAGTAGAGACAATCTGAACTATTCTG
CCCGCTATTATCTTAATTCTAATTGCTCTTCCTTCTTTACGGATTTTATATATAATGGAT
GAAATCAATAACCCATCCCTTACAGTAAAGACCATAGGACATCAATGATACTGAAGCTAT
GAATACACAGATTATGAGGACTTAAGCTTCGACTCCTACATAATTCCAACATCAGAATTA
AAGCCAGGGGAGCTACGACTATTAGAAGTCGATAATCGAGTTGTACTACCAATAGAAATA
ACAATCCGAATGCTAGTCTCCTCTGAAGACGTACTACACTCATGAGCCGTACCCTCTCTA
GGACTAAAAACAGACGCAATCCCAGGCCGTCTAAACCAAACAACCCTTATATCAACCCGT
CCAGGCCTATACTACGGTCAATGCTCAGAAATTTGCGGATCAAACCACAGTTTCATACCC
ATTGTCCTTGAGTTAGTTCCACTAAAGTATTTTGAAAAATGATCTGCGTCAATACTATAA
AATCACTAAGAAGCTATA-TAGC----ACTAACCTTTTAAGTTAGAGATTGAGAGCAATA
CACTCTCCTTAGTGACATGCCGCAACTAGACACGTCAACATGACTGACAATAATCTTATC
AATATTCTTGACCCTCTTTATCATCTTTCAATTAAAAATTTCAAAACACAACTTTTACTA
CAATCCAGAACTAACACCAACAAAAATATCAAAACAAAACACCCCTTGAGAAATAAAATG
AACGAAAATTTATTTGCCTCTTTTATTACCCCTATAATTTTAGGTCTCCCCCTCGTAACC
CTTATTGTACTATTCCCCAGCCTACTATTCCCAACATCAAATCGACTAGTAAGTAATCGC
TTTGTGACTCTCCAACAATGAATTCTCCAACTTGTATCAAAACAAATAATGAGCATTCAC
AATTCCAAAGGACAAACATGAACATTAATACTAATATCCCTAATCCTATTTATCGGATCA
ACAAACCTACTAGGCCTATTGCCTCATTCATTCACACCAACAACACAACTATCAATAAAC
CTAGGCATAGCCATTCCCCTATGAGCAGGAGCCGTAATCACAGGATTCCGCAATAAAACT
AAAGCATCACTTGCCCATTTCTTACCCCAAGGAACACCCACTCCTCTAATCCCAATACTA
GTAATTATTGAAACTATCAGCCTTTTTATCCAACCTATAGCCCTCGCCGTGCGGTTGACA
GCTAACATCACTGCAGGACACCTATTAATTCACTTAATTGGGGGAGCTACACTTGCACTA
ATAAGTATTAGCACTACAACAGCTCTAATTACATTCATCATTCTAATCCTACTAACAATT
CTAGAGTTTGCAGTAGCTATAATCCAAGCCTATGTATTCACTCTCCTAGTCAGCCTATAT
CTGCATGACAACACGTAATGACACACCAAACTCATGCTTATCACATAGTAAACCCAAGCC
CTTGACCTCTTACAGGAGCCTTGTCCGCCCTCTTAATAACATCCGGCTTAACCATGTGAT
TTCACTTTAACTCAACGACTCTATTAATAATTGGCCTAACAACAAATATACTAACAATAT
ATCAATGATGGCGGGATGTTATCCGAGAAAGCACCTTCCAAGGACATCATACCCCAGCTG
TCCAAAAAGGCCTCCGTTATGGAATAATCCTTTTTATTATCTCCGAAGTCTTATTCTTTA
CTGGATTTTTCTGAGCATTCTACCATTCAAGCCTCGCCCCCACTCCTGAACTAGGCGGCT
GCTGACCCCCAACAGGCATTCATCCACTAAACCCCCTAGAAGTTCCACTGCTTAACACCT
CTGTCCTACTGGCCTCCGGAGTTTCTATTACCTGAGCCCATCATAGCTTAATAGAAGGAG
ACCGAAAGCACATGTTACAAGCCCTGTTTATCACCATCACATTAGGGGTCTATTTTACAC
TACTACAAGCCTCAGAGTACTATGAAGCACCTTTTACTATCTCCGACGGAGTCTACGGCT
CAACTTTTTTCGTAGCCACAGGCTTCCACGGCCTCCACGTCATCATTGGATCCACCTTCT
TAATTGTCTGCTTCTTCCGCCAATTAAAATTTCATTTTACTTCTAACCACCACTTCGGCT
TTGAAGCCGCTGCCTGATACTGACATTTCGTAGATGTAGTCTGACTTTTCCTCTATGTTT
CTATCTATTGATGAGGCTCCTGTTCTTTTAGTATTAATTAGTACAGCTGACTTCCAATCA
GCTAGTTTCGGTCTAGCCCGAAAAAGAATAATAAATTTAATACTAGCCCTCCTGACCAAT
TTTACGCTGGCTACTCTACTTGTTATCATCGCATTCTGACTTCCCCAACTAAATACATAC
TCTGAAAAGACAAGTCCATACGAATGTGGATTTGACCCCATAGGATCAGCCCGTCTTCCC
TTCTCCATAAAATTTTTTCTAGTAGCCATCACATTTCTCTTATTTGACCTAGAAATCGCA
CTCCTTCTACCACTACCATGAGCCTCACAAACAACAAACTTAAACATAATACTTACCATA
GCCCTATTCCTAATTATTCTGCTAGCTGTAAGCCTAGCCTACGAGTGAACTCAAAAAGGA
CTAGAATGAACCGAATATGGTACTTAGTTTAAAATAAAATAAATGATTTCGACTCATTAG
ATTGTGATTCAATTTACAATTACCAAATGTCTATAGTATATATAAACATTATAATAGCAT
TCACAGTATCTCTTGCAGGACTACTAATATATCGATCCCACCTAATATCTTCCCTTCTGT
GCTTAGAAGGAATAATACTATCTCTGTTTGTTATAGCAGCCCTAACAATCCTCAATTCAC
ATTTTACATTAGCTAGCATAATACCCATCATCCTACTAGTCTTCGCAGCCTGCGAAGCAG
CCCTAGGTTTATCTCTACTAGTAATAGTATCAAATACATATGGTACTGATTATGTACAAA
ACCTCAACCTACTCCAATGCTAAAATACATTATTCCAACAATTATACTCATACCCCTAAC
CTGACTATCAAAAAATAGTATAATTTGGGTTAACTCCACAGCACACAGCCTTCTAATCAG
TTTTACAAGCCTTCTCCTTATAAACCAGTTTGGCGACAACAGCCTTAATTTTTCACCCAT
ATTTTTCTCCGACTCCCTATCCACTCCACTACTAATTTTAACCATATGACTCCTCCCCCT
AATACTAATAGCTAGCCAACATCACCTATCAAAAGAAAACCTAACCCGAAAAAAACTATT
TATCACCATGCTAATTTTACTACAACTATTTCTAATTATAACCTTTACCGCCATAGAACT
AATTTTCTTTTATATCCTATTTGAAG-CAACACT--AGT-CCCAACAC-TTATTATTAT-
--CACCCGATGGGGGAACCAAACA-GAACGCTTAAATGCCGGACTCTATTTCCTATTCTA
TACATTAGCTGGCTCCTTACCCCTATTAGTCGCACTAATTTATATCCAAAATACAGTAGG
ATCCCTAAACTTCCTAATACTCCAATACTGAGTACAACCTATGCATAATTCTTGATCTAA
TGTCTTCATATGACTAGCATGTATAATAGCTTTCATAGTAAAAATACCACTATATGGCCT
TCACCTTTGACTGCCTAAAGCCCACGTAGAAGCCCCCATCGCAGGCTCCATAGTCCTTGC
AGCAATCCTACTAAAACTAGGGGGATACGGTATGCTACGAATTACACTAATCCTAAACCC
TATAACCGACTTTATAGCATACCCATTCATTATACTCTCTCTATGAGGCATAATTATAAC
TAGCTCAATCTGCCTTCGTCAAACGGACCTGAAATCACTCATTGCATATTCCTCTGTGAG
CCACATAGCACTAGTTATCGTAGCCATCCTCATCCAGACACCTTGAAGCTACATAGGAGC
AACCGCCCTTATAATTGCCCACGGCCTCACATCATCCATACTTTTCTGCCTAGCAAACTC
AAACTACGAACGAATCCACAGCCGAACTATAATTCTAGCTCGAGGCCTACAAACGCTCCT
TCCACTAATAGCCACCTGATGACTACTAGCAAGCTTAACCAACTTAGCTTTACCCCCAAC
AATCAACTTAATTGGAGAACTATTTGTAGTAATGTCAGCCTTTTCATGATCTAACATTAC
AATTATTCTAATAGGATTAAATATAGTAATCACCGCCC-TATATTCTCTATACATGCTAA
TTATAACTCAACGAGGAAAATACACCCACCACATTAATAATATCTCACCTTCCTTTACAC
GAGAAAATGCACTCATATCACTGCACATCCTGCCCTTACTACTTCTATCCCTGAACCCAA
AAATTATTCTAGGACCTCTATACTGTAAATATAGTTTAACAAAAACATTAGATTGTGAAT
CTAACAATAGAAACTCG-TTACCTTCTTATTTACCGAAAAAGCATGCAAGAACTGCTAAT
TCTATGCTCCCATATCTAATAATATGGCTTTTTCGAACTTTTAAAGGATAGCAG-TTATC
CGTTGGTCTTAGGAACCAAAAAATTGGTGCAACTCCAAATAAAAGTAATAAACATATTCG
CCTCATTCTCACTAATTACTTTACTCTTACTAACAATACCCATTATAATAATAAGCTTTA
ACACCTACAAATCTTCCAATTATCCACTCTACGTAAAAACAACTATCTCATATGCCTTCA
TTACCAGTATAATTCCCACAATAATATTCATTTACTCAGGCCAAGAACTAATCATTTCAA
ACTGACACTGATTAACCATCCAAACCTTCAAATTATCCCTCAGCTTTAAAATAGACTATT
TCTCAATAATATTTGTCCCAGTAGCACTATTCGTTACATGATCTATTATAGAATTCTCAA
TATGATACATACACTCAGACCCCAATATTAACAAATTCTTTAAATATCTACTCCTATTCC
TCATCACCATACTCATCCTTGTAACCGCAAACAACCTCTTCCAGCTATTCATTGGCTGAG
AAGGTGTTGGAATTATATCATTTTTACTCATCGGATGATGATACGGACGAGCAGACGCAA
ACACAGCAGCCCTACAAGCAGTCCTATATAACCGCATCGGCGACATTGGTTTTATTCTAG
CAATGGCATGATTTCTAACAAACCTCAATACCTGAGACCTCCAACAGATCTTTATACTAA
ACCCAAAAGACTCAAACATACCCTTGATCGGACTAGCATTAGCTGCAACTGGAAAATCCG
CCCAATTTGGCCTCCACCCGTGACTTCCCTCTGCAATAGAAGGCCCAACTCCCGTCTCAG
CACTACTCCATTCAAGCACAATAGTGGTAGCAGGTATTTTCCTACTAATCCGCTTCTACC
CGCTCACAGAAAACAATAAATACATTCAATCTATTACATTATGCTTAGGAGCCATTACCA
CATTATTCACAGCAATATGCGCCCTCACCCAAAACGATATTAAAAAAATCATCGCCTTCT
CTACATCCAGCCAACTAGGCCTTATAATAGTAACAATTGGCATTAACCAACCTTACCTAG
CATTCCTCCACATCTGTACCCACGCCTTTTTCAAAGCTATACTATTTATATGTTCCGGTT
CCATTATTCACAGCCTAAACGACGAACAAGACATCCGAAAAATAGGAGGCCTATTTAAAG
CCATACCATTCACTACAACAGCCCTCATTATTGGCAGTCTCGCACTAACAGGAATGCCCT
TCCTCACAGGATTCTACTCCAAAGACCTAATCATCGAAGCCGCCAACACGTCTTATACCA
ACGCCTGAGCCCTTTTAATAACACTAATCGCCACCTCTTTCACAGCCATCTACAGCACCC
GCATTATTTTCTTCGCACTTCTAGGACAACCCCGATTCCCAACCCTAATTAACATCAACG
AAAATAATCCCCTCCTGATCAACTCTATTAAACGCTTAATAATTGGAAGCCTCTTCGCAG
GCTACATTATCTCCAATAACATTCCTCCAATAACAGTCCCCCAAATAACCATGCCCTACT
ACCTAAAAACAACAGCCCTAATCGTTACAATCCTGGGCTTCATCCTAGCCCTAGAAATCA
GCAATATAACTAAAAACCTAAAATACCACTACCCCTCAAACGCCTTCAAATTCTCAACTT
TACTAGGATATTTTCCCACAATTATACACCGCCTAGCTCCATACATAAATCTATCTATAA
GCCAAAAATCAGCATCTTCCCTTCTAGACCTAATCTGACTAGAAGCCATCTTGCCAAAAA
GCATCTCATTTGCTCAAATAAAAGCATCCACCCTGGTCACAAACCAAAAAGGCCTAATCA
AACTATACTTCCTCTCCTTTCTAATCACAATCCTTATTAGCATAATCCTATTTAATTTCC
ACGAGTAATTTCTATAATAACCACAACACCAATAAATAAAGACCACCCAGTTACAATAAC
TAATCAAGTACCATAACTGTATAAAGCCGCAATCCCCATGGCCTCTTCACTAAAAAACCC
AGAATCCCCTGTATCATAAATTACCCAATCTCCTAGACCATTAAACTCAAACACAATCTC
CACTTCTTTATCCTTTAAAATATAATAAACCATAAAAAACTCTATCAACAAGCCAGTAAC
AAATGCCCCTAAAACAGCCTTATTAGAAAGCCAAATCTCAGGGTACTGCTCTGTAGCTAT
AGCCGTTGTATAACCAAAAACTACCATTATACCCCCCAAATAAATTAAAAAGACCATCAA
CCCCAAAAAGGACCCACCAAAATTCAACACAATTCCACAACCAACCCCACCACTCACAAT
TAACCCCAACCCCCCATAAATAGGCGAAGGTTTCGAAGAAAACCCTACAAAACCCATCAC
AAAGACAACACTTAAAATAAATACAATGTATAGTATCATTATTCTTGCATGGAATCTAAC
CATGACTAATGATATGAAAAACCATCGTTGTCATTCAACTACAAGAACACTAATGACCAA
CATTCGAAAGTCCCACCCACTAATAAAAATTGTAAACAATGCATTCATTGACCTTCCAGC
TCCATCAAACATTTCATCATGATGAAACTTCGGTTCCCTCCTGGGAGTCTGCTTAATCCT
ACAAATCCTCACAGGCCTATTCCTAGCAATGCACTACACATCCGACACAACAACAGCATT
CTCCTCCGTCACTCATATCTGCCGAGACGTAAACTACGGCTGAA-TTATCCGATACATAC
ACGCTAACGGAGCTTCAATGTTTTTCATCTGCTTATATATGCACGTAGGACGAGGCCTAT
ATTATGGGTCTTACACTTTTCTAGAAACATGAAACATTGGAGTAATTCTCCTACTTACGG
TAATAGCTACAGCATTCATAGGATACGTGTTACCATGAGGACAAATATCATTTTGAGGAG
CAACAGTCATTACCAACCTCCTATCAGCAATCCCATACATCGGCACAAATCTAGTCGAAT
GAATCTGAGGCGGATTCTCAGTAGACAAAGCAACCCTTACCCGATTTTTCGCTTTCCACT
TTATCCTCCCATTTATTATCATAGCAATTGCCATAGTTCACCTACTATTCCTCCACGAAA
CAGGTTCTAACAATCCAACAGGAATCTCCTCAGACACAGACAAAATTCCATTCCACCCCT
ACTATACCATTAAAGACATCCTAGGAGCCCTACTACTAATTCTAACCCTAATACTACTAG
TACTATTCGCACCCGACCTCCTCGGAGACCCAGATAACTACACCCCAGCAAATCCACTTA
ACACACCTCCCCACATCAAACCCGAATGATACTTCTTATTTGCATACGCAATTTTACGAT
CAATCCCCAACAAACTAGGAGGGGTACTAGCCCTAGCCTTCTCTATCCTAATCCTCATTC
TAATTCCCCTACTACACACCTCCAAACAACGAAGCATAATATTCCGACCACTCAGCCAAT
GCCTATTCTGAGCCTTAGTAGCAGACCTACTAACACTCACATGAATTGGAGGACAACCAG
TCGAACACCCATATATCACCATTGGGCAACTAGCATCTATCATATACTTTCTTCTCATCC
TAGTACTAATACCAACAGCCGGCACAATTGAGAACAAATTACTAAAATGAAGACAGGTCT
TTGTAGTACATCTAATACACTGGTCTTGTAAACCAGAAAAGGAGAACAACCAACCTCCCT
AAGACTCAAGGAAGAAACTGTAGTCTCACCGTCAACCCCCAAAGCTGAAGTTCTATTTAA
ACTATTCCCTGAA--CTCTTAATATAGTTCCACAAATGTAAAGAGCCTTATCAGTATTAA
ATTTATTAAAATTTCCAATATC-CAACACAGACTTTGTACCCCAACCAAATATTACAAAC
ACCACTAGCTAACAG--CATACACCCCATACACATATCAC--------AGAACGCGCTGC
CCAAGCAGGG----TA-TATACATAATATTAATGTATTAAAGACATAATATGTATATAGT
ACATTAAATTATATGCCCCATGCATATAAGCAAGTACATGATGACTATTAATAGTACATA
ATACATACAATTATTAATTGTACATAACATATT-ATGTCAAGTCCATTCTTGGTAACATA
CGTA--------CCCCTTCCATTAGATCACGAGCTTAATTACCATGCCGCGTGAAACCAG
CAACCCGCTAGGCAAAGGACTTCTCTTCTCGCTCCGGGCCCATGAACCGTGGGGGTCGCT
ATTTAATGAACTTTATCAGACATCTGGTTCTTTCTTCAGGGCCATCTCATCTAAAACCGT
CCATTCTTTCCTCTTAAATAAGACATCTCGATGG
[13] HQ223450_Bison_bonasus_0
ACTAATGGCTAATCAGCCCATGCTCACACATAACTGTGCTGTCATACATTTGGTATTTTT
TTATTTTGGGGGATGCTTGGACTCAGCTATGGCCGTCAAAGGCCCCGACCCGGAGCATAT
ATTGTAGCTGGACTTAACTGCATCTTGAGCACCAGCATAATGGTAAGCGTGGACA-TTAC
AGTCAATGGTTACAGGACATA-ATTATATTATATATCCCCCCCC---TC-GTAAAAAT-C
CCCCCCTTAAATATCTACCACCACTTTTAACAGACTTTCCCCTAGTTGCTTATTTAAATT
TTTCACACTTCCAATACTCAAATTAACACTCAAAATAAAGTCAATATATAAGCGC--GG-
CCCCCCCCCCCC--------GTTGATGTAGCTTAA-CCCAAAGCAAGGCACTGAAAATGC
CTAGATGAGT-CTCCCAACTCCATAAACACATAGGTTTGGTCCCAGCCTTCCTGTTAACT
CTTAATAAACTTACACATGCAAGCATCCACACCCCAGTGAGAATGCCCTCTAGGTTATTA
AAACTAAGAGGAGCTGGCATCAAGCACACACCCTGTAGCTCACGACGCCTTGCTTAACCA
CACCCCCACGGGAAACAGCAGTGACAAAAATTAAGCCATAAACGAAAGTTTGACTAAGTT
ATATTAATT-AGGGTTGGTAAATCTCGTGCCAGCCACCGCGGTCATACGATTAACCCAAG
CTAACAGGAGTACGGCGTAAAACGTGTTAAAGCACCATACCAAATAGGGTTAAATTCTAA
TTAAGCTGTAAAAAGCCATGATTAAGATAAAAATAAATGACGAAAGTGACCCTACAATAG
CCGATGCACTATAGCTAAGACCCAAACTGGGATTAGATACCCCACTATGCTTAGCCCTAA
ACACAGATAATTATATAAACAAAATTATTCGCCAGAGTACTACCAGCAACAGCTTAAAAC
TCAAAGGACTTGGCGGTGCTTTATATCCTTCTAGAGGAGCCTGTTCTATAATCGATAAAC
CCCGATAAACCTCACCAGTTCTTGCTAATACAGTCTATATACCGCCATCTTCAGCAAACC
CTAAAAAGGAAAAAAAGTAAGCGCAACCATGATACATAAAAACGTTAGGTCAAGGTGTAA
CCTATGAAATGGGAAGAAATGGGCTACATTCTCTACACTAAGAGAACCAA-ACACGAAAG
TTATTATGAAA-CCAATAACCAAAGGAGGATTTAGCAGTAAACTAAGAATAGAGTGCTTA
GTTGAATTAGGCCATGAAGCACGCACACACCGCCCGTCACCCTCCTCAAATGGATTTAAT
GTATCTAACCTTATTTAAACACACTAGTTACATGAGAGGAGACAAGTCGTAACAAGGTAA
GCATACTGGAAAGTGTGCTTGGATAAACCAAGATATAGCTTAAACAAAGCATCCAGTTTA
CACCTAGAAGACTTCATTCATTATGAATATCTTGAACTAAACCTAGCCC-AAA--GATAC
CCTA-TT-AACTAAACAACCAAGATAGAATAAAACAAAACATTTATTCCCAATTTAAAGT
ATAGGAGATAGAAATCTAAG-TACGGCGCTATAGAGAAAGTACCGCAAGGGAACGATGAA
AG----AAAAAACTAAAAGTATAAAAAAGCAAAGATTACCCCTTGTACCTCTTGCATAAT
GAATTAACTAGTATAAGACTTAACAAAATGAATTTTAGCTAAGCAGCCCGAAACCAGACG
AGCTACTCACAAACAGTTTACCAAGAACTAACTCATCTATGTGGCAAAATAGTGAGAAGA
TTTGTAAGTAGAGGTGACACGCCTAACGAGCCTGGTGATAGCTGGTTGTCCAGAAAATGA
ATCTAAGTTCAGCTTTAAAGATACCAAAAAATTTAATTAAATCTTACTGTAA-CTTTAAA
AGTTAGTCTAAAAAGGTACAGCCTTTTAGAAACGGATACAACCTTAACTAGAGAGTAAAA
TTTAACACTACCATAGTAGGCCTAAAAGCAGCCACCAATTAAGAAAGCGTTAAAGCTCAA
CAACAAAAATTAAATAGATCCCAATAATAAATAATCAACTCCTAGCCCCAATACTGGACT
AATCTATTATAAAATAGAAGCAATAATGTTAATATGAGTAACAAGAAAAACTTTCTCCTC
GCATAAGTCTAAGTCAGTGCCTGATAATATTCTGACCACTAACAGCTAATAAAAATAACC
CAACAATAAATAATTTATTAGTTATACTGTTAATCCAACACAGGAGTGCATCTAAGGAAA
GATTAAAAGAAGTAAAAGGAACTCGGCAAACACAAACCCCGCCTGTTTACCAAAAACATC
ACCTCC-AGCATCCCCAGTATTGGAGGCATTGCCTGCCCAGTGACAACTGTTTAACGGCC
GCGGTATCCTGACCGTGCAAAGGTAGCATAATCATTTGTTCTCTAAATAAGGACTTGTAT
GAATGGCCACACGAGGGTTTTACTGTCTCTTACTTCCAATCAGTGAAATTGACCTTCCCG
TGAAGAGGCGGGAATACACAAATAAGACGAGAAGACCCTATGGAGCTTTAACTAACCAAC
CCAAAG-AAAATAAATTTAACCATTAAGGAATAACAACAATCTTCATGAGTTGGTAGTTT
CGGTTGGGGTGACCTCGGAGAATAAAAAAACCTCCGAACGATTTAAAAAACTAGACCCAC
AAGTCAAATCACTCTATCGCTCATTGATCCAAAAA-CTTGATCAACGGAACAAGTTACCC
TAGGGATAACAGCGCAATCCTATTCAAGAGTCCATATCGACAATAGGGTTTACGACCTCG
ATGTTGGATCAGGACATCCTGATGGTGCAACCGCTATCAAAGGTTCGTTTGTTCAACGAT
TAAAGTCCTACGTGATCTGAGTTCAGACCGGAGCAATCCAGGTCGGTTTCTATCTATTAC
GTATTTCTCCCAGTACGAAAGGACAAGAGAAATAAGGCCAACTTTAAATTAAGCGCCTTA
AGACAACCAATGACAGCATCTCAATTAATGACACAA-AACCCTGCCCTAGAACAGGGCCT
AGTTAAGGTGGCAGAGTCCGGTAATTGCGTAAAACTTAAACTTTTATATCCAGAGATTCA
AATCCTCTCCTTAACAAAATGTTCATAATTAACATCTTGATACTAATCATTCCCATCCTA
TTGGCCGTAGCATTCCTTACATTAGTGGAACGAAAAGTTCTAGGCTACATACAACTCCGA
AAAGGCCCAAATGTCGTAGGTCCATACGGCCTACTTCAACCCATCGCCGATGCAATCAAA
CTTTTCACTAAAGAACCACTACGACCCGCCACATCCTCAGCCTCAATATTTATCCTAGCA
CCCATCATAGCTCTAGGCCTAGCCCTAACCATGTGAATTCCTCTACCAATACCCTATCCC
CTTATTAACATAAACCTAGGAATCCTATTTATACTAGCTATATCAAGCCTAGCCGTATAC
TCTATTCTCTGATCAGGCTGAGCCTCCAACTCAAAATATGCACTAATCGGAGCCCTACGA
GCAGTAGCACAAACAATCTCCTATGAAGTAACACTAGCAATCATCCTATTATCAGTACTC
CTAATAAGTGGATCCTTTACCCTCTCCACATTAATTATTACACAAGAACAAATATGACTA
ATTCTCCCAGCATGACCTCTGGCAATAATATGATTTATCTCAACATTAGCAGAAACAAAC
CGAGCTCCATTTGATCTAACTGAAGGAGAATCAGAGCTAGTCTCGGGTTTCAACGTAGAA
TATGCAGCAGGACCATTTGCCCTCTTCTTTATAGCAGAATACGCAAACATCATCATGATA
AACATCTTTACAGCAATTTTATTCCTAGGAACATCTTACAACCCACACATACCAGAACTC
TACACAATCAACTTTATCATCAAATCCCTGCTACTCACAATATCATTTCTATGAATCCGA
GCATCCTACCCTCGATTCCGCTATGACCAACTAATACACCTATTATGAAAAAATTTTCTA
CCCCTAACACTAGCCCTATGCATGTGACACGTATCACTACCCATCCTTACATCAGGCATC
CCGCCACTGACATAAGAAATATGTCTGACAAAAGAGTTACTTTGATAGAGTAAATAATAG
AGGTTCAAACCCTCTTATTTCTAGAACTATAGGAATTGAACCTACTCCTAAGAATCCAAA
ACTCTCCGTGCTCCCAATTACACCAAATTCTATAAGTAAGGTCAGCTAATTAAGCTATCG
GGCCCATACCCCGAAAATGTTGGTTTATACCCTTCCCGTACTAATAAACCCAATCATCTC
TATTATCATTCTATCAACTATTATACTAGGAACCATTATCGTCATAATCAGTTCTCACTG
ACTACTTGTCTGAATCGGATTTGAAATAAATATACTCGCCATCATCCCTATCATAATAAA
AAATCATAACCCACGAGCTACAGAAGCATCAACTAAATATTTTCTAACTCAATCAACAGC
CTCAATACTACTAATAATAGCCGTCATCATCAATCTAATATTCTCAGGCCAATGAACCGT
AATAAAACTATTTAACCCAATAGCCTCAATACTTATAACAATAGCCCTAGCTATGAAACT
AGGAATAGCCCCATTTCACTTCTGAGTCCCAGAAGTAACACAAGGTATCCCCCTATTCTC
AGGCCTAATCCTACTGACATGACAGAAACTAGCACCTATATCTGTACTTTACCAAATCTT
CCCATCAATTAACCTAAACCTGATTCTAACCCTATCAATTTTATCAATCCTAATTGGAGG
CTGAGGAGGACTAAACCAAACACAACTCCGAAAAATCATAGCCTATTCATCAATTGCTCA
CATAGGCTGAATAACAGCAGTACTACCATACAACCCCACTATAACACTACTAAACTTAAC
TATCTATATTATTATAACTTCCACCATATTCACCATATTCATGGCCAACTCCGCCACCAC
CACCCTGTCACTATCACACACATGAAATAAAATACCCGTTATAACTATCCTAATTCTTGC
TACCCTCCTATCCATAGGAGGACTCCCTCCCCTATCTGGGTTCATACCAAAATGAATAAT
CATCCAAGAAATAACAAAAAACAACAACATTATTCTACCTACTTTCATAGCAATCACAGC
TCTACTAAACTTATATTTTTACATACGACTCACATACTCTACCACACTAACAATGTTCCC
CTCTACAAACAACATAAAAATAAAATGACAATTCCCCCTTATGAAAAAAATAACTCTCCT
ACCAACAATAGTCGTATTATCTACCATAACACTACCACTCACACCAATACTATCAGTATT
AGAATAGGAATTTAGGTTAAACAGACCAAGAGCCTTCAAAGCCCTAAGCAAGTATAATTT
ACTTAATTCCTGATAAGGATTGCAAGACTACACCTTACATCAATTGAATGCAAATCAACC
ACTTTAATTAAGCTAAATCCTCACTAGACTGGTGGGCCCTACCCCCACGAAACTTTAGTT
AACAGCTAAACACCCTAATTAA-CTGGCTTCAATCTACTTCTCCCGCCGC-AG-AAAAAA
AAGGCGGGAGAAGCCCCGGCAGAATTGAAGCTGCTTCTCTGAATTTGCAATTCAACGTGT
AAACTCACCACAGGGCTTGGTAAAAAGAGGAGTCAAACCTCTGTCTTTAGATTTACAGTC
TAATGCTTTACTCAGCCATTTTACCCATGTTCATTAACCGCTGACTATTCTCAACCAACC
ATAAAGATATCGGTACCCTTTACCTACTATTTGGTGCCTGGGCCGGTATAGTAGGAACAG
CCCTAAGCCTTCTAATTCGCGCTGAATTAGGTCAACCCGGAACTCTACTCGGAGACGACC
AAATCTACAACGTAGTTGTAACCGCACACGCATTTGTAATAATCTTCTTTATAGTAATGC
CAATCATAATTGGAGGGTTCGGTAATTGACTTGTTCCCCTAATAATTGGTGCCCCCGATA
TGGCGTTTCCCCGAATAAATAATATAAGCTTTTGACTCCTTCCTCCCTCATTTCTATTAC
TCCTCGCATCCTCTATAGTTGAAGCTGGGGCAGGAACAGGCTGAACCGTATACCCTCCCT
TAGCAGGCAACCTAGCCCATGCAGGAGCCTCAGTAGATCTAACTATCTTCTCTTTACACT
TAGCAGGGGTTTCCTCAATTTTAGGAGCCATCAACTTCATTACAACAATTATCAACATAA
AGCCCCCCGCAATGTCACAATACCAAACCCCTCTATTCGTATGATCTGTAATAATTACCG
CTGTACTATTACTCCTCTCACTCCCTGTGCTAGCAGCCGGCATCACGATGTTGCTAACGG
ACCGGAACCTAAACACAACTTTCTTCGACCCGGCAGGAGGAGGAGACCCCATTCTATACC
AACACCTATTCTGATTCTTTGGGCATCCTGAAGTCTATATTTTAATTTTACCTGGATTTG
GAATAATCTCCCATATTGTAACCTACTACTCAGGAAAAAAGGAACCATTCGGATATATAG
GAATAGTTTGGGCTATAATGTCAATCGGATTTTTAGGCTTCATCGTATGAGCTCACCATA
TATTCACAGTCGGAATAGATGTCGACACACGAGCCTACTTCACATCAGCCACTATAATTA
TTGCTATCCCAACCGGTGTAAAGGTCTTCAGCTGACTAGCAACACTTCATGGAGGTAATA
TTAAGTGATCTCCTGCTATAATGTGAGCCCTAGGCTTTATTTTCTTATTTACAGTAGGAG
GTTTAACTGGAATTGTCTTAGCCAACTCTTCTCTCGATATTGTTCTTCACGACACATACT
ACGTTGTCGCACATTTCCACTATGTTTTATCAATAGGAGCTGTATTTGCTATTATAGGGG
GATTTGTCCATTGATTCCCACTATTCTCAGGCTATACTCTCAACGATACATGAGCCAAAA
TCCACTTCGCAATCATATTTGTAGGCGTCAATATAACCTTCTTCCCACAACACTTTCTAG
GACTATCCGGCATGCCTCGACGATACTCCGACTACCCAGATGCATATACAATATGAAATA
CTATCTCATCAATAGGCTCATTTATTTCTTTAACAGCAGTTATACTAATAGTTTTCATCA
TCTGAGAAGCATTTGCATCTAAACGAGAAGTCTTAACTGTAGACTTAACCACGACAAATC
TAGAATGATTAAATGGGTGTCCTCCACCATACCACACATTTGAAGAACCCACCTATGTCA
ATCTAAAATAAGAAAGGAAGGAATCGAACCCCCTATTATTGGTTTCAAGCCAACATCATA
GCCTCTATG--TCTCTCTCAATAAGCGAGGTGTTAGT-AAAACATTATATAACTTTGTCA
AAGTTAAGTTACAAGTGAAAGCCCTGTACACCTCATATGGCATATCCCATACAACTAGGC
TTCCAAGATGCAACATCACCAATCATAGAGGAACTACTTCACTTTCATGATCACACACTA
ATAATTGTCTTCTTAATTAGCTCATTAGTACTTTACATTATTTCACTAATACTAACAACA
AAGCTGACTCATACGAGCACAATAGATGCACAAGAAGTAGAGACAATCTGAACTATTCTG
CCCGCTATTATCTTAATTCTAATTGCTCTTCCTTCTTTACGGATTTTATATATAATGGAT
GAAATCAATAACCCATCCCTTACAGTAAAGACCATAGGACATCAATGATACTGAAGCTAT
GAATACACAGATTATGAGGACTTAAGCTTCGACTCCTACATAATTCCAACATCAGAATTA
AAGCCAGGGGAGCTACGACTATTAGAAGTCGATAATCGAGTTGTACTACCAATAGAAATA
ACAATCCGAATGCTAGTCTCCTCTGAAGACGTACTACACTCATGAGCCGTACCCTCTCTA
GGACTAAAAACAGACGCAATCCCAGGCCGTCTAAACCAAACAACCCTTATATCAACCCGT
CCAGGCCTATACTACGGTCAATGCTCAGAAATTTGCGGATCAAACCACAGTTTCATACCC
ATTGTCCTTGAGTTAGTTCCACTAAAGTATTTTGAAAAATGATCTGCGTCAATACTATAA
AATCACTAAGAAGCTATA-TAGC----ACTAACCTTTTAAGTTAGAGATTGAGAGCAATA
CACTCTCCTTAGTGACATGCCGCAACTAGACACGTCAACATGACTGACAATAATCTTATC
AATATTCTTGACCCTCTTTATCATCTTTCAATTAAAAATTTCAAAACACAACTTTTACTA
CAATCCAGAACTAACACCAACAAAAATATCAAAACAAAACACCCCTTGAGAAATAAAATG
AACGAAAATTTATTTGCCTCTTTTATTACCCCTATAATTTTAGGTCTCCCCCTCGTAACC
CTTATTGTACTATTCCCCAGCCTACTATTCCCAACATCAAATCGACTAGTAAGTAATCGC
TTTGTGACTCTCCAACAATGAATTCTCCAACTTGTATCAAAACAAATAATGAGCATTCAC
AATTCCAAAGGACAAACATGAACATTAATACTAATATCCCTAATCCTATTTATCGGATCA
ACAAACCTACTAGGCCTATTGCCTCATTCATTCACACCAACAACACAACTATCAATAAAC
CTAGGCATAGCCATTCCCCTATGAGCAGGAGCCGTAATCACAGGATTCCGCAATAAAACT
AAAGCATCACTTGCCCATTTCTTACCCCAAGGAACACCCACTCCTCTAATCCCAATACTA
GTAATTATTGAAACTATCAGCCTTTTTATCCAACCTATAGCCCTCGCCGTGCGGTTGACA
GCTAACATCACTGCAGGACACCTATTAATTCACTTAATTGGGGGAGCTACACTTGCACTA
ATAAGTATTAGCACTACAACAGCTCTAATTACATTCATCATTCTAATCCTACTAACAATT
CTAGAGTTTGCAGTAGCTATAATCCAAGCCTATGTATTCACTCTCCTAGTCAGCCTATAT
CTGCATGACAACACGTAATGACACACCAAACTCATGCTTATCACATAGTAAACCCAAGCC
CTTGACCTCTTACAGGAGCCTTGTCCGCCCTCTTAATAACATCCGGCTTAACCATGTGAT
TTCACTTTAACTCAACGACTCTATTAATAATTGGCCTAACAACAAATATACTAACAATAT
ATCAATGATGGCGGGATGTTATCCGAGAAAGCACCTTCCAAGGACATCATACCCCAGCTG
TCCAAAAAGGCCTCCGTTATGGAATAATCCTTTTTATTATCTCCGAAGTCTTATTCTTTA
CTGGATTTTTCTGAGCATTCTACCATTCAAGCCTCGCCCCCACTCCTGAACTAGGCGGCT
GCTGACCCCCAACAGGCATTCATCCACTAAACCCCCTAGAAGTTCCACTGCTTAACACCT
CTGTCCTACTGGCCTCCGGAGTTTCTATTACCTGAGCCCATCATAGCTTAATAGAAGGAG
ACCGAAAGCACATGTTACAAGCCCTGTTTATCACCATCACATTAGGGGTCTATTTTACAC
TACTACAAGCCTCAGAGTACTATGAAGCACCTTTTACTATCTCCGACGGAGTCTACGGCT
CAACTTTTTTCGTAGCCACAGGCTTCCACGGCCTCCACGTCATCATTGGATCCACCTTCT
TAATTGTCTGCTTCTTCCGCCAATTAAAATTTCATTTTACTTCTAACCACCACTTCGGCT
TTGAAGCCGCTGCCTGATACTGACATTTCGTAGATGTAGTCTGACTTTTCCTCTATGTTT
CTATCTATTGATGAGGCTCCTGTTCTTTTAGTATTAATTAGTACAGCTGACTTCCAATCA
GCTAGTTTCGGTCTAGCCCGAAAAAGAATAATAAATTTAATACTAGCCCTCCTGACCAAT
TTTACGCTGGCTACTCTACTTGTTATCATCGCATTCTGACTTCCCCAACTAAATACATAC
TCTGAAAAGACAAGTCCATACGAATGTGGATTTGACCCCATAGGATCAGCCCGTCTTCCC
TTCTCCATAAAATTTTTTCTAGTAGCCATCACATTTCTCTTATTTGACCTAGAAATCGCA
CTCCTTCTACCACTACCATGAGCCTCACAAACAACAAACTTAAACATAATACTTACCATA
GCCCTATTCCTAATTATTCTGCTAGCTGTAAGCCTAGCCTACGAGTGAACTCAAAAAGGA
CTAGAATGAACCGAATATGGTACTTAGTTTAAAATAAAATAAATGATTTCGACTCATTAG
ATTGTGATTCAATTTACAATTACCAAATGTCTATAGTATATATAAACATTATAATAGCAT
TCACAGTATCTCTTGCAGGACTACTAATATATCGATCCCACCTAATATCTTCCCTTCTGT
GCTTAGAAGGAATAATACTATCTCTGTTTGTTATAGCAGCCCTAACAATCCTCAATTCAC
ATTTTACATTAGCTAGCATAATACCCATCATCCTACTAGTCTTCGCAGCCTGCGAAGCAG
CCCTAGGTTTATCTCTACTAGTAATAGTATCAAATACATATGGTACTGATTATGTACAAA
ACCTCAACCTACTCCAATGCTAAAATACATTATTCCAACAATTATACTCATACCCCTAAC
CTGACTATCAAAAAATAGTATAATTTGGGTTAACTCCACAGCACACAGCCTTCTAATCAG
TTTTACAAGCCTTCTCCTTATAAACCAGTTTGGCGACAACAGCCTTAATTTTTCACCCAT
ATTTTTCTCCGACTCCCTATCCACTCCACTACTAATTTTAACCATATGACTCCTCCCCCT
AATACTAATAGCTAGCCAACATCACCTATCAAAAGAAAACCTAACCCGAAAAAAACTATT
TATCACCATGCTAATTTTACTACAACTATTTCTAATTATAACCTTTACCGCCATAGAACT
AATTTTCTTTTATATCCTATTTGAAGTCAACACTCAGGTACCCAACACTTTATTATTATG
CACACCGGATGGGGGAACCAAACAGGAACGCTTAAATGCCGGACTCTATTTCCTATTCTA
TACATTAGCTGGCTCCTTACCCCTATTAGTCGCACTAATTTATATCCAAAATACAGTAGG
ATCCCTAAACTTCCTAATACTCCAATACTGAGTACAACCTATGCATAATTCTTGATCTAA
TGTCTTCATATGACTAGCATGTATAATAGCTTTCATAGTAAAAATACCACTATATGGCCT
TCACCTTTGACTGCCTAAAGCCCACGTAGAAGCCCCCATCGCAGGCTCCATAGTCCTTGC
AGCAATCCTACTAAAACTAGGGGGATACGGTATGCTACGAATTACACTAATCCTAAACCC
TATAACCGACTTTATAGCATACCCATTCATTATACTCTCTCTATGAGGCATAATTATAAC
TAGCTCAATCTGCCTTCGTCAAACGGACCTGAAATCACTCATTGCATATTCCTCTGTGAG
CCACATAGCACTAGTTATCGTAGCCATCCTCATCCAGACACCTTGAAGCTACATAGGAGC
AACCGCCCTTATAATTGCCCACGGCCTCACATCATCCATACTTTTCTGCCTAGCAAACTC
AAACTACGAACGAATCCACAGCCGAACTATAATTCTAGCTCGAGGCCTACAAACGCTCCT
TCCACTAATAGCCACCTGATGACTACTAGCAAGCTTAACCAACTTAGCTTTACCCCCAAC
AATCAACTTAATTGGAGAACTATTTGTAGTAATGTCAGCCTTTTCATGATCTAACATTAC
AATTATTCTAATAGGATTAAATATAGTAATCACCGCCC-TATATTCTCTATACATGCTAA
TTATAACTCAACGAGGAAAATACACCCACCACATTAATAATATCTCACCTTCCTTTACAC
GAGAAAATGCACTCATATCACTGCACATCCTGCCCTTACTACTTCTATCCCTGAACCCAA
AAATTATTCTAGGACCTCTATACTGTAAATATAGTTTAACAAAAACATTAGATTGTGAAT
CTAACAATAGAAACTCG-TTACCTTCTTATTTACCGAAAAAGCATGCAAGAACTGCTAAT
TCTATGCTCCCATATCTAATAATATGGCTTTTTCGAACTTTTAAAGGATAGCAG-TTATC
CGTTGGTCTTAGGAACCAAAAAATTGGTGCAACTCCAAATAAAAGTAATAAACATATTCG
CCTCATTCTCACTAATTACTTTACTCTTACTAACAATACCCATTATAATAATAAGCTTTA
ACACCTACAAATCTTCCAATTATCCACTCTACGTAAAAACAACTATCTCATATGCCTTCA
TTACCAGTATAATTCCCACAATAATATTCATTTACTCAGGCCAAGAACTAATCATTTCAA
ACTGACACTGATTAACCATCCAAACCTTCAAATTATCCCTCAGCTTTAAAATAGACTATT
TCTCAATAATATTTGTCCCAGTAGCACTATTCGTTACATGATCTATTATAGAATTCTCAA
TATGATACATACACTCAGACCCCAATATTAACAAATTCTTTAAATATGTACTCCTATTCC
TCATCACCATACTCATCCTTGTAACCGCAAACAACCTCTTCCAGCTATTCATTGGCTGAG
AAGGTGTTGGAATTATATCATTTTTACTCATCGGTTGATGATACGGACGAGCAGACGCAA
ACACAGCAGCCCTACAAGCAGTCCTATATAACCGCATCGGCGACATTGGTTTTATTCTAG
CAATGGCATGATTTCTAACAAACCTCAATACCTGAGACCTCCAACAGATCTTTATACTAA
ACCCAAAAGACTCAAACATACCCTTGATCGGACTAGCATTAGCTGCAACTGGAAAATCCG
CCCAATTTGGCCTCCACCCGTGACTTCCCTCTGCAATAGAAGGCCCAACTCCCGTCTCAG
CACTACTCCATTCAAGCACAATAGTGGTAGCAGGTATTTTCCTACTAATCCGCTTCTACC
CGCTCACAGAAAACAATAAATACATTCAATCTATTACATTATGCTTAGGAGCCATTACCA
CATTATTCACAGCAATATGCGCCCTCACCCAAAACGATATTAAAAAAATCATCGCCTTCT
CTACATCCAGCCAACTAGGCCTTATAATAGTAACAATTGGCATTAACCAACCTTACCTAG
CATTCCTCCACATCTGTACCCACGCCTTTTTCAAAGCTATACTATTTATATGTTCCGGTT
CCATTATTCACAGCCTAAACGACGAACAAGACATCCGAAAAATAGGAGGCCTATTTAAAG
CCATACCATTCACTACAACAGCCCTCATTATTGGCAGTCTCGCACTAACAGGAATGCCCT
TCCTCACAGGATTCTACTCCAAAGACCTAATCATCGAAGCCGCCAACACGTCTTATACCA
ACGCCTGAGCCCTTTTAATAACACTAATCGCCACCTCTTTCACAGCCATCTACAGCACCC
GCATTATTTTCTTCGCACTTCTAGGACAACCCCGATTCCCAACCCTAATTAACATCAACG
AAAATAATCCCCTCCTGATCAACTCTATTAAACGCTTAATAATTGGAAGCCTCTTCGCAG
GCTACATTATCTCCAATAACATTCCTCCAATAACAGTCCCCCAAATAACCATGCCCTACT
ACCTAAAAACAACAGCCCTAATCGTTACAATCCTGGGCTTCATCCTAGCCCTAGAAATCA
GCAATATAACTAAAAACCTAAAATACCACTACCCCTCAAACGCCTTCAAATTCTCAACTT
TACTAGGATATTTTCCCACAATTATACACCGCCTAGCTCCATACATAAATCTATCTATAA
GCCAAAAATCAGCATCTTCCCTTCTAGACCTAATCTGACTAGAAGCCATCTTGCCAAAAA
GCATCTCATTTGCTCAAATAAAAGCATCCACCCTGGTCACAAACCAAAAAGGCCTAATCA
AACTATACTTCCTCTCCTTTCTAATCACAATCCTTATTAGCATAATCCTATTTAATTTCC
ACGAGTAATTTCTATAATAACCACAACACCAATAAATAAAGACCACCCAGTTACAATAAC
TAATCAAGTACCATAACTGTATAAAGCCGCAATCCCCATGGCCTCTTCACTAAAAAACCC
AGAATCCCCTGTATCATAAATTACCCAATCTCCTAGACCATTAAACTCAAACACAATCTC
CACTTCTTTATCCTTTAAAATATAATAAACCATAAAAAACTCTATCAACAAGCCAGTAAC
AAATGCCCCTAAAACAGCCTTATTAGAAAGCCAAATCTCAGGGTACTGCTCTGTAGCTAT
AGCCGTTGTATAACCAAAAACTACCATTATACCCCCCAAATAAATTAAAAAGACCATCAA
CCCCAAAAAGGACCCACCAAAATTCAACACAATTCCACAACCAACCCCACCACTCACAAT
TAACCCCAACCCCCCATAAATAGGCGAAGGTTTCGAAGAAAACCCTACAAAACCCATCAC
AAAGACAACACTTAAAATAAATACAATGTATAGTATCATTATTCTTGCATGGAATCTAAC
CATGACTAATGATATGAAAAACCATCGTTGTCATTCAACTACAAGAACACTAATGACCAA
CATTCGAAAGTCCCACCCACTAATAAAAATTGTAAACAATGCATTCATTGACCTTCCAGC
TCCATCAAACATTTCATCATGATGAAACTTCGGTTCCCTCCTGGGAGTCTGCTTAATCCT
ACAAATCCTCACAGGCCTATTCCTAGCAATGCACTACACATCCGACACAACAACAGCTTT
CTCCTCCGTCACTCATATCTGCCGAGACG-AAACTACGGCTGAATTTATCCGATACATAC
ACGCTAACGGAGCTTCAATGTTTTTCATCTGCTTATATATGCACGTAGGACGAGGCCTAT
ATTATGGGTCTTACACTTTTCTAGAAACATGAAACATTGGAGTAATTCTCCTACTTACGG
TAATAGCTACAGCATTCATAGGATACGTGTTACCATGAGGACAAATATCATTTTGAGGAG
CAACAGTCATTACCAACCTCCTATCAGCAATCCCATACATCGGCACAAATCTAGTCGAAT
GAATCTGAGGCGGATTCTCAGTAGACAAAGCAACCCTTACCCGATTTTTCGCTTTCCACT
TTATCCTCCCATTTATTATCATAGCAATTGCCATAGTTCACCTACTATTCCTCCACGAAA
CAGGTTCTAACAATCCAACAGGAATCTCCTCAGACACAGACAAAATTCCATTCCACCCCT
ACTATACCATTAAAGACATCCTAGGAGCCCTACTACTAATTCTAACCCTAATACTACTAG
TACTATTCGCACCCGACCTCCTCGGAGACCCAGATAACTACACCCCAGCAAATCCACTTA
ACACACCTCCCCACATCAAACCCGAATGATACTTCTTATTTGCATACGCAATTTTACGAT
CAATCCCCAACAAACTAGGAGGGGTACTAGCCCTAGCCTTCTCTATCCTAATCCTCATTC
TAATTCCCCTACTACACACCTCCAAACAACGAAGCATAATATTCCGACCACTCAGCCAAT
GCCTATTCTGAGCCTTAGTAGCAGACCTACTAACACTCACATGAATTGGAGGACAACCAG
TCGAACACCCATATATCACCATTGGGCAACTAGCATCTATCATATACTTTCTTCTCATCC
TAGTACTAATACCAACAGCCGGCACAATTGAGAACAAATTACTAAAATGAAGACAGGTCT
TTGTAGTACATCTAATACACTGGTCTTGTAAACCAGAAAAGGAGAACAACCAACCTCCCT
AAGACTCAAGGAAGAAACTGTAGTCTCACCGTCAACCCCCAAAGCTGAAGTTCTATTTAA
ACTATTCCCTGAA--CTCTTAATATAGTTCCACAAATGTAAAGAGCCTTATCAGTATTAA
ATTTATTAAAATTTCCAATATC-CAACACAGACTTTGTACCCCAACCAAATATTACAAAC
ACCACTAGCTAACAG--CATACACCCCATACACATATCAC--------AGAACGCGCTGC
CCAAGCAGGG----TA-TATACATAATATTAATGTATTAAAGACATAATATGTATATAGT
ACATTAAATTATATGCCCCATGCATATAAGCAAGTACATGATGACTATTAATAGTACATA
ATACATACAATTATTAATTGTACATAACATATT-ATGTCAAGTCCATTCTTGGTAACATA
CGTA--------CCCCTTCCATTAGATCACGAGCTTAATTACCATGCCGCGTGAAACCAG
CAACCCGCTAGGCAAAGGACTTCTCTTCTCGCTCCGGGCCCATGAACCGTGGGGGTCGCT
ATTTAATGAACTTTATCAGACATCTGGTTCTTTCTTCAGGGCCATCTCATCTAAAACCGT
CCATTCTTTCCTCTTAAATAAGACATCTCGATGG
[14] HM045017_Bison_bonasus_Poland_0
ACTAATGGCTAATCAGCCCATGCTCACACATAACTGTGCTGTCATACATTTGGTATTTTT
TTATTTTGGGGGATGCTTGGACTCAGCTATGGCCGTCAAAGGCCCCGACCCGGAGCATAT
ATTGTAGCTGGACTTAACTGCATCTTGAGCACCAGCATAATGGTAAGCGTGGACA-TTAC
AGTCAATGGTTACAGGACATA-ATTATATTATATATCCCCCCCC---TC-GTAAAAAT-C
CCCCCCTTAAATATCTACCACCACTTTTAACAGACTTTCCCCTAGTTGCTTATTTAAATT
TTTCACACTTCCAATACTCAAATTAACACTCAAAATAAAGTCAATATATAAGCGC--GG-
CCCCCCCCCCCC--------GTTGATGTAGCTTAA-CCCAAAGCAAGGCACTGAAAATGC
CTAGATGAGT-CTCCCAACTCCATAAACACATAGGTTTGGTCCCAGCCTTCCTGTTAACT
CTTAATAAACTTACACATGCAAGCATCCACACCCCAGTGAGAATGCCCTCTAGGTTATTA
AAACTAAGAGGAGCTGGCATCAAGCACACACCCTGTAGCTCACGACGCCTTGCTTAACCA
CACCCCCACGGGAAACAGCAGTGACAAAAATTAAGCCATAAACGAAAGTTTGACTAAGTT
ATATTAATT-AGGGTTGGTAAATCTCGTGCCAGCCACCGCGGTCATACGATTAACCCAAG
CTAACAGGAGTACGGCGTAAAACGTGTTAAAGCACCATACCAAATAGGGTTAAATTCTAA
TTAAGCTGTAAAAAGCCATGATTAAGATAAAAATAAATGACGAAAGTGACCCTACAATAG
CCGATGCACTATAGCTAAGACCCAAACTGGGATTAGATACCCCACTATGCTTAGCCCTAA
ACACAGATAATTATATAAACAAAATTATTCGCCAGAGTACTACCAGCAACAGCTTAAAAC
TCAAAGGACTTGGCGGTGCTTTATATCCTTCTAGAGGAGCCTGTTCTATAATCGATAAAC
CCCGATAAACCTCACCAGTTCTTGCTAATACAGTCTATATACCGCCATCTTCAGCAAACC
CTAAAAAGGAAAAAAAGTAAGCGCAACCATGATACATAAAAACGTTAGGTCAAGGTGTAA
CCTATGAAATGGGAAGAAATGGGCTACATTCTCTACACTAAGAGAACCAA-ACACGAAAG
TTATTATGAAA-CCAATAACCAAAGGAGGATTTAGCAGTAAACTAAGAATAGAGTGCTTA
GTTGAATTAGGCCATGAAGCACGCACACACCGCCCGTCACCCTCCTCAAATGGATTTAAT
GTATCTAACCTTATTTAAACACACTAGTTACATGAGAGGAGACAAGTCGTAACAAGGTAA
GCATACTGGAAAGTGTGCTTGGATAAACCAAGATATAGCTTAAACAAAGCATCCAGTTTA
CACCTAGAAGACTTCATTCATTATGAATATCTTGAACTAAACCTAGCCC-AAA--G--AC
CCTACTCCAACTAAATAACCAAAGTAAAATAAAACAAAACATTTACTCCCAATTTAAAGT
ATAGGAGATAGAAATCTTAGATATGGCGCTATAGAGAAAGTACCGCAAGGGAACGATGAA
AG----AAAAAA-TCAAAGTACAAAAAAGCAAAGATTACCCCTTGTACCTTTTGCATAAT
GAATTAACTAGTACAAAACTTAACAAAATGAGTTTTAGCTAAGCAACCCGAAACCAGACG
AGCTACTCACAAACAGTTTACCAAGAACTAACTCATCTATGTGGCAAAATAGTGAGAAGA
TTTGTAAGTAGAGGTGACATGCCTAACGAGCCTGGTGATAGCTGGTTGTCCAGAAAATGA
ATCTTAGTTCAGCTTTAAAGATACCAAAAAATTTAATTAAATCTTACTGTAA-CTTTAAA
AGTTAGTCTAAAAAGGTACAGCCTTTTAGAAACGGATACAACCTTAACTAGAGAGTAAAA
TTTAACACTACCATAGTAGGCCTAAAAGCAGCCACCAATTAAGAAAGCGTTAAAGCTCAA
CAACAAAAATTAAATAGATCCCAATAATAAATAATCAACTCCTAGCCCCAATACTGGACT
AATCTATTATAAAATAGAAGCAATAATGTTAATATGAGTAACAAGAAAAACTTTCTCCTC
GCATAAGTCTAAGTCAGTGCCTGATAATATTCTGACCACTAACAGCTAATAAAAATAACC
CAACAATAAATAATTTATTAGTTATACTGTTAATCCAACACAGGAGTGCATCTAAGGAAA
GATTAAAAGAAGTAAAAGGAACTCGGCAAACACAAACCCCGCCTGTTTACCAAAAACATC
ACCTCC-AGCATCCCCAGTATTGGAGGCATTGCCTGCCCAGTGACAACTGTTTAACGGCC
GCGGTATCCTGACCGTGCAAAGGTAGCATAATCATTTGTTCTCTAAATAAGGACTTGTAT
GAATGGCCACACGAGGGTTTTACTGTCTCTTACTTCCAATCAGTGAAATTGACCTTCCCG
TGAAGAGGCGGGAATACACAAATAAGACGAGAAGACCCTATGGAGCTTTAACTAACCAAC
CCAAAG-AAAATAAATTTAACCATTAAGGAATAACAACAATCTTCATGAGTTGGTAGTTT
CGGTTGGGGTGACCTCGGAGAATAAAAAAACCTCCGAACGATTTAAAAAACTAGACCCAC
AAGTCAAATCACTCTATCGCTCATTGATCCAAAAA-CTTGATCAACGGAACAAGTTACCC
TAGGGATAACAGCGCAATCCTATTCAAGAGTCCATATCGACAATAGGGTTTACGACCTCG
ATGTTGGATCAGGACATCCTGATGGTGCAACCGCTATCAAAGGTTCGTTTGTTCAACGAT
TAAAGTCCTACGTGATCTGAGTTCAGACCGGAGCAATCCAGGTCGGTTTCTATCTATTAC
GTATTTCTCCCAGTACGAAAGGACAAGAGAAATAAGGCCAACTTTAAATTAAGCGCCTTA
AGACAACCAATGACAGCATCTCAATTAATGACACAA-AACCCTGCCCTAGAACAGGGCCT
AGTTAAGGTGGCAGAGTCCGGTAATTGCGTAAAACTTAAACTTTTATATCCAGAGATTCA
AATCCTCTCCTTAACAAAATGTTCATAATTAACATCTTGATACTAATCATTCCCATCCTA
TTGGCCGTAGCATTCCTTACATTAGTGGAACGAAAAGTTCTAGGCTACATACAACTCCGA
AAAGGCCCAAATGTCGTAGGTCCATACGGCCTACTTCAACCCATCGCCGATGCAATCAAA
CTTTTCACTAAAGAACCACTACGACCCGCCACATCCTCAGCCTCAATATTTATCCTAGCA
CCCATCATAGCTCTAGGCCTAGCCCTAACCATGTGAATTCCTCTACCAATACCCTATCCC
CTTATTAACATAAACCTAGGAATCCTATTTATACTAGCTATATCAAGCCTAGCCGTATAC
TCTATTCTCTGATCAGGCTGAGCCTCCAACTCAAAATATGCACTAATCGGAGCCCTACGA
GCAGTAGCACAAACAATCTCCTATGAAGTAACACTAGCAATCATCCTATTATCAGTACTC
CTAATAAGTGGATCCTTTACCCTCTCCACATTAATTATTACACAAGAACAAATATGACTA
ATTCTCCCAGCATGACCTCTGGCAATAATATGATTTATCTCAACATTAGCAGAAACAAAC
CGAGCTCCATTTGATCTAACTGAAGGAGAATCAGAGCTAGTCTCGGGTTTCAACGTAGAA
TATGCAGCAGGACCATTTGCCCTCTTCTTTATAGCAGAATACGCAAACATCATCATGATA
AACATCTTTACAGCAATTTTATTCCTAGGAACATCTTACAACCCACACATACCAGAACTC
TACACAATCAACTTTATCATCAAATCCCTGCTACTCACAATATCATTTCTATGAATCCGA
GCATCCTACCCTCGATTCCGCTATGACCAACTAATACACCTATTATGAAAAAATTTTCTA
CCCCTAACACTAGCCCTATGCATGTGACACGTATCACTACCCATCCTTACATCAGGCATC
CCGCCACTGACATAAGAAATATGTCTGACAAAAGAGTTACTTTGATAGAGTAAATAATAG
AGGTTCAAACCCTCTTATTTCTAGAACTATAGGAATTGAACCTACTCCTAAGAATCCAAA
ACTCTCCGTGCTCCCAATTACACCAAATTCTATAAGTAAGGTCAGCTAATTAAGCTATCG
GGCCCATACCCCGAAAATGTTGGTTTATACCCTTCCCGTACTAATAAACCCAATCATCTC
TATTATCATTCTATCAACTATTATACTAGGAACCATTATCGTCATAATCAGTTCTCACTG
ACTACTTGTCTGAATCGGATTTGAAATAAATATACTCGCCATCATCCCTATCATAATAAA
AAATCATAACCCACGAGCTACAGAAGCATCAACTAAATATTTTCTGACTCAATCAACAGC
CTCAATACTACTAATAATAGCCGTCATCATCAATCTAATATTCTCAGGCCAATGAACCGT
AATAAAACTATTTAACCCAATAGCCTCAATACTTATAACAATAGCCCTAGCTATGAAACT
AGGAATAGCCCCATTTCACTTCTGAGTCCCAGAAGTAACACAAGGTATCCCCCTATTCTC
AGGCCTAATCCTACTGACATGACAGAAACTAGCACCTATATCTGTACTTTACCAAATCTT
CCCATCAATTAACCTAAACCTGATTCTAACCCTATCAATTTTATCAATCCTAATTGGAGG
CTGAGGAGGACTAAACCAAACACAACTCCGAAAAATCATAGCCTATTCATCAATTGCTCA
CATAGGCTGAATAACAGCAGTACTACCATACAACCCCACTATAACACTACTAAACTTAAC
TATCTATATTATTATAACTTCCACCATATTCACCATATTCATGGCCAATTCCACCACCAC
TACCCTGTCACTATCACACACATGAAATAAAATACCCATTATAACTATCCTAATTCTTGC
TACCCTCCTATCCATAGGAGGACTCCCTCCCCTATCTGGGTTCATACCAAAATGAATAAT
CATCCAAGAAATAACAAAAAACAACAACATTATTCTACCTACTTTCATAGCAATCACAGC
TCTACTAAACTTATATTTTTACATACGACTCACATACTCTACCACACTAACAATGTTCCC
CTCTACAAACAACATAAAAATAAAATGACAATTCCCCCTTATGAAAAAAATAACTCTCCT
ACCAACAATAGTCGTATTATCTACCATAACACTACCACTCACACCAATACTATCAGTATT
AGAATAGGAATTTAGGTTAAACAGACCAAGAGCCTTCAAAGCCCTAAGCAAGTATAATTT
ACTTAATTCCTGATAAGGATTGCAAGACTACACCTTACATCAATTGAATGCAAATCAACC
ACTTTAATTAAGCTAAATCCTCACTAGACTGGTGGGCCCTACCCCCACGAAACTTTAGTT
AACAGCTAAACACCCTAATTAA-CTGGCTTCAATCTACTTCTCCCGCCGCAAG-AAAAAA
AAGGCGGGAGAAGCCCCGGCAGAATTGAAGCTGCTTCTCTGAATTTGCAATTCAACGTGT
AAACTCACCACAGGGCTTGGTAAAAAGAGGAGTCAAACCTCTGTCTTTAGATTTACAGTC
TAATGCTTTACTCAGCCATTTTACCCATGTTCATTAACCGCTGACTATTCTCAACCAACC
ATAAAGATATCGGTACCCTTTACCTACTATTTGGTGCCTGGGCCGGTATAGTAGGAACAG
CCCTAAGCCTTCTAATTCGCGCTGAATTAGGTCAACCCGGAACTCTACTCGGAGACGACC
AAATCTACAACGTAGTTGTAACCGCACACGCATTTGTAATAATCTTCTTTATAGTAATGC
CAATCATAATTGGAGGGTTCGGTAATTGACTTGTTCCCCTAATAATTGGTGCCCCCGATA
TGGCGTTTCCCCGAATAAATAATATAAGCTTTTGACTCCTTCCTCCCTCATTTCTATTAC
TCCTCGCATCCTCTATAGTTGAAGCTGGGGCAGGAACAGGCTGAACCGTATACCCTCCCT
TAGCAGGCAACCTAGCCCATGCAGGAGCCTCAGTAGATCTAACTATCTTCTCTTTACACT
TAGCAGGGGTTTCCTCAATTTTAGGAGCCATCAACTTCATTACAACAATTATCAACATAA
AGCCCCCCGCAATGTCACAATACCAAACCCCTCTATTCGTATGATCTGTAATAATTACCG
CTGTACTATTACTCCTCTCACTCCCTGTGCTAGCAGCCGGCATCACGATGTTGCTAACGG
ACCGGAACCTAAACACAACTTTCTTCGACCCGGCAGGAGGAGGAGACCCCATTCTATACC
AACACCTATTCTGATTCTTTGGGCATCCTGAAGTCTATATTTTAATTTTACCTGGATTTG
GAATAATCTCCCATATTGTAACCTACTACTCAGGAAAAAAGGAACCATTCGGATATATAG
GAATAGTTTGGGCTATAATGTCAATCGGATTTTTAGGCTTCATCGTATGAGCTCACCATA
TATTCACAGTCGGAATAGATGTCGACACACGAGCCTACTTCACATCAGCCACTATAATTA
TTGCTATCCCAACCGGTGTAAAGGTCTTCAGCTGACTAGCAACACTTCATGGAGGTAATA
TTAAGTGATCTCCTGCTATAATGTGAGCCCTAGGCTTTATTTTCTTATTTACAGTAGGAG
GTTTAACTGGAATTGTCTTAGCCAACTCTTCTCTCGATATTGTTCTTCACGACACATACT
ACGTTGTCGCACATTTCCACTATGTTTTATCAATAGGAGCTGTATTTGCTATTATAGGGG
GATTTGTCCATTGATTCCCACTATTCTCAGGCTATACTCTCAACGATACATGAGCCAAAA
TCCACTTCGCAATCATATTTGTAGGCGTCAATATAACCTTCTTCCCACAACACTTTCTAG
GACTATCCGGCATGCCTCGACGATACTCCGACTACCCAGATGCATATACAATATGAAATA
CTATCTCATCAATAGGCTCATTTATTTCTTTAACAGCAGTTATACTAATAGTTTTCATCA
TCTGAGAAGCATTTGCATCTAAACGAGAAGTCTTAACTGTAGACTTAACCACGACAAATC
TAGAATGATTAAATGGGTGTCCTCCACCATACCACACATTTGAAGAACCCACCTATGTCA
ATCTAAAATAAGAAAGGAAGGAATCGAACCCCCTATTATTGGTTTCAAGCCAACATCATA
GCCTCTATG--TCTCTCTCAATAAGCGAGGTGTTAGT-AAAACATTATATAACTTTGTCA
AAGTTAAGTTACAAGTGAAAGCCCTGTACACCTCATATGGCATATCCCATACAACTAGGC
TTCCAAGATGCAACATCACCAATCATAGAGGAACTACTTCACTTTCATGATCACACACTA
ATAATTGTCTTCTTAATTAGCTCATTAGTACTTTACATTATTTCACTAATACTAACAACA
AAGCTGACTCATACGAGCACAATAGATGCACAAGAAGTAGAGACAATCTGAACTATTCTG
CCCGCTATTATCTTAATTCTAATTGCTCTTCCTTCTTTACGGATTTTATATATAATGGAT
GAAATCAATAACCCATCCCTTACAGTAAAGACCATAGGACATCAATGATACTGAAGCTAT
GAATACACAGATTATGAGGACTTAAGCTTCGACTCCTACATAATTCCAACATCAGAATTA
AAGCCAGGGGAGCTACGACTATTAGAAGTCGATAATCGAGTTGTACTACCAATAGAAATA
ACAATCCGAATGCTAGTCTCCTCTGAAGACGTACTACACTCATGAGCCGTACCCTCTCTA
GGACTAAAAACAGACGCAATCCCAGGCCGTCTAAACCAAACAACCCTTATATCAACCCGT
CCAGGCCTATACTACGGTCAATGCTCAGAAATTTGCGGATCAAACCACAGTTTCATACCC
ATTGTCCTTGAGTTAGTTCCACTAAAGTATTTTGAAAAATGATCTGCGTCAATACTATAA
AATCACTAAGAAGCTATA-TAGC----ACTAACCTTTTAAGTTAGAGATTGAGAGCAATA
CACTCTCCTTAGTGACATGCCGCAACTAGACACGTCAACATGACTGACAATAATCTTATC
AATATTCTTGACCCTCTTTATCATCTTTCAATTAAAAATTTCAAAACACAACTTTTACTA
CAATCCAGAACTAACACCAACAAAAATATCAAAACAAAACACCCCTTGAGAAATAAAATG
AACGAAAATTTATTTGCCTCTTTTATTACCCCTATAATTTTAGGTCTCCCCCTCGTAACC
CTTATTGTACTATTCCCCAGCCTACTATTCCCAACATCAAATCGACTAGTAAGTAATCGC
TTTGTGACTCTCCAACAATGAATTCTCCAACTTGTATCAAAACAAATAATGAGCATTCAC
AATTCCAAAGGACAAACATGAACATTAATACTAATATCCCTAATCCTATTTATCGGATCA
ACAAACCTACTAGGCCTATTGCCTCATTCATTCACACCAACAACACAACTATCAATAAAC
CTAGGCATAGCCATTCCCCTATGAGCAGGAGCCGTAATCACAGGATTCCGCAATAAAACT
AAAGCATCACTTGCCCATTTCTTACCCCAAGGAACACCCACTCCTCTAATCCCAATACTA
GTAATTATTGAAACTATCAGCCTTTTTATCCAACCTATAGCCCTCGCCGTGCGGTTGACA
GCTAACATCACTGCAGGACACCTATTAATTCACTTAATTGGGGGAGCTACACTTGCACTA
ATAAGTATTAGCACTACAACAGCTCTAATTACATTCATCATTCTAATCCTACTAACAATT
CTAGAGTTTGCAGTAGCTATAATCCAAGCCTATGTATTCACTCTCCTAGTCAGCCTATAT
CTGCATGACAACACGTAATGACACACCAAACTCATGCTTATCACATAGTAAACCCAAGCC
CTTGACCTCTTACAGGAGCCTTGTCCGCCCTCTTAATAACATCCGGCTTAACCATGTGAT
TTCACTTTAACTCAACGACTCTATTAATAATTGGCCTAACAACAAATATACTAACAATAT
ATCAATGATGGCGGGATGTTATCCGAGAAAGCACCTTCCAAGGACATCATACCCCAGCTG
TCCAAAAAGGCCTCCGTTATGGAATAATCCTTTTTATTATCTCCGAAGTCTTATTCTTTA
CTGGATTTTTCTGAGCATTCTACCATTCAAGCCTCGCCCCCACTCCTGAACTAGGCGGCT
GCTGACCCCCAACAGGCATTCATCCACTAAACCCCCTAGAAGTTCCACTGCTTAACACCT
CTGTCCTACTGGCCTCCGGAGTTTCTATTACCTGAGCCCATCATAGCTTAATAGAAGGAG
ACCGAAAGCACATGTTACAAGCCCTGTTTATCACCATCACATTAGGGGTCTATTTTACAC
TACTACAAGCCTCAGAGTACTATGAAGCACCTTTTACTATCTCCGACGGAGTCTACGGCT
CAACTTTTTTCGTAGCCACAGGCTTCCACGGCCTCCACGTCATCATTGGATCCACCTTCT
TAATTGTCTGCTTCTTCCGCCAATTAAAATTTCATTTTACTTCTAACCACCACTTCGGCT
TTGAAGCCGCTGCCTGATACTGACATTTCGTAGATGTAGTCTGACTTTTCCTCTATGTTT
CTATCTATTGATGAGGCTCCTGTTCTTTTAGTATTAACTAGTACAGCTGACTTCCAATCA
GCTAGTTTCGGTCTAGCCCGAAAAAGAATAATAAATTTAATACTAGCCCTCCTGACCAAT
TTTACACTAGCCACCCTACTTGTCATCATCGCATTCTGACTTCCCCAACTAAATGCATAC
TCTGAGAAAACAAGCCCATACGAATGTGGATTTGACCCCATAGGATCAGCCCGCCTTCCC
TTCTCCATAAAATTTTTTCTAGTAGCCATCACATTTCTCTTATTTGACCTAGAAATCGCA
CTCCTTCTACCACTACCATGAGCCTCACAAACAACAAACTTAAACATAATACTTACCATA
GCCCTATTCCTAATTATTCTGCTAGCTGTAAGCCTAGCCTACGAGTGAACTCAAAAAGGA
CTAGAATGAACCGAATATGGTACTTAGTTTAAAATAAAATAAATGATTTCGACTCATTAG
ATTGTGATTCAATTTACAATTACCAAATGTCTATAGTATATATAAACATTATAATAGCAT
TCACAGTATCTCTTGCAGGACTACTAATATATCGATCCCACCTAATATCTTCCCTTCTGT
GCTTAGAAGGAATAATACTATCTCTGTTTGTTATAGCAGCCCTAACAATCCTCAATTCAC
ATTTTACATTAGCTAGCATAATACCCATCATCCTACTAGTCTTCGCAGCCTGCGAAGCAG
CCCTAGGTTTATCTCTACTAGTAATAGTATCAAATACATATGGTACTGATTATGTACAAA
ACCTCAACCTACTCCAATGCTAAAATACATTATTCCAACAATTATACTCATACCCCTAAC
CTGACTATCAAAAAATAGTATAATTTGGGTTAACTCCACAGCACACAGCCTTCTAATCAG
TTTTACAAGCCTTCTCCTTATAAACCAGTTTGGCGACAACAGCCTTAATTTTTCACCCAT
ATTTTTCTCCGACTCCCTATCCACTCCACTACTAATTTTAACCATATGACTCCTCCCCCT
AATACTAATAGCTAGCCAACATCACCTATCAAAAGAAAACCTAACCCGAAAAAAACTATT
TATCACCATGCTAATTTTACTACAACTATTTCTAATTATAACCTTTACCGCCATAGAACT
AATTTTCTTTTATATCCTATTTGAAG-CAACACT--AGT-CCCAACAC-TTATTATTAT-
--CACCCGATGGGGGAACCAAACA-GAACGCTTAAATGCCGGACTCTATTTCCTATTCTA
TACATTAGCTGGCTCCTTACCCCTATTAGTCGCACTAATTTATATCCAAAATACAGTAGG
ATCCCTAAACTTCCTAATACTCCAATACTGAGTACAACCTATGCATAATTCTTGATCTAA
TGTCTTCATATGACTAGCATGTATAATAGCTTTCATAGTAAAAATACCACTATATGGCCT
TCACCTTTGACTGCCTAAAGCCCACGTAGAAGCCCCCATCGCAGGCTCCATAGTCCTTGC
AGCAATCCTACTAAAACTAGGGGGATACGGTATGCTACGAATTACACTAATCCTAAACCC
TATAACCGACTTTATAGCATACCCATTCATTATACTCTCTCTATGAGGCATAATTATAAC
TAGCTCAATCTGCCTTCGTCAAACGGACCTGAAATCACTCATTGCATATTCCTCTGTGAG
CCACATAGCACTAGTTATCGTAGCCATCCTCATCCAGACACCTTGAAGCTACATAGGAGC
AACCGCCCTTATAATTGCCCACGGCCTCACATCATCCATACTTTTCTGCCTAGCAAACTC
AAACTACGAACGAATCCACAGCCGAACTATAATTCTAGCTCGAGGCCTACAAACGCTCCT
TCCACTAATAGCCACCTGATGACTACTAGCAAGCTTAACCAACTTAGCTTTACCCCCAAC
AATCAACTTAATTGGAGAACTATTTGTAGTAATGTCAGCCTTTTCATGATCTAACATTAC
AATTATTCTAATAGGATTAAATATAGTAATCACCGCCC-TATATTCTCTATACATGCTAA
TTATAACTCAACGAGGAAAATACACCCACCACATTAATAATATCTCACCTTCCTTTACAC
GAGAAAATGCACTCATATCACTGCACATCCTGCCCTTACTACTTCTATCCCTGAACCCAA
AAATTATTCTAGGACCTCTATACTGTAAATATAGTTTAACAAAAACATTAGATTGTGAAT
CTAACAATAGAAACTCG-TTACCTTCTTATTTACCGAAAAAGCATGCAAGAACTGCTAAT
TCTATGCTCCCATATCTAATAATATGGCTTTTTCGAACTTTTAAAGGATAGCAG-TTATC
CGTTGGTCTTAGGAACCAAAAAATTGGTGCAACTCCAAATAAAAGTAATAAACATATTCG
CCTCATTCTCACTAATTACTTTACTCTTACTAACAATACCCATTATAATAATAAGCTTTA
ACACCTACAAATCTTCCAATTATCCACTCTACGTAAAAACAACTATCTCATATGCCTTCA
TTACCAGTATAATTCCCACAATAATATTCATTTACTCAGGCCAAGAACTAATCATTTCAA
ACTGACACTGATTAACCATCCAAACCTTCAAATTATCCCTCAGCTTTAAAATAGACTATT
TCTCAATAATATTTGTCCCAGTAGCACTATTCGTTACATGATCTATTATAGAATTCTCAA
TATGATACATACACTCAGACCCCAATATTAACAAATTCTTTAAATATCTACTCCTATTCC
TCATCACCATACTCATCCTTGTAACCGCAAACAACCTCTTCCAGCTATTCATTGGCTGAG
AAGGTGTTGGAATTATATCATTTTTACTCATCGGATGATGATACGGACGAGCAGACGCAA
ACACAGCAGCCCTACAAGCAGTCCTATATAACCGCATCGGCGACATTGGTTTTATTCTAG
CAATGGCATGATTTCTAACAAACCTCAATACCTGAGACCTCCAACAGATCTTTATACTAA
ACCCAAAAGACTCAAACATACCCTTGATCGGACTAGCATTAGCTGCAACTGGAAAATCCG
CCCAATTTGGCCTCCACCCGTGACTTCCCTCTGCAATAGAAGGCCCAACTCCCGTCTCAG
CACTACTCCATTCAAGCACAATAGTGGTAGCAGGTATTTTCCTACTAATCCGCTTCTACC
CGCTCACAGAAAACAATAAATACATTCAATCTATTACATTATGCTTAGGAGCCATTACCA
CATTATTCACAGCAATATGCGCCCTCACCCAAAACGATATTAAAAAAATCATCGCCTTCT
CTACATCCAGCCAACTAGGCCTTATAATAGTAACAATTGGCATTAACCAACCTTACCTAG
CATTCCTCCACATCTGTACCCACGCCTTTTTCAAAGCTATACTATTTATATGTTCCGGTT
CCATTATTCACAGCCTAAACGACGAACAAGACATCCGAAAAATAGGAGGCCTATTTAAAG
CCATACCATTCACTACAACAGCCCTCATTATTGGCAGTCTCGCACTAACAGGAATGCCCT
TCCTCACAGGATTCTACTCCAAAGACCTAATCATCGAAGCCGCCAACACGTCTTATACCA
ACGCCTGAGCCCTTTTAATAACACTAATCGCCACCTCTTTCACAGCCATCTACAGCACCC
GCATTATTTTCTTCGCACTTCTAGGACAACCCCGATTCCCAACCCTAATTAACATCAACG
AAAATAATCCCCTCCTGATCAACTCTATTAAACGCTTAATAATTGGAAGCCTCTTCGCAG
GCTACATTATCTCCAATAACATTCCTCCAATAACAGTCCCCCAAATAACCATGCCCTACT
ACCTAAAAACAACAGCCCTAATCGTTACAATCCTGGGCTTCATCCTAGCCCTAGAAATCA
GCAATATAACTAAAAACCTAAAATACCACTACCCCTCAAACGCCTTCAAATTCTCAACTT
TACTAGGATATTTTCCCACAATTATACACCGCCTAGCTCCATACATAAATCTATCTATAA
GCCAAAAATCAGCATCTTCCCTTCTAGACCTAATCTGACTAGAAGCCATCTTGCCAAAAA
GCATCTCATTTGCTCAAATAAAAGCATCCACCCTGGTCACAAACCAAAAAGGCCTAATCA
AACTATACTTCCTCTCCTTTCTAATCACAATCCTTATTAGCATAATCCTATTTAATTTCC
ACGAGTAATTTCTATAATAACCACAACACCAATAAATAAAGACCACCCAGTTACAATAAC
TAATCAAGTACCATAACTGTATAAAGCCGCAATCCCCATGGCCTCTTCACTAAAAAACCC
AGAATCCCCTGTATCATAAATTACCCAATCTCCTAGACCATTAAACTCAAACACAATCTC
CACTTCTTTATCCTTTAAAATATAATAAACCATAAAAAACTCTATCAACAAGCCAGTAAC
AAATGCCCCTAAAACAGCCTTATTAGAAAGCCAAATCTCAGGGTACTGCTCTGTAGCTAT
AGCCGTTGTATAACCAAAAACTACCATTATACCCCCCAAATAAATTAAAAAGACCATCAA
CCCCAAAAAGGACCCACCAAAATTCAACACAATTCCACAACCAACCCCACCACTCACAAT
TAACCCCAACCCCCCATAAATAGGCGAAGGTTTCGAAGAAAACCCTACAAAACCCATCAC
AAAGACAACACTTAAAATAAATACAATGTATAGTATCATTATTCTTGCATGGAATCTAAC
CATGACTAATGATATGAAAAACCATCGTTGTCATTCAACTACAAGAACACTAATGACCAA
CATTCGAAAGTCCCACCCACTAATAAAAATTGTAAACAATGCATTCATTGACCTTCCAGC
TCCATCAAACATTTCATCATGATGAAACTTCGGTTCCCTCCTGGGAGTCTGCTTAATCCT
ACAAATCCTCACAGGCCTATTCCTAGCAATGCACTACACATCCGACACAACAACAGCATT
CTCCTCCGTCACTCATATCTGCCGAGACGTAAACTACGGCTGAA-TTATCCGATACATAC
ACGCTAACGGAGCTTCAATGTTTTTCATCTGCTTATATATGCACGTAGGACGAGGCCTAT
ATTATGGGTCTTACACTTTTCTAGAAACATGAAACATTGGAGTAATTCTCCTACTTACGG
TAATAGCTACAGCATTCATAGGATACGTGTTACCATGAGGACAAATATCATTTTGAGGAG
CAACAGTCATTACCAACCTCCTATCAGCAATCCCATACATCGGCACAAATCTAGTCGAAT
GAATCTGAGGCGGATTCTCAGTAGACAAAGCAACCCTTACCCGATTTTTCGCTTTCCACT
TTATCCTCCCATTTATTATCATAGCAATTGCCATAGTTCACCTACTATTCCTCCACGAAA
CAGGTTCTAACAATCCAACAGGAATCTCCTCAGACACAGACAAAATTCCATTCCACCCCT
ACTATACCATTAAAGACATCCTAGGAGCCCTACTACTAATTCTAACCCTAATACTACTAG
TACTATTCGCACCCGACCTCCTCGGAGACCCAGATAACTACACCCCAGCAAATCCACTTA
ACACACCTCCCCACATCAAACCCGAATGATACTTCTTATTTGCATACGCAATTTTACGAT
CAATCCCCAACAAACTAGGAGGGGTACTAGCCCTAGCCTTCTCTATCCTAATCCTCATTC
TAATTCCCCTACTACACACCTCCAAACAACGAAGCATAATATTCCGACCACTCAGCCAAT
GCCTATTCTGAGCCTTAGTAGCAGACCTACTAACACTCACATGAATTGGAGGACAACCAG
TCGAACACCCATATATCACCATTGGGCAACTAGCATCTATCATATACTTTCTTCTCATCC
TAGTACTAATACCAACAGCCGGCACAATTGAGAACAAATTACTAAAATGAAGACAGGTCT
TTGTAGTACATCTAATACACTGGTCTTGTAAACCAGAAAAGGAGAACAACCAACCTCCCT
AAGACTCAAGGAAGAAACTGTAGTCTCACCGTCAACCCCCAAAGCTGAAGTTCTATTTAA
ACTATTCCCTGAA--CTCTTAATATAGTTCCACAAATGTAAAGAGCCTTATCAGTATTAA
ATTTATTAAAATTTCCAATATC-CAACACAGACTTTGTACCCCAACCAAATATTACAAAC
ACCACTAGCTAACAG--CATACACCCCATACACATATCAC--------AGAACGCGCTGC
CCAAGCAGGG----TA-TATACATAATATTAATGTATTAAAGACATAATATGTATATAGT
ACATTAAATTATATGCCCCATGCATATAAGCAAGTACATGATGACTATTAATAGTACATA
ATACATACAATTATTAATTGTACATAACATATT-ATGTCAAGTCCATTCTTGGTAACATA
CGTA--------CCCCTTCCATTAGATCACGAGCTTAATTACCATGCCGCGTGAAACCAG
CAACCCGCTAGGCAAAGGACTTCTCTTCTCGCTCCGGGCCCATGAACCGTGGGGGTCGCT
ATTTAATGAACTTTATCAGACATCTGGTTCTTTCTTCAGGGCCATCTCATCTAAAACCGT
CCATTCTTTCCTCTTAAATAAGACATCTCGATGG
[15] A1_BisonX_Urals_14874
ACTAGTGGCTAATCAGCCCATGCTCACACATAACTGTGCTGTCATACCCTTGGTATTTTT
TTATTTTGGGGGATGCTTGGACTCAGCTATGGCCGTCAAAGGCCCCGACCCGGAGCATAT
ATTGTAGCTGGACTTAACTGCATCTTGAGCACCAGCATAATGGTAAGCATGGGCA-TTAC
AGTCAATGGTTACAGGACATA-ATTATATTATATATCCCCCCCC---TC-GTAAAAATT-
CCCCCCTTAAATATCTACCACCACTTTTAACAGACTTTTCCCTAGTTGCTTATTTAAATT
TTTCACACTTCCAATACTCAAATTAGCACTCAAAATAAAGTCAATATATAAGCGC--GG-
CCCCCCCCCCCC--------GTTGATGTAGCTTAA-CCCAAAGCAAGGCACTGAAAATGC
CTAGATGAGT-CTCCCAACTCCATAAACACATAGGTTTGGTCCCAGCCTTCCTGTTAACT
CTTAATAAACTTACACATGCAAGCATCCACACCCCAGTGAGAATGCCCTCTAGGTTATTA
GAACTAAGAGGAGCTGGCATCAAGCACACACTCTGTAGCTCACGACGCCTTGCTTAACCA
CACCCCCACGGGAAACAGCAGTGACAAAAATTAAGCCATAAACGAAAGTTTGACTAAGTT
ATATTAATT-AGGGTTGGTAAATCTCGTGCCAGCCACCGCGGTCATACGATTAACCCAAG
CTAACAGGAGTACGGCGTAAAACGTGTTAAAGCACCATACCAAATAGGGTTAAATTCTAA
TTAAGCTGTAAAAAGCCATGATTAAGATAAAAATAAATGACGAAAGTGACCCTACAACAG
CCGATGCACTATAGCTAAGACCCAAACTGGGATTAGATACCCCACTATGCTTAGCCCTAA
ACACAGATAATTATATAAACAAAATTATTCGCCAGAGTACTACCAGCAACAGCTTAAAAC
TCAAAGGACTTGGCGGTGCTTTATATCCTTCTAGAGGAGCCTGTTCTATAATCGATAAAC
CCCGATAAACCTCACCAATTCTTGCTAATACAGTCTATATACCGCCATCTTCAGCAAACC
CTAAAAAGGAAAAAAAGTAAGCGTAACCATGATACATAAAAACGTTAGGTCAAGGTGTAA
CCTATGAAATGGGAAGAAATGGGCTACATTCTCTACACTAAGAGAACCAA-ACACGAAAG
TTATTATGAAA-CCAATAACCAAAGGAGGATTTAGCAGTAAACTAAGAATAGAGTGCTTA
GTTGAATTAGGCCATGAAGCACGCACACACCGCCCGTCACCCTCCTCAAATGGATTTAAT
GCATCTAACCTTATTTAAACACACTAGTTACATGAGAGGAGACAAGTCGTAACAAGGTAA
GCATACTGGAAAGTGTGCTTGGATAAATCAAGATATAGCTTAAACAAAGCATCCAGTTTA
CACCTAGAAGACTTCATTCATTATGAATATCTTGAACTAAACCTAGCCC-AAA--GATA-
--TACTCCAACTAAACAACCAAGATAGAATAAAACAAAACATTTATTCCCAATTTAAAGT
ATAGGAGATAGAAATCTTAG-TACGGCGCTATAGAGAAAGTACCGCAAGGGAACGATGAA
AG----AAAAAACTCAAAGTATAAAAAAGCAAAGATTACCCCTTGTACCTCTTGCATAAT
GAATTAACTAGTATGAGACTTAACAAAATGAATTTTAGCTAAGCAGCCCGAAACCAGACG
AGCTACTCACAAACAGTTTACCAAGAACTAACTCATCTATGTGGCAAAATAGTGAGAAGA
TTTGTAAGTAGAGGTGACACGCCTAACGAGCCTGGTGATAGCTGGTTGTCCAGAAAATGA
ATCTAAGTTCAGCTTTAAAGATACCAAAAAATTCAATTAAATCTTACTGTAA-CTTTAAA
AGTTAGTCTAAAAAGGTACAGCCTTTTAGAAACGGATACAACCTTAACTAGAGAGTAAAA
TTTAACACTACCATAGTAGGCCTAAAAGCAGCCACCAATTAAGAAAGCGTTAAAGCTCAA
CAACAAAAATTGAATAGATCCCAATAACAAATAACTAACTCCTAGCCCCAATACTGGACT
AATCTATTATAGAATAGAAGCAATAATGTTAGTATGAGTAACAAGAAAAACTTTCTCCTT
GCATAAGTCTAAGTCAGTGCCTGATAATATTCTGACCACTAACAGCTAATAAAAATAACC
CAACAATAAATAATTTATTAGTTATACTGTTAATCCAACACAGGAGTGCATCTAAGGAAA
GATTAAAAGAAGTAAAAGGAACTCGGCAAACACAAACCCCGCCTGTTTACCAAAAACATC
ACCTCC-AGCATCCCCAGTATTGGAGGCACTGCCTGCCCAGTGACAACTGTTTAACGGCC
GCGGTATCCTGACCGTGCAAAGGTAGCATAATCATTTGTTCTCTAAATAAGGACTTGTAT
GAATGGCCACACGAGGGTTTTACTGTCTCTTACTTCCAATCAGTGAAATTGACCTTCCCG
TGAAGAGGCGGGAATACACAAATAAGACGAGAAGACCCTATGGAGCTTTAACTAACCAAC
CCAAAG-AAAATAAATTTAACCATTAAGGAGTAACAATAATCTTCATGAGTTGGTAGTTT
CGGTTGGGGTGACCTCGGAGAATAAAAAAACCTCCGAACGATTTTAAAGACTAGACCCAC
AAGTCAAATCACTCTATCGCTCATTGATCCAAAAA-CTTGATCAACGGAACAAGTTACCC
TAGGGATAACAGCGCAATCCTATTCAAGAGTCCATATCGACAATAGGGTTTACGACCTCG
ATGTTGGATCAGGACATCCTGATGGTGCAACCGCTATCAAAGGTTCGTTTGTTCAACGAT
TAAAGTCCTACGTGATCTGAGTTCAGACCGGAGCAATCCAGGTCGGTTTCTATCTATTAC
GTATTTCTCCCAGTACGAAAGGACAAGAGAAATAAGGCCAACTTTAAATTAAGCGCCTTA
AGACAACCAATGACAGCATCTCAATTAATAACACAA-AACCCTGCCCTAGAACAGGGCCT
AGTTAAGGTGGCAGAGCCCGGTAATTGCGTAAAACTTAAACTTTTACATCCAGAGATTCA
AATCCTCTCCTTAACAAAATGTTCATAATTAACATCTTAATACTAATTATTCCTATCCTA
TTGGCCGTAGCATTCCTTACATTAGTAGAACGAAAAGTTCTAGGCTACATACAACTCCGA
AAAGGCCCAAATGTCGTAGGTCCATACGGCCTACTCCAACCCATCGCCGATGCAATCAAA
CTTTTCACTAAAGAACCACTACGACCCGCCACATCCTCAGCCTCAATATTTATCCTAGCA
CCCATCATAGCTCTAGGCCTAGCCCTAACCATGTGAATCCCTCTACCAATACCCTATCCC
CTTATTAACATAAACCTAGGAATCCTATTTATACTAGCTATATCAAGCCTAGCCGTATAT
TCTATTCTCTGATCAGGCTGAGCCTCCAACTCAAAATATGCACTAATCGGAGCCCTACGA
GCAGTAGCACAAACAATCTCTTATGAAGTAACACTAGCAATCATCCTATTATCAGTACTC
CTAATAAGTGGATCCTTTACCCTCTCCACACTAATTATTACACAAGAACAAATATGACTA
ATCCTCCCAGCATGACCTCTAGCAATAATATGATTTATCTCAACATTAGCAGAAACAAAC
CGAGCTCCATTTGATTTAACCGAAGGGGAATCAGAGCTAGTCTCGGGTTTCAACGTAGAA
TATGCAGCAGGACCATTTGCCCTCTTCTTTATAGCAGAATACGCAAACATCATCATGATA
AACATCTTTACAGCAATTTTATTCCTAGGAACATCCTACAACCCACACATACCAGAACTC
TACACAATCAACTTTATCATTAAATCCCTGCTACTCACAATATCATTCCTATGAATCCGA
GCATCCTACCCTCGATTCCGCTATGACCAACTAATACATTTATTATGAAAAAATTTTCTA
CCCCTAACACTAGCCCTATGCATGTGACATGTATCACTACCCATCCTTACATCAGGCATC
CCGCCACTGACATAAGAAATATGTCTGACAAAAGAGTTACTTTGATAGAGTAAATAATAG
AGGTTCAAACCCTCTTATTTCTAGAACTATAGGAATTGAACCTACTCCTAAGAATCCAAA
ACTCTCCGTGCTCCCAATTACACCAAATTCTATTAGTAAGGTCAGCTAATTAAGCTATCG
GGCCCATACCCCGAAAATGTTGGTTTATACCCTTCCCGTACTAATAAACCCAATCATCTT
TATTATTATTCTATCAACCATTATACTAGGAACCATTATTGTCATAATTAGTTCTCACTG
ACTACTTGTCTGAATCGGATTTGAAATAAATATACTCGCCATCATCCCCATCATAATAAA
AAATCATAACCCACGAGCTACAGAAGCATCAACTAAATATTTTCTAACTCAATCAACAGC
CTCAATACTACTAATAATAGCCGTCATCATCAACCTAATATTCTCAGGCCAATGGACCGT
AATAAAACTATTTAACCCAATAGCCTCAATACTTATAACAATAGCCCTAGCTATGAAACT
AGGAATAGCCCCATTTCACTTCTGAGTCCCAGAAGTAACACAAGGTATCCCCCTATCCTC
AGGCCTAATCCTACTGACATGACAAAAACTAGCACCTATATCTGTACTCTACCAAATCTT
CCCATCAATTAACCTAAACCTGATCCTAACCCTGTCAATTCTATCAATCCTAATTGGAGG
CTGAGGAGGACTGAACCAAACACAACTCCGAAAAATCATAGCCTATTCATCAATTGCTCA
CATAGGCTGAATAACAGCAGTACTACCATATAACCCCACCATAACACTACTAAACTTAAC
TATCTATATTATTATAACTTCCACCATATTCACCATATTCATGGCCAATTCCACCACCAC
CACCCTATCACTATCACACACATGAAATAAAACACCCATTATAACCATCCTAATTCTTGC
TACCCTCCTATCCATAGGAGGACTCCCTCCCCTATCTGGGTTCATACCAAAATGAATAAT
TATCCAAGAAATAACAAAAAACAACAGCATCATTCTACCCACTTTCATAGCAATTACAGC
TCTACTAAACCTATATTTTTACATACGACTCACATACTCTACCACACTAACAATATTCCC
CTCTACAAACAACATAAAAATAAAATGACAATTTCCCCTTATGAAAAAAATAACTCTTCT
ACCAACAATAGTCGTATTATCTACCATAACACTACCACTCACACCAATACTATCAGTATT
AGAATAGGAATTTAGGTTAAACAGACCAAGAGCCTTCAAAGCCCTAAGCAAGTATAATTT
ACTTAATTCCTGATAAGGATTGCAAGACTACACCTTACATCAATTGAATGCAAATCAACC
ACTTTAATTAAGCTAAATCCTCACTAGACTGGTGGGCCCTACCCCCACGAAACTTTAGTT
AACAGCTAAACACCCTAATTAA-CTGGCTTCAATCTACTTCTCCCGCCGCAAG-AAAAAA
AAGGCGGGAGAAGCCCCGGCAGAATTGAAGCTGCTTCTCTGAATTTGCAATTCAACGTGT
AAACTCACCACAGGGCTTGGTAAAAAGAGGAGTCAAACCTCTGTCTTTAGATTTACAGTC
TAATGCTTTACTCAGCCATTTTACCCATGTTCATTAACCGCTGACTATTCTCAACCAACC
ATAAAGATATCGGTACCCTTTACCTACTATTTGGTGCCTGGGCCGGTATAGTAGGAACAG
CTCTAAGCCTTCTAATTCGCGCTGAATTAGGCCAACCCGGAACTCTACTCGGAGACGACC
AAATCTACAACGTAGTTGTAACCGCACACGCATTTGTAATAATCTTCTTTATAGTAATGC
CAATCATAATTGGAGGATTCGGTAATTGACTTGTTCCCCTAATAATTGGTGCCCCCGATA
TAGCGTTTCCCCGAATAAATAATATAAGCTTTTGACTCCTTCCTCCCTCATTTCTATTAC
TCCTCGCATCCTCTATAGTTGAAGCTGGGGCAGGAACAGGCTGGACCGTATACCCTCCCT
TAGCAGGCAACCTAGCCCATGCAGGAGCCTCAGTAGACCTAACTATCTTCTCTTTACACT
TAGCAGGGGTTTCCTCAATTTTAGGAGCCATCAACTTCATTACAACAATCATCAACATAA
AACCCCCCGCAATGTCACAATACCAAACCCCTCTATTCGTATGATCTGTAATAATTACCG
CCGTACTATTACTCCTCTCACTCCCTGTGCTAGCAGCCGGCATCACGATGTTATTAACGG
ACCGGAACCTAAACACAACTTTCTTCGACCCGGCAGGAGGAGGAGACCCCATTCTATACC
AACACCTATTCTGATTCTTTGGACACCCCGAAGTCTATATTTTAATTTTACCTGGATTTG
GAATAATCTCCCATATTGTAACCTACTACTCAGGAAAAAAGGAACCATTCGGATATATAG
GAATAGTTTGGGCTATAATGTCAATCGGATTTTTAGGTTTTATCGTATGAGCTCACCATA
TATTCACAGTCGGAATAGATGTCGACACACGAGCCTACTTCACATCGGCCACTATAATTA
TTGCTATCCCAACCGGTGTAAAAGTCTTCAGCTGATTAGCAACACTTCATGGAGGTAATA
TTAAGTGATCTCCTGCTATAATGTGAGCCCTAGGCTTTATTTTCTTATTTACAGTAGGAG
GTTTAACTGGAATTGTCTTAGCCAACTCTTCTCTCGATATTGTTCTTCACGACACATACT
ACGTTGTCGCACATTTCCACTATGTTTTATCAATAGGAGCTGTATTTGCTATTATAGGAG
GATTTGTCCATTGATTCCCGCTATTCTCAGGCTATACTCTCAACGATACATGAGCCAAAA
TCCACTTCGCAATCATATTTGTAGGCGTCAATATAACCTTCTTCCCACAACACTTTCTAG
GACTATCCGGCATGCCTCGACGATACTCCGACTACCCAGATGCATATACAATATGAAATA
CTATCTCATCAATAGGCTCATTTATTTCTTTAACAGCAGTTATACTAATAGTTTTCATCA
TCTGAGAAGCATTTGCATCTAAACGAGAAGTTTTAACTGTAGACTTAACCACGACAAATC
TAGAATGGTTAAACGGATGTCCTCCACCATACCACACATTTGAAGAACCCACCTACGTCA
ATCTAAAATAAGAAAGGAAGGAATCGAACCCCCTATTATTGGTTTCAAGCCAACATCATA
ACCTCTATG--TCTCTCTCAATAAGCGAGGTGTTAGT-AAAACGTTATATAACTTTGTCA
AAGTTAAGTTACAAGTGAAAGCCCTGTACACCTCATATGGCATATCCCATACAACTAGGC
TTCCAAGATGCAACATCACCAATCATAGAGGAACTACTTCACTTTCATGATCACACACTA
ATAATTGTCTTCTTAATTAGCTCATTAGTACTTTACATTATTTCACTAATACTAACAACA
AAGCTGACTCATACAAGCACAATAGATGCACAAGAAGTAGAGACAATCTGAACTATTTTG
CCCGCTATTATCTTAATTCTAATTGCTCTTCCTTCTTTACGAATTTTATATATAATGGAT
GAAATCAATAACCCATCCCTTACAGTAAAAACCATAGGACATCAATGATACTGAAGCTAT
GAATACACAGATTATGAGGACTTAAGCTTCGACTCCTACATAATTCCAACATCAGAATTA
AAGCCAGGGGAGCTACGACTATTAGAAGTCGATAATCGAGTTGTACTACCAATAGAAATA
ACAATCCGAATGCTAGTCTCCTCTGAAGACGTACTGCACTCATGAGCCGTACCCTCTCTA
GGACTAAAAACAGACGCAATCCCAGGCCGTCTAAACCAAACAACCCTTATATCGACCCGT
CCAGGCCTATACTACGGCCAATGCTCAGAAATTTGCGGATCAAACCACAGTTTCATACCC
ATTGTCCTTGAGTTAGTTCCACTAAAATATTTTGAAAAATGATCTGCATCAATACTATAA
AATCACTAAGAAGCTATA-TAGC----ACTAACCTTTTAAGTTAGAGATTGAGAGCAATA
CACTCTCCTTAGTGACATGCCGCAACTAGATACGTCAACATGACTGACAATAATCTTATC
AATATTCTTGACCCTCTTTATCATCTTTCAATTAAAAATTTCAAAACACAACTTTTACTA
CAATCCAGAACTGACACCAACAAAAATATTAAAACAAAACACCCCTTGAGAAATAAAATG
AACGAAAATTTATTTGCCTCTTTTATTACCCCTATAATTTTAGGTCTCCCCCTCGTAACC
CTTATTGTGCTATTTCCCAGCCTACTATTCCCAACATCAAATCGACTAGTAAGCAATCGC
TTTGTAACTCTCCAACAATGAATTCTCCAACTTGTATCAAAACAAATAATGAGCATTCAC
AATTCCAAAGGACAAACATGAACATTAATACTAATATCTCTAATCCTATTTATCGGATCA
ACAAACCTACTAGGCCTATTGCCTCATTCATTCACACCAACAACACAACTATCAATAAAC
CTAGGCATAGCCATTCCCCTGTGAGCAGGAGCTGTAATTACAGGATTCCGCAATAAAACT
AAAGCATCACTCGCCCATTTCTTACCCCAAGGAACACCCACCCCTCTAATCCCAATACTA
GTAATTATTGAAACTATCAGCCTTTTTATCCAACCTATAGCCCTCGCCGTGCGATTGACA
GCTAACATCACTGCAGGACACCTATTAATTCACTTAATTGGGGGAGCTACACTTGCACTA
ATAAGCATTAGCACTACAACAGCTCTAATTACATTCATCATTCTAATCCTACTAACAATT
CTAGAATTTGCAGTAGCTATAATCCAAGCCTATGTATTCACTCTCCTAGTCAGTCTATAT
CTGCATGACAACACATAATGACACACCAAACTCATGCTTATCACATAGTAAACCCAAGCC
CTTGACCTCTTACAGGAGCTTTGTCCGCCCTCTTAATAACATCCGGCTTAACCATGTGAT
TTCACTTTAATTCAACGACTCTATTAATAATTGGCCTAACAACAAATATACTAACAATAT
ATCAATGATGACGGGATGTTATCCGAGAAAGCACCTTCCAAGGGCATCATACCCCAGCTG
TCCAAAAAGGCCTCCGTTACGGAATAATCCTTTTTATTATCTCCGAAGTCTTATTCTTTA
CCGGATTTTTCTGAGCATTCTACCATTCAAGCCTCGCCCCCACCCCTGAACTAGGCGGCT
GCTGACCCCCAACAGGCATTCATCCACTAAACCCCTTAGAAGTTCCACTGCTTAACACCT
CTGTCCTACTGGCCTCCGGAGTTTCTATTACCTGAGCCCATCATAGTCTAATAGAAGGAG
ACCGAAAGCACATGTTACAAGCCCTGTTTATCACCATCACATTAGGGGTCTATTTTACAC
TACTACAAGCCTCAGAGTACTATGAAGCACCTTTTACTATCTCCGACGGAGTCTACGGCT
CAACTTTTTTCGTAGCCACAGGCTTCCACGGCCTCCACGTCATCATTGGATCCACCTTCT
TAATTGTCTGCTTCTTCCGCCAACTAAAATTTCATTTTACTTCTAGCCACCACTTCGGCT
TTGAAGCCGCTGCCTGATACTGACATTTCGTAGATGTAGTCTGACTTTTCCTCTATGTTT
CTATCTATTGATGAGGCTCCTGTTCTTTTAGTATTAATTAGTACAGCTGACTTCCAATCA
GCTAGTTTCGGTCTAGCCCGAAAAAGAATAATAAATTTAATACTAGCCCTCCTAACCAAT
TTTACGCTGGCTACTCTACTTGTCATCATCGCATTCTGACTTCCCCAACTAAATGCATAC
TCTGAAAAAACAAGTCCATACGAATGTGGATTTGACCCCATAGGATCAGCCCGCCTTCCC
TTCTCCATAAAATTCTTTCTAGTAGCCATCACATTCCTCTTATTTGACCTAGAAATCGCA
CTCCTCTTACCACTACCATGAGCCTCACAAACAACAAACCTAAACATAATACTTACCATA
GCCCTATTCCTAATTATTCTGCTAGCTGTAAGCCTAGCCTACGAGTGAACTCAAAAAGGA
CTAGAATGAACCGAATATGGTACTTAGTTTAAAATAAAATAAATGATTTCGACTCATTAG
ATTGTGATTCAATTTACAATTACCAAATGTCTATAGTATATATAAACATTATAATAGCAT
TCACAGTATCTCTTGTAGGACTACTAATATATCGATCCCACCTAATATCTTCCCTTCTGT
GCTTAGAAGGAATAATATTATCTCTATTCGTTATAGCAGCCCTAACAATCCTCAATTCAC
ATTTTACACTAGCTAGCATAATACCCATCATCCTACTAGTCTTCGCAGCCTGCGAAGCAG
CCCTAGGTTTATCTCTGCTAGTAATAGTATCAAATACATATGGTACTGATTATGTACAAA
ACCTCAACCTACTCCAATGCTAAAATACATTATTCCAACAATTATACTCATACCCCTAAC
CTGACTATCAAAAAATAGTATAATTTGGGTTAACTCCACAGCACACAGCCTTTTAATCAG
CTTTACAAGCCTTCTCCTTATAAACCAGTTTGGCGACAACAGCCTTAATTTTTCACTAAT
ATTTTTCTCCGACTCCCTATCCACTCCACTACTAATTTTAACCATATGACTCCTCCCCCT
AATACTAATAGCTAGCCAACATCACCTGTCAAAAGAAAACCTAACCCGAAAAAAACTATT
TATCACCATGCTAATTTTACTACAACTATTCCTAATTATAACCTTTACCGCCATAGAACT
AATTTTCTTTTATATTCTATTTGAAG-CAACACT--AGT-CCCAACAC-TTATTATTAT-
--CACCCGATGGGGGAACCAAACA-GAACGCTTAAATGCCGGACTCTATTTCCTATTCTA
TACATTAGCTGGCTCCTTACCCCTATTAGTCGCACTAATCTATATCCAAAATACAGTAGG
ATCCCTAAACTTCCTAATACTCCAATACTGAGTACAACCCATGCACAACTCTTGATCTAA
TGTCTTCATATGACTAGCATGTATAATAGCTTTCATAGTAAAAATACCACTATACGGCCT
TCACCTTTGACTGCCTAAAGCCCACGTAGAAGCCCCCATCGCAGGCTCCATGGTCCTTGC
AGCAATCCTACTGAAACTAGGGGGATACGGTATGCTACGAATTACACTAATCCTAAACCC
TATAACCGACTTTATAGCATACCCATTCATTATACTCTCTCTATGAGGCATAATTATAAC
TAGCTCAATCTGCCTTCGTCAAACGGACCTGAAATCACTCATTGCATACTCCTCTGTAAG
CCACATAGCACTAGTTATCGTAGCCATCCTCATCCAGACACCTTGAAGCTACATAGGAGC
AACCGCCCTTATAATTGCCCACGGCCTCACATCATCCATACTTTTCTGCCTAGCAAACTC
AAACTACGAACGAATTCACAGCCGAACTATAATTCTAGCTCGAGGCCTACAAACGCTCCT
TCCACTAATAGCCACCTGATGACTACTAGCAAGCTTAACCAACTTAGCTTTACCCCCAAC
AATCAACTTAATTGGAGAACTATTTGTAGTAATGTCAACCTTTTCATGATCTAACATTAC
AATTATTCTAATAGGAGTAAATATAGTAATCACCGCCC-TATATTCCCTATACATGCTAA
TTATAACTCAACGAGGAAAATATACCTACCACATTAATAATATCTCACCTTCCTTTACAC
GAGAAAATGCACTCATATCACTGCACATCCTACCCCTACTACTTCTATCCTTGAACCCAA
AAATTATTCTAGGACCTCTATACTGTAAATATAGTTTAACAAAAACATTAGATTGTGAAT
CTAATAATAGAAACTCA-TTACCTTCTTATTTACCGAAAAAGCATGCAAGAACTGCTAAT
TCTATGCTCCCATATCTAATAATATGGCTTTTTCGAACTTTTAAAGGATAGTAG-TTATC
CGTTGGTCTTAGGAACCAAAAAATTGGTGCAACTCCAAATAAAAGTAATAAACATATTCG
CCTCATTCTCACTAATTACTTTACTCTTACTAACAATACCCATTATAATAATAAGCTTTA
ACACCTACAAATCTTCCAATTACCCACTCTACGTAAAAACAACTATCTCATATGCCTTCA
TTACCAGTATAATTCCCACAATAATATTCATTTACTCAGGCCAAGAACTAATCATTTCAA
ACTGACATTGACTAACCATCCAAACCCTCAAATTATCCCTCAGCTTTAAAATAGACTACT
TCTCAATAATATTTGTCCCAGTAGCGCTATTCGTTACATGATCTATTATAGAATTCTCAA
TATGATACATACACTCAGACCCCAATATTAACAAATTCTTCAAATACCTACTCCTATTCC
TCATCACCATGCTCATCCTTGTAACCGCAAACAACCTCTTCCAGCTATTCATTGGCTGAG
AAGGTGTTGGAATCATATCATTTCTACTCATCGGATGATGATACGGACGAGCAGACGCAA
ACACAGCAGCCCTACAAGCAGTCCTATATAACCGCATCGGCGACATTGGTTTTATTCTAG
CAATGGCATGATTTCTAACAAGCCTCAATACCTGAGACCTCCAACAGATCTTCATACTAA
ACCCAAAAGACTCAAACATACCCTTGATCGGACTAGTATTAGCTGCAACTGGAAAATCCG
CCCAATTTGGCCTCCACCCATGACTTCCCTCTGCAATAGAAGGCCCAACTCCCGTCTCAG
CACTACTCCATTCAAGCACAATAGTGGTAGCAGGTATTTTCCTACTAATCCGCTTCTACC
CACTCACAGAAAACAATAAATATATTCAATCTATTACATTATGCTTAGGAGCCATCACCA
CATTATTCACAGCAATATGCGCCCTCACCCAAAATGATATTAAGAAAATCATCGCCTTCT
CTACATCCAGCCAACTAGGCCTTATAATAGTAACAATTGGCATTAACCAACCTTACCTAG
CATTTCTCCACATCTGCACCCACGCCTTTTTCAAAGCTATACTATTCATATGTTCCGGTT
CCATTATTCACAGTCTAAACGACGAACAAGACATCCGAAAAATAGGAGGCCTATTTAAAG
CCATACCATTCACTACAACAGCCCTCATTGTTGGCAGTCTCGCACTAACAGGAATGCCCT
TCCTCACAGGATTCTACTCCAAAGACCTAATCATCGAAGCCGCCAACACGTCTTATACCA
ACGCCTGAGCCCTTTTAATAACACTAATCGCCACCTCTTTCACAGCCATCTACAGCACCC
GTATTATTTTCTTCGCACTTCTAGGACAACCCCGATTCCCAACCCTAATTAACATCAACG
AAAACAATCCCCTCCTGATCAACTCTATTAAACGCTTAATAATTGGAAGCCTCTTCGCAG
GCTACATTATCTCCAATAACATTCCCCCAACAACAGTCCCCCAAATAACCATGCCCTACT
ACCTAAAAACAACAGCCCTAACCGTTACAATCCTCGGCTTTATCCTAGCCCTAGAAATCA
GCAATATAACTAAAAACCTAAAATACCACTACCCCTCAAACGCCTTCAAATTCTCGACCT
TACTAGGATATTTTCCCACAATCATACACCGCCTAGCTCCATACATAAATCTATCTATAA
GCCAAAAATCAGCATCCTCCCTTCTAGACCTAATCTGACTAGAAGCCATCCTGCCAAAAA
GCATCTCATTTGCTCAAATAAAAGCATCCACCCTGGTCACAAACCAAAAAGGCCTAATCA
AACTATACTTCCTATCCTTCCTAATCACAATCCTTATTAGCATAATCCTATTTAATTTCC
ACGAGTAATTTCTATAATAACCACAACACCAATAAATAAAGATCACCCAGTTACAATAAC
TAATCAAGTACCATAACTGTATAAAGCCGCAATCCCCATGGCCTCTTCACTAAAAAACCC
AGAATCCCCTGTATCATAAATCACTCAATCTCCCAAACCATTAAACTCAAACACAATCTC
CACTTCTTTATCCTTTAAAACATAATAAACCATAAAAAACTCTATCAACAAGCCAGTAAC
AAATGCCCCTAAAACAGCCTTATTAGAAAGCCAAATCTCAGGATACTGTTCTGTAGCTAT
AGCCGTTGTATAACCAAAAACTACCATTATACCCCCCAAATAAATTAAAAAAACCATCAA
CCCCAGAAAGGACCCACCAAAATTCAACACAATTCCACAACCAACCCCACCACTCACAAT
TAACCCCAACCCCCCATAAATAGGCGAAGGTTTCGAAGAAAACCCTACAAAACCTATCAC
AAAGACAACACTTAAAATAAATACAATGTATAGTATCATTATTCTTACATGGAATCTAAC
CATGACTAATGATATGAAAAACCATCGTTGTCATTCAACTACAAGAACACTAATGACTAA
CATTCGAAAGTCCCACCCACTAATAAAGATTGTAAACAATGCATTCATTGACCTTCCAGC
TCCATCAAACATTTCATCATGATGAAACTTCGGTTCCCTCCTGGGAGTCTGCTTAATCCT
ACAAATCCTCACAGGCCTATTCCTAGCAATGCACTACACATCCGACACAACAACAGCATT
CTCCTCCGTTACCCATATCTGCCGAGACGTAAACTACGGCTGAA-TTATCCGATACATAC
ACGCTAACGGAGCTTCAATATTTTTCATCTGCTTATATATGCACGTAGGACGAGGCTTAT
ATTATGGGTCTTACACTTTTCTAGAAACATGAAACATTGGAGTAATTCTCCTACTTACGG
TAATAGCTACAGCATTCATAGGATACGTGTTACCATGAGGACAAATATCATTTTGAGGAG
CAACAGTCATTACCAACCTCCTATCAGCAATCCCATATATCGGCACAAATCTAGTCGAAT
GAATCTGAGGCGGATTCTCAGTAGACAAAGCAACCCTTACCCGATTTTTCGCCTTCCATT
TTATCCTTCCATTTATTATCACAGCAATTGCCATAGTTCATCTACTATTCCTCCACGAAA
CAGGTTCCAACAACCCAACAGGAATTTCCTCAGACATAGACAAAATTCCATTCCACCCCT
ACTACACCATTAAAGATATCCTAGGAGCCCTATTACTAATTCTAGCCCTAATACTACTAG
TACTATTCGCACCCGACCTCCTCGGAGACCCAGACAACTACACCCCAGCAAATCCACTTA
ACACGCCTCCCCACATCAAACCCGAATGGTACTTCTTATTTGCATACGCAATTTTACGAT
CAATCCCCAACAAACTAGGAGGAGTACTAGCCCTAGCCTTCTCCATCCTAATCCTCATTC
TAATTCCCCTACTACACACCTCCAAACAACGAAGCATAATATTCCGACCACTCAGCCAAT
GCCTATTCTGAGCCTTAGTAGCAGACCTACTAACACTCACATGAATTGGAGGACAACCAG
TCGAACACCCATACATCACCATTGGGCAACTAGCATCTATCATGTACTTTCTTCTCATCC
TAGTACTAATACCAACAGCCGGCACAATTGAAAACAAATTACTAAAATGAAGACAGGTCT
TTGTAGTACATCTAATACACTGGTCTTGTAAACCAGAAAAGGAGAACAACCAACCTCCCT
AAGACTCAAGGAAGAAACTGTAGTCTCACCGTCAACCCCCAAAGCTGAAGTTCTATTTAA
ACTATTCCCTGAA--CTCTTAATATAGTTCCATAAATGTAAAGAGCCTTGTCAGTATTAA
ATTTATTAAAAATTCCAATATC-CAACACAGACTTTGTACCCCAACCAAATATTACAAAC
ACCACTAGCCAACAG--CACACACCCCACACACATATCAC--------ANNNNNNNNNNN
NNNNNNNNNNNNNNNNNNNNNNNNNN-----ATGTATTAAGGACATAATATGTATATAGT
ACATTAAATTATATGCCCCATGCGTATAAGCAAGTACATGATGANNNNNNNNNNNNCATA
ATACATACAGTTACTANNNNNNNNNNNNNNNNN-NNNNNNNNNNNNNNNNNNNNNNNNNN
NNTA----------CCCTCCATTAGATCACGAGCTTGATTACCATGCCGCGTGAAACCAG
CAACCCGCTAGGCAAAGGACCTCTCTTCTCGCTCCGGGCCCATGAATTGTGGGGGTCGCT
ATTTAATGGACTTTATCAGACATCTGGTTCTTTCTTCAGGGCCATCTCACCTAAAACCGT
CCATTCTTTCCTCTTAAATAAGACATCTCGATG-
[16] A4_BisonX_Urals_22885
NTTAGTGGCTAATCAGCCCATGCTCACACATAACTGTGCTGTCATACCCTTGGTATTTTT
TTATTTTGGGGGATGCTTGGACTCAGCTATGGCCGTCAGAGGCCCCGACCCGGAGCATAT
ATTGTAGCTGGACTTAACTGCATCTTGAGCACCAGCATAATGGTAAGCATGGGCA-TTAC
AGTCAATGGTTACAGGACATA-ATTATATTATATATCCCCCCCC---TC-GTAAAAATT-
CCCCCCTTAAATATTCACCACCACTTTTAACAGACTTTTCCCTAGTTGCTTATTTAAATT
TTTCACACTTCCAATACTCAAATTAGCACTCAAAATAAAGTCAATATATAAGCGC--GG-
CCCCCCCCCCCC--------GTTGATGTAGCTTAA-CCCAAAGCAAGGCACTGAAAATGC
CTAGATGAGT-CTCCCAACTCCATAAACACATAGGTTTGGTCCCAGCCTTCCTGTTAACT
CTTAATAAACTTACACATGCAAGCATCCACACCCCAGTGAGAATGCCCTCTAGGTTATTA
GAACTAAGAGGAGCTGGCATCAAGCACACACTCTGTAGCTCACGACGCCTTGCTTAACCA
CACCCCCACGGGAAACAGCAGTGACAAAAATTAAGCCATAAACGAAAGTTTGACTAAGTT
ATATTAATT-AGGGTTGGTAAATCTCGTGCCAGCCACCGCGGTCATACGATTAACCCAAG
CTAACAGGAGTACGGCGTAAAACGTGTTAAAGCACCATACCAAATAGGGTTAAATTCTAA
TTAAGCTGTAAAAAGCCATGATTAAGATAAAAATAAATGACGAAAGTGACCCTACAACAG
CCGATGCACTATAGCTAAGGCCCAAACTGGGATTAGATACCCCACTATGCTTAGCCCTAA
ACACAGATAATTATATAAACAAAATTATTCGCCAGAGTACTACCAGCAACAGCTTAAAAC
TCAAAGGACTTGGCGGTGCTTTATATCCTTCTAGAGGAGCCTGTTCTATAATCGATAAAC
CCCGATAAACCTCACCAATTCTTGCTAATACAGTCTATATACCGCCATCTTCAGCAAACC
CTAAAAAGGAAAAAAAGTAAGCGTAACCATGATACATAAAAACGTTAGGTCAAGGTGTAA
CCTATGAAATGGGAAGAAATGGGCTACATTCTCTACACTAAGAGAACCAA-ACACGAAAG
TTATTATGAAA-CCAATAACCAAAGGAGGATTTAGCAGTAAACTAAGAATAGAGTGCTTA
GTTGAATTAGGCCATGAAGCACGCACACACCGCCCGTCACCCTCCTCAAATGGATTTAAT
GCATCTAACCTTATTTAAACACACTAGTTACATGAGAGGAGACAAGTCGTAACAAGGTAA
GCATACTGGAAAGTGTGCTTGGATAAATCAAGATATAGCTTAAACAAAGCATCCAGTTTA
CACCTAGAAGACTTCATTCATTATGAATATCTTGAACTAAACCTAGCCC-AAA--GATA-
--TACTCCAACTAAACAACCAAGGTAGAATAAAACAAAACATTTATTCCCAATTTAAAGT
ATAGGAGATAGAAATCTWAGATACGGCGCTATAGAGAAAGTACCGCAAGGGAACGATGAA
AG----AAAAAA-TCAAAGTATAAAAAAGCAAAGATTACCCCTTGTACCTCTTGCATAAT
GAATTAACTAGTATAAGACTTAACAAAATGAATTTTAGCTAAGCAGCCCGAAACCAGACG
AGCTACTCACAAACAGTTTACCAAGAACTAACTCATCTATGTGGCAAAATAGTGAGAAGA
TTTGTAAGTAGAGGTGACACGCCTAACGAGCCTGGTGATAGCTGGTTGTCCAGAAAATGA
ATCTAAGTTCAGCTTTAAAGATACCAAAAAATTCAATTAAATCTTACTGTAA-CTTTAAA
AGTTAGTCTAAAAAGGTACAGCCTTTTAGAAACGGATACAACCTTAACTAGAGAGTAAAA
TTTAACACTACCATAGTAGGCCTAAAAGCAGCCACCAATTAAGAAAGCGTTAAAGCTCAA
CAACAAAAATTGAATAGATCCCAATAATAAATAACTAACTCCTAGCCCCAATACTGGACT
AATCTATTATAGAATAGAAGCAATAATGTTAGTATGAGTAACAAGAAAAACTTTCTCCTT
GCATAAGTCTAAGTCAGTGCCTGATAATATTCTGACCACTAACAGCTAATAAAAATAACC
CAACAATAAATAATTTATTAGTTATACTGTTAATCCAACACAGGAGTGCATCTAAGGAAA
GATTAAAAGAAGTAAAAGGAACTCGGCAAACACAAACCCCGCCTGTTTACCAAAAACATC
ACCTCC-AGCATCCCCAGTATTGGAGGCACTGCCTGCCCAGTGACAACTGTTTAACGGCC
GCGGTATCCTGACCGTGCAAAGGTAGCATAATCATTTGTTCTCTAAATAAGGACTTGTAT
GAATGGCCACACGAGGGTTTTACTGTCTCTTACTTCCAATCAGTGAAATTGACCTTCCCG
TGAAGAGGCGGGAATACACAAATAAGACGAGAAGACCCTATGGAGCTTTAACTAACCAAC
CCAAAG-AAAATAAATTTAACCATTAAGGAGTAACAATAATCTTCATGAGTTGGTAGTTT
CGGTTGGGGTGACCTCGGAGAATAAAAAAACCTCCGAACGATTTTAAAGACTAGACCCAC
AAGTCAAATCACTCTATCGCTCATTGATCCAAAAA-CTTGATCAACGGAACAAGTTACCC
TAGGGATAACAGCGCAATCCTATTCAAGAGTCCATATCGACAATAGGGTTTACGACCTCG
ATGTTGGATCAGGACATCCTGATGGTGCAACCGCTATCAAAGGTTCGTTTGTTCAACGAT
TAAAGTCCTACGTGATCTGAGTTCAGACCGGAGCAATCCAGGTCGGTTTCTATCTATTAC
GTATTTCTCCCAGTACGAAAGGACAAGAGAAATAAGGCCAACTTTAAATTAAGCGCCTTA
AGACAACCAATGACAGCATCTCAATTAATAACACAA-AACCCTGCCCTAGAACAGGGCCT
AGTTAAGGTGGCAGAGCCCGGTAATTGCATAAAACTTAAACTTTTACATCCAGAGATTCA
AATCCTCTCCTTAACAAAATGTTCATAATTAACATCTTAATACTAATTATTCCTATCCTA
TTGGCCGTAGCATTCCTTACATTAGTGGAACGAAAAGTTCTAGGCTACATACAACTCCGA
AAAGGCCCAAATGTCGTAGGTCCATACGGCCTACTCCAACCCATCGCCGATGCAATCAAA
CTTTTCACTAAAGAACCACTACGACCCGCCACATCCTCAGCCTCAATATTTATCCTAGCA
CCCATCATAGCTCTAGGCCTAGCCCTAACCATGTGAATCCCTCTACCAATACCCTATCCC
CTTATTAACATAAACCTAGGAATCCTATTTATACTAGCTATATCAAGCCTAGCCGTATAT
TCTATTCTCTGATCAGGCTGAGCCTCCAACTCAAAATATGCGCTAATCGGAGCCCTACGA
GCAGTAGCACAAACAATCTCTTATGAAGTAACACTAGCAATCATCCTATTATCAGTACTC
CTAATAAGTGGATCCTTTACCCTCTCCACACTAATTATTACACAAGAACAAATATGACTA
ATCCTCCCAGCATGACCTCTAGCAATAATATGATTTATCTCAACATTAGCAGAAACAAAC
CGAGCTCCATTTGATTTAACCGAAGGGGAATCAGAGCTAGTCTCGGGTTTCAACGTAGAA
TATGCAGCAGGACCATTTGCCCTCTTCTTTATAGCAGAATACGCAAACATCATCATGATA
AACATCTTTACAGCAATTTTATTCCTAGGAACATCCTACAACCCACACATACCAGAACTC
TACACAATCAACTTTATCATTAAATCCCTGCTACTCACAATATCATTCCTATGAATCCGA
GCATCCTACCCTCGATTCCGCTATGACCAACTAATACATTTATTATGAAAAAATTTTCTA
CCCCTAACACTAGCCCTATGCATGTGACATGTATCACTACCCATCCTTACATCAGGCATC
CCGCCACTGACATAAGAAATATGTCTGACAAAAGAGTTACTTTGATAGAGTAAATAATAG
AGGTTCAAACCCTCTTATTTCTAGAACTATAGGAATTGAACCTACTCCTAAGAATCCAAA
ACTCTCCGTGCTCCCAATTACACCAAATTCTATTAGTAAGGTCAGCTAATTAAGCTATCG
GGCCCATACCCCGAAAATGTTGGTTTATACCCTTCCCGTACTAATAAACCCAATCATCTT
TATTATTATTCTATCAACCATTATACTAGGAACCATTATTGTCATAATTAGTTCTCACTG
ACTACTTGTCTGAATCGGATTTGAAATAAATATACTCGCCATCATCCCCATCATAATAAA
AAATCATAACCCACGAGCTACAGAAGCATCAACTAAATATTTTCTAACTCAATCAACAGC
CTCAATACTACTAATAATAGCCGTCATCATCAACCTAATATTCTCAGGCCAATGGACCGT
AATAAAACTATTTAACCCAATAGCCTCAATACTTATAACAATAGCCCTAGCTATGAAACT
AGGAATAGCCCCATTTCACTTCTGAGTCCCAGAAGTAACACAAGGTATCCCCCTATCCTC
AGGCCTAATCCTACTGACATGACAAAAACTAGCACCTATATCTGTACTCTACCAAATCTT
CCCATCAATTAACCTAAACCTGATCCTAACCCTGTCAATTCTATCAATCCTAATTGGAGG
CTGAGGAGGACTGAACCAAACACAACTCCGAAAAATCATAGCCTATTCATCAATTGCTCA
CATAGGCTGAATAACAGCAGTACTACCATATAACCCCACCATAACACTACTAAACTTAAC
TATCTATATTATTATAACTTCCACCATATTCACCATATTCATGGCCAATTCCACCACCAC
CACCCTATCACTATCACACACATGAAATAAAACACCCATTATAACCATCCTAATTCTCGC
TACCCTCCTATCCATAGGAGGACTCCCTCCCCTATCTGGGTTCATACCAAAATGAATAAT
TATCCAAGAAATAACAAAAAACAACAGCATCATTCTACCCACTTTCATAGCAATTACAGC
TCTACTAAACCTATATTTTTACATACGACTCACATACTCTACCACACTAACAATATTCCC
CTCTACAAACAACATAAAAATAAAATGACAATTTCCCCTTATGAAAAAAATAACTCTTCT
ACCAACAATAGTCGTATTATCTACCATAACACTACCACTCACACCAATACTATCAGTATT
AGAATAGGAATTTAGGTTAAACAGACCAAGAGCCTTCAAAGCCCTAAGCAAGTATAATTT
ACTTAATTCCTGATAAGGATTGCAAGACTACACCTTACATCAATTGAATGCAAATCAACC
ACTTTAATTAAGCTAAATCCTCACTAGACTGGTGGGCCCTACCCCCACGAAACTTTAGTT
AACAGCTAAACACCCTAATTAA-CTGGCTTCAATCTACTTCTCCCGCCGCAAG-AAAAAA
AAGGCGGGAGAAGCCCCGGCAGAATTGAAGCTGCTTCTCTGAATTTGCAATTCAACGTGT
AAACTCACCACAGGGCTTGGTAAAAAGAGGAGTCAAACCTCTGTCTTTAGATTTACAGTC
TAATGCTTTACTCAGCCATTTTACCCATGTTCATTAACCGCTGACTATTCTCAACCAACC
ATAAAGATATCGGTACCCTTTACCTACTATTTGGTGCCTGGGCCGGTATAGTAGGAACAG
CTCTAAGCCTTCTAATTCGCGCTGAATTAGGCCAACCCGGAACTCTACTCGGAGACGACC
AAATCTACAACGTAGTTGTAACCGCACACGCATTTGTAATAATCTTCTTTATAGTAATGC
CAATCATAATTGGAGGGTTCGGTAATTGACTTGTTCCCCTAATAATTGGTGCCCCCGATA
TAGCGTTTCCCCGAATAAATAATATAAGCTTTTGACTCCTTCCTCCCTCATTTCTATTAC
TCCTCGCATCCTCTATAGTTGAAGCTGGGGCAGGAACAGGCTGGACCGTATACCCTCCCT
TAGCAGGCAACCTAGCCCATGCAGGAGCCTCAGTAGACCTAACTATCTTCTCTTTACACT
TAGCAGGGGTTTCCTCAATTTTAGGAGCCATCAACTTCATTACAACAATCATCAACATAA
AGCCCCCCGCAATGTCACAATACCAAACCCCTCTATTCGTATGATCTGTAATAATTACCG
CCGTACTATTACTCCTCTCACTCCCTGTGCTAGCAGCCGGCATCACGATGTTATTAACGG
ACCGGAACCTAAACACAACTTTCTTCGACCCGGCAGGAGGAGGAGACCCCATTCTATACC
AACACCTATTCTGATTCTTTGGACACCCCGAAGTCTATATTTTAATTTTACCTGGATTTG
GAATAATCTCCCATATTGTAACCTACTACTCAGGAAAAAAGGAACCATTCGGATATATAG
GAATAGTTTGGGCTATAATGTCAATCGGATTTTTAGGTTTTATCGTATGAGCTCACCATA
TATTCACAGTCGGAATAGATGTCGACACACGAGCCTACTTCACATCGGCCACTATAATTA
TTGCTATCCCAACCGGTGTAAAAGTCTTCAGCTGATTAGCAACACTTCATGGAGGTAATA
TTAAGTGATCTCCTGCTATAATGTGAGCCCTAGGCTTTATTTTCTTATTTACAGTAGGAG
GTTTAACTGGAATTGTCTTAGCCAACTCTTCTCTCGATATTGTTCTTCACGACACATACT
ACGTTGTCGCACATTTCCACTATGTTTTATCAATAGGAGCTGTATTTGCTATTATAGGAG
GATTTGTCCATTGATTCCCGCTATTCTCAGGCTATACTCTCAACGATACATGAGCCAAAA
TCCACTTCGCAATCATATTTGTAGGCGTCAATATAACCTTCTTCCCACAACACTTTCTAG
GACTATCCGGCATGCCTCGACGATACTCCGACTACCCAGATGCATATACAATATGAAATA
CTATCTCATCAATAGGCTCATTTATTTCTTTAACAGCAGTTATACTAATAGTTTTCATCA
TCTGAGAAGCATTTGCATCTAAACGAGAAGTTTTAACTGTAGACTTAACCACGACAAATC
TAGAATGGTTAAACGGATGTCCTCCACCATACCACACATTTGAAGAACCCACCTACGTCA
ATCTAAAATAAGAAAGGAAGGAATCGAACCCCCTATTATTGGTTTCAAGCCAACATCATA
ACCTCTATG--TCTCTCTCAATAAGCGAGGTGTTAGT-AAAACGTTATATAACTTTGTCA
AAGTTAAGTTACAAGTGAAAGCCCTGTACACCTCATATGGCATATCCCATACAACTAGGC
TTCCAAGATGCAACATCACCAATCATAGAGGAACTACTTCACTTTCATGATCACACACTA
ATAATTGTCTTCTTAATTAGCTCATTAGTACTTTACATTATTTCACTAATACTAACAACA
AAGCTGACTCATACAAGCACAATAGATGCACAAGAAGTAGAGACAATCTGAACTATTTTG
CCCGCTATTATCTTAATTCTAATTGCTCTTCCTTCTTTACGGATTTTATATATAATGGAT
GAAATCAATAACCCATCCCTTACAGTAAAAACCATAGGACATCAATGATACTGAAGCTAT
GAATACACAGATTATGAGGACTTAAGCTTCGACTCCTACATAATTCCAACATCAGAATTA
AAGCCAGGGGAGCTACGACTATTAGAAGTCGATAATCGAGTTGTACTACCAATAGAAATA
ACAATCCGAATGCTAGTCTCCTCTGAAGACGTACTACACTCATGAGCCGTACCCTCTCTA
GGACTAAAAACAGACGCAATCCCAGGCCGTCTAAACCAAACAACCCTTATATCGACCCGT
CCAGGCCTATACTACGGCCAATGCTCAGAAATTTGCGGATCAAACCACAGTTTCATACCC
ATTGTCCTTGAGTTAGTTCCACTAAAATATTTTGAAAAATGATCTGCATCAATACTATAA
AATCACTAAGAAGCTATA-TAGC----ACTAACCTTTTAAGTTAGAGATTGAGAGCAATA
CACTCTCCTTAGTGACATGCCGCAACTAGATACGTCAACATGACTGACAATAATCTTATC
AATATTCTTGACCCTCTTTATCATCTTTCAATTAAAAATTTCAAAACACAACTTTTACTA
CAATCCAGAACTGACACCAACAAAAATATTAAAACAAAACACCCCTTGAGAAATAAAATG
AACGAAAATTTATTTGCCTCTTTTATTACCCCTATAATTTTAGGTCTCCCCCTCGTAACC
CTTATTGTGCTATTTCCCAGCCTACTATTCCCAACATCAAATCGACTAGTAAGCAATCGC
TTTGTAACTCTCCAACAATGAATTCTCCAACTTGTATCAAAACAAATAATGAGCATTCAC
AATTCCAAAGGACAAACATGAACATTAATACTAATATCTCTAATCCTATTTATCGGATCA
ACAAACCTACTAGGCCTATTGCCTCATTCATTCACACCAACAACACAACTATCAATAAAC
CTAGGCATAGCCATTCCCCTGTGAGCAGGAGCTGTAATTACAGGATTCCGCAATAAAACT
AAAGCATCACTCGCCCATTTCTTACCCCAAGGAACACCCACCCCTCTAATCCCAATACTA
GTAATTATTGAAACTATCAGCCTTTTTATCCAACCTATAGCCCTCGCCGTGCGATTGACA
GCTAACATCACTGCAGGACACCTATTAATTCACTTAATTGGGGGAGCTACACTTGCACTA
ATAAGCATTAGCACTACAACAGCTCTAATTACATTCATCATTCTAATCCTACTAACAATT
CTAGAGTTTGCAGTAGCTATAATCCAAGCCTATGTATTCACTCTCCTAGTCAGTCTATAT
CTGCATGACAACACATAATGACACACCAAACTCATGCTTATCACATAGTAAACCCAAGCC
CTTGACCTCTTACAGGAGCTTTGTCCGCCCTCTTAATAACATCCGGCTTAACCATGTGAT
TTCACTTTAATTCAACGACTCTATTAATAATTGGCCTAACAACAAATATACTAACAATAT
ATCAATGATGACGGGATGTTATCCGAGAAAGCACCTTCCAAGGGCATCATACCCCAGCTG
TCCAAAAAGGCCTCCGTTACGGAATAATCCTTTTTATTATCTCCGAAGTCTTATTCTTTA
CCGGATTTTTCTGAGCATTCTACCATTCAAGCCTCGCCCCCACCCCTGAACTAGGCGGCT
GCTGACCCCCAACAGGCATTCATCCACTAAACCCCTTAGAAGTTCCACTGCTTAACACCT
CTGTCCTACTGGCCTCCGGAGTTTCTATTACCTGAGCCCATCATAGTCTAATAGAAGGAG
ACCGAAAGCACATGTTACAAGCCCTGTTTATCACCATCACATTAGGGGTCTATTTTACAC
TACTACAAGCCTCAGAGTACTATGAAGCACCTTTTACTATCTCCGACGGAGTCTACGGCT
CAACTTTTTTCGTAGCCACAGGCTTCCACGGCCTCCACGTCATCATTGGATCCACCTTCT
TAATTGTCTGCTTCTTCCGCCAACTAAAATTTCATTTTACTTCTAGCCACCACTTCGGCT
TTGAAGCCGCTGCCTGATACTGACATTTCGTAGATGTAGTCTGACTTTTCCTCTATGTTT
CTATCTATTGATGAGGCTCCTGTTCTTTTAGTATTAATTAGTACAGCTGACTTCCAATCA
GCTAGTTTCGGTCTAGCCCGAAAAAGAATAATAAATTTAATACTAGCTCTCCTAACCAAT
TTTACGCTGGCTACTCTACTTGTCATCATCGCATTCTGACTTCCCCAACTAAATGCATAC
TCTGAAAAAACAAGTCCATACGAATGTGGATTTGACCCCATAGGATCAGCCCGCCTTCCC
TTCTCCATAAAATTCTTTCTAGTAGCCATCACATTCCTCTTATTTGACCTAGAAATCGCA
CTCCTCTTACCACTACCATGAGCCTCACAAACAACAAACCTAAACATAATACTTACCATA
GCCCTATTCCTAATTATTCTGCTAGCTGTAAGCCTAGCCTACGAGTGAACTCAAAAAGGA
CTAGAATGAACCGAATATGGTACTTAGTTTAAAATAAAATAAATGATTTCGACTCATTAG
ATTGTGATTCAATTTACAATTACCAAATGTCTATAGTATATATAAACATTATAATAGCAT
TCACAGTATCTCTTGTAGGACTACTAATATATCGATCCCACCTAATATCTTCCCTTCTGT
GCTTAGAAGGAATAATATTATCTCTATTCGTTATAGCAGCCCTAACAATCCTCAATTCAC
ATTTTACACTAGCTAGCATAATACCCATCATCCTACTAGTCTTCGCAGCCTGCGAAGCAG
CCCTAGGTTTATCTCTGCTAGTAATAGTATCAAATACATATGGTACTGATTATGTACAAA
ACCTCAACCTACTCCAATGCTAAAATACATTATTCCAACAATTATACTCATACCCCTAAC
CTGACTATCAAAAAATAGTATAATTTGGGTTAACTCCACAGCACACAGCCTTTTAATCAG
CTTTACAAGCCTTCTCCTTATAAACCAGTTTGGCGACAACAGCCTTAATTTTTCACTAAT
ATTTTTCTCCGACTCCCTATCCACTCCACTACTAATTTTAACCATATGACTCCTCCCCCT
AATACTAATAGCTAGCCAACATCACCTGTCAAAAGAAAACCTAACCCGAAAAAAACTATT
TATCACCATGCTAATTTTACTACAACTATTCCTAATTATAACCTTTACCGCCATAGAACT
AATTTTCTTTTATATTCTATTTGAAG-CAACACT--AGT-CCCAACAC-TTATTATTAT-
--CACCCGATGGGGGAACCAAACA-GAACGCTTAAATGCCGGACTCTATTTCCTATTCTA
TACATTAGCTGGCTCCTTACCCCTATTAGTCGCACTAATCTATATCCAAAATACAGTAGG
ATCCCTAAACTTCCTAATACTCCAATACTGAGTACAACCCATGCATAACTCTTGATCTAA
TGTCTTCATATGACTAGCATGTATAATAGCTTTCATAGTAAAAATACCACTATACGGCCT
TCACCTTTGACTGCCTAAAGCCCACGTAGAAGCCCCCATCGCAGGCTCCATGGTCCTTGC
AGCAATCCTACTGAAACTAGGGGGATACGGTATGCTACGAATTACACTAATCCTAAACCC
TATAACCGACTTTATAGCATACCCATTCATTATACTCTCTCTATGAGGCATAATTATAAC
TAGCTCAATCTGCCTTCGTCAAACGGACCTGAAATCACTCATTGCATACTCCTCTGTAAG
CCACATAGCACTAGTTATCGTAGCCATCCTCATCCAGACACCTTGAAGCTACATAGGAGC
AACCGCCCTTATAATTGCCCACGGCCTCACATCATCCATACTTTTCTGCCTAGCAAACTC
AAACTACGAACGAATTCACAGCCGAACTATAATTCTAGCTCGAGGCCTACAAACGCTCCT
TCCACTAATAGCCACCTGATGACTACTAGCAAGCTTAACCAACTTAGCTTTACCCCCAAC
AATCAACTTAATTGGAGAACTATTTGTAGTAATGTCAACCTTTTCATGATCTAACATTAC
AATTATTCTAATAGGAGTAAATATAGTAATCACCGCCC-TATATTCCCTATACATGCTAA
TTATAACTCAACGAGGAAAATATACCTACCACATTAATAATATCTCACCTTCCTTTACAC
GAGAAAATGCACTCATATCACTGCACATCCTACCCCTACTACTTCTATCCTTGAACCCAA
AAATTATTCTAGGACCTCTATACTGTAAATATAGTTTAACAAAAACATTAGATTGTGAAT
CTAATAATAGAAACTCA-TTACCTTCTTATTTACCGAAAAAGCATGCAAGAACTGCTAAT
TCTATGCTCCCATATCTAATAATATGGCTTTTTCGAACTTTTAAAGGATAGTAG-TTATC
CGTTGGTCTTAGGAACCAAAAAATTGGTGCAACTCCAAATAAAAGTAATAAACATATTCG
CCTCATTCTCACTAATTACTTTACTCTTACTAACAATACCCATTATAATAATAAGCTTTA
ACACCTACAAATCTTCCAATTACCCACTCTACGTAAAAACAACTATCTCATATGCCTTCA
TTACCAGTATAATTCCCACAATAATATTCATTTACTCAGGCCAAGAACTAATCATTTCAA
ACTGACATTGACTAACCATCCAAACCCTCAAATTATCCCTCAGCTTTAAAATAGACTACT
TCTCAATAATATTTGTCCCAGTAGCGCTATTCGTTACATGATCTATTATAGAATTCTCAA
TATGATACATACACTCAGACCCCAATATTAACAAATTCTTCAAATACCTACTCCTATTCC
TCATCACCATGCTCATCCTTGTAACCGCAAACAACCTCTTCCAGCTATTCATTGGCTGAG
AAGGTGTTGGAATCATATCATTTCTACTCATCGGATGATGGTACGGACGAGCAGACGCAA
ACACAGCAGCCCTACAAGCAGTCCTATATAACCGCATCGGCGACATTGGTTTTATTCTAG
CAATGGCATGATTTCTAACAAGCCTCAATACCTGAGACCTCCAACAGATCTTCATACTAA
ACCCAAAAGACTCAAACATACCCTTGATCGGACTAGTATTAGCTGCAACTGGAAAATCCG
CCCAGTTTGGCCTCCACCCATGACTTCCCTCTGCAATAGAAGGCCCAACTCCCGTCTCAG
CACTACTCCATTCAAGCACAATAGTGGTAGCAGGTATTTTCCTACTAATCCGCTTCTACC
CACTCACAGAAAACAATAAATATATTCAATCTATTACATTATGCTTAGGAGCCATCACCA
CATTATTCACAGCAATATGCGCCCTCACCCAAAATGATATTAAGAAAATCATCGCCTTCT
CTACATCCAGCCAACTAGGCCTTATAATAGTAACAATTGGCATTAACCAACCTTACCTAG
CATTTCTCCACATCTGCACCCACGCCTTTTTCAAAGCTATACTATTCATATGTTCCGGTT
CCATTATTCACAGTCTAAACGACGAACAAGACATCCGAAAAATAGGAGGCCTATTTAAAG
CCATACCATTCACTACAACAGCCCTCATTGTTGGCAGTCTCGCACTAACAGGAATGCCCT
TCCTCACAGGATTCTACTCCAAAGACCTAATCATCGAAGCCGCCAACACGTCTTATACCA
ACGCCTGAGCCCTTTTAATAACACTAATCGCCACCTCTTTCACAGCCATCTACAGCACCC
GTATTATTTTCTTCGCACTTCTAGGACAACCCCGATTCCCAACCCTAATTAACATCAACG
AAAACAATCCCCTCCTGATCAACTCTATTAAACGCTTAATAATTGGAAGCCTCTTCGCAG
GCTACATTATCTCCAATAACATTCCCCCAACAACAGTCCCCCAAATAACCATGCCCTACT
ACCTAAAAACAACAGCCCTAACCGTTACAATCCTCGGCTTTATCCTAGCCCTAGAAATCA
GCAATATAACTAAAAACCTAAAATATCACTACCCCTCAAACGCCTTCAAATTCTCGACCT
TACTAGGATATTTTCCCACAATCATACACCGCCTAGCTCCATACATAAATCTATCTATAA
GCCAAAAATCAGCATCCTCCCTTCTAGACCTAATCTGACTAGAAGCCATCCTGCCAAAAA
GCATCTCATTTGCTCAAATAAAAGCATCCACCCTGGTCACAAACCAAAAAGGCCTAATCA
AACTATACTTCCTATCCTTCCTAATCACAATCCTTATTAGCATAATCCTATTTAATTTCC
ACGAGTAATTTCTATAATAACCACAACACCAATAAATAAAGATCACCCAGTTACAATAAC
TAATCAAGTACCATAACTGTATAAAGCCGCAATCCCCATGGCCTCTTCACTAAAAAACCC
AGAATCCCCTGTATCATAAATCACCCAATCTCCCAAACCATTAAACTCAAACACAATCTC
CACTTCTTTATCCTTTAAAACATAATAAACCATAAAAAACTCTATCAACAAGCCAGTAAC
AAATGCCCCTAAAACAGCCTTATTAGAAAGCCAAATCTCAGGATACTGTTCTGTAGCTAT
AGCCGTTGTATAACCAAAAACTACCATTATACCCCCCAAATAAATTAAAAAAACCATCAA
CCCCAGAAAGGACCCACCAAAATTCAACACAATTCCACAACCAACCCCACCACTCACAAT
TAACCCCAACCCCCCATAAATAGGCGAAGGTTTCGAAGAAAACCCTACAAAACCTATCAC
AAAGACAACACTTAAAATAAATACAATGTATAATATCATTATTCTTACATGGAATCTAAC
CATGACTAATGATATGAAAAACCATCGTTGTCATTCAACTACAAGAACACTAATGACTAA
CATTCGAAAGTCCCACCCACTAATAAAGATTGTAAACAATGCATTCATTGACCTTCCAGC
TCCATCAAACATTTCATCATGATGAAACTTCGGTTCCCTCCTGGGAGTCTGCTTAATCCT
ACAAATCCTCACAGGCCTATTCCTAGCAATGCACTACACATCCGACACAACAACAGCATT
CTCCTCCGTTACCCATATCTGCCGAGACGTAAACTACGGCTGAA-TTATCCGATACATAC
ACGCTAACGGAGCTTCAATATTTTTCATCTGCTTATATATGCACGTAGGACGAGGCTTAT
ATTATGGGTCTTACACTTTTCTAGAAACATGAAACATTGGAGTAATTCTCCTACTTACGG
TAATAGCTACAGCATTCATAGGATACGTGTTACCATGAGGACAAATATCATTTTGAGGAG
CAACAGTCATTACCAACCTCCTATCAGCAATCCCATATATCGGCACAAATCTAGTCGAAT
GAATCTGAGGCGGATTCTCAGTAGACAAAGCAACCCTTACCCGATTTTTCGCCTTCCATT
TTATCCTTCCATTTATTATCATAGCAATTGCCATAGTTCATCTACTATTCCTCCACGAAA
CAGGTTCCAACAACCCAACAGGAATTTCCTCAGACATAGACAAAATTCCATTCCACCCCT
ACTACACCATTAAAGATATCCTAGGAGCCCTATTACTAATTCTAGCCCTAATACTACTAG
TACTATTCGCACCCGACCTCCTCGGAGACCCAGACAACTACACCCCAGCAAATCCACTTA
ACACGCCTCCCCACATCAAACCCGAATGGTACTTCTTATTTGCATACGCAATTTTACGAT
CAATCCCCAACAAACTAGGAGGAGTACTAGCCCTAGCCTTCTCCATCCTAATCCTCATTC
TAATTCCCCTACTACACACCTCCAAACAACGAAGCATAATATTCCGACCACTCAGCCAAT
GCCTATTCTGAGCCTTAGTAGCAGACCTACTAACACTCACATGAATTGGAGGACAACCAG
TCGAACACCCATACATCACCATTGGGCAACTAGCATCTATCATGTACTTTCTTCTCATCC
TAGTACTAATACCAACAGCCGGCACAATTGAAAACAAATTACTAAAATGAAGACAGGTCT
TTGTAGTACATCTAATACACTGGTCTTGTAAACCAGAAAAGGAGAACAACCAACCTCCCT
AAGACTCAAGGAAGAAACTGTAGTCTCACCGTCAACCCCCAAAGCTGAAGTTCTATTTAA
ACTATTCCCTGAA--CTCTTAATATAGTTCCATAAATGTAAAGAGCCTTGTCAGTATTAA
ATTTATTAAAAATTCCAATATC-CAACACAGACTTTGTACCCCAACCAAATATTACAAAC
ACCACTAGCCAACAG--CACACACCCCATACACATATCAC--------AGAATGTACTAC
CCAAGCAGNNNNNNNNNNNNNNNNNNNNNNNNNNNNN-----ACATAATATGTATATAGT
ACATTAAATTATATGCCCCATGCGTATAAGCAAGTACANNNNNNNNNNNNNNNNNNNNNN
NNNNNNNNNNNNNNNNNNNNNNNNNNNNNNNNN-NNNNNNNNNNNNNNNNNNNNNNNNNA
CGTA----------CCCTCCATTAGATCACGAGCTTGATTACCATGCCGCGTGAAACCAG
CAACCCGCTAGGCAAAGGACCTCTCTTCTCGCTCCGGGCCCATGAATTGTGGGGGTCGCT
ATTTAATGGACTTTATCAGACATCTGGTTCTTTCTTCAGGGCCATCTCACCTAAAACCGT
CCATTCTTTCCTCTTAAATAAGACATCTCGATG-
[17] A3_BisonX_Urals_14727
ATTARTGGCTAATCAGCCCATGCTCACACATAACTGTGCTGTCATACCCTTGGTATTTTT
TTATTTTGGGGGATGCTTGGACTCAGCTATGGCCGTCAAAGGCCCCGACCCGGAGCATAT
ATTGTAGCTGGACTTAACTGCATCTTGAGCACCAGCATAATGGTAAGCATGGGCA-TTAC
AGTCAATGGTTACAGGACATA-ATTATATTATATATCCCCCCC----TC-GTAAAAATT-
CCCCCCTTAAATATCTACCACCACTTTTAACAGACTTTTCCCTAGTTGCTTATTTAAATT
TTTCACACTTCCAATACTCAAATTAGCACTCAAAATAAAGTCAATATATAAGCGC--GG-
CCCCCCCCCCCC--------GTTGATGTAGCTTAA-CCCAAAGCAAGGCACTGAAAATGC
CTAGATGAGT-CTCCCAACTCCATAAACACATAGGTTTGGTCCCAGCCTTCCTGTTAACT
CTTAATAAACTTACACATGCAAGCATCCACACCCCAGTGAGAATGCCCTCTAGGTTATTA
GAACTAAGAGGAGCTGGCATCAAGCACACACTCTGTAGCTCACGACGCCTTGCTTAACCA
CACCCCCACGGGAAACAGCAGTGACAAAAATTAAGCCATAAACGAAAGTTTGACTAAGTT
ATATTAATT-AGGGTTGGTAAATCTCGTGCCAGCCACCGCGGTCATACGATTAACCCAAG
CTAACAGGAGTACGGCGTAAAACGTGTTAAAGCACCATACCAAATAGGGTTAAATTCTAA
TTAAGCTGTAAAAAGCCATGATTAAGATAAAAATAAATGACGAAAGTGACCCTACAACAG
CCGATGCACTATAGCTAAGACCCAAACTGGGATTAGATACCCCACTATGCTTAGCCCTAA
ACACAGATAATTATATAAACAAAATTATTCGCCAGAGTACTACCAGCAACAGCTTAAAAC
TCAAAGGACTTGGCGGTGCTTTATATCCTTCTAGAGGAGCCTGTTCTATAATCGATAAAC
CCCGATAAACCTCACCAATTCTTGCTAATACAGTCTATATACCGCCATCTTCAGCAAACC
CTAAAAAGGAAAAAAAGTAAGCGTAACCATGATACATAAAAACGTTAGGTCAAGGTGTAA
CCTATGAAATGGGAAGAAATGGGCTACATTCTCTACACTAAGAGAACCAA-ACACGAAAG
TTATTATGAAA-CCAATAACCAAAGGAGGATTTAGCAGTAAACTAAGAATAGAGTGCTTA
GTTGAATTAGGCCATGAAGCACGCACACACCGCCCGTCACCCTCCTCAAATGGATTTAAT
GCATCTAACCTTATTTAAACACACTAGTTACATGAGAGGAGACAAGTCGTAACAAGGTAA
GCATACTGGAAAGTGTGCTTGGATAAATCAAGATATAGCTTAAACAAAGCATCCAGTTTA
CACCTAGAAGACTTCATTCATTATGAATATCTTGAACTAAACCTAGCCC-AAA--GATA-
--TACTCCAACTAAACAACCANNNTAAAATAAAACAAAACATTTATTCCCAATTTAAAGT
ATAGGAGATAGAAATCTTAG-TATGGCGCTATAGAGAAAGTACCGCAAGGGAACGATGAA
AG----AAAAAACTCAAAGTATAAAAAAGCAAAGATTACCCCTTGTACCTCTTGCATAAT
GAATTAACTAGTATGAGACTTAACAAAATGAATTTTAGCTAAGCAGCCCGAAACCAGACG
AGCTACTCACAAACAGTTTACCAAGAACTAACTCATCTATGTGGCAAAATAGTGAGAAGA
TTTGTAAGTAGAGGTGACACGCCTAACGAGCCTGGTGATAGCTGGTTGTCCAGAAAATGA
ATCTAAGTTCAGCTTTAAAGATACCAAAAAATTCAATTAAATCTTACTGTAA-CTTTAAA
AGTTAGTCTAAAAAGGTACAGCCTTTTAGAAACGGATACAACCTTAACTAGAGAGTAAAA
TTTAACACTACCATAGTAGGCCTAAAAGCAGCCACCAATTAAGAAAGCGTTAAAGCTCAA
CAACAAAAATTGAATAGATCCCAATAATAAATAACTAACTCCTAGCCCCAATACTGGACT
AATCTATTATAGAATAGAAGCAATAATGTTAGTATGAGTAACAAGAAAAACTTTCTCCTT
GCATAAGTCTAAGTCAGTGCCTGATAATATTCTGACCACTAACAGCTAATAAAAATAACC
CAACAATAAATAATTTATTAGTTATACTGTTAATCCAACACAGGAGTGCATCTAAGGAAA
GATTAAAAGAAGTAAAAGGAACTCGGCAAACACAAACCCCGCCTGTTTACCAAAAACATC
ACCTCC-AGCATCCCCAGTATTGGAGGCACTGCCTGCCCAGTGACAACTGTTTAACGGCC
GCGGTATCCTGACCGTGCAAAGGTAGCATAATCATTTGTTCTCTAAATAAGGACTTGTAT
GAATGGCCACACGAGGGTTTTACTGTCTCTTACTTCCAATCAGTGAAATTGACCTTCCCG
TGAAGAGGCGGGAATACACAAATAAGACGAGAAGACCCTATGGAGCTTTAACTAACCAAC
CCAAAG-AAAATAAATTTAACCATTAAGGAGTAACAATAATCTTCATGAGTTGGTAGTTT
CGGTTGGGGTGACCTCGGAGAATAAAAAAACCTCCGAACGATTTTAAAGACTAGACCCAC
AAGTCAAATCACTCTATCGCTCATTGATCCAAAAA-CTTGATCAACGGAACAAGTTACCC
TAGGGATAACAGCGCAATCCTATTCAAGAGTCCATATCGACAATAGGGTTTACGACCTCG
ATGTTGGATCAGGACATCCTGATGGTGCAACCGCTATCAAAGGTTCGTTTGTTCAACGAT
TAAAGTCCTACGTGATCTGAGTTCAGACCGGAGCAATCCAGGTCGGTTTCTATCTATTAC
GTATTTCTCCCAGTACGAAAGGACAAGAGAAATAAGGCCAACTTTAAATTAAGCGCCTTA
AGACAACCAATGACAGCATCTCAATTAATAACACAA-AACCCTGCCCTAGAACAGGGCCT
AGTTAAGGTGGCAGAGCCCGGTAATTGCGTAAAACTTAAACTTTTACATCCAGAGATTCA
AATCCTCTCCTTAACAAAATGTTCATAATTAACATCTTAATACTAATTATTCCTATCCTA
TTGGCCGTAGCATTCCTTACATTAGTGGAACGAAAAGTTCTAGGCTACATACAACTCCGA
AAAGGCCCAAATGTCGTAGGTCCATACGGCCTACTCCAACCCATCGCCGATGCAATCAAA
CTTTTCACTAAAGAACCACTACGACCCGCCACATCCTCAGCCTCAATATTTATCCTAGCA
CCCATCATAGCTCTAGGCCTAGCCCTAACCATGTGAATCCCTCTACCAATACCCTATCCC
CTTATTAACATAAACCTAGGAATCCTATTTATACTAGCTATATCAAGCCTAGCCGTATAT
TCTATTCTCTGATCAGGCTGAGCCTCCAACTCAAAATATGCACTAATCGGAGCCCTACGA
GCAGTAGCACAAACAATCTCTTATGAAGTAACACTAGCAATCATCCTATTATCAGTACTC
CTAATAAGTGGATCCTTTACCCTCTCCACACTAATTATTACACAAGAACAAATATGACTA
ATCCTCCCAGCATGACCTCTAGCAATAATATGATTTATCTCAACATTAGCAGAAACAAAC
CGAGCTCCATTTGATTTAACCGAAGGAGAATCAGAGCTAGTCTCGGGTTTCAACGTAGAA
TATGCAGCAGGACCATTTGCCCTCTTCTTTATAGCAGAATACGCAAACATCATCATGATA
AACATCTTTACAGCAATTTTATTCCTAGGAACATCCTACAACCCACACATACCAGAACTC
TACACAATCAACTTTATCATTAAATCCCTGCTACTCACAATATCATTCCTATGAATCCGA
GCATCCTACCCTCGATTCCGCTATGACCAACTAATACATTTATTATGAAAAAATTTTCTA
CCCCTAACACTAGCCCTATGCATGTGACATGTATCACTACCCATCCTTACATCAGGCATC
CCGCCACTGACATAAGAAATATGTCTGACAAAAGAGTTACTTTGATAGAGTAAATAATAG
AGGTTCAAACCCTCTTATTTCTAGAACTATAGGAATTGAACCTACTCCTAAGAATCCAAA
ACTCTCCGTGCTCCCAATTACACCAAATTCTATTAGTAAGGTCAGCTAATTAAGCTATCG
GGCCCATACCCCGAAAATGTTGGTTTATACCCTTCCCGTACTAATAAACCCAATCATCTT
TATTATTATTCTATCAACCATTATACTAGGAACCATTATTGTCATAATTAGTTCTCACTG
ACTACTTGTCTGAATCGGATTTGAAATAAATATACTCGCCATCATCCCCATCATAATAAA
AAATCATAACCCACGAGCTACAGAAGCATCAACTAAATATTTTCTAACTCAATCAACAGC
CTCAATACTACTAATAATAGCCGTCATCATCAACCTAATATTCTCAGGCCAATGGACCGT
AATAAAACTATTTAACCCAATAGCCTCAATACTTATAACAATAGCCCTAGCTATGAAACT
AGGAATAGCCCCATTTCACTTCTGAGTCCCAGAAGTAACACAAGGTATCCCCCTATCCTC
AGGCCTAATCCTACTGACATGACAAAAACTAGCACCTATATCTGTACTCTACCAAATCTT
CCCATCAATTAACCTAAACCTGATCCTAACCCTGTCAATTCTATCAATCCTAATTGGAGG
CTGAGGAGGACTGAACCAAACACAACTCCGAAAAATCATAGCCTATTCATCAATTGCTCA
CATAGGCTGAATAACAGCAGTACTACCATATAACCCCACCATAACACTACTAAACTTAAC
TATCTATATTATTATAACTTCCACCATATTCACCATATTCATGGCCAATTCCACCACCAC
CACCCTATCACTATCACACACATGAAATAAAACACCCATTATAACCATCCTAATTCTTGC
TACCCTCCTATCCATAGGAGGACTCCCTCCCCTATCTGGGTTCATACCAAAATGAATAAT
TATCCAAGAAATAACAAAAAACAACAGCATCATTCTACCCACTTTCATAGCAATTACAGC
TCTACTAAACCTATATTTTTACATACGACTCACATACTCTACCACACTAACAATATTCCC
CTCTACAAACAACATAAAAATAAAATGACAATTTCCCCTTATGAAAAAAATAACTCTTCT
ACCAACAATAGTCGTATTATCTACCATAACACTACCACTCACACCAATACTATCAGTATT
AGAATAGGAATTTAGGTTAAACAGACCAAGAGCCTTCAAAGCCCTAAGCAAGTATAATTT
ACTTAATTCCTGATAAGGATTGCAAGACTACACCTTACATCAATTGAATGCAAATCAACC
ACTTTAATTAAGCTAAATCCTCACTAGACTGGTGGGCCCTACCCCCACGAAACTTTAGTT
AACAGCTAAACACCCTAATTAA-CTGGCTTCAATCTACTTCTCCCGCCGCAAG-AAAAAA
AAGGCGGGAGAAGCCCCGGCAGAATTGAAGCTGCTTCTCTGAATTTGCAATTCAACGTGT
AAACTCACCACAGGGCTTGGTAAAAAGAGGAGTCAAACCTCTGTCTTTAGATTTACAGTC
TAATGCTTTACTCAGCCATTTTACCCATGTTCATTAACCGCTGACTATTCTCAACCAACC
ATAAAGATATCGGTACCCTTTACCTACTATTTGGTGCCTGGGCCGGTATAGTAGGAACAG
CTCTAAGCCTTCTAATTCGCGCTGAATTAGGCCAACCCGGAACTCTACTCGGAGACGACC
AAATCTACAACGTAGTTGTAACCGCACACGCATTTGTAATAATCTTCTTTATAGTAATGC
CAATCATAATTGGAGGATTCGGTAATTGACTTGTTCCCCTAATAATTGGTGCCCCCGATA
TAGCGTTTCCCCGAATAAATAATATAAGCTTTTGACTCCTTCCTCCCTCATTTCTATTAC
TCCTCGCATCCTCTATAGTTGAAGCTGGGGCAGGAACAGGCTGGACCGTATACCCTCCCT
TAGCAGGCAACCTAGCCCATGCAGGAGCCTCAGTAGACCTAACTATCTTCTCTTTACACT
TAGCAGGGGTTTCCTCAATTTTAGGAGCCATCAACTTCATTACAACAATCATCAACATAA
AACCCCCCGCAATGTCACAATACCAAACCCCTCTATTCGTATGATCTGTAATAATTACCG
CCGTACTATTACTCCTCTCACTCCCTGTGCTAGCAGCCGGCATCACGATGTTATTAACGG
ACCGGAACCTAAACACAACTTTCTTCGACCCGGCAGGAGGAGGAGACCCCATTCTATACC
AACACCTATTCTGATTCTTTGGACACCCCGAAGTCTATATTTTAATTTTACCTGGATTTG
GAATAATCTCCCATATTGTAACCTACTACTCAGGAAAAAAGGAACCATTCGGATATATAG
GAATAGTTTGGGCTATAATGTCAATCGGATTTTTAGGTTTTATCGTATGAGCTCACCATA
TATTCACAGTCGGAATAGATGTCGACACACGAGCCTACTTCACATCGGCCACTATAATTA
TTGCTATCCCAACCGGTGTAAAAGTCTTCAGCTGATTAGCAACACTTCATGGAGGTAATA
TTAAGTGATCTCCTGCTATAATGTGAGCCCTAGGCTTTATTTTCTTATTTACAGTAGGAG
GTTTAACTGGAATTGTCTTAGCCAACTCTTCTCTCGATATTGTTCTTCACGACACATACT
ACGTTGTCGCACATTTCCACTATGTTTTATCAATAGGAGCTGTATTTGCTATTATAGGAG
GATTTGTCCATTGATTCCCGCTATTCTCAGGCTATACTCTCAACGATACATGAGCCAAAA
TCCACTTCGCAATCATATTTGTAGGCGTCAATATAACCTTCTTCCCACAACACTTTCTAG
GACTATCCGGCATGCCTCGACGATACTCCGACTACCCAGATGCATATACAATATGAAATA
CTATCTCATCAATAGGCTCATTTATTTCTTTAACAGCAGTTATACTAATAGTTTTCATCA
TCTGAGAAGCATTTGCATCTAAACGAGAAGTTTTAACTGTAGACTTAACCACGACAAATC
TAGAATGGTTAAACGGATGTCCTCCACCATACCACACATTTGAAGAACCCACCTACGTCA
ATCTAAAATAAGAAAGGAAGGAATCGAACCCCCTATTATTGGTTTCAAGCCAACATCATA
ACCTCTATG--TCTCTCTCAATAAGCGAGGTGTTAGT-AAAACGTTATATAACTTTGTCA
AAGTTAAGTTACAAGTGAAAGCCCTGTACACCTCATATGGCATATCCCATACAACTAGGC
TTCCAAGATGCAACATCACCAATCATAGAGGAACTACTTCACTTTCATGATCACACACTA
ATAATTGTCTTCTTAATTAGCTCATTAGTACTTTACATTATTTCACTAATACTAACAACA
AAGCTGACTCATACAAGCACAATAGATGCACAAGAAGTAGAGACAATCTGAACTATTTTG
CCCGCTATTATCTTAATTCTAATTGCTCTTCCTTCTTTACGAATTTTATATATAATGGAT
GAAATCAATAACCCATCCCTTACAGTAAAAACCATAGGACATCAATGATACTGAAGCTAT
GAATACACAGATTATGAGGACTTAAGCTTCGACTCCTACATAATTCCAACATCAGAATTA
AAGCCAGGGGAGCTACGACTATTAGAAGTCGATAATCGAGTTGTACTACCAATAGAAATA
ACAATCCGAATGCTAGTCTCCTCTGAAGACGTACTGCACTCATGAGCCGTACCCTCTCTA
GGACTAAAAACAGACGCAATCCCAGGCCGTCTAAACCAAACAACCCTTATATCGACCCGT
CCAGGCCTATACTACGGCCAATGCTCAGAAATTTGCGGATCAAACCACAGTTTCATACCC
ATTGTCCTTGAGTTAGTTCCACTAAAATATTTTGAAAAATGATCTGCATCAATACTATAA
AATCACTAAGAAGCTATA-TAGC----ACTAACCTTTTAAGTTAGAGATTGAGAGCAATA
CACTCTCCTTAGTGACATGCCGCAACTAGATACGTCAACATGACTGACAATAATCTTATC
AATATTCTTGACCCTCTTTATCATCTTTCAATTAAAAATTTCAAAACACAACTTTTACTA
CAATCCAGAACTGACACCAACAAAAATATTAAAACAAAACACCCCTTGAGAAATAAAATG
AACGAAAATTTATTTGCCTCTTTTATTACCCCTATAATTTTAGGTCTCCCCCTCGTAACC
CTTATTGTGCTATTTCCCAGCCTACTATTCCCAACATCAAATCGACTAGTAAGCAATCGC
TTTGTAACTCTCCAACAATGAATTCTCCAACTTGTATCAAAACAAATAATGAGCATTCAC
AATTCCAAAGGACAAACATGAACATTAATACTAATATCTCTAATCCTATTTATCGGATCA
ACAAACCTACTAGGCCTATTGCCTCATTCATTCACACCAACAACACAACTATCAATAAAC
CTAGGCATAGCCATTCCCCTGTGAGCAGGAGCTGTAATTACAGGATTCCGCAATAAAACT
AAAGCATCACTCGCCCATTTCTTACCCCAAGGAACACCCACCCCTCTAATCCCAATACTA
GTAATTATTGAAACTATCAGCCTTTTTATCCAACCTATAGCCCTCGCCGTGCGATTGACA
GCTAACATCACTGCAGGACACCTATTAATTCACTTAATTGGGGGAGCTACACTTGCACTA
ATAAGCATTAGCACTACAACAGCTCTAATTACATTCATCATTCTAATCCTACTAACAATT
CTAGAATTTGCAGTAGCTATAATCCAAGCCTATGTATTCACTCTCCTAGTCAGTCTATAT
CTGCATGACAACACATAATGACACACCAAACTCATGCTTATCACATAGTAAACCCAAGCC
CTTGACCTCTTACAGGAGCTTTGTCCGCCCTCTTAATAACATCCGGCTTAACCATGTGAT
TTCACTTTAATTCAACGACTCTATTAATAATTGGCCTAACAACAAATATACTAACAATAT
ATCAATGATGACGGGATGTTATCCGAGAAAGCACCTTCCAAGGGCATCATACCCCAGCTG
TCCAAAAAGGCCTCCGTTACGGAATAATCCTTTTTATTATCTCCGAAGTCTTATTCTTTA
CCGGATTTTTCTGAGCATTCTACCATTCAAGCCTCGCCCCCACCCCTGAACTAGGCGGCT
GCTGACCCCCAACAGGCATTCATCCACTAAACCCCTTAGAAGTTCCACTGCTTAACACCT
CTGTCCTACTGGCCTCCGGAGTTTCTATTACCTGAGCCCATCATAGTCTAATAGAAGGAG
ACCGAAAGCACATGTTACAAGCCCTGTTTATCACCATCACATTAGGGGTCTATTTTACAC
TACTACAAGCCTCAGAGTACTATGAAGCACCTTTTACTATCTCCGACGGAGTCTACGGCT
CAACTTTTTTCGTAGCCACAGGCTTCCACGGCCTCCACGTCATCATTGGATCCACCTTCT
TAATTGTCTGCTTCTTCCGCCAACTAAAATTTCATTTTACTTCTAGCCACCACTTCGGCT
TTGAAGCCGCTGCCTGATACTGACATTTCGTAGATGTAGTCTGACTTTTCCTCTATGTTT
CTATCTATTGATGAGGCTCCTGTTCTTTTAGTATTAATTAGTACAGCTGACTTCCAATCA
GCTAGTTTCGGTCTAGCCCGAAAAAGAATAATAAATTTAATACTAGCCCTCCTAACCAAT
TTTACGCTGGCTACTCTACTTGTCATCATCGCATTCTGACTTCCCCAACTAAATGCATAC
TCTGAAAAAACAAGTCCATACGAATGTGGATTTGACCCCATAGGATCAGCCCGCCTTCCC
TTCTCCATAAAATTCTTTCTAGTAGCCATCACATTCCTCTTATTTGACCTAGAAATCGCA
CTCCTCTTACCACTACCATGAGCCTCACAAACAACAAACCTAAACATAATACTTACCATA
GCCCTATTCCTAATTATTCTGCTAGCTGTAAGCCTAGCCTACGAGTGAACTCAAAAAGGA
CTAGAATGAACCGAATATGGTACTTAGTTTAAAATAAAATAAATGATTTCGACTCATTAG
ATTGTGATTCAATTTACAATTACCAAATGTCTATAGTATATATAAACATTATAATAGCAT
TCACAGTATCTCTTGTAGGACTACTAATATATCGATCCCACCTAATATCTTCCCTTCTGT
GCTTAGAAGGAATAATATTATCTCTATTCGTTATAGCAGCCCTAACAATCCTCAATTCAC
ATTTTACACTAGCTAGCATAATACCCATCATCCTACTAGTCTTCGCAGCCTGCGAAGCAG
CCCTAGGTTTATCTCTGCTAGTAATAGTATCAAATACATATGGTACTGATTATGTACAAA
ACCTCAACCTACTCCAATGCTAAAATACATTATTCCAACAATTATACTCATACCCCTAAC
CTGACTATCAAAAAATAGTATAATTTGGGTTAACTCCACAGCACACAGCCTTTTAATCAG
CTTTACAAGCCTTCTCCTTATAAACCAGTTTGGCGACAACAGCCTTAATTTTTCACTAAT
ATTTTTCTCCGACTCCCTATCCACTCCACTACTAATTTTAACCATATGACTCCTCCCCCT
AATACTAATAGCTAGCCAACATCACCTGTCAAAAGAAAACCTAACCCGAAAAAAACTATT
TATCACCATGCTAATTTTACTACAACTATTCCTAATTATAACCTTTACCGCCATAGAACT
AATTTTCTTTTATATTCTATTTGAAG-CAACACT--AGT-CCCAACAC-TTATTATTAT-
--CACCCGATGGGGGAACCAAACA-GAACGCTTAAATGCCGGACTCTATTTCCTATTCTA
TACATTAGCTGGCTCCTTACCCCTATTAGTCGCACTAATCTATATCCAAAATACAGTAGG
ATCCCTAAACTTCCTAATTCTCCAATACTGAGTACAACCCATGCACAACTCTTGATCTAA
TGTCTTCATATGACTAGCATGTATAATAGCTTTCATAGTAAAAATACCACTATACGGCCT
TCACCTTTGACTGCCTAAAGCCCACGTAGAAGCCCCCATCGCAGGCTCCATGGTCCTTGC
AGCAATCCTACTGAAACTAGGGGGATACGGTATGCTACGAATTACACTAATCCTAAACCC
TATAACCGACTTTATAGCATACCCATTCATTATACTCTCTCTATGAGGCATAATTATAAC
TAGCTCAATCTGCCTTCGTCAAACGGACCTGAAATCACTCATTGCATACTCCTCTGTAAG
CCACATAGCACTAGTTATCGTAGCCATCCTCATCCAGACACCTTGAAGCTACATAGGAGC
AACCGCCCTTATAATTGCCCACGGCCTCACATCATCCATACTTTTCTGCCTAGCAAACTC
AAACTACGAACGAATTCACAGCCGAACTATAATTCTAGCTCGAGGCCTACAAACGCTCCT
TCCACTAATAGCCACCTGATGACTACTAGCAAGCTTAACCAACTTAGCTTTACCCCCAAC
AATCAACTTAATTGGAGAACTATTTGTAGTAATGTCAACCTTTTCATGATCTAACATTAC
AATTATTCTAATAGGAGTAAATATAGTAATCACCGCCC-TATATTCCCTATACATGCTAA
TTATAACTCAACGAGGAAAATATACCTACCACATTAATAATATCTCACCTTCCTTTACAC
GAGAAAATGCACTCATATCACTGCACATCCTACCCCTACTACTTCTATCCTTGAACCCAA
AAATTATTCTAGGACCTCTATACTGTAAATATAGTTTAACAAAAACATTAGATTGTGAAT
CTAATAATAGAAACTCA-TTACCTTCTTATTTACCGAAAAAGCATGCAAGAACTGCTAAT
TCTATGCTCCCATATCTAATAATATGGCTTTTTCGAACTTTTAAAGGATAGTAG-TTATC
CGTTGGTCTTAGGAACCAAAAAATTGGTGCAACTCCAAATAAAAGTAATAAACATATTCG
CCTCATTCTCACTAATTACTTTACTCTTACTAACAATACCCATTATAATAATAAGCTTTA
ACACCTACAAATCTTCCAATTACCCACTCTACGTAAAAACAACTATCTCATATGCCTTCA
TTACCAGTATAATTCCCACAATAATATTCATTTACTCAGGCCAAGAATTAATCATTTCAA
ACTGACATTGACTAACCATCCAAACCCTCAAATTATCCCTCAGCTTTAAAATAGACTACT
TCTCAATAATATTTGTCCCAGTAGCGCTATTCGTTACATGATCTATTATAGAATTCTCAA
TATGATACATACACTCAGACCCCAATATTAACAAATTCTTCAAATACCTACTCCTATTCC
TCATCACCATGCTCATCCTTGTAACCGCAAACAACCTCTTCCAGCTATTCATTGGCTGAG
AAGGTGTTGGAATCATATCATTTCTACTCATCGGATGATGATACGGACGAGCAGACGCAA
ACACAGCAGCCCTACAAGCAGTCCTATATAACCGCATCGGCGACATTGGTTTTATTCTAG
CAATGGCATGATTTCTAACAAGCCTCAATACCTGAGACCTCCAACAGATCTTCATACTAA
ACCCAAAAGACTCAAACATACCCTTGATCGGACTAGTATTAGCTGCAACTGGAAAATCCG
CCCAATTTGGCCTCCACCCATGACTTCCCTCTGCAATAGAAGGCCCAACTCCCGTCTCAG
CACTACTCCATTCAAGCACAATAGTGGTAGCAGGTATTTTCCTACTAATCCGCTTCTACC
CACTCACAGAAAACAATAAATATATTCAATCTATTACATTATGCTTAGGAGCCATCACCA
CATTATTCACAGCAATATGCGCCCTCACCCAAAATGATATTAAGAAAATCATCGCCTTCT
CTACATCCAGCCAACTAGGCCTTATAATAGTAACAATTGGCATTAACCAACCTTACCTAG
CATTTCTCCACATCTGCACCCACGCCTTTTTCAAAGCTATACTATTCATATGTTCCGGTT
CCATTATTCACAGTCTAAACGACGAACAAGACATCCGAAAAATAGGAGGCCTATTTAAAG
CCATACCATTCACTACAACAGCCCTCATTGTTGGCAGTCTCGCACTAACAGGAATGCCCT
TCCTCACAGGATTCTACTCCAAAGACCTAATCATCGAAGCCGCCAACACGTCTTATACCA
ACGCCTGAGCCCTTTTAATAACACTAATCGCCACCTCTTTCACAGCCATCTACAGCACCC
GTATTATTTTCTTCGCACTTCTAGGACAACCCCGATTCCCAACCCTAATTAACATCAACG
AAAACAATCCCCTCCTGATCAACTCTATTAAACGCTTAATAATTGGAAGCCTCTTCGCAG
GCTACATTATCTCCAATAACATTCCCCCAACAACAGTCCCCCAAATAACCATGCCCTACT
ACCTAAAAACAACAGCCCTAACCGTTACAATCCTCGGCTTTATCCTAGCCCTAGAAATCA
GCAATATAACTAAAAACCTAAAATACCACTACCCCTCAAACGCCTTCAAATTCTCGACCT
TACTAGGATATTTTCCCACAATCATACACCGCCTAGCTCCATACATAAATCTATCTATAA
GCCAAAAATCAGCATCCTCCCTTCTAGACCTAATCTGACTAGAAGCCATCCTGCCAAAAA
GCATCTCATTTGCTCAAATAAAAGCATCCACCCTGGTCACAAACCAAAAAGGCCTAATCA
AACTATACTTCCTATCCTTCCTAATCACAATCCTTATTAGCATAATCCTATTTAATTTCC
ACGAGTAATTTCTATAATAACCACAACACCAATAAATAAAGATCACCCAGTTACAATAAC
TAATCAAGTACCATAACTGTATAAAGCCGCAATCCCCATGGCCTCTTCACTAAAAAACCC
AGAATCCCCTGTATCATAAATCACTCAATCTCCCAAACCATTAAACTCAAACACAATCTC
CACTTCTTTATCCTTTAAAACATAATAAACCATAAAAAACTCTATCAACAAGCCAGTAAC
AAATGCCCCTAAAACAGCCTTATTAGAAAGCCAAATCTCAGGATACTGTTCTGTAGCTAT
AGCCGTTGTATAACCAAAAACTACCATTATACCCCCCAAATAAATTAAAAAAACCATCAA
CCCCAGAAAGGACCCACCAAAATTCAACACAATTCCACAACCAACCCCACCACTCACAAT
TAACCCCAACCCCCCATAAATAGGCGAAGGTTTCGAAGAAAACCCTACAAAACCTATCAC
AAAGACAACACTTAAAATAAATACAATGTATAGTATCATTATTCTTACATGGAATCTAAC
CATGACTAATGATATGAAAAACCATCGTTGTCATTCAACTACAAGAACACTAATGACTAA
CATTCGAAAGTCCCACCCACTAATAAAGATTGTAAACAATGCATTCATTGACCTTCCAGC
TCCATCAAACATTTCATCATGATGAAACTTCGGTTCCCTCCTGGGAGTCTGCTTAATCCT
ACAAATCCTCACAGGCCTATTCCTAGCAATGCACTACACATCCGACACAACAACAGCATT
CTCCTCCGTTACCCATATCTGCCGAGACGTAAACTACGGCTGAA-TTATCCGATACATAC
ACGCTAACGGAGCTTCAATATTTTTCATCTGCTTATATATGCACGTAGGACGAGGCTTAT
ATTATGGGTCTTACACTTTTCTAGAAACATGAAACATTGGAGTAATTCTCCTACTTACGG
TAATAGCTACAGCATTCATAGGATACGTGTTACCATGAGGACAAATATCATTTTGAGGAG
CAACAGTCATTACCAACCTCCTATCAGCAATCCCATATATCGGCACAAATCTAGTCGAAT
GAATCTGAGGCGGATTCTCAGTAGACAAAGCAACCCTTACCCGATTTTTCGCCTTCCATT
TTATCCTTCCATTTATTATCACAGCAATTGCCATAGTTCATCTACTATTCCTCCACGAAA
CAGGTTCCAACAACCCAACAGGAATTTCCTCAGACATAGACAAAATTCCATTCCACCCCT
ACTACACCATTAAAGATATCCTAGGAGCCCTATTACTAATTCTAGCCCTAATACTACTAG
TACTATTCGCACCCGACCTCCTCGGAGACCCAGACAACTACACCCCAGCAAATCCACTTA
ACACGCCTCCCCACATCAAACCCGAATGGTACTTCTTATTTGCATACGCAATTTTACGAT
CAATCCCCAACAAACTAGGAGGAGTACTAGCCCTAGCCTTCTCCATCCTAATCCTCATTC
TAATTCCCCTACTACACACCTCCAAACAACGAAGCATAATATTCCGACCACTCAGCCAAT
GCCTATTCTGAGCCTTAGTAGCAGACCTACTAACACTCACATGAATTGGAGGACAACCAG
TCGAACACCCATACATCACCATTGGGCAACTAGCATCTATCATGTACTTTCTTCTCATCC
TAGTACTAATACCAACAGCCGGCACAATTGAAAACAAATTACTAAAATGAAGACAGGTCT
TTGTAGTACATCTAATACACTGGTCTTGTAAACCAGAAAAGGAGAACAACCAACCTCCCT
AAGACTCAAGGAAGAAACTGTAGTCTCACCGTCAACCCCCAAAGCTGAAGTTCTATTTAA
ACTATTCCCTGAA--CTCTTAATATAGTTCCATAAATGTAAAGAGCCTTGTCAGTATTAA
ATTTATTAAAAATTCCAATATC-CAACACAGACTTTGTACCCCAACCAAATATTACAAAC
ACCACTAGCCAACAG--CACACACCCCATACACATATCAC--------AGAACGNNNNNN
NNNNNNNNNNNNNNNNNNNNNNNNNNNNNNNNNNNNNN-----CATAATATGTATATAGT
ACATTAAATTATATGCCCCATGCGTATAAGCAAGTACATNNNNNNNNNNNNNNNNNNNNN
NNNNNNNNNNNNNNNNNNNNNNNNN---------NNNNNNNNNNNNNNNNNNNNNNNNNN
NNNNNNNNNNNNNCCCTTCCATTAGATCACGAGCTTGATTACCATGCCGCGTGAAACCAG
CAACCCGCTAGGCAAAGGACCTCTCTTCTCGCTCCGGGCCCATGAATTGTGGGGGTCGCT
ATTTAATGGACTTTATCAGACATCTGGTTCTTTCTTCAGGGCCATCTCACCTAAAACCGT
CCATTCTTTCCTCTTAAATAAGACATCTCGATG-
[18] A5_BisonX_Urals_18581
GTTAGTGGCTAATCAGCCCATGCTCACACATAACTGTGCTGTCATACCCTTGGTATTTTT
TTATTTTGGGGGATGCTTGGACTCAGCTATGGCCGTCAGAGGCCCCGACCCGGAGCATAT
ATTGTAGCTGGACTTAACTGCATCTTGAGCACCAGCATAATGGTAAGCATGGGCA-TTAC
AGTCAATGGTTACAGGACATA-ATTATATTATATATCCCCCC-----TC-GTAAAAATT-
CCCCCCTTAAATATTTACCACCACTTTTAACAGACTTTTCCCTAGTTGCTTATTTAAATT
TTTCACACTTCCAATACTCAAATTAGCACTCAAAATAAAGTCAATATATAAGCGC--GG-
CCCCCCCCCCCC--------GTTGATGTAGCTTAA-CCCAAAGCAAGGCACTGAAAATGC
CTAGATGAGT-CTCCCAACTCCATAAACACATAGGTTTGGTCCCAGCCTTCCTGTTAACT
CTTAATAAACTTACACATGCAAGCATCCACACCCCAGTGAGAATGCCCTCTAGGTTATTA
GAACTAAGAGGAGCTGGCATCAAGCACACACTCTGTAGCTCACGACGCCTTGCTTAACCA
CACCCCCACGGGAAACAGCAGTGACAAAAATTAAGCCATAAACGAAAGTTTGACTAAGTT
ATATTAATT-AGGGTTGGTAAATCTCGTGCCAGCCACCGCGGTCATACGATTAACCCAAG
CTAACAGGAGTACGGCGTAAAACGTGTTAAAGCACCATACCAAATAGGGTTAAATTCTAA
TTAAGCTGTAAAAAGCCATGATTAAGATAAAAATAAATGACGAAAGTGACCCTACAACAG
CCGATGCACTATAGCTAAGACCCAAACTGGGATTAGATACCCCACTATGCTTAGCCCTAA
ACACAGATAATTATATAAACAAAATTATTCGCCAGAGTACTACCAGCAACAGCTTAAAAC
TCAAAGGACTTGGCGGTGCTTTATATCCTTCTAGAGGAGCCTGTTCTATAATCGATAAAC
CCCGATAAACCTCACCAATTCTTGCTAATACAGTCTATATACCGCCATCTTCAGCAAACC
CTAAAAAGGAAAAAAAGTAAGCGTAACCATGATACATAAAAACGTTAGGTCAAGGTGTAA
CCTATGAAATGGGAAGAAATGGGCTACATTCTCTACACTAAGAGAACCAA-ACACGAAAG
TTATTATGAAA-CCAATAACCAAAGGAGGATTTAGCAGTAAACTAAGAATAGAGTGCTTA
GTTGAATTAGGCCATGAAGCACGCACACACCGCCCGTCACCCTCCTCAAATGGATTTAAT
GCATCTAACCTTATTTAAACACACTAGTTACATGAGAGGAGACAAGTCGTAACAAGGTAA
GCATACTGGAAAGTGTGCTTGGATAAATCAAGATATAGCTTAAACAAAGCATCCAGTTTA
CACCTAGAAGACTTCATTCATTATGAATATCTTGAACTAAACCTAGCCC-AAA--GATA-
--TACTCCAACTAAACAACCAANNTAAAATAAAACAAAACATTTATTCCCAATTTAAAGT
ATAGGAGATAGAAATCTTAG-TATGGCGCTATAGAGAAAGTACCGCAAGGGAACGATGAA
AG----AAAAAACTCAAAGTATAAAAAAGCAAAGATTACCCCTTGTACCTCTTGCATAAT
GAATTAACTAGTATAAGACTTAACAAAATGAATTTTAGCTAAGCAGCCCGAAACCAGACG
AGCTACTCACAAACAGTTTACCAAGAACTAACTCATCTATGTGGCAAAATAGTGAGAAGA
TTTGTAAGTAGAGGTGACACGCCTAACGAGCCTGGTGATAGCTGGTTGTCCAGAAAATGA
ATCTAAGTTCAGCTTTAAAGATACCAAAAAATTCAATTAAATCTTACTGTAA-CTTTAAA
AGTTAGTCTAAAAAGGTACAGCCTTTTAGAAACGGATACAACCTTAACTAGAGAGTAAAA
TTTAACACTACCATAGTAGGCCTAAAAGCAGCCACCAATTAAGAAAGCGTTAAAGCTCAA
CAACAAAAATTGAATAGATCCCAATAATAAATAACTAACTCCTAGCCCCAATACTGGACT
AATCTATTATAGAATAGAAGCAATAATGTTAGTATGAGTAACAAGAAAAACTTTCTCCTT
GCATAAGTCTAAGTCAGTGCCTGATAATATTCTGACCACTAACAGCTAATAAAAATAACC
CAATAATAAATAATTTATTAGTTATACTGTTAATCCAACACAGGAGTGCATCTAAGGAAA
GATTAAAAGAAGTAAAAGGAACTCGGCAAACACAAACCCCGCCTGTTTACCAAAAACATC
ACCTCC-AGCATCCCCAGTATTGGAGGCACTGCCTGCCCAGTGACAACTGTTTAACGGCC
GCGGTATCCTGACCGTGCAAAGGTAGCATAATCATTTGTTCTCTAAATAAGGACTTGTAT
GAATGGCCACACGAGGGTTTTACTGTCTCTTACTTCCAATCAGTGAAATTGACCTTCCCG
TGAAGAGGCGGGAATACACAAATAAGACGAGAAGACCCTATGGAGCTTTAACTAACCAAC
CCAAAG-AAAATAAATTTAACCATTAAGGAGTAACAATAATCTTCATGAGTTGGTAGTTT
CGGTTGGGGTGACCTCGGAGAATAAAAAAACCTCCGAACGATTTTAAAGACTAGACCCAC
AAGTCAAATCACTCTATCGCTCATTGATCCAAAAA-CTTGATCAACGGAACAAGTTACCC
TAGGGATAACAGCGCAATCCTATTCAAGAGTCCATATCGACAATAGGGTTTACGACCTCG
ATGTTGGATCAGGACATCCTGATGGTGCAACCGCTATCAAAGGTTCGTTTGTTCAACGAT
TAAAGTCCTACGTGATCTGAGTTCAGACCGGAGCAATCCAGGTCGGTTTCTATCTATTAC
GTATTTCTCCCAGTACGAAAGGACAAGAGAAATAAGGCCAACTTTAAATTAAGCGCCTTA
AGACAACCAATGACAGCATCTCAATTAATAACACAA-AACCCTGCCCTAGAACAGGGCCT
AGTTAAGGTGGCAGAGCCCGGTAATTGCGTAAAACTTAAACTTTTACATCCAGAGATTCA
AATCCTCTCCTTAACAAAATGTTCATAATTAACATCTTAATACTAATTATTCCTATCCTA
TTGGCCGTAGCATTCCTTACATTAGTGGAACGAAAAGTTCTAGGCTACATACAACTCCGA
AAAGGCCCAAATGTCGTAGGTCCATACGGCCTACTCCAACCCATCGCCGATGCAATCAAA
CTTTTCACTAAAGAACCACTACGACCCGCCACATCCTCAGCCTCAATATTTATCCTAGCA
CCCATCATAGCTCTAGGCCTAGCCCTAACCATGTGAATCCCTCTACCAATACCCTATCCC
CTTATTAACATAAACCTAGGAATCCTATTTATACTAGCTATATCAAGCCTAGCCGTATAT
TCTATTCTCTGATCAGGCTGAGCCTCCAACTCAAAATATGCGCTAATCGGAGCCCTACGA
GCAGTAGCACAAACAATCTCTTATGAAGTAACACTAGCAATCATCCTATTATCAGTACTC
CTAATAAGTGGATCCTTTACCCTCTCCACACTAATTATTACACAAGAACAAATATGACTA
ATCCTCCCAGCATGACCTCTAGCAATAATATGATTTATCTCAACATTAGCAGAAACAAAC
CGAGCTCCATTTGATTTAACCGAAGGGGAATCAGAGCTAGTCTCGGGTTTCAACGTAGAA
TATGCAGCAGGACCATTTGCCCTCTTCTTTATAGCAGAATACGCAAACATCATCATGATA
AACATCTTTACAGCAATTTTATTCCTAGGAACATCCTACAACCCACACATACCAGAACTC
TACACAATCAACTTTATCATTAAATCCCTGCTACTCACAATATCATTCCTATGAATCCGA
GCATCCTACCCTCGATTCCGCTATGACCAACTAATACATTTATTATGAAAAAATTTTCTA
CCCCTAACACTAGCCCTATGCATGTGACATGTATCACTACCCATCCTTACATCAGGCATC
CCGCCACTGACATAAGAAATATGTCTGACAAAAGAGTTACTTTGATAGAGTAAATAATAG
AGGTTCAAACCCTCTTATTTCTAGAACTATAGGAATTGAACCTACTCCTAAGAATCCAAA
ACTCTCCGTGCTCCCAATTACACCAAATTCTATTAGTAAGGTCAGCTAATTAAGCTATCG
GGCCCATACCCCGAAAATGTTGGTTTATACCCTTCCCGTACTAATAAACCCAATCATCTT
TATTATTATTCTATCAACCATTATACTAGGAACCATTATTGTCATAATTAGTTCTCACTG
ACTACTTGTCTGAATCGGATTTGAAATAAATATACTCGCCATCATCCCCATCATAATAAA
AAATCATAACCCACGAGCTACAGAAGCATCAACTAAATATTTTCTAACTCAATCAACAGC
CTCAATACTACTAATAATAGCCGTCATCATCAACCTAATATTCTCAGGCCAATGGACCGT
AATAAAACTATTTAACCCAATAGCCTCAATACTTATAACAATAGCCCTAGCTATGAAACT
AGGAATAGCCCCATTTCACTTCTGAGTCCCAGAAGTAACACAAGGTATCCCCCTATCCTC
AGGCCTAATCCTACTGACATGACAAAAACTAGCACCTATATCTGTACTCTACCAAATCTT
CCCATCAATTAACCTAAACCTGATCCTAACCCTGTCAATTCTATCAATCCTAATTGGAGG
CTGAGGAGGACTGAACCAAACACAACTCCGAAAAATCATAGCCTATTCATCAATTGCTCA
CATAGGCTGAATAACAGCAGTACTACCATATAACCCCACCATAACACTACTAAACTTAAC
TATCTATATTATTATAACTTCCACCATATTCACTATATTCATGGCCAATTCCACCACCAC
CACCCTATCACTATCACACACATGAAATAAAACACCCATTATAACCATCCTAATTCTTGC
TACCCTCCTATCCATAGGAGGACTCCCTCCCCTATCTGGGTTCATACCAAAATGAATAAT
TATCCAAGAAATAACAAAAAACAACAGCATCATTCTACCCACTTTCATAGCAATTACAGC
TCTACTAAACCTATATTTTTACATACGACTCACATACTCTACCACACTAACAATATTCCC
CTCTACAAACAACATAAAAATAAAATGACAATTTCCCCTTATGAAAAAAATAACTCTTCT
ACCAACAATAGTCGTATTATCTACCATAACACTACCACTCACACCAATACTATCAGTATT
AGAATAGGAATTTAGGTTAAACAGACCAAGAGCCTTCAAAGCCCTAAGCAAGTATAATTT
ACTTAATTCCTGATAAGGATTGCAAGACTACACCTTACATCAATTGAATGCAAATCAACC
ACTTTAATTAAGCTAAATCCTCACTAGACTGGTGGGCCCTACCCCCACGAAACTTTAGTT
AACAGCTAAACACCCTAATTAA-CTGGCTTCAATCTACTTCTCCCGCCGCAAG-AAAAAA
AAGGCGGGAGAAGCCCCGGCAGAATTGAAGCTGCTTCTCTGAATTTGCAATTCAACGTGT
AAACTCACCACAGGGCTTGGTAAAAAGAGGAGTCAAACCTCTGTCTTTAGATTTACAGTC
TAATGCTTTACTCAGCCATTTTACCCATGTTCATTAACCGCTGACTATTCTCAACCAACC
ATAAAGATATCGGTACCCTTTACCTACTATTTGGTGCCTGGGCCGGTATAGTAGGAACAG
CTCTAAGCCTTCTAATTCGCGCTGAATTAGGCCAACCCGGAACTCTACTCGGAGACGACC
AAATCTACAACGTAGTTGTAACCGCACACGCATTTGTAATAATCTTCTTTATAGTAATGC
CAATCATAATTGGAGGATTCGGTAATTGACTTGTTCCCCTAATAATTGGTGCCCCCGATA
TAGCGTTTCCCCGAATAAATAATATAAGCTTTTGACTCCTTCCTCCCTCATTTCTATTAC
TCCTCGCATCCTCTATAGTTGAAGCTGGGGCAGGAACAGGCTGAACCGTATACCCTCCCT
TAGCAGGCAACCTAGCCCATGCAGGAGCCTCAGTAGACCTAACTATCTTCTCTTTACACT
TAGCAGGGGTTTCCTCAATTTTAGGAGCCATCAACTTCATTACAACAATCATCAACATAA
AGCCCCCCGCAATGTCACAATACCAAACCCCTCTATTCGTATGATCTGTAATAATTACCG
CCGTACTATTACTCCTCTCACTCCCTGTGCTAGCAGCCGGCATCACGATGTTATTAACGG
ACCGGAACCTAAACACAACTTTCTTCGACCCGGCAGGAGGAGGAGACCCCATTCTATACC
AACACCTATTCTGATTCTTTGGACACCCCGAAGTCTATATTTTAATTTTACCTGGATTTG
GAATAATCTCCCATATTGTAACCTACTACTCAGGAAAAAAGGAACCATTCGGATATATAG
GAATAGTTTGGGCTATAATGTCAATCGGATTTTTAGGTTTTATCGTATGAGCTCACCATA
TATTCACAGTCGGAATAGATGTCGACACACGAGCCTACTTCACATCGGCCACTATAATTA
TTGCTATCCCAACCGGTGTAAAAGTCTTCAGCTGATTAGCAACACTTCATGGAGGTAATA
TTAAGTGATCTCCTGCTATAATGTGAGCCCTAGGCTTTATTTTCTTATTTACAGTAGGAG
GTTTAACTGGAATTGTCTTAGCCAACTCTTCTCTCGATATTGTTCTTCACGACACATACT
ACGTTGTCGCACATTTCCACTATGTTTTATCAATAGGAGCTGTATTTGCTATTATAGGAG
GATTTGTCCATTGATTCCCGCTATTCTCAGGCTATACTCTCAACGATACATGAGCCAAAA
TCCACTTCGCAATCATATTTGTAGGCGTCAATATAACCTTCTTCCCACAACACTTTCTAG
GACTATCCGGCATGCCTCGACGATACTCCGACTACCCAGATGCATATACAATATGAAATA
CTATCTCATCAATAGGCTCATTTATTTCTTTAACAGCAGTTATACTAATAGTTTTCATCA
TCTGAGAAGCATTTGCATCTAAACGAGAAGTTTTAACTGTAGACTTAACCACGACAAATC
TAGAATGGTTAAACGGATGTCCTCCACCATACCACACATTTGAAGAACCCACCTACGTCA
ATCTAAAATAAGAAAGGAAGGAATCGAACCCCCTATTATTGGTTTCAAGCCAACATCATA
ACCTCTATG--TCTCTCTCAATAAGCGAGGTGTTAGT-AAAACGTTATATAACTTTGTCA
AAGTTAAGTTACAAGTGAAAGCCCTGTACACCTCATATGGCATATCCCATACAACTAGGC
TTTCAAGATGCAACATCACCAATCATAGAGGAACTACTTCACTTTCATGATCACACACTA
ATAATTGTCTTCTTAATTAGCTCATTAGTACTTTACATTATTTCACTAATACTAACAACA
AAGCTGACTCATACAAGCACAATAGATGCACAAGAAGTAGAGACAATCTGAACTATTTTG
CCCGCTATTATCTTAATTCTAATTGCTCTTCCTTCTTTACGGATTTTATATATAATGGAT
GAAATCAATAACCCATCCCTTACAGTAAAAACCATAGGACATCAATGATACTGAAGCTAT
GAATACACAGATTATGAGGACTTAAGCTTCGACTCCTACATAATTCCAACATCAGAATTA
AAGCCAGGGGAGCTACGACTATTAGAAGTCGATAATCGAGTTGTACTACCAATAGAAATA
ACAATCCGAATGCTAGTCTCCTCTGAAGACGTACTACACTCATGAGCCGTACCCTCTCTA
GGACTAAAAACAGACGCAATCCCAGGCCGTCTAAACCAAACAACCCTTATATCGACCCGT
CCAGGCCTATACTACGGCCAATGCTCAGAAATTTGCGGATCAAACCACAGTTTCATACCC
ATTGTCCTTGAGTTAGTTCCACTAAAATATTTTGAAAAATGATCTGCATCAATACTATAA
AATCACTAAGAAGCTATA-TAGC----ACTAACCTTTTAAGTTAGAGATTGAGAGCAATA
CACTCTCCTTAGTGACATGCCGCAACTAGATACGTCAACATGACTGACAATAATCTTATC
AATATTCTTGACCCTCTTTATCATCTTTCAATTAAAAATTTCAAAACACAACTTTTACTA
CAATCCAGAACTGACACCAACAAAAATATTAAAACAAAACACCCCTTGAGAAATAAAATG
AACGAAAATTTATTTGCCTCTTTTATTACCCCTATAATTTTAGGTCTCCCCCTCGTAACC
CTTATTGTGCTATTTCCCAGCCTACTATTCCCAACATCAAATCGACTAGTAAGCAATCGC
TTTGTAACTCTCCAACAATGAATTCTCCAACTTGTATCAAAACAAATAATGAGCATTCAC
AATTCCAAAGGACAAACATGAACATTAATACTAATATCTCTAATCCTATTTATCGGATCA
ACAAACCTACTAGGCCTATTGCCTCATTCATTCACACCAACAACACAACTATCAATAAAC
CTAGGCATAGCCATTCCCCTGTGAGCAGGAGCTGTAATTACAGGATTCCGCAATAAAACT
AAAGCATCACTCGCCCATTTCTTACCCCAAGGAACACCCACCCCTCTAATCCCAATACTA
GTAATTATTGAAACTATCAGCCTTTTTATCCAACCTATAGCCCTCGCCGTGCGATTGACA
GCTAACATCACTGCAGGACACCTATTAATTCACTTAATTGGGGGAGCTACACTTGCACTA
ATAAGCATTAGCACTACAACAGCTCTAATTACATTCATCATTCTAATCCTACTAACAATT
CTAGAGTTTGCAGTAGCTATAATCCAAGCCTATGTATTCACTCTCCTAGTCAGTCTATAT
CTGCATGACAACACATAATGACACACCAAACTCATGCTTATCACATAGTAAACCCAAGCC
CTTGACCTCTTACAGGAGCTTTGTCCGCCCTCTTAATAACATCCGGCTTAACCATGTGAT
TTCACTTTAATTCAACGACTCTATTAATAATTGGCCTAACAACAAATATACTAACAATAT
ATCAATGATGACGGGATGTTATCCGAGAAAGCACCTTCCAAGGGCATCATACCCCAGCTG
TCCAAAAAGGCCTCCGTTACGGAATAATCCTTTTTATTATCTCCGAAGTCTTATTCTTTA
CCGGATTTTTCTGAGCATTCTACCATTCAAGCCTCGCCCCCACCCCTGAACTAGGCGGCT
GCTGACCCCCAACAGGCATTCATCCACTAAACCCCTTAGAAGTTCCACTGCTTAACACCT
CTGTCCTACTGGCCTCCGGAGTTTCTATTACCTGAGCCCATCATAGTCTAATAGAAGGAG
ACCGAAAGCACATGTTACAAGCCCTGTTTATCACCATCACATTAGGGGTCTATTTTACAC
TACTACAAGCCTCAGAGTACTATGAAGCACCTTTTACTATCTCCGACGGAGTCTACGGCT
CAACTTTTTTCGTAGCCACAGGCTTCCACGGCCTCCACGTCATCATTGGATCCACCTTCT
TAATTGTCTGCTTCTTCCGCCAACTAAAATTTCATTTTACTTCTAGCCACCACTTCGGCT
TTGAAGCCGCTGCCTGATACTGACATTTCGTAGATGTAGTCTGACTTTTCCTCTATGTTT
CTATCTATTGATGAGGCTCCTGTTCTTTTAGTATTAATTAGTACAGCTGACTTCCAATCA
GCTAGTTTCGGTCTAGCCCGAAAAAGAATAATAAATTTAATACTAGCCCTCCTGACCAAT
TTTACGCTGGCTACTCTACTTGTCATCATCGCATTCTGACTTCCCCAACTAAATGCATAC
TCTGAAAAAACAAGTCCATACGAATGTGGATTTGACCCCATAGGATCAGCCCGCCTTCCC
TTCTCCATAAAATTCTTTCTAGTAGCCATCACATTCCTCTTATTTGACCTAGAAATCGCA
CTCCTCTTACCACTACCATGAGCCTCACAAACAACAAACCTAAACATAATACTTACCATA
GCCCTATTCCTAATTATTCTGCTAGCTGTAAGCCTAGCCTACGAGTGAACTCAAAAAGGA
CTAGAATGAACCGAATATGGTACTTAGTTTAAAATAAAATAAATGATTTCGACTCATTAG
ATTGTGATTCAATTTACAATTACCAAATGTCTATAGTATATATAAACATTATAATAGCAT
TCACAGTATCTCTTGTAGGACTACTAATATATCGATCCCACCTAATATCTTCCCTTCTGT
GCTTAGAAGGAATAATATTATCTCTATTCGTTATAGCAGCCCTAACAATCCTCAATTCAC
ATTTTACACTAGCTAGCATAATACCCATCATCCTACTAGTCTTCGCAGCCTGCGAAGCAG
CCCTAGGTTTATCTCTGCTAGTAATAGTATCAAATACATATGGTACTGATTATGTACAAA
ACCTCAACCTACTCCAATGCTAAAATACATTATTCCAACAATTATACTCATACCCCTAAC
CTGACTATCAAAAAATAGTATAATTTGGGTTAACTCCACAGCACACAGCCTTTTAATCAG
CTTTACAAGCCTTCTCCTTATAAACCAGTTTGGCGACAACAGCCTTAATTTTTCACTAAT
ATTTTTCTCCGACTCCCTATCCACTCCACTACTAATTTTAACCATATGACTCCTCCCCCT
AATACTAATAGCTAGCCAACATCACCTGTCAAAAGAAAACCTAACCCGAAAAAAACTATT
TATCACCATGCTAATTTTACTACAACTATTCCTAATTATAACCTTTACCGCCATAGAACT
AATTTTCTTTTATATTCTATTTGAAG-CAACACT--AGT-CCCAACAC-TTATTATTAT-
--CACCCGATGGGGGAACCAAACA-GAACGCTTAAATGCCGGACTCTATTTCCTATTCTA
TACATTAGCTGGCTCCTTACCCCTATTAGTCGCACTAATCTATATCCAAAATACAGTAGG
ATCCCTAAACTTCCTAATACTCCAATACTGAGTACAACCCATGCATAACTCTTGATCTAA
TGTCTTCATATGACTAGCATGTATAATAGCTTTCATAGTAAAAATACCACTATACGGCCT
TCACCTTTGACTGCCTAAAGCCCACGTAGAAGCCCCCATCGCAGGCTCCATGGTCCTTGC
AGCAATCCTACTGAAACTAGGGGGATACGGTATGCTACGAATTACACTAATCCTAAACCC
TATAACCGACTTTATAGCATACCCATTCATTATACTCTCTCTATGAGGCATAATTATAAC
TAGCTCAATCTGCCTTCGTCAAACGGACCTGAAATCACTCATTGCATACTCCTCTGTAAG
CCACATAGCACTAGTTATCGTAGCCATCCTCATCCAGACACCTTGAAGCTACATAGGAGC
AACCGCCCTTATAATTGCCCACGGCCTCACATCATCCATACTTTTCTGCCTAGCAAACTC
AAACTACGAACGAATTCACAGCCGAACTATAATTCTAGCTCGAGGCCTACAAACGCTCCT
TCCACTAATAGCCACCTGATGACTACTAGCAAGCTTAACCAACTTAGCTTTACCCCCAAC
AATCAACTTAATTGGAGAACTATTTGTAGTAATGTCAACCTTTTCATGATCTAACATTAC
AATTATTCTAATAGGAGTAAATATAGTAATCACCGCCC-TATATTCTCTATACATGCTAA
TTATAACTCAACGAGGAAAATATACCTACCACATTAATAATATCTCACCTTCCTTTACAC
GAGAAAATGCACTCATATCACTGCACATCCTACCCCTACTACTTCTATCCTTGAACCCAA
AAATTATTCTAGGACCTCTATACTGTAAATATAGTTTAACAAAAACATTAGATTGTGAAT
CTAATAATAGAAACTCA-TTACCTTCTTATTTACCGAAAAAGCATGCAAGAACTGCTAAT
TCTATGCTCCCATATCTAATAATATGGCTTTTTCGAACTTTTAAAGGATAGTAG-TTATC
CGTTGGTCTTAGGAACCAAAAAATTGGTGCAACTCCAAATAAAAGTAATAAACATATTCG
CCTCATTCTCACTAATTACTTTACTCTTACTAACAATACCCATTATAATAATAAGCTTTA
ACACCTACAAATCTTCCAATTACCCACTCTACGTAAAAACAACTATCTCATATGCCTTCA
TTACCAGTATAATTCCCACAATAATATTCATTTACTCAGGCCAAGAACTAATCATTTCAA
ACTGACATTGACTAACCATCCAAACCCTCAAATTATCCCTCAGCTTTAAAATAGACTACT
TCTCAATAATATTTGTCCCAGTAGCGCTATTCGTTACATGATCTATTATAGAATTCTCAA
TATGATACATACACTCAGACCCCAATATTAACAAATTCTTCAAATACCTACTCCTATTCC
TCATCACCATGCTCATCCTTGTAACCGCAAACAACCTCTTCCAGCTATTCATTGGCTGAG
AAGGTGTTGGAATCATATCATTTCTACTCATCGGATGATGGTACGGACGAGCAGACGCAA
ACACAGCAGCCCTACAAGCAGTCCTATATAACCGCATCGGCGACATTGGTTTTATTCTAG
CAATGGCATGATTTCTAACAAGCCTCAATACCTGAGACCTCCAACAGATCTTCATACTAA
ACCCAAAAGACTCAAACATACCCTTGATCGGACTAGTATTAGCTGCAACTGGAAAATCCG
CCCAATTTGGCCTCCACCCATGACTTCCCTCTGCAATAGAAGGCCCAACTCCCGTCTCAG
CACTACTCCATTCAAGCACAATAGTGGTAGCAGGTATTTTCCTACTAATCCGCTTCTACC
CACTCACAGAAAACAATAAATATATTCAATCTATTACATTATGCTTAGGAGCCATCACCA
CATTATTCACAGCAATATGCGCCCTCACCCAAAATGATATTAAGAAAATCATCGCCTTCT
CTACATCCAGCCAACTAGGCCTTATAATAGTAACAATTGGCATTAACCAACCTTACCTAG
CATTTCTCCACATCTGCACCCACGCCTTTTTCAAAGCTATACTATTCATATGTTCCGGTT
CCATTATTCACAGTCTAAACGACGAACAAGACATCCGAAAAATAGGAGGCCTATTTAAAG
CCATACCATTCACTACAACAGCCCTCATTGTTGGCAGTCTCGCACTAACAGGAATGCCCT
TCCTCACAGGATTCTACTCCAAAGACCTAATCATCGAAGCCGCCAACACGTCTTATACCA
ACGCCTGAGCCCTTTTAATAACACTAATCGCCACCTCTTTCACAGCCATCTACAGCACCC
GTATTATTTTCTTCGCACTTCTAGGACAACCCCGATTCCCAACCCTAATTAACATCAACG
AAAACAATCCCCTCCTGATCAACTCTATTAAACGCTTAATAATTGGAAGCCTCTTCGCAG
GCTACATTATCTCCAATAACATTCCCCCAACAACAGTCCCCCAAATAACCATGCCCTACT
ACCTAAAAACAACAGCCCTAACCGTTACAATCCTCGGCTTTATCCTAGCCCTAGAAATCA
GCAATATAACTAAAAACCTAAAATATCACTACCCCTCAAACGCCTTCAAATTCTCGACCT
TACTAGGATATTTTCCCACAATCATACACCGCCTAGCTCCATACATAAATCTATCTATAA
GCCAAAAATCAGCATCCTCCCTTCTAGACCTAATCTGACTAGAAGCCATCCTGCCAAAAA
GCATCTCATTTGCTCAAATAAAAGCATCCACCCTGGTCACAAACCAAAAAGGCCTAATCA
AACTATACTTCCTATCCTTCCTAATCACAATCCTTATTAGCATAATCCTATTTAATTTCC
ACGAGTAATTTCTATAATAACCACAACACCAATAAATAAAGATCACCCAGTTACAATAAC
TAATCAAGTACCATAACTGTATAAAGCCGCAATCCCCATGGCCTCTTCACTAAAAAACCC
AGAATCCCCTGTATCATAAATCACCCAATCTCCCAAACCATTAAACTCAAACACAATCTC
CACTTCTTTATCCTTTAAAACATAATAAACCATAAAAAACTCTATCAACAAGCCAGTAAC
AAATGCCCCTAAAACAGCCTTATTAGAAAGCCAAATCTCAGGATACTGTTCTGTAGCTAT
AGCCGTTGTATAACCAAAAACTACCATTATACCCCCCAAATAAATTAAAAAAACCATCAA
CCCCAGAAAGGACCCACCAAAATTCAACACAATTCCACAACCAACCCCACCACTCACAAT
TAACCCCAACCCCCCATAAATAGGCGAAGGTTTCGAAGAAAACCCTACAAAACCTATCAC
AAAGACAACACTTAAAATAAATACAATGTATAGTATCATTATTCTTACATGGAATCTAAC
CATGACTAATGATATGAAAAACCATCGTTGTCATTCAACTACAAGAACACTAATGACTAA
CATTCGAAAGTCCCACCCACTAATAAAGATTGTAAACAATGCATTCATTGACCTTCCAGC
TCCATCAAACATTTCATCATGATGAAACTTCGGTTCCCTCCTGGGAGTCTGCTTAATCCT
ACAAATCCTCACAGGCCTATTCCTAGCAATGCACTACACATCCGACACAACAACAGCATT
CTCCTCCGTTACCCATATCTGCCGAGACGTAAACTACGGCTGAA-TTATCCGATACATAC
ACGCTAACGGAGCTTCAATATTTTTCATCTGCTTATATATGCACGTAGGACGAGGCTTAT
ATTATGGGTCTTACACTTTTCTAGAAACATGAAACATTGGAGTAATTCTCCTACTTACGG
TAATAGCTACAGCATTCATAGGATACGTGTTACCATGAGGACAAATATCATTTTGAGGAG
CAACAGTCATTACCAACCTCCTATCAGCAATCCCATATATCGGCACAAATCTAGTCGAAT
GAATCTGAGGCGGATTCTCAGTAGACAAAGCAACCCTTACCCGATTTTTCGCCTTCCATT
TTATCCTTCCATTTATTATCATAGCAATTGCCATAGTTCATCTACTATTCCTCCACGAAA
CAGGTTCCAACAACCCAACAGGAATTTCCTCAGACATAGACAAAATTCCATTCCACCCCT
ACTACACCATTAAAGATATTCTAGGAGCCCTATTACTAATTCTAGCCCTAATACTACTAG
TACTATTCGCACCCGACCTCCTCGGAGACCCAGACAACTACACCCCAGCAAATCCACTTA
ACACACCTCCCCACATCAAACCCGAATGGTACTTCTTATTTGCATACGCAATTTTACGAT
CAATCCCCAACAAACTAGGAGGAGTACTAGCCCTAGCCTTCTCCATCCTAATCCTCATTC
TAATTCCCCTACTACACACCTCCAAACAACGAAGCATAATATTCCGACCACTCAGCCAAT
GCCTATTCTGAGCCTTAGTAGCAGACCTACTAACACTCACATGAATTGGAGGGCAACCAG
TCGAACACCCATACATCACCATTGGGCAACTAGCATCTATCATGTACTTTCTTCTCATCC
TAGTACTAATACCAACAGCCGGCACAATTGAAAACAAATTACTAAAATGAAGACAGGTCT
TTGTAGTACATCTAATACACTGGTCTTGTAAACCAGAAAAGGAGAACAACCAACCTCCCT
AAGACTCAAGGAAGAAACTGTAGTCTCACCGTCAACCCCCAAAGCTGAAGTTCTATTTAA
ACTATTCCCTGAA--TTCTTAATATAGTTCCATAAATGTAAAGAGCCTTGTCAGTATTAA
ATTTATTAAAAATTCCAATATC-CAACACAGACTTTGTACCCCAACCAAATATTACAAAC
ACCACTAGCCAACAG--CACACACCCCATACACATATCAC--------AGAACGNNNNNN
NNNNNNNNNNNNNNNNNNNNNN-----ATTAATGTATTAAGGACATAATATGTATATAGT
ACATTAAATTATATGCCCCATGCGTATAAGCAAGTACATGNNNNNNNNNNNNNNNNNNNN
NNNNNNNNNNNNNNNNNNNNNNNNN---------NNNNNNNNNNNNNNNNNNNNNNNNNN
NNNNNNNNNNNNNNNNNNNNNNNNNNNNNCGAGCTTGACTACCATGCCGCGTGAAACCAG
CAACCCGCTAGGCAAAGGACCCCTCTTCTCGCTCCGGGCCCATGAATTGTGGGGGTCGCT
ATTTAATGGACTTTATCAGACATCTGGTTCTTTCTTCAGGGCCATCTCACCTAAAACCGT
CCATTCTTTCCTCTTAAATAAGACATCTCGATG-
[19] A6_BisonX_Urals_22740
ATTARTGGCTAATCAGCCCATGCTCACACATAACTGTGCTGTCATACCCTTGGTATTTTT
TTATTTTGGGGGATGCTTGGACTCAGCTATGGCCGTCAAAGGCCCCGACCCGGAGCATAT
ATTGTAGCTGGACTTAACTGCATCTTGAGCACCAGCATAATGGTAAGCATGGGCA-TTAC
AGTCAATGGTTACAGGACATA-ATTATATTATATATCCCCCCC----TC-GTAAAAATTT
CCCCCCTTAAATATCTACCACCACTTTTAACAGACTTTTCCCTAGTTGCTTATTTAAATT
TTTCACACTTCCAATACTCAAATTAGCACTCAAAATAAAGTCAATATATAAGCGC--GG-
-CCCCCCCCCC---------GTTGATGTAGCTTAA-CCCAAAGCAAGGCACTGAAAATGC
CTAGATGAGT-CTCCCAACTCCATAAACACATAGGTTTGGTCCCAGCCTTCCTGTTAACT
CTTAATAAACTTACACATGCAAGCATCCACACCCCAGTGAGAATGCCCTCTAGGTTATTA
GAACTAAGAGGAGCTGGCATCAAGCACACACTCTGTAGCTCACGACGCCTTGCTTAACCA
CACCCCCACGGGAAACAGCAGTGACAAAAATTAAGCCATAAACGAAAGTTTGACTAAGTT
ATATTAATT-AGGGTTGGTAAATCTCGTGCCAGCCACCGCGGTCATACGATTAACCCAAG
CTAACAGGAGTACGGCGTAAAACGTGTTAAAGCACCATACCAAATAGGGTTAAATTCTAA
TTAAGCTGTAAAAAGCCATGATTAAGATAAAAATAAATGACGAAAGTGACCCTACAACAG
CCGATGCACTATAGCTAAGACCCAAACTGGGATTAGATACCCCACTATGCTTAGCCCTAA
ACACAGATAATTATATAAACAAAATTATTCGCCAGAGTACTACCAGCAACAGCTTAAAAC
TCAAAGGACTTGGCGGTGCTTTATATCCTTCTAGAGGAGCCTGTTCTATAATCGATAAAC
CCCGATAAACCTCACCAATTCTTGCTAATACAGTCTATATACCGCCATCTTCAGCAAACC
CTAAAAAGGAAAAAAAGTAAGCGTAACCATGATACATAAAAACGTTAGGTCAAGGTGTAA
CCTATGAAATGGGAAGAAATGGGCTACATTCTCTACACTAAGAGAACCAA-ACACGAAAG
TTATTATGAAA-CCAATAACCAAAGGAGGATTTAGCAGTAAACTAAGAATAGAGTGCTTA
GTTGAATTAGGCCATGAAGCACGCACACACCGCCCGTCACCCTCCTCAAATGGATTTAAT
GCATCTAACCTTATTTAAACACACTAGTTACATGAGAGGAGACAAGTCGTAACAAGGTAA
GCATACTGGAAAGTGTGCTTGGATAAATCAAGATATAGCTTAAACAAAGCATCCAGTTTA
CACCTAGAAGACTTCATTCATTATGAATATCTTGAACTAAACCTAGCCC-AAA--GATA-
--TACTCCNNNNNNNNNNNNNNNNTAAAATAAAACAAAACATTTATTCCCAATTTAAAGT
ATAGGAGATAGAAATCTTAG-TATGGCGCTATAGAGAAAGTACCGCAAGGGAACGATGAA
AG----AAAAAACTCAAAGTATAAAAAAGCAAAGATTACCCCTTGTACCTCTTGCATAAT
GAATTAACTAGTATGAGACTTAACAAAATGAATTTTAGCTAAGCAGCCCGAAACCAGACG
AGCTACTCACAAACAGTTTACCAAGAACTAACTCATCTATGTGGCAAAATAGTGAGAAGA
TTTGTAAGTAGAGGTGACACGCCTAACGAGCCTGGTGATAGCTGGTTGTCCAGAAAATGA
ATCTAAGTTCAGCTTTAAAGATACCAAAAAATTCAATTAAATCTTACTGTAA-CTTTAAA
AGTTAGTCTAAAAAGGTACAGCCTTTTAGAAACGGATACAACCTTAACTAGAGAGTAAAA
TTTAACACTACCATAGTAGGCCTAAAAGCAGCCACCAATTAAGAAAGCGTTAAAGCTCAA
CAACAAAAATTGAATAGATCCCAATAATAAATAACTAACTCCTAGCCCCAATACTGGACT
AATCTATTATAGAATAGAAGCAATAATGTTAGTATGAGTAACAAGAAAAACTTTCTCCTT
GCATAAGTCTAAGTCAGTGCCTGATAATATTCTGACCACTAACAGCTAATAAAAATAACC
CAACAATAAATAATTTATTAGTTATACTGTTAATCCAACACAGGAGTGCATCTAAGGAAA
GATTAAAAGAAGTAAAAGGAACTCGGCAAACACAAACCCCGCCTGTTTACCAAAAACATC
ACCTCC-AGCATCCCCAGTATTGGAGGCACTGCCTGCCCAGTGACAACTGTTTAACGGCC
GCGGTATCCTGACCGTGCAAAGGTAGCATAATCATTTGTTCTCTAAATAAGGACTTGTAT
GAATGGCCACACGAGGGTTTTACTGTCTCTTACTTCCAATCAGTGAAATTGACCTTCCCG
TGAAGAGGCGGGAATACACAAATAAGACGAGAAGACCCTATGGAGCTTTAACTAACCAAC
CCAAAG-AAAATAAATTTAACCATTAAGGAGTAACAATAATCTTCATGAGTTGGTAGTTT
CGGTTGGGGTGACCTCGGAGAATAAAAAAACCTCCGAACGATTTTAAAGACTAGACCCAC
AAGTCAAATCACTCTATCGCTCATTGATCCAAAAA-CTTGATCAACGGAACAAGTTACCC
TAGGGATAACAGCGCAATCCTATTCAAGAGTCCATATCGACAATAGGGTTTACGACCTCG
ATGTTGGATCAGGACATCCTGATGGTGCAACCGCTATCAAAGGTTCGTTTGTTCAACGAT
TAAAGTCCTACGTGATCTGAGTTCAGACCGGAGCAATCCAGGTCGGTTTCTATCTATTAC
GTATTTCTCCCAGTACGAAAGGACAAGAGAAATAAGGCCAACTTTAAATTAAGCGCCTTA
AGACAACCAATGACAGCATCTCAATTAATAACACAA-AACCCTGCCCTAGAACAGGGCCT
AGTTAAGGTGGCAGAGCCCGGTAATTGCGTAAAACTTAAACTTTTACATCCAGAGATTCA
AATCCTCTCCTTAACAAAATGTTCATAATTAACATCTTAATACTAATTATTCCTATCCTA
TTGGCCGTAGCATTCCTTACATTAGTAGAACGAAAAGTTCTAGGCTACATACAACTCCGA
AAAGGCCCAAATGTCGTAGGTCCATACGGCCTACTCCAACCCATCGCCGATGCAATCAAA
CTTTTCACTAAAGAACCACTACGACCCGCCACATCCTCAGCCTCAATATTTATCCTAGCA
CCCATCATAGCTCTAGGCCTAGCCCTAACCATGTGAATCCCTCTACCAATACCCTATCCC
CTTATTAACATAAACCTAGGAATCCTATTTATACTAGCTATATCAAGCCTAGCCGTATAT
TCTATTCTCTGATCAGGCTGAGCCTCCAACTCAAAATATGCACTAATCGGAGCCCTACGA
GCAGTAGCACAAACAATCTCTTATGAAGTAACACTAGCAATCATCCTATTATCAGTACTC
CTAATAAGTGGATCCTTTACCCTCTCCACACTAATTATTACACAAGAACAAATATGACTA
ATCCTCCCAGCATGACCTCTAGCAATAATATGATTTATCTCAACATTAGCAGAAACAAAC
CGAGCTCCATTTGATTTAACCGAAGGGGAATCAGAGCTAGTCTCGGGTTTCAACGTAGAA
TATGCAGCAGGACCATTTGCCCTCTTCTTTATAGCAGAATACGCAAACATCATCATGATA
AACATCTTTACAGCAATTTTATTCCTAGGAACATCCTACAACCCACACATACCAGAACTC
TACACAATCAACTTTATCATTAAATCCCTGCTACTCACAATATCATTCCTATGAATCCGA
GCATCCTACCCTCGATTCCGCTATGACCAACTAATACATTTATTATGAAAAAATTTTCTA
CCCCTAACACTAGCCCTATGCATGTGACATGTATCACTACCCATCCTTACATCAGGCATC
CCGCCACTGACATAAGAAATATGTCTGACAAAAGAGTTACTTTGATAGAGTAAATAATAG
AGGTTCAAACCCTCTTATTTCTAGAACTATAGGAATTGAACCTACTCCTAAGAATCCAAA
ACTCTCCGTGCTCCCAATTACACCAAATTCTATTAGTAAGGTCAGCTAATTAAGCTATCG
GGCCCATACCCCGAAAATGTTGGTTTATACCCTTCCCGTACTAATAAACCCAATCATCTT
TATTATTATTCTATCAACCATTATACTAGGAACCATTATTGTCATAATTAGTTCTCACTG
ACTACTTGTCTGAATCGGATTTGAAATAAATATACTCGCCATCATCCCCATCATAATAAA
AAATCATAACCCACGAGCTACAGAAGCATCAACTAAATATTTTCTAACTCAATCAACAGC
CTCAATACTACTAATAATAGCCGTCATCATCAACCTAATATTCTCAGGCCAATGGACCGT
AATAAAACTATTTAACCCAATAGCCTCAATACTTATAACAATAGCCCTAGCTATGAAACT
AGGAATAGCCCCATTTCACTTCTGAGTCCCAGAAGTAACACAAGGTATCCCCCTATCCTC
AGGCCTAATCCTACTGACATGACAAAAACTAGCACCTATATCTGTACTCTACCAAATCTT
CCCATCAATTAACCTAAACCTGATCCTAACCCTGTCAATTCTATCAATCCTAATTGGAGG
CTGAGGAGGACTGAACCAAACACAACTCCGAAAAATCATAGCCTATTCATCAATTGCTCA
CATAGGCTGAATAACAGCAGTACTACCATATAACCCCACCATAACACTACTAAACTTAAC
TATCTATATTATTATAACTTCCACCATATTCACCATATTCATGGCCAATTCCACCACCAC
CACCCTATCACTATCACACACATGAAATAAAACACCCATTATAACCATCCTAATTCTTGC
TACCCTCCTATCCATAGGAGGACTCCCTCCCCTATCTGGGTTCATACCAAAATGAATAAT
TATCCAAGAAATAACAAAAAACAACAGCATCATTCTACCCACTTTCATAGCAATTACAGC
TCTACTAAACCTATATTTTTACATACGACTCACATACTCTACCACACTAACAATATTCCC
CTCTACAAACAACATAAAAATAAAATGACAATTTCCCCTTATGAAAAAAATAACTCTTCT
ACCAACAATAGTCGTATTATCTACCATAACACTACCACTCACACCAATACTATCAGTATT
AGAATAGGAATTTAGGTTAAACAGACCAAGAGCCTTCAAAGCCCTAAGCAAGTATAATTT
ACTTAATTCCTGATAAGGATTGCAAGACTACACCTTACATCAATTGAATGCAAATCAACC
ACTTTAATTAAGCTAAATCCTCACTAGACTGGTGGGCCCTACCCCCACGAAACTTTAGTT
AACAGCTAAACACCCTAATTAA-CTGGCTTCAATCTACTTCTCCCGCCGCAAG-AAAAAA
AAGGCGGGAGAAGCCCCGGCAGAATTGAAGCTGCTTCTCTGAATTTGCAATTCAACGTGT
AAACTCACCACAGGGCTTGGTAAAAAGAGGAGTCAAACCTCTGTCTTTAGATTTACAGTC
TAATGCTTTACTCAGCCATTTTACCCATGTTCATTAACCGCTGACTATTCTCAACCAACC
ATAAAGATATCGGTACCCTTTACCTACTATTTGGTGCCTGGGCCGGTATAGTAGGAACAG
CTCTAAGCCTTCTAATTCGCGCTGAATTAGGCCAACCCGGAACTCTACTCGGAGACGACC
AAATCTACAACGTAGTTGTAACCGCACACGCATTTGTAATAATCTTCTTTATAGTAATGC
CAATCATAATTGGAGGATTCGGTAATTGACTTGTTCCCCTAATAATTGGTGCCCCCGATA
TAGCGTTTCCCCGAATAAATAATATAAGCTTTTGACTCCTTCCTCCCTCATTTCTATTAC
TCCTCGCATCCTCTATAGTTGAAGCTGGGGCAGGAACAGGCTGGACCGTATACCCTCCCT
TAGCAGGCAACCTAGCCCATGCAGGAGCCTCAGTAGACCTAACTATCTTCTCTTTACACT
TAGCAGGGGTTTCCTCAATTTTAGGAGCCATCAACTTCATTACAACAATCATCAACATAA
AACCCCCCGCAATGTCACAATACCAAACCCCTCTATTCGTATGATCTGTAATAATTACCG
CCGTACTATTACTCCTCTCACTCCCTGTGCTAGCAGCCGGCATCACGATGTTATTAACGG
ACCGGAACCTAAACACAACTTTCTTCGACCCGGCAGGAGGAGGAGACCCCATTCTATACC
AACACCTATTCTGATTCTTTGGACACCCCGAAGTCTATATTTTAATTTTACCTGGATTTG
GAATAATCTCCCATATTGTAACCTACTACTCAGGAAAAAAGGAACCATTCGGATATATAG
GAATAGTTTGGGCTATAATGTCAATCGGATTTTTAGGTTTTATCGTATGAGCTCACCATA
TATTCACAGTCGGAATAGATGTCGACACACGAGCCTACTTCACATCGGCCACTATAATTA
TTGCTATCCCAACCGGTGTAAAAGTCTTCAGCTGATTAGCAACACTTCATGGAGGTAATA
TTAAGTGATCTCCTGCTATAATGTGAGCCCTAGGCTTTATTTTCTTATTTACAGTAGGAG
GTTTAACTGGAATTGTCTTAGCCAACTCTTCTCTCGATATTGTTCTTCACGACACATACT
ACGTTGTCGCACATTTCCACTATGTTTTATCAATAGGAGCTGTATTTGCTATTATAGGAG
GATTTGTCCATTGATTCCCGCTATTCTCAGGCTATACTCTCAACGATACATGAGCCAAAA
TCCACTTCGCAATCATATTTGTAGGCGTCAATATAACCTTCTTCCCACAACACTTTCTAG
GACTATCCGGCATGCCTCGACGATACTCCGACTACCCAGATGCATATACAATATGAAATA
CTATCTCATCAATAGGCTCATTTATTTCTTTAACAGCAGTTATACTAATAGTTTTCATCA
TCTGAGAAGCATTTGCATCTAAACGAGAAGTTTTAACTGTAGACTTAACCACGACAAATC
TAGAATGGTTAAACGGATGTCCTCCACCATACCACACATTTGAAGAACCCACCTACGTCA
ATCTAAAATAAGAAAGGAAGGAATCGAACCCCCTATTATTGGTTTCAAGCCAACATCATA
ACCTCTATG--TCTCTCTCAATAAGCGAGGTGTTAGT-AAAACGTTATATAACTTTGTCA
AAGTTAAGTTACAAGTGAAAGCCCTGTACACTTCATATGGCATATCCCATACAACTAGGC
TTCCAAGATGCAACATCACCAATCATAGAGGAACTACTTCACTTTCATGATCACACACTA
ATAATTGTCTTCTTAATTAGCTCATTAGTACTTTACATTATTTCACTAATACTAACAACA
AAGCTGACTCATACAAGCACAATAGATGCACAAGAAGTAGAGACAATCTGAACTATTTTG
CCCGCTATTATCTTAATTCTAATTGCTCTTCCTTCTTTACGAATTTTATATATAATGGAT
GAAATCAATAACCCATCCCTTACAGTAAAAACCATAGGACATCAATGATACTGAAGCTAT
GAATACACAGATTATGAGGACTTAAGCTTCGACTCCTACATAATTCCAACATCAGAATTA
AAGCCAGGGGAGCTACGACTATTAGAAGTCGATAATCGAGTTGTACTACCAATAGAAATA
ACAATCCGAATGCTAGTCTCCTCTGAAGACGTACTGCACTCATGAGCCGTACCCTCTCTA
GGACTAAAAACAGACGCAATCCCAGGCCGTCTAAACCAAACAACCCTTATATCGACCCGT
CCAGGCCTATACTACGGCCAATGCTCAGAAATTTGCGGATCAAACCACAGTTTCATACCC
ATTGTCCTTGAGTTAGTTCCACTAAAATATTTTGAAAAATGATCTGCATCAATACTATAA
AATCACTAAGAAGCTATA-TAGC----ACTAACCTTTTAAGTTAGAGATTGAGAGCAATA
CACTCTCCTTAGTGACATGCCGCAACTAGATACGTCAACATGACTGACAATAATCTTATC
AATATTCTTGACCCTCTTTATCATCTTTCAATTAAAAATTTCAAAACACAACTTTTACTA
CAATCCAGAACTGACACCAACAAAAATATTAAAACAAAACACCCCTTGAGAAATAAAATG
AACGAAAATTTATTTGCCTCTTTTATTACCCCTATAATTTTAGGTCTCCCCCTCGTAACC
CTTATTGTGCTATTTCCCAGCCTACTATTCCCAACATCAAATCGACTAGTAAGCAATCGC
TTTGTAACTCTCCAACAATGAATTCTCCAACTTGTATCAAAACAAATAATGAGCATTCAC
AATTCCAAAGGACAAACATGAACATTAATACTAATATCTCTAATCCTATTTATCGGATCA
ACAAACCTACTAGGCCTATTGCCTCATTCATTCACACCAACAACACAACTATCAATAAAC
CTAGGCATAGCCATTCCCCTGTGAGCAGGAGCTGTAATTACAGGATTCCGCAATAAAACT
AAAGCATCACTCGCCCATTTCTTACCCCAAGGAACACCCACCCCTCTAATCCCAATACTA
GTAATTATTGAAACTATCAGCCTTTTTATCCAACCTATAGCCCTCGCCGTGCGATTGACA
GCTAACATCACTGCAGGACACCTATTAATTCACTTAATTGGGGGAGCTACACTTGCACTA
ATAAGCATTAGCACTACAACAGCTCTAATTACATTCATCATTCTAATCCTACTAACAATT
CTAGAATTTGCAGTAGCTATAATCCAAGCCTATGTATTCACTCTCCTAGTCAGTCTATAT
CTGCATGACAACACATAATGACACACCAAACTCATGCTTATCACATAGTAAACCCAAGCC
CTTGACCTCTTACAGGAGCTTTGTCCGCCCTCTTAATAACATCCGGCTTAACCATGTGAT
TTCACTTTAATTCAACGACTCTATTAATAATTGGCCTAACAACAAATATACTAACAATAT
ATCAATGATGACGGGATGTTATCCGAGAAAGCACCTTCCAAGGGCATCATACCCCAGCTG
TCCAAAAAGGCCTCCGTTACGGAATAATCCTTTTTATTATCTCCGAAGTCTTATTCTTTA
CCGGATTTTTCTGAGCATTCTACCATTCAAGCCTCGCCCCCACCCCTGAACTAGGCGGCT
GCTGACCCCCAACAGGCATTCATCCACTAAACCCCTTAGAAGTTCCACTGCTTAACACCT
CTGTCCTACTGGCCTCCGGAGTTTCTATTACCTGAGCCCATCATAGTCTAATAGAAGGAG
ACCGAAAGCACATGTTACAAGCCCTGTTTATCACCATCACATTAGGGGTCTATTTTACAC
TACTACAAGCCTCAGAGTACTATGAAGCACCTTTTACTATCTCCGACGGAGTCTACGGCT
CAACTTTTTTCGTAGCCACAGGCTTCCACGGCCTCCACGTCATCATTGGATCCACCTTCT
TAATTGTCTGCTTCTTCCGCCAACTAAAATTTCATTTTACTTCTAGCCACCACTTCGGCT
TTGAAGCCGCTGCCTGATACTGACATTTCGTAGATGTAGTCTGACTTTTCCTCTATGTTT
CTATCTATTGATGAGGCTCCTGTTCTTTTAGTATTAATTAGTACAGCTGACTTCCAATCA
GCTAGTTTCGGTCTAGCCCGAAAAAGAATAATAAATTTAATACTAGCCCTCCTRACCAAT
TTTACRCTRGCYACYCTACTTGTCATCATCGCATTCTGACTTCCCCAACTAAATGCATAC
TCTGAAAAAACAAGTCCATACGAATGTGGATTTGACCCCATAGGATCAGCCCGCCTTCCC
TTCTCCATAAAATTCTTTCTAGTAGCCATCACATTCCTCTTATTTGACCTAGAAATCGCA
CTCCTCTTACCACTACCATGAGCCTCACAAACAACAAACCTAAACATAATACTTACCATA
GCCCTATTCCTAATTATTCTGCTAGCTGTAAGCCTAGCCTACGAGTGAACTCAAAAAGGA
CTAGAATGAACCGAATATGGTACTTAGTTTAAAATAAAATAAATGATTTCGACTCATTAG
ATTGTGATTCAATTTACAATTACCAAATGTCTATAGTATATATAAACATTATAATAGCAT
TCACAGTATCTCTTGTAGGACTACTAATATATCGATCCCACCTAATATCTTCCCTTCTGT
GCTTAGAAGGAATAATATTATCTCTATTCGTTATAGCAGCCCTAACAATCCTCAATTCAC
ATTTTACACTAGCTAGCATAATACCCATCATCCTACTAGTCTTCGCAGCCTGCGAAGCAG
CCCTAGGTTTATCTCTGCTAGTAATAGTATCAAATACATATGGTACTGATTATGTACAAA
ACCTCAACCTACTCCAATGCTAAAATACATTATTCCAACAATTATACTCATACCCCTAAC
CTGACTATCAAAAAATAGTATAATTTGGGTTAACTCCACAGCACACAGCCTTTTAATCAG
CTTTACAAGCCTTCTCCTTATAAACCAGTTTGGCGACAACAGCCTTAATTTTTCACTAAT
ATTTTTCTCCGACTCCCTATCCACTCCACTACTAATTTTAACCATATGACTCCTCCCCCT
AATACTAATAGCTAGCCAACATCACCTGTCAAAAGAAAACCTAACCCGAAAAAAACTATT
TATCACCATGCTAATTTTACTACAACTATTCCTAATTATAACCTTTACCGCCATAGAACT
AATTTTCTTTTATATTCTATTTGAAG-CAACACT--AGT-CCCAACAC-TTATTATTAT-
--CACCCGATGGGGGAACCAAACA-GAACGCTTAAATGCCGGACTCTATTTCCTATTCTA
TACATTAGCTGGCTCCTTACCCCTATTAGTCGCACTAATCTATATCCAAAATACAGTAGG
ATCCCTAAACTTCCTAATACTCCAATACTGAGTACAACCCATGCACAACTCTTGATCTAA
TGTCTTCATATGACTAGCATGTATAATAGCTTTCATAGTAAAAATACCACTATACGGCCT
TCACCTTTGACTGCCTAAAGCCCACGTAGAAGCCCCCATCGCAGGCTCCATGGTCCTTGC
AGCAATCCTACTGAAACTAGGGGGATACGGTATGCTACGAATTACACTAATCCTAAACCC
TATAACCGACTTTATAGCATACCCATTCATTATACTCTCTCTATGAGGCATAATTATAAC
TAGCTCAATCTGCCTTCGTCAAACGGACCTGAAATCACTCATTGCATACTCCTCTGTAAG
CCACATAGCACTAGTTATCGTAGCCATCCTCATCCAGACACCTTGAAGCTACATAGGAGC
AACCGCCCTTATAATTGCCCACGGCCTCACATCATCCATACTTTTCTGCCTAGCAAACTC
AAACTACGAACGAATTCACAGCCGAACTATAATTCTAGCTCGAGGCCTACAAACGCTCCT
TCCACTAATAGCCACCTGATGACTACTAGCAAGCTTAACCAACTTAGCTTTACCCCCAAC
AATCAACTTAATTGGAGAACTATTTGTAGTAATGTCAACCTTTTCATGATCTAACATTAC
AATTATTCTAATAGGAGTAAATATAGTAATCACCGCCC-TATATTCCCTATACATGCTAA
TTATAACTCAACGAGGAAAATATACCTACCACATTAATAATATCTCACCTTCCTTTACAC
GAGAAAATGCACTCATATCACTGCACATCCTACCCCTACTACTTCTATCCTTGAACCCAA
AAATTATTCTAGGACCTCTATACTGTAAATATAGTTTAACAAAAACATTAGATTGTGAAT
CTAATAATAGAAACTCA-TTACCTTCTTATTTACCGAAAAAGCATGCAAGAACTGCTAAT
TCTATGCTCCCATATCTAATAATATGGCTTTTTCGAACTTTTAAAGGATAGTAG-TTATC
CGTTGGTCTTAGGAACCAAAAAATTGGTGCAACTCCAAATAAAAGTAATAAACATATTCG
CCTCATTCTCACTAATTACTTTACTCTTACTAACAATACCCATTATAATAATAAGCTTTA
ACACCTACAAATCTTCCAATTACCCACTCTACGTAAAAACAACTATCTCATATGCCTTCA
TTACCAGTATAATTCCCACAATAATATTCATTTACTCAGGCCAAGAACTAATCATTTCAA
ACTGACATTGACTAACCATCCAAACCCTCAAATTATCCCTCAGCTTTAAAATAGACTACT
TCTCAATAATATTTGTCCCAGTAGCGCTATTCGTTACATGATCTATTATAGAATTCTCAA
TATGATACATACACTCAGACCCCAATATTAACAAATTCTTCAAATACCTACTCCTATTCC
TCATCACCATGCTCATCCTTGTAACCGCAAACAACCTCTTCCAGCTATTCATTGGCTGAG
AAGGTGTTGGAATCATATCATTTCTACTCATCGGATGATGATACGGACGAGCAGACGCAA
ACACAGCAGCCCTACAAGCAGTCCTATATAACCGCATCGGCGACATTGGTTTTATTCTAG
CAATGGCATGATTTCTAACAAGCCTCAATACCTGAGACCTCCAACAGATCTTCATACTAA
ACCCAAAAGACTCAAACATACCCTTGATCGGACTAGTATTAGCTGCAACTGGAAAATCCG
CCCAATTTGGCCTCCACCCATGACTTCCCTCTGCAATAGAAGGCCCAACTCCCGTCTCAG
CACTACTCCATTCAAGCACAATAGTGGTAGCAGGTATTTTCCTACTAATCCGCTTCTACC
CACTCACAGAAAACAATAAATATATTCAATCTATTACATTATGCTTAGGAGCCATCACCA
CATTATTCACAGCAATATGCGCCCTCACCCAAAATGATATTAAGAAAATCATCGCCTTCT
CTACATCCAGCCAACTAGGCCTTATAATAGTAACAATTGGCATTAACCAACCTTACCTAG
CATTTCTCCACATCTGCACCCACGCCTTTTTCAAAGCTATACTATTCATATGTTCCGGTT
CCATTATTCACAGTCTAAACGACGAACAAGACATCCGAAAAATAGGAGGCCTATTTAAAG
CCATACCATTCACTACAACAGCCCTCATTGTTGGCAGTCTCGCACTAACAGGAATGCCCT
TCCTCACAGGATTCTACTCCAAAGACCTAATCATCGAAGCCGCCAACACGTCTTATACCA
ACGCCTGAGCCCTTTTAATAACACTAATCGCCACCTCTTTCACAGCCATCTACAGCACCC
GTATTATTTTCTTCGCACTTCTAGGACAACCCCGATTCCCAACCCTAATTAACATCAACG
AAAACAATCCCCTCCTGATCAACTCTATTAAACGCTTAATAATTGGAAGCCTCTTCGCAG
GCTACATTATCTCCAATAACATTCCCCCAACAACAGTCCCCCAAATAACCATGCCCTACT
ACCTAAAAACAACAGCCCTAACCGTTACAATCCTCGGCTTTATCCTAGCCCTAGAAATCA
GCAATATAACTAAAAACCTAAAATACCACTACCCCTCAAACGCCTTCAAATTCTCGACCT
TACTAGGATATTTTCCCACAATCATACACCGCCTAGCTCCATACATAAATCTATCTATAA
GCCAAAAATCAGCATCCTCCCTTCTAGACCTAATCTGACTAGAAGCCATCCTGCCAAAAA
GCATCTCATTTGCTCAAATAAAAGCATCCACCCTGGTCACAAACCAAAAAGGCCTAATCA
AACTATACTTCCTATCCTTCCTAATCACAATCCTTATTAGCATAATCCTATTTAATTTCC
ACGAGTAATTTCTATAATAACCACAACACCAATAAATAAAGATCACCCAGTTACAATAAC
TAATCAAGTACCATAACTGTATAAAGCCGCAATCCCCATGGCCTCTTCACTAAAAAACCC
AGAATCCCCTGTATCATAAATCACTCAATCTCCCAAACCATTAAACTCAAACACAATCTC
CACTTCTTTATCCTTTAAAACATAATAAACCATAAAAAACTCTATCAACAAGCCAGTAAC
AAATGCCCCTAAAACAGCCTTATTAGAAAGCCAAATCTCAGGATACTGTTCTGTAGCTAT
AGCCGTTGTATAACCAAAAACTACCATTATACCCCCCAAATAAATTAAAAAAACCATCAA
CCCCAGAAAGGACCCACCAAAATTCAACACAATTCCACAACCAACCCCACCACTCACAAT
TAACCCCAACCCCCCATAAATAGGCGAAGGTTTCGAAGAAAACCCTACAAAACCTATCAC
AAAGACAACACTTAAAATAAATACAATGTATAGTATCATTATTCTTACATGGAATCTAAC
CATGACTAATGATATGAAAAACCATCGTTGTCATTCAACTACAAGAACACTAATGACTAA
CATTCGAAAGTCCCACCCACTAATAAAGATTGTAAACAATGCATTCATTGACCTTCCAGC
TCCATCAAACATTTCATCATGATGAAACTTCGGTTCCCTCCTGGGAGTCTGCTTAATCCT
ACAAATCCTCACAGGCCTATTCCTAGCAATGCACTACACATCCGACACAACAACAGCATT
CTCCTCCGTTACCCATATCTGCCGAGACGTAAACTACGGCTGAA-TTATCCGATACATAC
ACGCTAACGGAGCTTCAATATTTTTCATCTGCTTATATATGCACGTAGGACGAGGCTTAT
ATTATGGGTCTTACACTTTTCTAGAAACATGAAACATTGGAGTAATTCTCCTACTTACGG
TAATAGCTACAGCATTCATAGGATACGTGTTACCATGAGGACAAATATCATTTTGAGGAG
CAACAGTCATTACCAACCTCCTATCAGCAATCCCATATATCGGCACAAATCTAGTCGAAT
GAATCTGAGGCGGATTCTCAGTAGACAAAGCAACCCTTACCCGATTTTTCGCCTTCCATT
TTATCCTTCCATTTATTATCACAGCAATTGCCATAGTTCATCTACTATTCCTCCACGAAA
CAGGTTCCAACAACCCAACAGGAATTTCCTCAGACATAGACAAAATTCCATTCCACCCCT
ACTACACCATTAAAGATATCCTAGGAGCCCTATTACTAATTCTAGCCCTAATACTACTAG
TACTATTCGCACCCGACCTCCTCGGAGACCCAGACAACTACACCCCAGCAAATCCACTTA
ACACGCCTCCCCACATCAAACCCGAATGGTACTTCTTATTTGCATACGCAATTTTACGAT
CAATCCCCAACAAACTAGGAGGAGTACTAGCCCTAGCCTTCTCCATCCTAATCCTCATTC
TAATTCCCCTACTACACACCTCCAAACAACGAAGCATAATATTCCGACCACTCAGCCAAT
GCCTATTCTGAGCCTTAGTAGCAGACCTACTAACACTCACATGAATTGGAGGACAACCAG
TCGAACACCCATACATCACCATTGGGCAACTAGCATCTATCATGTACTTTCTTCTCATCC
TAGTACTAATACCAACAGCCGGCACAATTGAAAACAAATTACTAAAATGAAGACAGGTCT
TTGTAGTACATCTAATACACTGGTCTTGTAAACCAGAAAAGGAGAACAACCAACCTCCCT
AAGACTCAAGGAAGAAACTGTAGTCTCACCGTCAACCCCCAAAGCTGAAGTTCTATTTAA
ACTATTCCCTGAA--CTCTTAATATAGTTCCATAAATGTAAAGAGCCTTGTCAGTATTAA
ATTTATTAAAAATTCCAATATC-CAACACAGACTTTGTACCCCAACCAAATATTACAAAC
ACCACTAGCCAACAG--CACACACCCCATACACATATCAC--------AGAACGNNNNNN
NNNNNNNNNNNNNNNNNNNNNNNNNNN-----TGTATTAAGGACATAATATGTATATAGT
ACATTAAATTATATGCCCCATGCGTATAAGCAAGTACATNNNNNNNNNNNNNNNNNNNNN
NNNNNNNNNNNNNNNNNNNNNNNNN---------NNNNNNNNNNNNNNNNNNNNNNNNNN
NNNNNNNNNNNNNNNCTTCCATTAGATCACGAGCTTGATTACCATGCCGCGTGAAACCAG
CAACCCGCTAGGCAAAGGACCTCTCTTCTCGCTCCGGGCCCATGAATTGTGGGGGTCGCT
ATTTAATGGACTTTATCAGACATCTGGTTCTTTCTTCAGGGCCATCTCACCTAAAACCGT
CCATTCTTTCCTCTTAAATAAGACATCTCGATG-
[20] A7_BisonX_Urals_60660
NNNNGTGACTAATCAGCCCATGCTCACACATAACTGTGCTGTCATACCCTTGGTATTTTT
TTATTTTGGGGGATGCTTGGACTCAGCTATGGCCGTCAGAGGCCCCGACCCGGAGCATAT
ATTGTAGCTGGACTTAACTGCACTTTGAGCACCAGCATAATGGTAAGCGTGGACA-TTAC
AGTCAATGGTTACAGGACATA-ATTATATTATATATCCCCCCCC---TC-GTAAAAATT-
CCCCCCTTAAATATTTACCACCACTTTTAACAGACTTTCCCCTAGTTGCTTATTTAAATT
TTTCACACTTCCAATACTCAAATTAGCACTCAAAATAAAGTCAATATATAAGCGCA--G-
CCCCCCCCCCCSC------GGTTGATGTAGCTTAA-CCCAAAGCAAGGCACTGAAAATGC
CTAGATGAGT-CTCCCAACTCCATAAACACATAGGTTTGGTCCCAGCCTTCCTGTTAACT
CTTAATAAACTTACACATGCAAGCATCCACACCCCAGTGAGAATGCCCTCTAGGTTATTA
GAACTAAGAGGAGCTGGCATCAAGCACACACTCTGTAGCTCACGACGCCTTGCTTAACCA
CACCCCCACGGGAAACAGCAGTGACAAAAATTAAGCCATAAACGAAAGTTTGACTAAGTT
ATATTAATT-AGGGTTGGTAAATCTCGTGCCAGCCACCGCGGTCATACGATTAACCCAAG
CTAACAGGAGTACGGCGTAAAACGTGTTAAAGCACCATACCAAATAGGGTTAAATTCTAA
TTAAGCTGTAAAAAGCCATGATTAAGATAAAAATAAATGACGAAAGTGACCCTACAACAG
CCGATGCACTATAGCTAAGACCCAAACTGGGATTAGATACCCCACTATGCTTAGCCCTAA
ACACAGATAATTATACAAACAAAATTATTCGCCAGAGTACTACCAGCAACAGCTTAAAAC
TCAAAGGACTTGGCGGTGCTTTATATCCTTCTAGAGGAGCCTGTTCTATAATCGATAAAC
CCCGATAAACCTCACCAATTCTTGCTAATACAGTCTATATACCGCCATCTTCAGCAAACC
CTAAAAAGGAAAAAAAGTAAGCGTAACCATGATACATAAAAACGTTAGGTCAAGGTGTAA
CCTATGAAATGGGAAGAAATGGGCTACATTCTCTACACTAAGAGAACCAA-ACACGAAAG
TTATTATGAAA-CCAATAACCAAAGGAGGATTTAGCAGTAAACTAAGAATAGAGTGCTTA
GTTGAATTAGGCCATGAAGCACGCACACACCGCCCGTCACCCTCCTCAAATGGATTTAAT
GCATCTAACCTTATTTAAACACACTAGTTACATGAGAGGAGACAAGTCGTAACAAGGTAA
GCATACTGGAAAGTGTGCTTGGATAAATCAAGATATAGCTTAAACAAAGCATCCAGTTTA
CACCTAGAAGACTTCATTCATTATGAATATCTTGAACTAAACCTAGCCC-AAA--GATA-
--TACTNNAACTAAACANNCNNNNNNAAATAAAACAAAACATTTATTCCCAATTTAAAGT
ATAGGAGATAGAAATCTTAG-TATGGCGCTATAGAGAAAGTACCGCAAGGGAACGATGAA
AG----AAAAAACTCAAAGTATAAAAAAGCAAAGATTACCCCTTGTACCTCTTGCATAAT
GAATTAACTAGTATAAGACTTAACAAAATGAATTTTAGCTAAGCAGCCCGAAACCAGACG
AGCTACTCACAAACAGTTTACCAAGAACTAACTCATCTATGTGGCAAAATAGTGAGAAGA
TTTGTAAGTAGAGGTGACACGCCTAACGAGCCTGGTGATAGCTGGTTGTCCAGAAAATGA
ATCTAAGTTCAGCTTTAAAGATACCAAAAAATTCAATTAAATCTTACTGTAA-CTTTAAA
AGTTAGTCTAAAAAGGTACAGCCTTTTAGAAACGGATACAACCTTAACTAGAGAGTAAAA
TTTAACACTACCATAGTAGGCCTAAAAGCAGCCACCAATTAAGAAAGCGTTAAAGCTCAA
CAACAAAAATTGAATAGATCCCAATAATAAATAACTAACTCCTAGCCCCAATACTGGACT
AATCTATTATAGAATAGAAGCAATAATGTTAGTATGAGTAACAAGAAAAACTTTCTCCTT
GCATAAGTCTAAGTCAGTGCCTGATAATATTCTGACCACTAACAGCTAATAAAAATAACC
CAACAATAAATAATTTATTAGTTATACTGTTAATCCAACACAGGAGTGCATCTAAGGAAA
GATTAAAAGAAGTAAAAGGAACTCGGCAAACACAAACCCCGCCTGTTTACCAAAAACATC
ACCTCC-AGCATCCCCAGTATTGGAGGCACTGCCTGCCCAGTGACAACTGTTTAACGGCC
GCGGTATCCTGACCGTGCAAAGGTAGCATAATCATTTGTTCTCTAAATAAGGACTTGTAT
GAATGGCCACACGAGGGTTTTACTGTCTCTTACTTCCAATCAGTGAAATTGACCTTCCCG
TGAAGAGGCGGGAATACACAAATAAGACGAGAAGACCCTATGGAGCTTTAACTAACCAAC
CCAAAG-AAAATAAATTCAACCATTAAGGAGTAACAATAATCTTCATGAGTTGGTAGTTT
CGGTTGGGGTGACCTCGGAGAATAAAAAAACCTCCGAACGATTTTAAAGACTAGACCCAC
AAGTCAAATCACTCTATCGCTCATTGATCCAAAAA-CTTGATCAACGGAACAAGTTACCC
TAGGGATAACAGCGCAATCCTATTCAAGAGTCCATATCGACAATAGGGTTTACGACCTCG
ATGTTGGATCAGGACATCCTGATGGTGCAACCGCTATCAAAGGTTCGTTTGTTCAACGAT
TAAAGTCCTACGTGATCTGAGTTCAGACCGGAGCAATCCAGGTCGGTTTCTATCTATTAC
GTATTTCTCCCAGTACGAAAGGACAAGAGAAATAAGGCCAACTTTAAATTAAGCGCCTTA
AGACAACCAATGACAGCATCTCAATTAATAACACAA-AACCCTGCCCTAGAACAGGGCCT
AGTTAAGGTGGCAGAGCCCGGTAATTGCGTAAAACTTAAACTTTTACATCCAGAGATTCA
AATCCTCTCCTTAACAAAATGTTCATAATTAACATCTTAATACTAATTATTCCTATCCTA
TTGGCCGTAGCATTCCTTACATTAGTGGAACGAAAAGTTCTAGGCTACATACAACTCCGA
AAAGGCCCAAATGTCGTAGGTCCATACGGCCTACTCCAACCCATCGCCGATGCAATCAAA
CTTTTCACTAAAGAACCACTACGACCCGCCACATCCTCAGCCTCAATATTTATCCTAGCA
CCCATCATAGCCCTAGGCCTAGCCCTAACCATGTGAATCCCTCTACCAATACCCTATCCC
CTTATTAACATAAACCTAGGAATCCTATTTATACTAGCTATATCAAGCCTAGCCGTATAT
TCTATTCTCTGATCAGGCTGAGCCTCCAACTCAAAATATGCACTAATCGGAGCCCTACGA
GCAGTAGCACAAACAATCTCTTATGAAGTAACACTAGCAATCATCCTATTATCAGTACTC
CTAATAAGTGGATCCTTTACCCTCTCCACACTAATTATTACACAAGAACAAATATGACTA
ATCCTCCCAGCATGACCTCTAGCAATAATATGATTTATCTCAACATTAGCAGAAACAAAC
CGAGCTCCATTTGATCTAACCGAAGGGGAATCAGAGCTAGTCTCGGGTTTCAACGTAGAA
TATGCAGCAGGGCCATTTGCCCTCTTCTTTATAGCAGAATACGCAAACATCATCATGATA
AACATCTTTACAGCAATTTTATTCCTAGGAACATCCCACAACCCACACATACCAGAACTC
TACACAATCAACTTTATTATTAAATCCCTGCTACTCACAATATCATTCCTATGAATCCGA
GCATCCTACCCTCGATTCCGCTATGACCAACTAATACATTTATTATGAAAAAATTTTCTA
CCCCTAACACTAGCCCTATGCATGTGACATGTATCACTACCCATCCTTACATCAGGCATC
CCGCCACTGACATAAGAAATATGTCTGACAAAAGAGTTACTTTGATAGAGTAAATAATAG
AGGTTCAAACCCTCTTATTTCTAGAACTATAGGAATTGAACCTACTCCTAAGAATCCAAA
ACTCTCCGTGCTCCCAATTACACCAAATTCTATTAGTAAGGTCAGCTAAATAAGCTATCG
GGCCCATACCCCGAAAATGTTGGTTTATACCCTTCCCGTACTAATAAACCCAATCATCTT
TATTATTATTCTATCAACCATTATACTAGGAACCATTATTGTCATAATTAGTTCTCACTG
ACTACTTGTCTGAATCGGATTTGAAATAAATATACTCGCCATCATCCCCATCATAATAAA
AAATCATAACCCACGAGCTACAGAAGCATCAACTAAATATTTTCTAACTCAATCAACAGC
CTCAATACTACTAATAATAGCCGTCATCATCAACCTAATATTCTCAGGCCAATGGACCGT
AATAAAACTATTTAACCCAATAGCCTCAATACTTATAACAATAGCCCTAGCTATGAAACT
AGGAATAGCCCCATTTCACTTCTGAGTCCCAGAAGTAACACAAGGTATCCCCCTATCCTC
AGGCCTAATCCTACTGACATGACAAAAACTAGCACCTATATCTGTACTCTACCAAATCTT
CCCATCAATTAACCTAAACCTGATCCTAACCCTGTCAATTCTATCAATCCTAATTGGAGG
CTGAGGAGGACTGAACCAAACACAACTCCGAAAAATCATAGCCTATTCATCAATTGCTCA
CATAGGCTGAATAACAGCAGTACTACCATATAACCCCACCATAACACTACTAAACTTAAC
TATCTATATTATTATAACTTCCACCATATTCACCATATTCATGGCCAATTCCACCACCAC
CACCCTATCACTATCACACACATGAAATAAAACACCCATTATAACCATCCTAATTCTTGC
TACCCTCCTATCCATAGGAGGACTCCCTCCCCTATCTGGGTTCATACCAAAATGAATAAT
TATCCAAGAAATAACAAAAAACAACAGCATCATTCTACCCACTTTCATAGCAATTACAGC
TCTACTAAACCTATATTTTTACATACGACTCACATACTCTACCACACTAACAATATTCCC
CTCTACAAACAACATAAAAATAAAATGACAATTTCCCCTTATGAAAAAAATAACTCTCCT
ACCAACAATAGTCGTATTATCTACCATAACACTACCACTCACACCAATACTATCAGTATT
AGAATAGGAATTTAGGTTAAACAGACCAAGAGCCTTCAAAGCCCTAAGCAAGTATAATTT
ACTTAATTCCTGATAAGGATTGCAAGACTACACCTTACATCAATTGAATGCAAATCAACC
ACTTTAATTAAGCTAAATCCTCACTAGACTGGTGGGCCCTACCCCCACGAAACTTTAGTT
AACAGCTAAACACCCTAATTAA-CTGGCTTCAATCTACTTCTCCCGCCGCAAG-AAAAAA
AAGGCGGGAGAAGCCCCGGCAGAATTGAAGCTGCTTCTCTGAATTTGCAATTCAACGTGT
AAACTCACCACAGGGCTTGGTAAAAAGAGGAGTCAAACCTCTGTCTTTAGATTTACAGTC
TAATGCTTTACTCAGCCATTTTACCCATGTTCATTAACCGCTGACTATTCTCAACCAACC
ATAAAGATATCGGTACCCTTTACCTACTATTTGGTGCCTGGGCCGGTATAGTAGGAACAG
CTCTAAGCCTTCTAATTCGCGCTGAATTAGGCCAACCCGGAACTCTACTCGGAGACGACC
AAATCTACAACGTAGTTGTAACCGCACACGCATTTGTAATAATCTTCTTTATAGTAATGC
CAATCATAATTGGAGGATTCGGTAATTGACTTGTTCCCCTAATAATTGGTGCCCCCGATA
TAGCGTTTCCCCGAATAAATAATATAAGCTTTTGACTCCTTCCTCCCTCATTTCTATTAC
TCCTCGCATCCTCTATAGTTGAAGCTGGGGCAGGAACAGGCTGGACTGTATACCCTCCCT
TAGCAGGCAACCTAGCCCATGCAGGAGCCTCAGTAGACCTAACTATCTTCTCTTTACACT
TAGCAGGGGTTTCCTCAATTTTAGGAGCCATCAACTTCATTACAACAATTATCAACATAA
AGCCCCCCGCAATGTCACAATACCAAACCCCTCTATTCGTATGATCTGTAATAATTACCG
CCGTACTATTACTCCTCTCACTCCCTGTGCTAGCAGCCGGCATCACGATGTTACTAACGG
ACCGGAACCTAAACACAACTTTCTTCGACCCGGCAGGAGGAGGAGACCCCATTCTATACC
AACACCTATTCTGATTCTTTGGACACCCCGAAGTCTATATTTTAATTTTACCTGGATTTG
GAATAATCTCCCATATTGTAACCTACTACTCAGGAAAAAAGGAACCATTCGGATATATAG
GAATAGTTTGGGCTATAATGTCAATCGGATTTTTAGGTTTTATCGTATGAGCTCACCATA
TATTCACAGTCGGAATAGATGTCGACACACGAGCCTACTTCACATCGGCCACTATAATTA
TTGCTATCCCAACCGGTGTAAAAGTCTTCAGCTGATTGGCAACACTTCATGGAGGTAATA
TTAAGTGATCTCCTGCTATAATGTGAGCCCTAGGCTTTATTTTCTTATTTACAGTAGGAG
GTTTAACTGGAATTGTCTTAGCCAACTCTTCTCTCGATATTGTTCTTCACGACACATACT
ACGTTGTCGCACATTTCCACTATGTTTTATCAATAGGAGCTGTATTTGCTATTATAGGAG
GATTTGTCCATTGATTCCCGCTATTCTCAGGCTATACTCTCAACGATACATGAGCCAAAA
TCCACTTCGCAATCATATTTGTAGGCGTCAATATAACCTTCTTCCCACAACACTTTCTAG
GACTATCCGGCATGCCTCGACGATACTCCGACTACCCAGATGCATATACAATATGAAATA
CTATCTCATCAATAGGCTCATTTATTTCTTTAACAGCAGTTATACTAATAGTTTTCATCA
TCTGAGAAGCATTTGCATCTAAACGAGAAGTTTTAACTGTAGACTTAACCACGACAAATC
TAGAATGGTTAAACGGATGTCCTCCACCATACCACACATTTGAAGAACCCACCTACGTCA
ATCTAAAATAAGAAAGGAAGGAATCGAACCCCCTATTATTGGTTTCAAGCCAACATCATA
ACCTCTATG--TCTCTCTCAATAAGCGAGGTGTTAGT-AAAACGTTATATAACTTTGTCA
AAGTTAAGTTACAAGTGAAAGCCCTGTACACCTCATATGGCATATCCCATACAACTAGGC
TTCCAAGACGCAACATCACCAATCATAGAGGAACTACTTCACTTTCATGATCACACACTA
ATAATTGTCTTCTTAATTAGCTCATTAGTACTTTACATTATTTCACTAATACTAACAACA
AAGCTGACTCATACAAGCACAATAGATGCACAAGAAGTAGAGACAATCTGAACTATTTTG
CCCGCTATTATCTTAATTCTAATTGCTCTTCCTTCTTTACGGATTTTATATATAATGGAT
GAAATCAATAACCCATCCCTTACAGTAAAAACCATAGGACATCAATGATACTGAAGCTAT
GAATACACAGATTATGAGGACTTAAGCTTCGACTCCTACATAATTCCAACATCAGAATTA
AAGCCAGGGGAGCTACGACTATTAGAAGTCGATAATCGAGTTGTACTACCAATAGAAATA
ACAATCCGAATGCTAGTCTCCTCTGAAGACGTACTACACTCATGAGCCGTACCCTCTCTA
GGACTAAAAACAGACGCAATCCCAGGCCGTCTAAACCAAACAACCCTTATATCGACCCGT
CCAGGCCTATACTACGGCCAATGCTCAGAAATTTGCGGATCAAACCACAGTTTCATACCC
ATTGTCCTTGAGTTAGTTCCACTAAAATATTTTGAAAAATGATCTGCATCAATACTATAA
AATCACTAAGAAGCTATA-TAGC----ACTAACCTTTTAAGTTAGAGATTGAGAGCAATA
CACTCTCCTTAGTGACATGCCGCAACTAGATACGTCAACATGACTGACAATAATCTTATC
AATATTCTTGACCCTCTTTATCATCTTTCAATTAAAAATTTCAAAACACAACTTTTACTA
CAATCCAGAACTGACACCAACAAAAATATCAAAACAAAACACCCCTTGAGAAACAAAATG
AACGAAAATTTATTTGCCTCTTTTATTACCCCTATAATTTTAGGTCTCCCCCTCGTAACC
CTTATTGTGCTATTTCCCAGCCTACTATTCCCAACATCAAATCGACTAGTAAGCAATCGC
TTTGTAACTCTCCAACAATGAATTCTCCAACTTGTATCAAAACAAATAATGAGCATTCAC
AATTCCAAAGGACAAACATGAACATTAATACTAATATCTCTAATCCTATTTATCGGATCA
ACAAACCTACTAGGCCTATTGCCTCATTCATTCACACCAACAACACAACTATCAATAAAC
CTAGGCATAGCCATTCCCCTGTGAGCAGGAGCCGTAATTACAGGATTCCGCAATAAAACT
AAAGCATCACTTGCCCATTTCTTACCCCAAGGAACACCCACTCCTCTAATCCCAATACTA
GTAATTATTGAAACTATCAGCCTTTTTATCCAACCTATAGCCCTCGCCGTGCGATTGACA
GCTAACATCACTGCAGGACACCTATTAATTCACTTAATTGGGGGAGCTACACTTGCACTA
ATAAGCATTAGCACTACAACAGCTCTAATTACATTCATCATTCTAATCCTACTAACAATT
CTAGAGTTTGCAGTAGCTATAATCCAAGCCTATGTATTCACTCTCCTAGTCAGTCTATAT
CTGCATGACAACACATAATGACACACCAAACTCATGCTTATCACATAGTAAACCCAAGCC
CTTGACCTCTTACAGGAGCTTTGTCCGCCCTCTTAATAACATCCGGCTTAACCATGTGAT
TTCACTTTAATTCAACGACTCTATTAATAATTGGCCTAACAACAAATATACTAACAATAT
ATCAATGATGACGGGATGTTATCCGAGAAAGCACCTTCCAAGGGCATCATACCCCAGCTG
TCCAAAAAGGCCTCCGTTACGGAATAATCCTTTTTATTATCTCCGAAGTCTTATTCTTTA
CCGGATTTTTCTGAGCATTCTACCATTCAAGCCTCGCCCCCACCCCTGAACTAGGCGGCT
GCTGACCCCCAACAGGCATTCATCCACTAAACCCCTTAGAAGTTCCACTGCTTAACACCT
CTGTCCTACTGGCCTCCGGAGTTTCTATTACCTGAGCCCATCATAGTCTAATAGAAGGAG
ACCGAAAGCACATGTTACAAGCCCTGTTTATCACCATCACATTAGGGGTCTATTTTACAC
TACTACAAGCCTCAGAGTACTATGAAGCACCTTTTACTATCTCCGACGGAGTCTACGGCT
CAACTTTTTTCGTAGCCACAGGCTTCCACGGCCTCCACGTCATCATTGGATCCACCTTCT
TAATTGTCTGCTTCTTCCGCCAACTAAAATTTCATTTTACTTCTAGCCACCACTTCGGCT
TTGAAGCCGCTGCCTGATACTGACATTTCGTAGATGTAGTCTGACTTTTCCTCTATGTTT
CTATCTATTGATGAGGCTCCTGTTCTTTTAGTATTAATTAGTACAGCTGACTTCCAATCA
GCTAGTTTCGGTCTAGCCCGAAAAAGAATAATAAATTTAATACTAGCCCTCCTGACCAAT
TTTACACTGGCTACTCTACTTGTCATCATCGCATTCTGACTTCCCCAACTAAATGCATAC
TCTGAAAAAACAAGTCCATACGAATGTGGATTTGACCCCATAGGATCAGCCCGCCTTCCC
TTCTCCATAAAATTCTTTCTAGTAGCCATCACATTCCTCTTATTTGATCTAGAAATCGCA
CTCCTCTTACCACTACCATGAGCCTCACAAACAACAAACCTAAACATAATACTTACCATA
GCCCTATTCCTAATTATTCTGCTAGCTGTAAGCCTAGCCTACGAGTGAACTCAAAAAGGA
CTAGAATGAACCGAATATGGTACTTAGTTTAAAATAAAATAAATGATTTCGACTCATTAG
ATTGTGATTCAATTTACAATTACCAAATGTCTATAGTATATATAAACATTATAATAGCAT
TCACAGTATCTCTTGTAGGACTACTAATATATCGATCCCACCTAATATCTTCCCTTCTGT
GCTTAGAAGGAATAATATTATCTCTATTCGTTATAGCAGCCCTAACAATCCTCAATTCAC
ATTTTACACTAGCTAGCATAATACCCATCATCCTACTAGTCTTCGCAGCCTGCGAAGCAG
CCCTAGGTTTATCTCTGCTAGTAATAGTATCAAATACATATGGTACTGATTATGTACAAA
ACCTCAACCTACTCCAATGCTAAAATACATTATTCCAACAATCATACTCATACCCCTAAC
CTGACTATCAAAAAATAGTATAATTTGGGTTAACTCCACAGCACACAGCCTTTTAATCAG
CTTTACAAGCCTTCTCCTTATAAACCAGTTTGGCGACAACAGCCTTAATTTTTCACTAAT
ATTTTTCTCCGACTCCCTATCCACTCCACTACTAATTTTAACCATATGACTCCTCCCCCT
AATACTAATAGCTAGCCAACATCACCTATCAAAAGAAAACCTAACCCGAAAAAAACTATT
TATCACCATGCTAATTTTACTACAACTATTCCTAATTATAACCTTTACCGCCATAGAACT
AATTTTCTTTTATATTCTATTTGAAG-CAACACT--AGT-CCCAACAC-TTATTATTAT-
--CACCCGATGGGGGAACCAAACA-GAACGCTTAAATGCCGGACTCTATTTCCTATTCTA
TACATTAGCTGGCTCCTTACCCCTATTAGTCGCACTAATCTATATCCAAAATACAGTAGG
ATCCCTAAACTTCCTAATACTCCAATACTGAGTACAACCCATGCATAACTCTTGATCTAA
TGTCTTCATATGACTAGCATGTATAATAGCTTTCATAGTAAAAATACCACTATACGGCCT
TCACCTTTGACTGCCTAAAGCCCACGTAGAAGCCCCCATCGCAGGCTCCATGGTCCTTGC
AGCAATCCTACTGAAACTAGGGGGATACGGTATGCTACGAATTACACTAATCCTAAACCC
TATAACCGACTTTATAGCATACCCATTCATTATACTCTCTCTATGAGGCATAATTATAAC
TAGCTCAATCTGCCTTCGTCAAACGGACCTGAAATCACTCATTGCATACTCCTCTGTAAG
CCACATAGCACTAGTTATCGTAGCCATCCTCATCCAGACACCTTGAAGCTACATAGGAGC
AACCGCCCTTATAATTGCCCACGGCCTCACATCATCCATACTTTTCTGCCTAGCAAACTC
AAACTACGAACGAATTCACAGCCGAACTATAATTCTAGCTCGAGGCCTACAAACGCTCCT
TCCACTAATAGCCACCTGATGACTACTAGCAAGCTTAACCAACTTAGCTTTACCCCCAAC
AATCAACTTAATTGGAGAACTATTTGTAGTAATGTCAACCTTTTCATGATCTAACATTAC
AATTATTCTAATAGGAGTAAATATAGTAATCACCGCCC-TATATTCCCTATACATGCTAA
TTATAACTCAACGAGGAAAATATACCTACCACATTAATAATATCTCACCTTCCTTTACAC
GAGAAAATGCACTCATATCACTGCACATCCTACCCCTACTACTTCTATCCTTGAACCCAA
AAATTATTCTAGGACCTCTATACTGTAAATATAGTTTAACAAAAACATTAGATTGTGAAT
CTAATAATAGAAACTCA-TTACCTTCTTATTTACCGAAAAAGCATGCAAGAACTGCTAAT
TCTATGCTCCCATATCTAATAATATGGCTTTTTCGAACTTTTAGAGGATAGTAG-TTATC
CGTTGGTCTTAGGAACCAAAAAATTGGTGCAACTCCAAATAAAAGTAATAAACATATTCG
CCTCATTCTCACTAATTACTTTACTCTTACTAACAATTCCCATTATAATAATAAGCTTTA
ACACCTACAAATCTTCCAATTACCCACTCTACGTAAAAACAACTATCTCGTATGCCTTCA
TTACCAGTATAATTCCCACAATAATATTCATTTACTCAGGCCAAGAACTAATCATTTCAA
ACTGACATTGACTAACCATCCAAACCCTCAAATTATCCCTCAGCTTTAAAATAGACTACT
TCTCAATAATATTTGTCCCAGTAGCGCTATTCGTTACATGATCTATTATAGAATTCTCAA
TATGATACATACACTCAGACCCCAATATTAACAAATTCTTCAAATACCTACTCCTATTCC
TCATCACCATGCTCATCCTTGTAACCGCAAACAACCTCTTCCAGCTATTCATTGGCTGAG
AAGGTGTTGGAATCATATCATTTCTACTCATCGGATGATGGTACGGACGAGCAGACGCAA
ACACAGCAGCCCTACAAGCAGTCCTATATAACCGCATCGGCGACATTGGTTTTATTCTAG
CAATGGCATGATTTCTAACAAGCCTCAATACCTGAGACCTCCAACAGATCTTCATACTAA
ACCCAAAAGACTCAAACATACCCTTGATCGGACTAGTATTAGCTGCAACTGGAAAATCCG
CCCAATTTGGCCTCCACCCATGACTTCCCTCTGCAATAGAAGGCCCAACTCCCGTCTCAG
CACTACTCCATTCAAGCACAATAGTGGTAGCAGGTATTTTCCTACTAATCCGCTTCTACC
CACTCACAGAAAACAATAAATATATTCAATCTATTACATTATGCTTAGGAGCCATCACCA
CATTATTCACAGCAATATGCGCCCTCACCCAAAATGATATTAAGAAAATCATCGCCTTCT
CTACATCCAGCCAACTAGGCCTTATAATAGTAACAATTGGCATTAACCAACCTTACCTAG
CATTTCTCCACATCTGCACCCACGCCTTTTTCAAAGCTATACTATTCATATGTTCCGGTT
CCATTATTCACAGCCTAAACGACGAACAAGACATCCGAAAAATAGGAGGCCTATTTAAAG
CCATACCATTCACTACAACAGCCCTCATTGTTGGCAGTCTCGCACTAACAGGAATGCCCT
TCCTCACAGGATTCTACTCCAAAGACCTAATCATCGAAGCCGCCAACACGTCTTATACCA
ACGCCTGAGCCCTTTTAATAACACTAATCGCCACCTCTTTCACAGCCATCTACAGCACCC
GTATTATTTTCTTCGCACTTCTAGGACAACCCCGATTCCCAACCCTAATTAACATCAACG
AAAACAATCCCCTCCTGATCAACTCTATTAAACGCTTAATAATTGGAAGCCTCTTCGCAG
GCTACATTATCTCCAATAACATTCCCCCAACAACAGTCCCCCAAATAACCATGCCCTACT
ACCTAAAAACAACAGCCCTAACCGTTACAATCCTCGGCTTTATCCTAGCCCTAGAAATCA
GCAATATAACTAAAAACCTAAAATATCACTACCCCTCAAACGCCTTCAAATTCTCGACCT
TACTAGGATATTTTCCCACAATCATACACCGCCTAGCTCCATACATAAATCTATCTATAA
GCCAAAAATCAGCATCCTCCCTTCTAGACCTAATCTGACTAGAAGCCATCTTGCCAAAAA
GCATCTCATTTGCTCAAATAAAAGCATCCACCCTGGTCACAAACCAAAAGGGCCTAATCA
AACTATACTTCCTATCTTTCCTAATCACAATCCTTATTAGCATAATCCTATTTAATTTCC
ACGAGTAATTTCTATAATAACCACAACACCAATAAATAAAGATCACCCAGTTACAATAAC
TAATCAAGTACCATAACTGTATAAAGCCGCAATCCCCATGGCCTCTTCACTAAAAAACCC
AGAATCCCCTGTATCATAAATCACCCAATCTCCCAAACCATTAAACTCAAACACAATCTC
CACTTCCTTATCCTTTAAAACATAATAAACCATAAAAAACTCTATCAACAAGCCAGTAAC
AAATGCCCCTAAAACAGCCTTATTAGAAAGCCAAATCTCAGGATACTGTTCTGTAGCTAT
AGCCGTTGTATAACCAAAAACTACCATTATACCCCCCAAATAAATTAAAAAAACCATCAA
CCCCAGAAAGGACCCACCAAAATTCAACACAATTCCACAACCAACCCCACCACTCACAAT
TAACCCCAACCCCCCATAAATAGGCGAAGGTTTCGAAGAAAACCCTACAAAACCTATCAC
AAAGACAACACTTAAAATAAATACAATGTATAGTATCATTATTCTTGCATGGAATCTAAC
CATGACTAATGATATGAAAAACCATCGTTGTCATTCAACTACAAGAACACTAATGACTAA
CATTCGAAAGTCCCACCCACTAATAAAGATTGTAAACAATGCATTCATTGACCTTCCAGC
TCCATCAAACATTTCATCATGATGAAACTTCGGTTCCCTCCTGGGAGTCTGCTTAATCCT
ACAAATCCTCACAGGCCTATTCCTAGCAATGCACTACACATCCGACACAACAACAGCATT
CTCCTCCGTTACCCATATCTGCCGAGACGTAAACTACGGCTGAA-TTATCCGATACATAC
ACGCTAACGGAGCTTCAATATTTTTCATCTGCTTATATATGCACGTAGGACGAGGCTTAT
ATTATGGGTCTTACACTTTTCTAGAAACATGAAACATTGGAGTAATTCTCCTACTTACGG
TAATAGCTACAGCATTCATAGGATACGTGTTACCATGAGGACAAATATCATTTTGAGGAG
CAACAGTCATTACCAACCTCCTATCAGCAATCCCATATATCGGCACAAATCTAGTCGAAT
GAATCTGAGGCGGATTCTCAGTAGACAAAGCAACCCTTACCCGATTTTTCGCTTTCCATT
TTATTCTTCCATTTATTATCACAGCAATTGCCATAGTTCACCTACTATTCCTCCACGAAA
CAGGTTCCAACAACCCAACAGGAATTTCCTCAGACATAGACAAAATTCCATTCCACCCCT
ACTACACCATTAAAGATATCCTAGGAGCCCTATTACTAATTCTAGCCCTAATACTACTAG
TACTATTCGCACCCGACCTCCTCGGAGACCCAGACAACTACACCCCAGCAAATCCACTTA
ACACGCCTCCCCACATCAAACCCGAATGATACTTCTTATTTGCATACGCAATTTTACGAT
CAATCCCCAACAAACTAGGAGGAGTACTAGCCCTAGCCTTCTCCATCCTAATCCTCATTC
TAATTCCCCTACTACACACCTCCAAACAACGAAGCATAATATTCCGACCACTCAGCCAAT
GCCTATTCTGAGCCTTAGTAGCAGACCTACTAACACTCACATGAATTGGAGGACAACCAG
TCGAACACCCATACATCACCATTGGGCAACTAGCATCTATCATGTACTTTCTTCTCATCC
TAGTACTAATACCAACAGCCGGCACAATTGAAAACAAATTACTAAAATGAAGACAGGTCT
TTGTAGTACATCTAATACACTGGTCTTGTAAACCAGAAAAGGAGAACAACCAACCTCCCT
AAGACTCAAGGAAGAAACTGTAGTCTCACCGTCAACCCCCAAAGCTGAAGTTCTATTTAA
ACTATTCCCTGAA--CTCTTAATATAGTTCCATAAATGTAAAGAGCCTTGTCAGTATTAA
ATTTATCAAAAATTCCAATATC-CAACACAGACTTTGTACCCCAACCAAATATTACAAAC
ACCACTAACCAACAGCACACACACCCCATACACATATCAC--------AGANNNNNNNNN
NNNNNNNNNNNNNNNNNNNNNNNNNNNNNNNNNNNNNNNNNNNNNNNNNNNNNNNNNNNN
NNNNNNNNNNNNNNNNNNNNNNNNNNNNNNNNNNNNNNNNNNNNNNNNNNNNNNNNNNNN
NNNNNNNNNNNNNNNNNNNNNNNNNNNN-NNNNNNNNNNNNNNNNNNNNNNNNNNNNNNN
NNN-------------TTCCATTAGATCACGAGCTTGATTACCATGCCGCGTGAAACCAG
CAACCCGCTAGGCAAAGGACCCCTCTTCTCGCTCCGGGCCCATGAATCGTGGGGGTCGCT
ATTTAATGAACTTTATCAGACATCTGGTTCTTTCTTCAGGGCCATTCCATTTAAAACTGT
CCATTCTTTCCTCTTAAATAAGACATCTCGATG-
[21] A18_BisonX_Urals_15746
NNNAGTGACTAATCAGCCCATGCTCACACATAACTGTGCTGTCATACCCTTGGTATTTTT
TTATTTTGGGGGATGCTTGGACTCAGCTATGGCCGTCAAAGGCCCCGACCCGGAGCATAT
ATTGTAGCTGGACTTAACTGCATCTTGAGCACCAGCATAATGGTAAGCATGGGCA-TTAC
AGTCAATGGTTACAGGACATA-ATTATATTATATATCCCCCCCC---TC-GTAAAAATT-
CCCCCCTTAAATATCTACCACCACTTTTAACAGACTTTTCCCTAGTTGCTTATTTAAATT
TTTCACACTTCCAATACTCAAATTAGCACTCAAAATAAAGTCAATATATAAGCGC--GG-
CCCCCCCCCCCC--------GTTGATGTAGCTTAA-CCCAAAGCAAGGCACTGAAAATGC
CTAGATGAGT-CTCCCAACTCCATAAACACATAGGTTTGGTCCCAGCCTTCCTGTTAACT
CTTAATAAACTTACACATGCAAGCATCCACACCCCAGTGAGAATGCCCTCTAGGTTATTA
GAACTAAGAGGAGCTGGCATCAAGCACACACTCTGTAGCTCACGACGCCTTGCTTAACCA
CACCCCCACGGGAAACAGCAGTGACAAAAATTAAGCCATAAACGAAAGTTTGACTAAGTT
ATATTAATT-AGGGTTGGTAAATCTCGTGCCAGCCACCGCGGTCATACGATTAACCCAAG
CTAACAGGAGTACGGCGTAAAACGTGTTAAAGCACCATACCAAATAGGGTTAAATTCTAA
TTAAGCTGTAAAAAGCCATGATTAAGATAAAAATAAATGACGAAAGTGACCCTACAACAG
CCGATGCACTATAGCTAAGACCCAAACTGGGATTAGATACCCCACTATGCTTAGCCCTAA
ACACAGATAATTATATAAACAAAATTATTCGCCAGAGTACTACCAGCAACAGCTTAAAAC
TCAAAGGACTTGGCGGTGCTTTATATCCTTCTAGAGGAGCCTGTTCTATAATCGATAAAC
CCCGATAAACCTCACCAATTCTTGCTAATACAGTCTATATACCGCCATCTTCAGCAAACC
CTAAAAAGGAAAAAAAGTAAGCGTAACCATGATACATAAAAACGTTAGGTCAAGGTGTAA
CCTATGAAATGGGAAGAAATGGGCTACATTCTCTACACTAAGAGAACCAA-ACACGAAAG
TTATTATGAAA-CCAATAACCAAAGGAGGATTTAGCAGTAAACTAAGAATAGAGTGCTTA
GTTGAATTAGGCCATGAAGCACGCACACACCGCCCGTCACCCTCCTCAAATGGATTTAAT
GCATCTAACCTTATTTAAACACACTAGTTACATGAGAGGAGACAAGTCGTAACAAGGTAA
GCATACTGGAAAGTGTGCTTGGATAAATCAAGATATAGCTTAAACAAAGCATCCAGTTTA
CACCTAGAAGACTTCATTCATTATGAATATCTTGAACTAAACCTAGCCC-AAA--GATA-
--TACTCCAACTAAACAACCANNNTAAAATAAAACAAAACATTTATTCCCAATTTAAAGT
ATAGGAGATAGAAATCTTAG-TACGGCGCTATAGAGAAAGTACCGCAAGGGAACGATGAA
AG----AAAAAACTCAAAGTATAAAAAAGCAAAGATTACCCCTTGTACCTCTTGCATAAT
GAATTAACTAGTATRAGACTTAACAAAATGAATTTTAGCTAAGCAGCCCGAAACCAGACG
AGCTACTCACAAACAGTTTACCAAGAACTAACTCATCTATGTGGCAAAATAGTGAGAAGA
TTTGTAAGTAGAGGTGACACGCCTAACGAGCCTGGTGATAGCTGGTTGTCCAGAAAATGA
ATCTAAGTTCAGCTTTAAAGATACCAAAAAATTCAATTAAATCTTACTGTAA-CTTTAAA
AGTTAGTCTAAAAAGGTACAGCCTTTTAGAAACGGATACAACCTTAACTAGAGAGTAAAA
TTTAACACTACCATAGTAGGCCTAAAAGCAGCCACCAATTAAGAAAGCGTTAAAGCTCAA
CAACAAAAATTGAATAGATCCCAATAATAAATAACTAACTCCTAGCCCCAATACTGGACT
AATCTATTATAGAATAGAAGCAATAATGTTAGTATGAGTAACAAGAAAAACTTTCTCCTT
GCATAAGTCTAAGTCAGTGCCTGATAATATTCTGACCACTAACAGCTAATAAAAATAACC
CAACAATAAATAATTTATTAGTTATACTGTTAATCCAACACAGGAGTGCATCTAAGGAAA
GATTAAAAGAAGTAAAAGGAACTCGGCAAACACAAACCCCGCCTGTTTACCAAAAACATC
ACCTCC-AGCATCCCCAGTATTGGAGGCACTGCCTGCCCAGTGACAACTGTTTAACGGCC
GCGGTATCCTGACCGTGCAAAGGTAGCATAATCATTTGTTCTCTAAATAAGGACTTGTAT
GAATGGCCACACGAGGGTTTTACTGTCTCTTACTTCCAATCAGTGAAATTGACCTTCCCG
TGAAGAGGCGGGAATACACAAATAAGACGAGAAGACCCTATGGAGCTTTAACTAACCAAC
CCAAAG-AAAATAAATTTAACCATTAAGGAGTAACAATAATCTTCATGAGTTGGTAGTTT
CGGTTGGGGTGACCTCGGAGAATAAAAAAACCTCCGAACGATTTTAAAGACTAGACCCAC
AAGTCAAATCACTCTATCGCTCATTGATCCAAAAA-CTTGATCAACGGAACAAGTTACCC
TAGGGATAACAGCGCAATCCTATTCAAGAGTCCATATCGACAATAGGGTTTACGACCTCG
ATGTTGGATCAGGACATCCTGATGGTGCAACCGCTATCAAAGGTTCGTTTGTTCAACGAT
TAAAGTCCTACGTGATCTGAGTTCAGACCGGAGCAATCCAGGTCGGTTTCTATCTATTAC
GTATTTCTCCCAGTACGAAAGGACAAGAGAAATAAGGCCAACTTTAAATTAAGCGCCTTA
AGACAACCAATGACAGCATCTCAATTAATAACACAA-AACCCTGCCCTAGAACAGGGCCT
AGTTAAGGTGGCAGAGCCCGGTAATTGCGTAAAACTTAAACTTTTACATCCAGAGATTCA
AATCCTCTCCTTAACAAAATGTTCATAATTAACATCTTAATACTAATTATTCCTATCCTA
TTGGCCGTAGCATTCCTTACATTAGTAGAACGAAAAGTTCTAGGCTACATACAACTCCGA
AAAGGCCCAAATGTCGTAGGTCCATACGGCCTACTCCAACCCATCGCCGATGCAATCAAA
CTTTTCACTAAAGAACCACTACGACCCGCCACATCCTCAGCCTCAATATTTATCCTAGCA
CCCATCATAGCTCTAGGCCTAGCCCTAACCATGTGAATCCCTCTACCAATACCCTATCCC
CTTATTAACATAAACCTAGGAATCCTATTTATACTAGCTATATCAAGCCTAGCCGTATAT
TCTATTCTCTGATCAGGCTGAGCCTCCAACTCAAAATATGCACTAATCGGAGCCCTACGA
GCAGTAGCACAAACAATCTCTTATGAAGTAACACTAGCAATCATCCTATTATCAGTACTC
CTAATAAGTGGATCCTTTACCCTCTCCACACTAATTATTACACAAGAACAAATATGACTA
ATCCTCCCAGCATGACCTCTAGCAATAATATGATTTATCTCAACATTAGCAGAAACAAAC
CGAGCTCCATTTGATTTAACCGAAGGGGAATCAGAGCTAGTCTCGGGTTTCAACGTAGAA
TATGCAGCAGGACCATTTGCCCTCTTCTTTATAGCAGAATACGCAAACATCATCATGATA
AACATCTTTACAGCAATTTTATTCCTAGGAACATCCTACAACCCACACATACCAGAACTC
TACACAATCAACTTTATCATTAAATCCCTGCTACTCACAATATCATTCCTATGAATCCGA
GCATCCTACCCTCGATTCCGCTATGACCAACTAATACATTTATTATGAAAAAATTTTCTA
CCCCTAACACTAGCCCTATGCATGTGACATGTATCACTACCCATCCTTACATCAGGCATC
CCGCCACTGACATAAGAAATATGTCTGACAAAAGAGTTACTTTGATAGAGTAAATAATAG
AGGTTCAAACCCTCTTATTTCTAGAACTATAGGAATTGAACCTACTCCTAAGAATCCAAA
ACTCTCCGTGCTCCCAATTACACCAAATTCTATTAGTAAGGTCAGCTAATTAAGCTATCG
GGCCCATACCCCGAAAATGTTGGTTTATACCCTTCCCGTACTAATAAACCCAATCATCTT
TATTATTATTCTATCAACCATTATACTAGGAACCATTATTGTCATAATTAGTTCTCACTG
ACTACTTGTCTGAATCGGATTTGAAATAAATATACTCGCCATCATCCCCATCATAATAAA
AAATCATAACCCACGAGCTACAGAAGCATCAACTAAATATTTTCTAACTCAATCAACAGC
CTCAATACTACTAATAATAGCCGTCATCATCAACCTAATATTCTCAGGCCAATGGACCGT
AATAAAACTATTTAACCCAATAGCCTCAATACTTATAACAATAGCCCTAGCTATGAAACT
AGGAATAGCCCCATTTCACTTCTGAGTCCCAGAAGTAACACAAGGTATCCCCCTATCCTC
AGGCCTAATCCTACTGACATGACAAAAACTAGCACCTATATCTGTACTCTACCAAATCTT
CCCATCAATTAACCTAAACCTGATCCTAACCCTGTCAATTCTATCAATCCTAATTGGAGG
CTGAGGAGGACTGAACCAAACACAACTCCGAAAAATCATAGCCTATTCATCAATTGCTCA
CATAGGCTGAATAACAGCAGTACTACCATATAACCCCACCATAACACTACTAAACTTAAC
TATCTATATTATTATAACTTCCACCATATTCACCATATTCATGGCCAATTCCACCACCAC
CACCCTATCACTATCACACACATGAAATAAAACACCCATTATAACCATCCTAATTCTTGC
TACCCTCCTATCCATAGGAGGACTCCCTCCCCTATCTGGGTTCATACCAAAATGAATAAT
TATCCAAGAAATAACAAAAAACAACAGCATCATTCTACCCACTTTCATAGCAATTACAGC
TCTACTAAACCTATATTTTTACATACGACTCACATACTCTACCACACTAACAATATTCCC
CTCTACAAACAACATAAAAATAAAATGACAATTTCCCCTTATGAAAAAAATAACTCTTCT
ACCAACAATAGTCGTATTATCTACCATAACACTACCACTCACACCAATACTATCAGTATT
AGAATAGGAATTTAGGTTAAACAGACCAAGAGCCTTCAAAGCCCTAAGCAAGTATAATTT
ACTTAATTCCTGATAAGGATTGCAAGACTACACCTTACATCAATTGAATGCAAATCAACC
ACTTTAATTAAGCTAAATCCTCACTAGACTGGTGGGCCCTACCCCCACGAAACTTTAGTT
AACAGCTAAACACCCTAATTAA-CTGGCTTCAATCTACTTCTCCCGCCGCAAGAAAAAAA
AAGGCGGGAGAAGCCCCGGCAGAATTGAAGCTGCTTCTCTGAATTTGCAATTCAACGTGT
AAACTCACCACAGGGCTTGGTAAAAAGAGGAGTCAAACCTCTGTCTTTAGATTTACAGTC
TAATGCTTTACTCAGCCATTTTACCCATGTTCATTAACCGCTGACTATTCTCAACCAACC
ATAAAGATATCGGTACCCTTTACCTACTATTTGGTGCCTGGGCCGGTATAGTAGGAACAG
CTCTAAGCCTTCTAATTCGCGCTGAATTAGGCCAACCCGGAACTCTACTCGGAGACGACC
AAATCTACAACGTAGTTGTAACCGCACACGCATTTGTAATAATCTTCTTTATAGTAATGC
CAATCATAATTGGAGGATTCGGTAATTGACTTGTTCCCCTAATAATTGGTGCCCCCGATA
TAGCGTTTCCCCGAATAAATAATATAAGCTTTTGACTCCTTCCTCCCTCATTTCTATTAC
TCCTCGCATCCTCTATAGTTGAAGCTGGGGCAGGAACAGGCTGGACCGTATACCCTCCCT
TAGCAGGCAACCTAGCCCATGCAGGAGCCTCAGTAGACCTAACTATCTTCTCTTTACACT
TAGCAGGGGTTTCCTCAATTTTAGGAGCCATCAACTTCATTACAACAATCATCAACATAA
AACCCCCCGCAATGTCACAATACCAAACCCCTCTATTCGTATGATCTGTAATAATTACCG
CCGTACTATTACTCCTCTCACTCCCTGTGCTAGCAGCCGGCATCACGATGTTATTAACGG
ACCGGAACCTAAACACAACTTTCTTCGACCCGGCAGGAGGAGGAGACCCCATTCTATACC
AACACCTATTCTGATTCTTTGGACACCCCGAAGTCTATATTTTAATTTTACCTGGATTTG
GAATAATCTCCCATATTGTAACCTACTACTCAGGAAAAAAGGAACCATTCGGATATATAG
GAATAGTTTGGGCTATAATGTCAATCGGATTTTTAGGTTTTATCGTATGAGCTCACCATA
TATTCACAGTCGGAATAGATGTCGACACACGAGCCTACTTCACATCGGCCACTATAATTA
TTGCTATCCCAACCGGTGTAAAAGTCTTCAGCTGATTAGCAACACTTCATGGAGGTAACA
TTAAGTGATCTCCTGCTATAATGTGAGCCCTAGGCTTTATTTTCTTATTTACAGTAGGAG
GTTTAACTGGAATTGTCTTAGCCAACTCTTCTCTCGATATTGTTCTTCACGACACATACT
ACGTTGTCGCACATTTCCACTATGTTTTATCAATAGGAGCTGTATTTGCTATTATAGGAG
GATTTGTCCATTGATTCCCGCTATTCTCAGGCTATACTCTCAACGATACATGAGCCAAAA
TCCACTTCGCAATCATATTTGTAGGCGTCAATATAACCTTCTTCCCACAACACTTTCTAG
GACTATCCGGCATGCCTCGACGATACTCCGACTACCCAGATGCATATACAATATGAAATA
CTATCTCATCAATAGGCTCATTTATTTCTTTAACAGCAGTTATACTAATAGTTTTCATCA
TCTGAGAAGCATTTGCATCTAAACGAGAAGTTTTAACTGTAGACTTAACCACGACAAATC
TAGAATGGTTAAACGGATGTCCTCCACCATACCACACATTTGAAGAACCCACCTACGTCA
ATCTAAAATAAGAAAGGAAGGAATCGAACCCCCTATTATTGGTTTCAAGCCAACATCATA
ACCTCTATG--TCTCTCTCAATAAGCGAGGTGTTAGT-AAAACGTTATATAACTTTGTCA
AAGTTAAGTTACAAGTGAAAGCCCTGTACACCTCATATGGCATATCCCATACAACTAGGC
TTCCAAGATGCAACATCACCAATCATAGAGGAACTACTTCACTTTCATGATCACACACTA
ATAATTGTCTTCTTAATTAGCTCATTAGTACTTTACATTATTTCACTAATACTAACAACA
AAGCTGACTCATACAAGCACAATAGATGCACAAGAAGTAGAGACAATCTGAACTATTTTG
CCCGCTATTATCTTAATTCTAATTGCTCTTCCTTCTTTACGAATTTTATATATAATGGAT
GAAATCAATAACCCATCCCTTACAGTAAAAACCATAGGACATCAATGATACTGAAGCTAT
GAATACACAGATTATGAGGACTTAAGCTTCGACTCCTACATAATTCCAACATCAGAATTA
AAGCCAGGGGAGCTACGACTATTAGAAGTCGATAATCGAGTTGTACTACCAATAGAAATA
ACAATCCGAATGCTAGTCTCCTCTGAAGACGTACTGCACTCATGAGCCGTACCCTCTCTA
GGACTAAAAACAGACGCAATCCCAGGCCGTCTAAACCAAACAACCCTTATATCGACCCGT
CCAGGCCTATACTACGGCCAATGCTCAGAAATTTGCGGATCAAACCACAGTTTCATACCC
ATTGTCCTTGAGTTAGTTCCACTAAAATATTTTGAAAAATGATCTGCATCAATACTATAA
AATCACTAAGAAGCTATA-TAGC----ACTAACCTTTTAAGTTAGAGATTGAGAGCAATA
CACTCTCCTTAGTGACATGCCGCAACTAGATACGTCAACATGACTGACAATAATCTTATC
AATATTCTTGACCCTCTTTATCATCTTTCAATTAAAAATTTCAAAACACAACTTTTACTA
CAATCCAGAACTGACACCAACAAAAATATTAAAACAAAACACCCCTTGAGAAATAAAATG
AACGAAAATTTATTTGCCTCTTTTATTACCCCTATAATTTTAGGTCTCCCCCTCGTAACC
CTTATTGTGCTATTTCCCAGCCTACTATTCCCAACATCAAATCGACTAGTAAGCAATCGC
TTTGTAACTCTCCAACAATGAATTCTCCAACTTGTATCAAAACAAATAATGAGCATTCAC
AATTCCAAAGGACAAACATGAACATTAATACTAATATCTCTAATCCTATTTATCGGATCA
ACAAACCTACTAGGCCTATTGCCTCATTCATTCACACCAACAACACAACTATCAATAAAC
CTAGGCATAGCCATTCCCCTGTGAGCAGGAGCTGTAATTACAGGATTCCGCAATAAAACT
AAAGCATCACTCGCCCATTTCTTACCCCAAGGAACACCCACCCCTCTAATCCCAATACTA
GTAATTATTGAAACTATCAGCCTTTTTATCCAACCTATAGCCCTCGCCGTGCGATTGACA
GCTAACATCACTGCAGGACACCTATTAATTCACTTAATTGGGGGAGCTACACTTGCACTA
ATAAGCATTAGCACTACAACAGCTCTAATTACATTCATCATTCTAATCCTACTAACAATT
CTAGAATTTGCAGTAGCTATAATCCAAGCCTATGTATTCACTCTCCTAGTCAGTCTATAT
CTGCATGACAACACATAATGACACACCAAACTCATGCTTATCACATAGTAAACCCAAGCC
CTTGACCTCTTACAGGAGCTTTGTCCGCCCTCTTAATAACATCCGGCTTAACCATGTGAT
TTCACTTTAATTCAACGACTCTATTAATAATTGGCCTAACAACAAATATACTAACAATAT
ATCAATGATGACGGGATGTTATCCGAGAAAGCACCTTCCAAGGGCATCATACCCCAGCTG
TCCAAAAAGGCCTCCGTTACGGAATAATCCTTTTTATTATCTCCGAAGTCTTATTCTTTA
CCGGATTTTTCTGAGCATTCTACCATTCAAGCCTCGCCCCCACCCCTGAACTAGGCGGCT
GCTGACCCCCAACAGGCATTCATCCACTAAACCCCTTAGAAGTTCCACTGCTTAACACCT
CTGTCCTACTGGCCTCCGGAGTTTCTATTACCTGAGCCCATCATAGTCTAATAGAAGGAG
ACCGAAAGCACATGTTACAAGCCCTGTTTATCACCATCACATTAGGGGTCTATTTTACAC
TACTACAAGCCTCAGAGTACTATGAAGCACCTTTTACTATCTCCGACGGAGTCTACGGCT
CAACTTTTTTCGTAGCCACAGGCTTCCACGGCCTCCACGTCATCATTGGATCCACCTTCT
TAATTGTCTGCTTCTTCCGCCAACTAAAATTTCATTTTACTTCTAGCCACCACTTCGGCT
TTGAAGCCGCTGCCTGATACTGACATTTCGTAGATGTAGTCTGACTTTTCCTCTATGTTT
CTATCTATTGATGAGGCTCCTGTTCTTTTAGTATTAATTAGTACAGCTGACTTCCAATCA
GCTAGTTTCGGTCTAGCCCGAAAAAGAATAATAAATTTAATACTAGCCCTCCTAACCAAT
TTTACGCTGGCTACTCTACTTGTCATCATCGCATTCTGACTTCCCCAACTAAATGCATAC
TCTGAAAAAACAAGTCCATACGAATGTGGATTTGACCCCATAGGATCAGCCCGCCTTCCC
TTCTCCATAAAATTCTTTCTAGTAGCCATCACATTCCTCTTATTTGACCTAGAAATCGCA
CTCCTCTTACCACTACCATGAGCCTCACAAACAACAAACCTAAACATAATACTTACCATA
GCCCTATTCCTAATTATTCTGCTAGCTGTAAGCCTAGCCTACGAGTGAACTCAAAAAGGA
CTAGAATGAACCGAATATGGTACTTAGTTTAAAATAAAATAAATGATTTCGACTCATTAG
ATTGTGATTCAATTTACAATTACCAAATGTCTATAGTATATATAAACATTATAATAGCAT
TCACAGTATCTCTTGTAGGACTACTAATATATCGATCCCACCTAATATCTTCCCTTCTGT
GCTTAGAAGGAATAATATTATCTCTATTCGTTATAGCAGCCCTAACAATCCTCAATTCAC
ATTTTACACTAGCTAGCATAATACCCATCATCCTACTAGTCTTCGCAGCCTGCGAAGCAG
CCCTAGGTTTATCTCTGCTAGTAATAGTATCAAATACATATGGTACTGATTATGTACAAA
ACCTCAACCTACTCCAATGCTAAAATACATTATTCCAACAATTATACTCATACCCCTAAC
CTGACTATCAAAAAATAGTATAATTTGGGTTAACTCCACAGCACACAGCCTTTTAATCAG
CTTTACAAGCCTTCTCCTTATAAACCAGTTTGGCGACAACAGCCTTAATTTTTCACTAAT
ATTTTTCTCCGACTCCCTATCCACTCCACTACTAATTTTAACCATATGACTCCTCCCCCT
AATACTAATAGCTAGCCAACATCACCTGTCAAAAGAAAACCTAACCCGAAAAAAACTATT
TATCACCATGCTAATTTTACTACAACTATTCCTAATTATAACCTTTACCGCCATAGAACT
AATTTTCTTTTATATTCTATTTGAAG-CAACACT--AGT-CCCAACAC-TTATTATTAT-
--CACCCGATGGGGGAACCAAACA-GAACGCTTAAATGCCGGACTCTATTTCCTATTCTA
TACATTAGCTGGCTCCTTACCCCTATTAGTCGCACTAATCTATATCCAAAATACAGTAGG
ATCCCTAAACTTCCTAATACTCCAATACTGAGTACAACCCATGCACAACTCTTGATCTAA
TGTCTTCATATGACTAGCATGTATAATAGCTTTCATAGTAAAAATACCACTATACGGCCT
TCACCTTTGACTGCCTAAAGCCCACGTAGAAGCCCCCATCGCAGGCTCCATGGTCCTTGC
AGCAATCCTACTGAAACTAGGGGGATACGGTATGCTACGAATTACACTAATCCTAAACCC
TATAACCGACTTTATAGCATACCCATTCATTATACTCTCTCTATGAGGCATAATCATAAC
TAGCTCAATCTGCCTTCGTCAAACGGACCTGAAATCACTCATTGCATACTCCTCTGTAAG
CCACATAGCACTAGTTATCGTAGCCATCCTCATCCAGACACCTTGAAGCTACATAGGAGC
AACCGCCCTTATAATTGCCCACGGCCTCACATCATCCATACTTTTCTGCCTAGCAAACTC
AAACTACGAACGAATTCACAGCCGAACTATAATTCTAGCTCGAGGCCTACAAACGCTCCT
TCCACTAATAGCCACCTGATGACTACTAGCAAGCTTAACCAACTTAGCTTTACCCCCAAC
AATCAACTTAATTGGAGAACTATTTGTAGTAATGTCAACCTTTTCATGATCTAACATTAC
AATTATTCTAATAGGAGTAAATATAGTAATCACCGCCC-TATATTCCCTATACATGCTAA
TTATAACTCAACGAGGAAAATATACCTACCACATTAATAATATCTCACCTTCCTTTACAC
GAGAAAATGCACTCATATCACTGCACATCCTACCCCTACTACTTCTATCCTTGAACCCAA
AAATTATTCTAGGACCTCTATACTGTAAATATAGTTTAACAAAAACATTAGATTGTGAAT
CTAATAATAGAAACTCA-TTACCTTCTTATTTACCGAAAAAGCATGCAAGAACTGCTAAT
TCTATGCTCCCATATCTAATAATATGGCTTTTTCGAACTTTTAAAGGATAGTAG-TTATC
CGTTGGTCTTAGGAACCAAAAAATTGGTGCAACTCCAAATAAAAGTAATAAACATATTCG
CCTCATTCTCACTAATTACTTTACTCTTACTAACAATACCCATTATAATAATAAGCTTTA
ACACCTACAAATCTTCCAATTACCCACTCTACGTAAAAACAACTATCTCATATGCCTTCA
TTACCAGTATAATTCCCACAATAATATTCATTTACTCAGGCCAAGAACTAATCATTTCAA
ACTGACATTGACTAACCATCCAAACCCTCAAATTATCCCTCAGCTTTAAAATAGACTACT
TCTCAATAATATTTGTCCCAGTAGCGCTATTCGTTACATGATCTATTATAGAATTCTCAA
TATGATACATACACTCAGACCCCAATATTAACAAATTCTTCAAATACCTACTCCTATTCC
TCATCACCATGCTCATCCTTGTAACCGCAAACAACCTCTTCCAGCTATTCATTGGCTGAG
AAGGTGTTGGAATCATATCATTTCTACTCATCGGATGATGATACGGACGAGCAGACGCAA
ACACAGCAGCCCTACAAGCAGTCCTATATAACCGCATCGGCGACATTGGTTTTATTCTAG
CAATGGCATGATTTCTAACAAGCCTCAATACCTGAGACCTCCAACAGATCTTCATACTAA
ACCCAAAAGACTCAAACATACCCTTGATCGGACTAGTATTAGCTGCAACTGGAAAATCCG
CCCAATTTGGCCTCCACCCATGACTTCCCTCTGCAATAGAAGGCCCAACTCCCGTCTCAG
CACTACTCCATTCAAGCACAATAGTGGTAGCAGGTATTTTCCTACTAATCCGCTTCTACC
CACTCACAGAAAACAATAAATATATTCAATCTATTACATTATGCTTAGGAGCCATCACCA
CATTATTCACAGCAATATGCGCCCTCACCCAAAATGATATTAAGAAAATCATCGCCTTCT
CTACATCCAGCCAACTAGGCCTTATAATAGTAACAATTGGCATTAACCAACCTTACCTAG
CATTTCTCCACATCTGCACCCACGCCTTTTTCAAAGCTATACTATTCATATGTTCCGGTT
CCATTATTCACAGTCTAAACGACGAACAAGACATCCGAAAAATAGGAGGCCTATTTAAAG
CCATACCATTCACTACAACAGCCCTCATTGTTGGCAGTCTCGCACTAACAGGAATGCCCT
TCCTCACAGGATTCTACTCCAAAGACCTAATCATCGAAGCCGCCAACACGTCTTATACCA
ACGCCTGAGCCCTTTTAATAACACTAATCGCCACCTCTTTCACAGCCATCTACAGCACCC
GTATTATTTTCTTCGCACTTCTAGGACAACCCCGATTCCCAACCCTAATTAACATCAACG
AAAACAATCCCCTCCTGATCAACTCTATTAAACGCTTAATAATTGGAAGCCTCTTCGCAG
GCTACATTATCTCCAATAACATTCCCCCAACAACAGTCCCCCAAATAACCATGCCCTACT
ACCTAAAAACAACAGCCCTAACCGTTACAATCCTCGGCTTTATCCTAGCCCTAGAAATCA
GCAATATAACTAAAAACCTAAAATACCACTACCCCTCAAACGCCTTCAAATTCTCGACCT
TACTAGGATATTTTCCCACAATCATACACCGCCTAGCTCCATACATAAATCTATCTATAA
GCCAAAAATCAGCATCCTCCCTTCTAGACCTAATCTGACTAGAAGCCATCCTGCCAAAAA
GCATCTCATTTGCTCAAATAAAAGCATCCACCCTGGTCACAAACCAAAAAGGCCTAATCA
AACTATACTTCCTATCCTTCCTAATCACAATCCTTATTAGCATAATCCTATTTAATTTCC
ACGAGTAATTTCTATAATAACCACAACACCAATAAATAAAGATCACCCAGTTACAATAAC
TAATCAAGTACCATAACTGTATAAAGCCGCAATCCCCATGGCCTCTTCACTAAAAAACCC
AGAATCCCCTGTATCATAAATCACTCAATCTCCCAAACCATTAAACTCAAACACAATCTC
CACTTCTTTATCCTTTAAAACATAATAAACCATAAAAAACTCTATCAACAAGCCAGTAAC
AAATGCCCCTAAAACAGCCTTATTAGAAAGCCAAATCTCAGGATACTGTTCTGTAGCTAT
AGCCGTTGTATAACCAAAAACTACCATTATACCCCCCAAATAAATTAAAAAAACCATCAA
CCCCAGAAAGGACCCACCAAAATTCAACACAATTCCACAACCAACCCCACCACTCACAAT
TAACCCCAACCCCCCATAAATAGGCGAAGGTTTCGAAGAAAACCCTACAAAACCTATCAC
AAAGACAACACTTAAAATAAATACAATGTATAGTATCATTATTCTTACATGGAATCTAAC
CATGACTAATGATATGAAAAACCATCGTTGTCATTCAACTACAAGAACACTAATGACTAA
CATTCGAAAGTCCCACCCACTAATAAAGATTGTAAACAATGCATTCATTGACCTTCCAGC
TCCATCAAACATTTCATCATGATGAAACTTCGGTTCCCTCCTGGGAGTCTGCTTAATCCT
ACAAATCCTCACAGGCCTATTCCTAGCAATGCACTACACATCCGACACAACAACAGCATT
CTCCTCCGTTACCCATATCTGCCGAGACGTAAACTACGGCTGAA-TTATCCGATACATAC
ACGCTAACGGAGCTTCAATATTTTTCATCTGCTTATATATGCACGTAGGACGAGGCTTAT
ATTATGGGTCTTACACTTTTCTAGAAACATGAAACATTGGAGTAATTCTCCTACTTACGG
TAATAGCTACAGCATTCATAGGATACGTGTTACCATGAGGACAAATATCATTTTGAGGAG
CAACAGTCATTACCAACCTCCTATCAGCAATCCCATATATCGGCACAAATCTAGTCGAAT
GAATCTGAGGCGGATTCTCAGTAGACAAAGCAACCCTTACCCGATTTTTCGCCTTCCATT
TTATCCTTCCATTTATTATCACAGCAATTGCCATAGTTCATCTACTATTCCTCCACGAAA
CAGGTTCCAACAACCCAACAGGAATTTCCTCAGACATAGACAAAATTCCATTCCACCCCT
ACTACACCATTAAAGATATCCTAGGAGCCCTATTACTAATTCTAGCCCTAATACTACTAG
TACTATTCGCACCCGACCTCCTCGGAGACCCAGACAACTACACCCCAGCAAATCCACTTA
ACACGCCTCCCCACATCAAACCCGAATGGTACTTCTTATTTGCATACGCAATTTTACGAT
CAATCCCCAACAAACTAGGAGGAGTACTAGCCCTAGCCTTCTCCATCCTAATCCTCATTC
TAATTCCCCTACTACACACCTCCAAACAACGAAGCATAATATTCCGACCACTCAGCCAAT
GCCTATTCTGAGCCTTAGTAGCAGACCTACTAACACTCACATGAATTGGAGGACAACCAG
TCGAACACCCATACATCACCATTGGGCAACTAGCATCTATCATGTACTTTCTTCTCATCC
TAGTACTAATACCAACAGCCGGCACAATTGAAAACAAATTACTAAAATGAAGACAGGTCT
TTGTAGTACATCTAATACACTGGTCTTGTAAACCAGAAAAGGAGAACAACCAACCTCCCT
AAGACTCAAGGAAGAAACTGTAGTCTCACCGTCAACCCCCAAAGCTGAAGTTCTATTTAA
ACTATTCCCTGAA--CTCTTAATATAGTTCCATAAATGTAAAGAGCCTTGTCAGTATTAA
ATTTATTAAAAATTCCAATATC-CAACACAGACTTTGTACCCCAACCAAATATTACAAAC
ACCACTAGCCAACAG--CACACACCCCATACACATATCAC--------AGAATNNNNNNN
NNNNNNNNNNNNNNNNNNNNNNNNNNNNNNNNNNNNNNNNNNNNNNNNNNNNNNNNNNNN
NNNNNNNNNNNNNNNNNNNNNNNNNNNNNNNNNNNNNNNNNNNNNNNNNNNNNNNNNNNN
NNNNNNNNNNNNNNNNNNNNNNNNNNNN-NNNNNNNNNNNNNNNNNNNNNNNNNNNNNNN
NN-------------CTTCCATTAGATCGCGAGCTTGATTACCATGCCGCGTGAAACCAG
CAACCCGCTAGGCAAAGGACCTCTCTTCTCGCTCCGGGCCCATGAATTGTGGGGGTCGCT
ATTTAATGGACTTTATCAGACATCTGGTTCTTTCTTCAGGGCCATCTCACCTAAAACCGT
CCATTCTTTCCTCTTAAATAAGACATCTCGATN-
[22] A4089_BisonX_Caucasus_50000
ATTARTGGCTAATCAGCCCATGCTCACACATAACTGTGCTGTCATACCCTTGGTATTTTT
TTATTTTGGGGGATGCTTGGACTCAGCTATGGCCGTCAGAGGCCCTGACCCGGAGCATAT
ATTGTAGCTGGACTTAACTGCACTTTGAGCACCAGCATAATGGTAAGCGTGGACA-TTAC
AGTCAATGGTTACAGGACATA-ATTATATTATATATCCCCCCCCC--TC-GTAAAAATT-
CCCCCCTTAAATATTTACCACCACTTTTAACAGACTTTTCCCTAGTTGCTTATTTAAATT
TTTCACACTTCCAATACTCAAATTAGCACTCAAAATAAAGTCAATATATAAGCGC--GG-
CCCCCCCCCCCC--------GTTGATGTAGCTTAA-CCCAAAGCAAGGCACTGAAAATGC
CTAGATGAGT-CTCCCAACTCCATAAACACATAGGTTTGGTCCCAGCCTTCCTGTTAACT
CTTAATAAACTTACACATGCAAGCATCCACACCCCAGTGAGAATGCCCTCTAGGTTATTA
GAACTAAGAGGAGCTGGCATCAAGCACACACTCTGTAGCTCACGACGCCTTGCTTAACCA
CACCCCCACGGGAAACAGCAGTGACAAAAATTAAGCCATAAACGAAAGTTTGACTAAGTT
ATATTAATT-AGGGTTGGTAAATCTCGTGCCAGCCACCGCGGTCATACGATTAACCCAAG
CTAACAGGAGTACGGCGTAAAACGTGTTAAAGCACCATACCAAATAGGGTTAAATTCTAA
TTAAGCTGTAAAAAGCCATGATTAAGATAAAAATAAATGACGAAAGTGACCCTACAACAG
CCGATGCACTATAGCTAAGACCCAAACTGGGATTAGATACCCCACTATGCTTAGCCCTAA
ACACAGATAATTATATAAACAAAATTATTCGCCAGAGTACTACCAGCAACAGCTTAAAAC
TCAAAGGACTTGGCGGTGCTTTATATCCTTCTAGAGGAGCCTGTTCTATAATCGATAAAC
CCCGATAAACCTCACCAATTCTTGCTAATACAGTCTATATACCGCCATCTTCAGCAAACC
CTAAAAAGGAAAAAAAGTAAGCGTAACCATGATACATAAAAACGTTAGGTCAAGGTGTAA
CCTATGAAATGGGAAGAAATGGGCTACATTCTCTACACTAAGAGAACCAA-ACACGAAAG
TTATTATGAAA-CCAATAACCAAAGGAGGATTTAGCAGTAAACTAAGAATAGAGTGCTTA
GTTGAATTAGGCCATGAAGCACGCACACACCGCCCGTCACCCTCCTCAAATGGATTTAAT
GTATCTAACCTTATTTAAACACACTAGTTACATGAGAGGAGACAAGTCGTAACAAGGTAA
GCATACTGGAAAGTGTGCTTGGATAAACCAAGATATAGCTTAAACAAAGCATCCAGTTTA
CACCTAGAAGACTTCATTCATTATGAATATCTTGAACTAAACCTAGCCC-AAAAAGATA-
-CT---CCAACTAAATAANNNNNGTAAAATAAAACAAAACATTTATTCCCAATTTAAAGT
ATAGGAGATAGAAATCTTAG-TACGGCGCTATAGAGAAAGTACCGCAAGGGAACGATGAA
AG----AAAAAACTCAAAGTATAAAAAAGCAAAGATTACCCCTTGTACCTCTTGCATAAT
GAATTAACTAGTATAAGACTTAACAAAATGAATTTTAGCTAAGCAGCCCGAAACCAGACG
AGCTACTCACAAACAGTTTACCAAGAACTAACTCATCTATGTGGCAAAATAGTGAGAAGA
TTTGTAAGTAGAGGTGACACGCCTAACGAGCCTGGTGATAGCTGGTTGTCCAGAAAATGA
ATCTAAGTTCAGCTTTAAAGATACCAAAAAATTCAATTAAATCTTACTGTAA-CTTTAAA
AGTTAGTCTAAAAAGGTACAGCCTTTTAGAAACGGATACAACCTTAACTAGAGAGTAAAA
TTTAACACTACCATAGTAGGCCTAAAAGCAGCCACCAATTAAGAAAGCGTTAAAGCTCAA
CAACAAAAATTGAATAGATCCCAATAATAAATAACTAACTCCTAGCCCCAATACTGGACT
AATCTATTATAGAATAGAAGCAATAATGTTAATATGAGTAACAAGAAAAACTTTCTCCTT
GCATAAGTCTAAGTCAGTGCCTGATAATATTCTGACCACTAACAGCTAATAAAAATAACC
CAACAATAAATAATTTATTAGTTATACTGTTAATCCAACACAGGAGTGCATCTAAGGAAA
GATTAAAAGAAGTAAAAGGAACTCGGCAAACACAAACCCCGCCTGTTTACCAAAAACATC
ACCTCC-AGCATCCCCAGTATTGGAGGCACTGCCTGCCCAGTGACAACTGTTTAACGGCC
GCGGTATCCTGACCGTGCAAAGGTAGCATAATCATTTGTTCTCTAAATAAGGACTTGTAT
GAATGGCCACACGAGGGTTTTACTGTCTCTTACTTCCAATCAGTGAAATTGACCTTCCCG
TGAAGAGGCGGGAATACACAAATAAGACGAGAAGACCCTATGGAGCTTTAACTAACCAAC
CCAAAG-AAAATAAATTTAACCATTAAGGAGTAACAATAATCTTCATGAGTTGGTAGTTT
CGGTTGGGGTGACCTCGGAGAATAAAAAAACCTCCGAACGATTTTAAAGACTAGACCCAC
AAGTCAAATCACTCTATCGCTCATTGATCCAAAAA-CTTGATCAACGGAACAAGTTACCC
TAGGGATAACAGCGCAATCCTATTCAAGAGTCCATATCGACAATAGGGTTTACGACCTCG
ATGTTGGATCAGGACATCCTGATGGTGCAACCGCTATCAAAGGTTCGTTTGTTCAACGAT
TAAAGTCCTACGTGATCTGAGTTCAGACCGGAGCAATCCAGGTCGGTTTCTATCTATTAC
GTATTTCTCCCAGTACGAAAGGACAAGAGAAATAAGGCCAACTTTAAATTAAGCGCCTTA
AGACAACCAATGACAGCATCTCAATTAATAACACAA-AACCCTGCCCTAGAACAGGGCCT
AGTTAAGGTGGCAGAGCCCGGTAATTGCGTAAAACTTAAACTTTTACATCCAGAGATTCA
AATCCTCTCCTTAACAAAATGTTCATAATTAACATCTTAATACTAATTATTCCTATCCTA
TTGGCCGTAGCATTCCTTACATTAGTGGAACGAAAAGTTCTAGGCTACATACAACTCCGA
AAAGGCCCAAATGTCGTAGGTCCATACGGCCTACTCCAACCCATCGCCGATGCAATCAAA
CTTTTCACTAAAGAACCACTACGACCCGCCACATCCTCAGCCTCAATATTTATCCTAGCA
CCCATCATAGCTCTAGGCCTAGCCCTAACCATGTGAATCCCTCTACCAATACCCTATCCC
CTTATTAACATAAACCTAGGAATCCTATTTATACTAGCTATATCAAGCCTAGCCGTATAT
TCTATTCTCTGATCAGGCTGAGCCTCCAACTCAAAATATGCACTAATCGGAGCCCTACGA
GCAGTAGCACAAACAATCTCTTATGAAGTAACACTAGCAATCATCCTATTATCAGTACTC
CTAATAAGTGGATCCTTTACCCTCTCCACACTAATTATTACACAAGAACAAATATGACTA
ATCCTCCCAGCATGACCTCTAGCAATAATATGATTTATCTCAACATTAGCAGAAACAAAC
CGAGCTCCATTTGATCTAACCGAAGGGGAATCAGAACTAGTCTCGGGTTTCAACGTAGAA
TATGCAGCAGGACCATTTGCCCTCTTCTTTATAGCAGAATACGCAAACATCATCATGATA
AACATCTTTACAGCAATTTTATTCCTAGGAACATCCCACAACCCACACATACCAGAACTC
TACACAATCAACTTTATCATTAAATCCCTGCTACTCACAATATCATTCCTATGAATCCGA
GCATCCTACCCTCGATTCCGCTATGACCAACTAATACATTTATTATGAAAAAATTTTCTA
CCCCTAACACTAGCCCTATGCATGTGACATGTATCACTACCCATCCTTACATCAGGCATC
CCGCCACTGACATAAGAAATATGTCTGACAAAAGAGTTACTTTGATAGAGTAAATAATAG
AGGTTCAAACCCTCTTATTTCTAGAACTATAGGAATCGAACCTACTCCTAAGAATCCAAA
ACTCTCCGTGCTCCCAATTACACCAAATTCTATTAGTAAGGTCAGCTAATTAAGCTATCG
GGCCCATACCCCGAAAATGTTGGTTTATACCCTTCCCGTACTAATAAACCCAATCATCTT
TATTATTATTCTATCAACCATTATACTAGGAACCATTATTGTCATAATTAGTTCTCACTG
ACTACTTGTCTGAATCGGATTTGAAATAAATATACTCGCCATCATCCCCATCATAATAAA
AAATCATAACCCACGAGCTACAGAAGCATCAACTAAATATTTTCTAACTCAATCAACAGC
CTCAATACTACTAATAATAGCCGTCATCATCAACCTAATATTCTCAGGCCAATGGACCGT
AATAAAACTATTTAACCCAATAGCCTCAATACTTATAACAATAGCCCTAGCTATGAAACT
AGGAATAGCCCCATTTCACTTCTGAGTCCCAGAAGTAACACAAGGTATCCCCCTATCCTC
AGGCCTAATCCTACTGACATGACAAAAACTAGCACCTATATCTGTACTCTACCAAATCTT
CCCATCAATTAACCTAAACCTGATCCTAACCCTGTCAATTCTATCAATCCTAATTGGAGG
CTGAGGAGGACTGAACCAAACACAACTCCGAAAAATCATAGCCTATTCATCAATTGCTCA
CATAGGCTGAATAACAGCAGTACTACCATATAACCCCACCATAACACTACTAAACTTAAC
TATCTATATTATTATAACTTCCACCATATTCACCATATTCATGGCCAATTCCACCACCAC
CACCCTATCACTATCACACACATGAAATAAAACACCCATTATAACCATCCTAATTCTTGC
TACCCTCCTATCCATAGGAGGACTCCCTCCCCTATCTGGGTTCATACCAAAATGAATAAT
TATCCAAGAAATAACAAAAAACAACAGCATCATTCTACCCACTTTCATAGCAATTACAGC
TCTACTAAACCTATATTTTTACATACGACTCACATACTCTACCACACTAACAATATTCCC
CTCTACAAACAACATAAAAATAAAATGACAATTTCCCCTTATGAAAAAAATAACTCTCCT
ACCAACAATAGTCGTATTATCTACCATAACACTACCACTCACACCAATACTATCAGTATT
AGAATAGGAATTTAGGTTAAACAGACCAAGAGCCTTCAAAGCCCTAAGCAAGTATAATTT
ACTTAATTCCTGATAAGGATTGCAAGACTACACCTTACATCAATTGAATGCAAATCAACC
ACTTTAATTAAGCTAAATCCTCACTAGACTGGTGGGCCCTACCCCCACGAAACTTTAGTT
AACAGCTAAACACCCTAATTAA-CTGGCTTCAATCTACTTCTCCCGCCGCAAG-AAAAAA
AAGGCGGGAGAAGCCCCGGCAGAATTGAAGCTGCTTCTCTGAATTTGCAATTCAACGTGT
AAACTCACCACAGGGCTTGGTAAAAAGAGGAGTCAAACCTCTGTCTTTAGATTTACAGTC
TAATGCTTTACTCAGCCATTTTACCCATGTTCATTAACCGCTGACTATTCTCAACCAACC
ATAAAGATATCGGTACCCTTTACCTACTATTTGGTGCCTGGGCCGGTATAGTAGGAACAG
CTCTAAGCCTTCTAATTCGCGCTGAATTAGGCCAACCCGGAACTCTACTCGGAGACGACC
AAATCTACAACGTAGTTGTAACCGCACACGCATTTGTAATAATCTTCTTTATAGTAATGC
CAATCATAATTGGAGGATTCGGTAATTGACTTGTTCCCCTAATAATTGGTGCCCCCGATA
TAGCGTTTCCCCGAATAAATAATATAAGCTTTTGACTCCTTCCTCCCTCATTTCTATTAC
TCCTCGCATCCTCTATAGTTGAAGCTGGGGCAGGAACAGGCTGGACCGTATACCCTCCCT
TAGCAGGCAACCTAGCCCATGCAGGAGCCTCAGTAGACCTAACTATCTTCTCTTTACACT
TAGCAGGGGTTTCCTCAATTTTAGGAGCCATCAACTTCATTACAACAATTATCAACATAA
AGCCCCCCGCAATGTCACAATACCAAACCCCTCTGTTCGTATGATCTGTAATAATTACCG
CCGTACTATTACTCCTCTCACTCCCTGTGCTAGCAGCCGGCATCACGATGTTATTAACGG
ACCGGAACCTAAACACAACTTTCTTCGACCCGGCAGGAGGAGGAGACCCCATTCTATACC
AACACCTATTCTGATTCTTTGGACACCCCGAAGTCTATATTTTAATTTTACCTGGATTTG
GAATAATCTCCCATATTGTAACCTACTACTCAGGAAAAAAGGAACCATTCGGATATATAG
GAATAGTTTGGGCTATAATGTCAATCGGATTTTTAGGTTTTATCGTATGAGCTCACCATA
TATTCACAGTCGGAATAGATGTCGACACACGAGCCTACTTCACATCGGCCACTATAATTA
TTGCTATCCCAACCGGTGTAAAAGTCTTCAGCTGATTGGCAACACTTCATGGAGGTAATA
TTAAGTGATCTCCTGCTATAATGTGAGCCCTAGGCTTTATTTTCTTATTTACAGTAGGAG
GTTTAACTGGAATTGTCTTAGCCAACTCTTCTCTCGATATTGTTCTTCACGACACATACT
ACGTTGTCGCACATTTCCACTATGTTTTATCAATAGGAGCTGTATTTGCTATTATAGGAG
GATTTGTCCATTGATTCCCGCTATTCTCAGGCTATACTCTCAACGATACATGAGCCAAAA
TCCACTTCGCAATCATATTTGTAGGCGTCAATATAACCTTCTTCCCACAACACTTTCTAG
GACTATCCGGCATGCCTCGACGATACTCCGACTACCCAGATGCATATACAATATGAAATA
CTATCTCATCAATAGGCTCATTTATTTCTTTAACAGCAGTTATACTAATAGTTTTCATCA
TCTGAGAAGCATTTGCATCTAAACGAGAAGTTTTAACTGTAGACTTAACCACGACAAATC
TAGAATGGTTAAACGGATGTCCTCCACCATACCACACATTTGAAGAACCCACCTACGTCA
ATCTAAAATAAGAAAGGAAGGAATCGAACCCCCTATTATTGGTTTCAAGCCAACATCATA
ACCTCTATG--TCTCTCTCAATAAGCGAGGTGTTAGT-AAAACGTTATATAACTTTGTCA
AAGTTAAGTTACAAGTGAAAGCCCTGTACACCTCATATGGCATATCCCATACAACTAGGC
TTCCAAGATGCAACATCACCAATCATAGAGGAACTACTTCACTTTCATGATCACACACTA
ATAATTGTCTTCTTAATTAGCTCATTAGTACTTTACATTATTTCACTAATACTAACAACA
AAGCTGACTCATACAAGCACAATAGATGCACAAGAAGTAGAGACAATCTGAACTATTTTG
CCCGCTATTATCTTAATTCTAATTGCTCTTCCTTCTTTACGGATTTTATATATAATGGAT
GAAATCAATAACCCATCCCTTACAGTAAAAACCATAGGACATCAATGATACTGAAGCTAT
GAATACACAGATTATGAGGACTTAAGCTTCGACTCCTACATAATTCCAACATCAGAATTA
AAGCCAGGGGAGCTACGACTATTAGAAGTCGATAATCGAGTTGTACTACCAATAGAAATA
ACAATCCGAATGCTAGTCTCCTCTGAAGACGTACTACACTCATGAGCCGTACCTTCTCTA
GGACTAAAAACAGACGCAATCCCAGGCCGTCTAAACCAAACAACCCTTATATCGACCCGT
CCAGGCCTATATTACGGCCAATGCTCAGAAATTTGCGGATCAAACCACAGTTTCATACCC
ATTGTCCTCGAGTTAGTTCCACTAAAATATTTTGAAAAATGATCTGCATCAATACTATAA
AATCACTAAGAAGCTATA-TAGC----ACTAACCTTTTAAGTTAGAGATTGAGAGCAATA
CACTCTCCTTAGTGACATGCCGCAACTAGATACGTCAACATGACTGACAATAATCTTATC
AATATTCTTGACCCTCTTTATCATCTTTCAATTAAAAATTTCAAAACACAACTTTTACTA
CAATCCAGAACTGACACCAACAAAAATATTAAAACAAAACACCCCTTGAGAAACAAAATG
AACGAAAATTTATTTGCCTCTTTTATTACCCCTATAATTTTAGGTCTACCCCTCGTAACC
CTTATTGTGCTATTTCCCAGCCTACTATTCCCAACATCAAATCGACTAGTAAGCAATCGC
TTTGTAACTCTCCAACAATGAATTCTCCAACTTGTATCAAAACAAATAATGAGCATTCAC
AATTCCAAAGGACAAACATGAACATTAATACTAATATCTCTAATCCTATTTATCGGATCA
ACAAACCTACTAGGCCTATTGCCTCATTCATTCACACCAACAACACAACTATCAATAAAC
CTAGGCATAGCCATTCCCCTGTGAGCAGGAGCCGTAATTACAGGGTTCCGCAATAAAACT
AAAGCATCACTTGCCCATTTCTTACCCCAAGGAACACCCACTCCTCTAATCCCAATACTA
GTAATTATTGAAACTATCAGCCTTTTTATCCAACCTATAGCCCTCGCCGTGCGATTGACA
GCTAACATCACTGCAGGACACCTATTAATTCACTTAATTGGGGGAGCTACACTTGCACTA
ATAAGCATTAGCGCTACAACAGCTCTAATTACATTCATCATTCTAATCCTACTAACAATT
CTAGAGTTTGCAGTAGCTATAATCCAAGCCTATGTATTCACTCTCCTAGTCAGTCTATAT
CTGCATGACAACACATAATGACACACCAAACTCATGCTTATCACATAGTAAACCCAAGCC
CTTGACCTCTTACAGGAGCTTTGTCCGCCCTCTTAATAACATCCGGCTTAACCATGTGAT
TTCACTTTAATTCAACGACTCTATTAATAATTGGCCTAACAACAAATATACTAACAATAT
ATCAATGATGACGGGATGTTATCCGAGAAAGCACCTTCCAAGGGCATCATACCCCAGCTG
TCCAAAAAGGCCTCCGTTACGGAATAATCCTTTTTATTATCTCCGAAGTCTTATTCTTTA
CCGGATTTTTCTGAGCATTCTACCATTCAAGCCTCGCCCCCACCCCTGAACTAGGCGGCT
GCTGACCCCCAACAGGCATTCATCCACTAAACCCCTTAGAAGTTCCACTGCTTAACACCT
CTGTCCTACTGGCCTCCGGAGTTTCTATTACCTGAGCCCATCATAGTCTAATAGAAGGAG
ACCGAAAGCACATGTTACAAGCCCTGTTTATCACCATCACATTAGGGGTCTATTTTACAC
TACTACAAGCCTCAGAGTACTATGAAGCACCTTTTACTATCTCCGACGGAGTCTACGGCT
CAACTTTTTTCGTAGCCACAGGCTTCCACGGCCTCCACGTCATCATTGGATCCACCTTCT
TAATTGTCTGCTTCTTCCGCCAACTAAAATTTCATTTTACTTCTAGCCACCACTTCGGCT
TTGAAGCCGCTGCCTGATACTGACATTTCGTAGATGTAGTCTGACTTTTCCTCTATGTTT
CTATCTATTGATGAGGCTCCTGTTCTTTTAGTATTAATTAGTACAGCTGACTTCCAATCA
GCTAGTTTCGGTCTAGCCCGAAAAAGAATAATAAATTTAATACTAGCCCTCCTGACCAAT
TTTACGCTGGCTACTCTACTTGTCATCATCGCATTCTGACTTCCCCAACTAAATGCATAC
TCTGAAAAAACAAGTCCATACGAATGTGGATTTGACCCCATAGGATCAGCCCGCCTTCCC
TTCTCCATAAAATTCTTTCTAGTAGCCATCACATTCCTCTTATTTGACCTAGAAATCGCA
CTCCTCTTACCACTACCATGAGCCTCACAAACAACAAACCTAAACATAATACTTACCATA
GCCCTATTCCTAATTATTCTGCTAGCTGTAAGCCTAGCCTACGAGTGAACTCAAAAAGGA
CTAGAATGAACCGAATATGGTACTTAGTTTAAAATAAAATAAATGATTTCGACTCATTAG
ATTGTGATTCAATTTACAATTACCAAATGTCTATAGTATATATAAACATTATAATAGCAT
TCACAGTATCTCTTGCAGGACTACTAATATATCGATCCCACCTAATATCTTCCCTTCTGT
GCTTAGAAGGAATAATATTATCTCTATTCGTTATAGCAGCCCTAACAATCCTCAATTCAC
ATTTTACACTAGCTAGCATAATACCCATCATCCTACTAGTCTTCGCAGCCTGCGAAGCAG
CCCTAGGTTTATCTCTGCTAGTAATAGTATCAAATACATATGGTACTGATTATGTACAAA
ACCTCAACCTACTCCAATGCTAAAATACATTATTCCAACAATCATACTCATACCCCTAAC
CTGACTATCAAAAAATAGTATAATTTGGGTTAACTCCACAGCACACAGCCTTTTAATCAG
CTTTACAAGCCTTCTCCTTATAAACCAGTTTGGCGACAACAGCCTTAATTTTTCACTAAT
ATTTTTCTCCGACTCCCTATCCACTCCACTACTAATTTTAACCATATGACTCCTCCCCCT
AATACTAATAGCTAGCCAACATCACCTATCAAAAGAAAACCTAACCCGAAAAAAACTATT
TATCACCATGCTAATTTTACTACAACTATTCCTAATTATAACCTTTACCGCCATAGAACT
AATTTTCTTTTATATTCTATTTGAAG-CAACACT--AGT-CCCAACAC-TTATTATTAT-
--CACCCGATGGGGGAACCAAACA-GAACGCTTAAATGCCGGACTCTATTTCCTATTCTA
TACATTAGCTGGCTCCTTGCCCCTATTAGTCGCACTAATCTATATCCAAAATACAGTAGG
ATCCCTAAACTTCCTAATACTCCAATACTGAGTACAACCCATGCATAACTCTTGATCTAA
TGTCTTCATATGACTAGCATGTATAATAGCTTTCATAGTAAAAATACCACTATACGGCCT
TCACCTTTGACTGCCTAAAGCCCACGTAGAAGCCCCCATCGCAGGCTCCATGGTCCTTGC
AGCAATCCTACTGAAACTAGGGGGATACGGTATGCTACGAATTACACTAATCCTAAACCC
TATAACCGACTTTATAGCATATCCATTCATTATACTCTCTCTATGAGGCATAATTATAAC
TAGCTCAATCTGCCTTCGTCAAACGGACCTGAAATCACTCATTGCATACTCCTCTGTAAG
CCACATAGCACTAGTTATCGTAGCCATCCTCATCCAGACACCTTGAAGCTACATAGGAGC
AACCGCCCTTATAATTGCCCACGGCCTCACATCATCCATACTTTTCTGCCTAGCAAACTC
AAACTACGAACGAATTCACAGCCGAACTATAATTCTAGCTCGAGGCCTACAAACGCTCCT
TCCACTAATAGCCACCTGATGACTACTAGCAAGCTTAACCAACTTAGCTTTGCCCCCAAC
AATCAACTTAATTGGAGAACTATTTGTAGTAATGTCAACCTTTTCATGATCTAACATTAC
AATTATTCTAATAGGAGTAAACATAGTAATCACCGCCC-TATATTCCCTATACATGCTAA
TTATAACTCAACGAGGAAAATATACCTACCACATTAATAATATCTCACCTTCCTTTACAC
GAGAAAATGCACTCATATCACTGCACATCCTACCCCTACTACTTCTATCCTTGAACCCAA
AAATTATTCTAGGACCTCTATACTGTAAATATAGTTTAACAAAAACATTAGATTGTGAAT
CTAATAATAGAAACTCA-TTACCTTCTTATTTACCGAAAAAGCATGCAAGAACTGCTAAT
TCTATGCTCCCATATCTAATAGTATGGCTTTTTCGAACTTTTAAAGGATAGTAG-TTATC
CGTTGGTCTTAGGAACCAAAAAATTGGTGCAACTCCAAATAAAAGTAATAAACATATTCG
CCTCATTCTCACTAATTACTTTACTCTTACTAACAATACCCATTATAATAATAAGCTTTA
ACACCTACAAATCTTCCAATTACCCACTCTACGTAAAAACAACTATCTCATATGCCTTCA
TTACCAGTATAATTCCCACAATAATATTCATTTACTCAGGCCAAGAACTAATCATTTCAA
ACTGACATTGACTAACCATCCAAACCCTCAAATTATCCCTCAGCTTTAAAATAGACTACT
TCTCAATAATATTTGTCCCAGTAGCGCTATTCGTTACATGATCTATTATAGAATTCTCAA
TATGATACATACACTCAGACCCCAATATTAACAAATTCTTCAAATACCTACTCCTATTCC
TCATCACCATGCTCATCCTTGTAACCGCAAACAACCTCTTCCAGCTATTCATTGGCTGAG
AAGGTGTTGGAATCATATCATTTTTACTCATCGGATGATGGTACGGACGAGCAGACGCAA
ACACAGCAGCCCTACAAGCAGTCCTATATAACCGCATCGGCGACATTGGTTTTATTCTAG
CAATGGCATGATTTCTAACAAGCCTCAATACCTGAGACCTCCAACAGATCTTCATACTAA
ACCCAAAAGACTCAAACATACCCTTGATCGGACTAGTATTAGCTGCAACTGGAAAATCCG
CCCAATTTGGCCTCCACCCATGACTTCCCTCTGCAATAGAAGGCCCAACCCCCGTCTCAG
CACTACTCCATTCAAGCACAATAGTGGTAGCAGGTATTTTCCTACTAATCCGCTTCTACC
CACTCACAGAAAACAATAAATATATTCAATCTATTACATTATGCTTAGGAGCCATCACCA
CATTATTCACAGCAATATGCGCCCTCACCCAAAATGATATTAAAAAAATCATCGCCTTCT
CTACATCCAGCCAACTAGGCCTTATAATAGTAACAATTGGCATTAACCAACCTTACCTAG
CATTTCTCCACATCTGCACCCACGCCTTTTTCAAAGCTATACTATTCATATGTTCCGGTT
CCATTATTCACAGCCTAAACGACGAACAAGACATCCGAAAAATAGGAGGCCTATTTAAAG
CCATACCATTCACTACAACAGCCCTCATTGTTGGCAGTCTCGCACTAACAGGAATGCCCT
TCCTCACAGGATTCTACTCCAAAGACCTAATCATCGAAGCCGCCAACACGTCTTATACCA
ACGCCTGAGCCCTTTTAATAACACTAATCGCCACCTCTTTCACAGCCATCTACAGCACCC
GTATTATTTTCTTCGCACTTCTAGGACAACCCCGATTCCCAACCCTAATTAACATCAACG
AAAACAATCCCCTCCTGATCAACTCTATTAAACGCTTAATAATTGGAAGCCTCTTCGCAG
GCTACATTATCTCCAATAACATTCCCCCAACAACAGTCCCCCAAATAACCATGCCCTACT
ACCTAAAAACAACAGCCCTAACCGTTACAATCCTCGGCTTTATCCTAGCCCTAGAAATCA
GCAATATAACTAAAAACCTAAAATATCACTACCCCTCAAACGCCTTCAAATTCTCGACCT
TACTAGGATATTTTCCCACAATCATACACCGCCTAGCTCCATACATAAATCTATCTATAA
GCCAAAAATCAGCATCCTCCCTTCTAGACCTAATCTGACTAGAAGCCATCTTGCCAAAAA
GCATCTCATTTGCTCAAATAAAAGCATCCACCCTGGTCACAAACCAAAAAGGCCTAATCA
AACTATACTTCCTATCCTTCCTAATCACAATCCTTATTAGCATAATCCTATTTAATTTCC
ACGAGTAATTTCTATAATAACCACAACACCAATAAATAAAGATCACCCAGTTACAATAAC
TAATCAAGTACCATAACTGTATAAAGCCGCAATCCCCATGGCCTCTTCACTAAAAAACCC
AGAATCCCCTGTATCATAAATCACCCAATCTCCCAAACCATTAAACTCAAACACAATCTC
CACTTCTTTATCCTTTAAAACATAATAAACCATAAAAAACTCTATCAACAAGCCAGTAAC
AAATGCCCCTAAAACAGCCTTATTAGAAAGCCAAATCTCAGGATACTGTTCTGTAGCTAT
AGCCGTTGTATAACCAAAAACTACCATTATACCCCCCAAATAAATTAAAAAAACCATTAA
CCCCAGAAAGGACCCACCAAAATTCAACACAATTCCACAACCAACCCCACCACTCACAAT
TAACCCCAACCCCCCATAAATAGGCGAAGGTTTCGAAGAAAACCCTACAAAACCTATCAC
AAAGACAACACTTAAAATAAATACAATGTATAGTATCATTATTCTTGCATGGAATCTAAC
CATGACTAATGATATGAAAAACCATCGTTGTCATTCAACTACAAGAACACTAATGACTAA
CATTCGAAAGTCCCACCCACTAATAAAGATTGTAAACAATGCATTCATTGACCTTCCAGC
TCCATCAAACATTTCATCATGATGAAACTTCGGTTCCCTCCTGGGAGTCTGCTTAATCCT
ACAAATCCTCACAGGCCTATTCCTAGCAATGCACTACACATCCGACACAACAACAGCATT
CTCCTCCGTTACCCATATCTGCCGAGACGTAAACTACGGCTGAA-TTATCCGATACATAC
ACGCTAACGGAGCTTCAATATTTTTCATCTGCCTATATATGCACGTAGGACGAGGCTTAT
ATTATGGGTCTTACACTTTTCTAGAAACATGAAACATTGGAGTAATTCTCCTACTTACGG
TAATAGCTACAGCATTCATAGGATACGTGTTACCATGAGGACAAATATCATTTTGAGGAG
CAACAGTCATTACCAACCTCCTATCAGCAATCCCATATATCGGCACAAATCTAGTCGAAT
GAATCTGAGGCGGATTCTCAGTAGACAAAGCAACCCTTACCCGATTTTTCGCTTTCCATT
TTATCCTTCCATTTATTATCACAGCAATTGCCATAGTTCACCTACTATTCCTCCACGAAA
CAGGTTCCAACAACCCAACAGGAATTTCCTCAGACATAGACAAAATTCCATTCCACCCTT
ACTACACCATTAAAGATATCCTAGGAGCCCTATTACTAATTCTAGCCCTAATACTACTAG
TACTATTCGCACCCGACCTCCTCGGAGACCCAGACAACTACACCCCAGCAAATCCACTTA
ACACGCCTCCCCACATCAAACCCGAATGATACTTCTTATTTGCATACGCAATCTTACGAT
CAATCCCCAACAAACTAGGAGGAGTACTAGCCCTAGCCTTCTCCATCCTAATCCTCATTC
TAATTCCCCTACTACACACCTCCAAACAACGAAGCATAATATTCCGACCACTCAGCCAAT
GCCTATTCTGAGCCTTAGTAGCAGACCTACTAACACTCACATGAATTGGAGGACAACCAG
TCGAACACCCATACATCACCATTGGGCAACTAGCATCTATCACGTACTTTCTTCTCATCC
TAGTACTAATACCAACAGCCGGCACAATTGAAAACAAATTACTAAAATGAAGACAGGTCT
TTGTAGTACATCTAATACACTGGTCTTGTAAACCAGAAAAGGAGAACAACCAACCTCCCT
AAGACTCAAGGAAGAAACTGTAGTCTCACCGTCAACCCCCAAAGCTGAAGTTCTATTTAA
ACTATTCCCTGAA--CTCTTAATATAGTTCCATAAATGTAAAGAGCCTTGTCAGTATTAA
ATTTATTAAAAATTCCAATATC-CAACACAGACTTTGTACCCCAACCAAATATTACAAAC
ACCACTAGCCAACAG--CACACACCCCATACACATATCAC--------AGAACGNNNNNN
NNNNNNNNNNNNNNNNNNNNNNNNNNNNNNNNNNNNNNNNNNNNNNNNNNNNNNNNNNNN
NNNNNNNNNNNNNNNNNNNNNNNNNNNNNNNNNNNNNNNNNNNNNNNNNNNNNNNNNNNN
NNNNNNNNNNNNNNNNNNNNN-NNNNNNNNNNNNNNNNNNNNNNNNNNNNNNNTACGTA-
------------CCCCCTCCATTAGATCACGAGCTTGATTACCATGCCGCGTGAAACCAG
CAACCCGCTAGGCAAAGGACCTCTCTTCTCGCTCCGGGCCCATGAATCGTGGGGGTCGCT
ATTTAATGAACTTTATCAGACATCTGGTTCTTTCTTCAGGGCCATCTCACCTAAAACTGT
CCATTCTTTCCTCTTAAATAAGACATCTCGATG-
[23] A4093_Bison_bonasus_Caucasus_50000
ACTAATGGCTAATCAGCCCATGCTCACACATAACTGTGCTGTCATACATTTGGTATTTTT
TTATTTTGGGGGATGCTTGGACTCAGCTATGGCCGTCAAAGGCCCCGACCCGGAGCATAT
ATTGTAGCTGGACTTAACTGCATCTTGAGCACCAGCATAATGATAAGCGTGGGCA-TTAC
AGTCAATGGTTACAGGACATA-ATTATATTATATATCCCCCC-----TC-GTAAAAAT-C
CCCCCCTTAAATATCTACCACCACTTTTAACAGACTTTCCCCTAGTTGCTTATTTAAATT
TTTCACACTTCCAATACTCAAATTAACACTCAAAATAAAGTCAATATATAAGCGC--GG-
--CCCCCCCCCC--------GTTGATGTAGCTTAA-CCCAAAGCAAGGCACTGAAAATGC
CTAGATGAGT-CTCCCAACTCCATAAACACATAGGTTTGGTCCCAGCCTTCCTGTTAACT
CTTAATAAACTTACACATGCAAGCATCCACACCCCAGTGAGAATGCCCTCTAGGTTATTA
AAACTAAGAGGAGCTGGCATCAAGCACACACCCTGTAGCTCACGACGCCTTGCTTAACCA
CACCCCCACGGGAAACAGCAGTGACAAAAATTAAGCCATAAACGAAAGTTTGACTAAGTT
ATATTAATT-AGGGTTGGTAAATCTCGTGCCAGCCACCGCGGTCATACGATTAACCCAAG
CTAACAGGAGTACGGCGTAAAACGTGTTAAAGCACCATACCAAATAGGGTTAAATTCTAA
TTAAGCTGTAAAAAGCCATGATTAAGATAAAAATAAATGACGAAAGTGACCCTACAATAG
CCGATGCACTATAGCTAAGACCCAAACTGGGATTAGATACCCCACTATGCTTAGCCCTAA
ACACAGATAATTATATAAACAAAATTATTCGCCAGAGTACTACCAGCAACAGCTTAAAAC
TCAAAGGACTTGGCGGTGCTTTATATCCTTCTAGAGGAGCCTGTTCTATAATCGATAAAC
CCCGATAAACCTCACCAGTTCTTGCTAATACAGTCTATATACCGCCATCTTCAGCAAACC
CTAAAAAGGAAAAAAAGTAAGCGCAACCATGATACATAAAAACGTTAGGTCAAGGTGTAA
CCTATGAAATGGGAAGAAATGGGCTACATTCTCTACACTAAGAGAACCAA-ACACGAAAG
TTATTATGAAA-CCAATAACCAAAGGAGGATTTAGCAGTAAACTAAGAATAGAGTGCTTA
GTTGAATTAGGCCATGAAGCACGCACACACCGCCCGTCACCCTCCTCAAATGGATTTAAT
GTACCTAACCTTATTTAAACACACTAGTTACATGAGAGGAGACAAGTCGTAACAAGGTAA
GCATACTGGAAAGTGTGCTTGGATTAACCAAGATATAGCTTAAACAAAGCATCCAGTTTA
CACCTAGAAGACTTCATTCATTATGAATATCTTGAACTAAACCTAGCCC-AAA--GATAC
CCTACTNNAACTAAANNNNNNNNNNNNNATAAAACAAAACATTTATTCCCAATTTAAAGT
ATAGGAGATAGAAATCTTAG-TATGGCGCTATAGAGAAAGTACCGCAAGGGAACGATGAA
AG----AAAAAACTCAAAGTATAAAAAAGCAAAGATTACCCCTTGTACCTCTTGCATAAT
GAATTAACTAGTATAAGACTTAACAAAATGAATTTTAGCTAAGCAGCCCGAAACCAGACG
AGCTACTCACAAACAGTTTACCAAGAACTAACTCATCTATGTGGCAAAATAGTGAGAAGA
TTTGTAAGTAGAGGTGACACGCCTAACGAGCCTGGTGATAGCTGGTTGTCCAGAAAATGA
ATCTAAGTTCAGCTTTAAAGATACCAAAAAATTTAATTAAATCTTACTGTAA-CTTTAAA
AGTTAGTCTAAAAAGGTACAGCCTTTTAGAAACGGATACAACCTTAACTAGAGAGTAAAA
TTTAACACCACCATAGTAGGCCTAAAAGCAGCCACCAATTAAGAAAGCGTTAAAGCTCAA
CAACAAAAATTAAATAGATCCCAATAATAAATAATTAACTCCTAGCCCCAATACTGGACT
AATCTATTATAAAATAGAAGCAATAATGTTAGTATGAGTAACAAGAAAAACTTTCTCCTC
GCATAAGTCTAAGTCAGTGCCTGATAATATTCTGACCACTAACAGCTAATAAAAATAACC
CAACAATAAATAATTTATTAGTTATACTGTTAATCCAACACAGGAGTGCATCTAAGGAAA
GATTAAAAGAAGTAAAAGGAACTCGGCAAACACAAACCCCGCCTGTTTACCAAAAACATC
ACCTCC-AGCATCCCCAGTATTGGAGGCATTGCCTGCCCAGTGACAACTGTTTAACGGCC
GCGGTATCCTGACCGTGCAAAGGTAGCATAATCATTTGTTCTCTAAATAAGGACTTGTAT
GAATGGCCACACGAGGGTTTTACTGTCTCTTACTTCCAATCAGTGAAATTGACCTTCCCG
TGAAGAGGCGGGAATACACAAATAAGACGAGAAGACCCTATGGAGCTTTAACTAACCAAC
CCAAAG-AAAATAAATTTAACCATTAAGGAATAACAACAATCTTCATGAGTTGGTAGTTT
CGGTTGGGGTGACCTCGGAGAATAAAAAAACCTCCGAACGATTTTAAAAACTAGACCCAC
AAGTCAAATCACTCTATCGCTCATTGATCCAAAAA-CTTGATCAACGGAACAAGTTACCC
TAGGGATAACAGCGCAATCCTATTCAAGAGTCCATATCGACAATAGGGTTTACGACCTCG
ATGTTGGATCAGGACATCCTGATGGTGCAACCGCTATCAAAGGTTCGTTTGTTCAACGAT
TAAAGTCCTACGTGATCTGAGTTCAGACCGGAGCAATCCAGGTCGGTTTCTATCTATTAC
GTATTTCTCCCAGTACGAAAGGACAAGAGAAATAAGGCCAACTTTAAACTAAGCGCCTTA
AGACAACCAATGACAGCATCTCAATTAATGACACAA-AACCCTGCCCTAGAACAGGGCCT
AGTTAAGGTGGCAGAGCCCGGTAATTGCGTAAAACTTAAACTTTTACATCCAGAGATTCA
AATCCTCTCCTTAACAAAATGTTCATAATTAACATCTTGATACTAATTATTCCTATCCTA
TTGGCCGTAGCATTCCTTACATTAGTGGAACGAAAAGTTCTAGGCTACATACAACTCCGA
AAAGGCCCAAATGTCGTAGGTCCATACGGCCTACTTCAACCCATCGCCGATGCAATCAAA
CTTTTCACTAAAGAACCACTACGACCCGCCACATCCTCAGCCTCAATATTTATCCTAGCA
CCCATCATAGCTCTAGGCCTAGCCCTAACCATGTGAATTCCTCTACCAATACCCTATCCC
CTTATTAACATAAACCTAGGAATCCTATTTATACTAGCTATATCAAGCCTAGCCGTATAC
TCTATTCTCTGATCAGGCTGAGCCTCCAACTCAAAATATGCACTAATCGGAGCCCTACGA
GCAGTAGCACAAACAATCTCCTATGAAGTAACACTAGCAATCATCCTATTATCAGTACTC
CTAATAAGTGGATCCTTTACCCTCTCCACATTAATTATTACACAAGAACAAATATGACTA
ATTCTCCCAGCATGACCTCTGGCAATAATATGATTTATCTCAACATTAGCAGAAACAAAC
CGAGCTCCATTTGATCTAACTGAAGGAGAATCAGAGCTAGTCTCGGGTTTCAACGTAGAA
TATGCAGCAGGACCATTTGCCCTCTTCTTTATAGCAGAATACGCAAATATCATCATGATA
AACATCTTTACAGCAATTTTATTCCTAGGAACATCTTACAACCCACACATACCAGAACTC
TACACAATCAACTTTATCATCAAATCCCTGCTACTCACAATATCATTTCTATGAATCCGA
GCATCCTACCCTCGATTCCGCTATGACCAACTAATACACCTATTATGAAAAAATTTTCTA
CCCCTAACACTAGCCCTATGCATGTGACACGTATCACTACCCATCCTTACATCAGGCATC
CCGCCACTGACATAAGAAATATGTCTGACAAAAGAGTTACTTTGATAGAGTAAATAATAG
AGGTTCAAACCCTCTTATTTCTAGAACTATAGGAATTGAACCTACTCCTAAGAATCCAAA
ACTCTCCGTGCTCCCAATTACACCAAATTCTATAAGTAAGGTCAGCTAATTAAGCTATCG
GGCCCATACCCCGAAAATGTTGGTTTATACCCTTCCCGTACTAATAAACCCAATCATCTC
TATTATTATTCTATCAACCATTATACTAGGAACCATTATTGTCATAATTAGTTCTCACTG
ACTACTTGTCTGAATCGGATTTGAAATAAATATACTCGCCATCATCCCCATCATAATAAA
AAATCATAACCCACGAGCTACAGAAGCATCAACTAAATATTTTCTAACTCAATCAACAGC
CTCAATACTACTAATAATAGCCGTCATCATCAATCTAATATTCTCAGGCCAATGAACCGT
AATAAAACTATTTAACCCAATAGCCTCAATACTTATAACAATAGCCCTAGCTATGAAACT
AGGAATAGCCCCATTTCACTTCTGAGTCCCAGAAGTAACACAAGGTATCCCCCTATTCTC
AGGCCTAATCCTACTGACATGACAGAAACTAGCACCTATATCTGTACTTTACCAAATCTT
CCCATCAATTAACCTAAACCTGATTCTAACCCTATCAATTTTATCAATCCTAATTGGAGG
CTGAGGAGGACTGAACCAAACACAACTCCGAAAAATCATAGCCTATTCATCAATTGCTCA
CATAGGCTGAATAACAGCAGTACTACCATACAACCCCACTATAACACTACTAAACTTAAC
TATCTATATTATTATAACTTCCACCATATTCACCATATTCATGGCCAACTCCACCACCAC
CACCCTGTCACTATCACACACATGAAATAAAATACCCATTATAACTATCCTAATTCTTGC
TACCCTCCTATCCATAGGAGGACTCCCTCCCCTATCTGGGTTCATACCAAAATGAATAAT
CATCCAAGAAATAACAAAAAACAACAGCATTATTCTACCTACTTTCATAGCAATCACAGC
TCTACTAAACTTATATTTTTACATACGACTCACATACTCTACCACACTAACAATGTTCCC
CTCTACAAACAACATAAAAATAAAATGACAATTCCCCCTTATGAAAAAAATAACTCTCCT
ACCAACAATAGTCGTATTATCTACCATAACACTACCACTCACACCAATACTATCAGTATT
AGAATAGGAATTTAGGTTAAACAGACCAAGAGCCTTCAAAGCCCTAAGCAAGTATAATTT
ACTTAATTCCTGATAAGGATTGCAAGACTACACCTTACATCAATTGAATGCAAATCAACC
ACTTTAATTAAGCTAAATCCTCACTAGACTGGTGGGCCCTACCCCCACGAAACTTTAGTT
AACAGCTAAACACCCTAATTAA-CTGGCTTCAATCTACTTCTCCCGCCGCAAG-AAAAAA
AAGGCGGGAGAAGCCCCGGCAGAATTGAAGCTGCTTCTCTGAATTTGCAATTCAACGTGT
AAACTCACCACAGGGCTTGGTAAAAAGAGGAGTCAAACCTCTGTCTTTAGATTTACAGTC
TAATGCTTTACTCAGCCATTTTACCCATGTTCATTAACCGCTGACTATTCTCAACCAACC
ATAAAGATATCGGTACCCTTTACCTACTATTTGGTGCCTGGGCCGGTATAGTAGGAACAG
CCCTAAGCCTTCTAATTCGCGCTGAATTAGGTCAACCCGGAACTCTACTCGGAGACGACC
AAATCTACAACGTAGTTGTAACCGCACACGCATTTGTAATAATCTTCTTTATAGTAATGC
CAATCATAATTGGAGGGTTCGGTAATTGACTTGTCCCCCTAATAATTGGTGCCCCCGATA
TGGCGTTTCCCCGAATAAATAATATAAGCTTTTGACTCCTTCCTCCCTCATTTCTATTAC
TCCTCGCATCCTCTATAGTTGAAGCTGGAGCAGGAACAGGCTGAACCGTATACCCTCCCT
TAGCAGGCAACCTAGCCCATGCAGGAGCCTCAGTAGATCTAACTATCTTCTCTTTACACT
TAGCAGGGGTTTCCTCAATTTTAGGAGCCATCAACTTCATTACAACAATTATCAACATAA
AGCCCCCCGCAATGTCACAATACCAAACCCCTCTATTCGTATGATCTGTAATAATTACCG
CTGTACTATTACTCCTCTCACTCCCTGTGCTAGCAGCCGGCATCACGATGTTGCTAACGG
ACCGGAACCTAAACACAACTTTCTTCGACCCGGCAGGAGGAGGAGACCCCATTCTATACC
AACACCTATTCTGATTCTTTGGGCACCCCGAAGTCTATATTTTAATTTTACCTGGATTTG
GAATAATCTCCCATATTGTAACCTACTACTCAGGAAAAAAGGAACCATTCGGATATATAG
GAATAGTTTGGGCTATAATGTCAATCGGATTTTTAGGCTTCATCGTATGAGCTCACCATA
TATTCACAGTCGGAATAGATGTCGACACACGAGCCTACTTCACATCAGCCACTATAATTA
TTGCTATCCCAACCGGTGTAAAGGTCTTCAGCTGACTAGCAACACTTCATGGAGGTAATA
TTAAGTGATCTCCTGCTATAATGTGAGCCCTAGGCTTTATTTTCTTATTTACAGTAGGAG
GTTTAACTGGAATTGTCTTAGCCAACTCTTCTCTCGATATTGTTCTTCACGACACATACT
ACGTTGTCGCACATTTCCACTATGTTTTATCAATAGGAGCTGTATTTGCTATTATAGGGG
GATTTGTCCATTGATTCCCACTATTCTCAGGCTATACTCTCAACGATACATGAGCCAAAA
TCCACTTCGCAATCATATTTGTAGGCGTCAATATAACCTTCTTCCCACAACACTTTCTAG
GACTATCCGGCATGCCTCGACGATACTCCGACTACCCAGATGCATATACAATATGAAATA
CTATCTCATCAATAGGCTCATTTATTTCTTTAACAGCAGTTATACTAATAGTTTTCATCA
TCTGAGAAGCATTTGCATCTAAACGAGAAGTCTTAACTGTAGACTTAACCACGACAAATC
TAGAATGATTAAATGGATGTCCTCCACCATACCACACATTTGAAGAACCCACCTATGTCA
ATCTAAAATAAGAAAGGAAGGAATCGAACCCCCTATTATTGGTTTCAAGCCAACATCATA
ACCTCTATG--TCTCTCTCAATAAGCGAGGTGTTAGT-AAAACATTATATAACTTTGTCA
AAGTTAAGTTACAAGTGAAAGCCCTGTACACCTCATATGGCATATCCCATACAACTAGGC
TTCCAAGATGCAACATCACCAATCATAGAGGAACTACTTCACTTTCATGATCACACACTA
ATAATTGTCTTCTTAATTAGCTCATTAGTACTTTACATTATTTCACTAATACTAACAACA
AAGCTGACTCATACGAGCACAATAGATGCACAAGAAGTAGAGACAATCTGAACTATTCTG
CCCGCTATTATCTTAATTCTAATTGCTCTTCCTTCTTTACGGATTTTATATATAATGGAT
GAAATCAATAACCCATCCCTTACAGTAAAGACCATAGGACATCAATGATACTGAAGCTAT
GAATACACAGATTATGAGGACTTAAGCTTCGACTCCTACATAATTCCAACATCAGAATTA
AAGCCAGGGGAGCTACGACTATTAGAAGTCGATAATCGAGTTGTACTACCAATAGAAATA
ACAATCCGAATGCTAGTCTCCTCTGAAGACGTACTACACTCATGAGCCGTACCCTCTCTA
GGACTAAAAACAGACGCAATCCCAGGCCGTCTAAACCAAACAACCCTTATATCGGCCCGT
CCAGGCCTATACTACGGTCAATGCTCAGAAATTTGCGGATCAAACCACAGTTTCATACCC
ATTGTCCTTGAGTTAGTTCCACTAAAGTATTTTGAAAAATGATCTGCGTCAATACTATAA
AATCACTAAGAAGCTATA-TAGC----ACTAACCTTTTAAGTTAGAGATTGAGAGCAATA
CACTCTCCTTAGTGACATGCCGCAACTAGATACGTCAACATGACTGACAATAATCTTATC
AATATTCTTGACCCTCTTTATCATCTTTCAATTAAAAATTTCAAAACACAACTTTTACTA
CAATCCAGAACTGACACCAACAAAAATATCAAAACAAAACACCCCTTGAGAAATAAAATG
AACGAAAATTTATTTGCCTCTTTTATTACCCCTATAATTTTAGGTCTCCCCCTCGTAACC
CTTATTGTACTATTCCCCAGCCTACTATTCCCAACATCAAATCGACTAGTAAGCAATCGC
TTTGTGACTCTCCAACAATGAATTCTCCAACTTGTATCAAAACAAATAATGAGCATTCAC
AATTCCAAAGGACAAACATGAACATTAATACTAATATCCCTAATCCTATTTATCGGATCA
ACAAACCTACTAGGCCTATTACCTCATTCATTCACACCAACAACACAACTATCAATAAAC
CTAGGCATAGCCATTCCCCTGTGAGCAGGAGCCGTAATCACAGGATTCCGCAATAAAACT
AAAGCATCACTTGCCCATTTCTTACCCCAAGGAACACCCACTCCTCTAATCCCAATACTA
GTAATTATTGAAACTATCAGCCTTTTTATCCAACCTATAGCCCTCGCCGTGCGGTTGACA
GCTAACATCACTGCAGGACACCTATTAATTCACTTAATTGGGGGAGCTACACTTGCACTA
ATAAGTATTAGCACTACAACAGCTCTAATTACATTCATCATTCTAATCCTACTAACAATT
CTAGAGTTTGCAGTAGCTATAATCCAAGCCTATGTATTCACTCTCCTAGTCAGCCTATAT
CTGCATGACAACACGTAATGACACACCAAACTCATGCTTATCACATAGTAAACCCAAGCC
CTTGACCTCTTACAGGAGCTTTGTCCGCCCTCTTAATAACATCCGGCTTAACCATGTGAT
TTCACTTTAACTCAACGACTCTATTAATAATTGGCCTAACAACAAATATACTAACAATAT
ATCAATGATGGCGGGACGTTATCCGAGAAAGCACCTTCCAAGGACATCATACCCCAGCTG
TCCAAAAAGGCCTCCGTTATGGAATAATCCTTTTTATTATTTCCGAAGTCTTATTCTTTA
CTGGATTTTTCTGAGCATTCTACCATTCAAGCCTCGCCCCCACTCCTGAACTAGGCGGCT
GCTGACCCCCAACAGGCATTCATCCACTAAACCCCCTAGAAGTTCCACTGCTTAACACCT
CTGTCCTACTGGCCTCCGGAGTTTCTATTACCTGAGCCCATCATAGCTTAATAGAAGGAG
ACCGAAAGCACATGTTACAAGCCCTGTTTATCACCATCACATTAGGGGTCTATTTTACAC
TACTACAAGCCTCAGAGTACTATGAAGCACCTTTTACTATCTCCGACGGAGTCTACGGCT
CAACTTTTTTCGTAGCCACAGGCTTCCACGGCCTCCACGTCATCATTGGATCCACCTTCT
TAATTGTCTGCTTCTTCCGCCAACTAAAATTTCATTTTACTTCTAACCACCACTTCGGCT
TTGAAGCCGCTGCCTGATACTGACATTTCGTAGATGTAGTCTGACTTTTCCTCTATATTT
CTATCTATTGATGAGGCTCCTGTTCTTTTAGTATTAATTAGTACAGCTGACTTCCAATCA
GCTAGTTTCGGTCTAGCCCGAAAAAGAATAATAAATTTAATACTAGCCCTCCTGACCAAT
TTTACGCTGGCTACTCTACTTGTTATCATCGCATTCTGACTTCCCCAACTAAATACATAC
TCTGAAAAGACAAGCCCATACGAATGTGGATTTGACCCCATAGGATCAGCCCGTCTTCCC
TTCTCCATAAAATTTTTTCTAGTAGCCATCACATTTCTCTTATTTGACCTAGAAATCGCA
CTCCTCTTACCACTACCATGAGCCTCACAAACAACAAACTTAAACATAATACTTACCATA
GCCCTATTCCTAATTATTCTGCTAGCTGTAAGCCTAGCCTACGAGTGAACTCAAAAAGGA
CTAGAATGAACCGAATATGGTACTTAGTTTAAAATAAAATAAATGATTTCGACTCATTAG
ATTGTAATTCAATTTACAATTACCAAATGTCTATAGTATATATAAACATTATAATAGCAT
TCACAGTATCTCTTGCAGGACTACTAATATATCGATCCCACCTAATATCTTCCCTTCTGT
GCTTAGAAGGAATAATACTATCTCTGTTTGTTATAGCAGCCCTAACAATCCTCAATTCAC
ATTTTACATTAGCTAGCATAATACCCATCATCCTACTAGTCTTCGCAGCCTGCGAAGCAG
CCCTAGGTTTATCTCTACTAGTAATAGTATCAAATACATATGGTACTGATTATGTACAAA
ACCTCAACCTACTCCAATGCTAAAATACATTATTCCAACAATTATACTCATACCCCTAAC
CTGACTATCAAAAAATAGTATAATTTGGGTTAACTCCACAGCACACAGCCTTCTAATCAG
TTTTACAAGCCTTCTCCTTATAAACCAGTTTGGCGACAACAGCCTTAATTTTTCACCAAT
ATTTTTCTCCGACTCCCTATCCACTCCACTACTAATTTTAACCATATGACTCCTCCCCCT
AATACTAATAGCTAGCCAACATCACCTATCAAAAGAAAACCTAACCCGAAAAAAACTATT
TATCACCATGCTAATTTTACTACAACTATTCCTAATTATAACCTTTACCGCCATAGAACT
AATTTTCTTTTATATTCTATTTGAAG-CAACACT--AGT-CCCAACAC-TTATTATTAT-
--CACCCGATGGGGGAACCAAACA-GAACGCTTAAATGCCGGACTCTATTTCCTATTCTA
TACATTAGCTGGCTCCTTACCCCTATTAGTCGCACTAATTTATATCCAAAATACAGTAGG
ATCCCTAAACTTCCTAATACTCCAATACTGAGTACAACCTATACATAATTCTTGATCTAA
TGTTTTCATATGACTAGCATGCATAATAGCTTTCATAGTAAAAATACCACTATATGGCCT
TCACCTTTGACTGCCTAAAGCCCACGTAGAAGCCCCCATCGCAGGCTCCATAGTCCTTGC
AGCAATCCTACTAAAACTAGGGGGATACGGTATGCTACGAATTACACTAATCCTAAACCC
TATAACCGACTTTATAGCATACCCATTCATTATACTCTCTCTATGAGGCATAATTATAAC
TAGCTCAATCTGCCTTCGTCAAACGGACCTGAAATCACTCATTGCATATTCCTCTGTGAG
CCACATAGCACTAGTTATCGTAGCCATCCTCATCCAGACACCTTGAAGCTACATAGGAGC
AACCGCCCTTATAATTGCCCACGGCCTCACATCATCCATACTTTTCTGCCTAGCAAACTC
AAACTACGAACGAATCCACAGCCGAACTATAATTCTAGCTCGAGGCCTACAAACGCTCCT
TCCACTAATAGCCACCTGATGACTACTAGCAAGCTTAACCAACTTAGCTTTACCCCCAAC
AATCAACTTAATTGGAGAACTATTTGTAGTAATGTCAGCCTTTTCATGATCTAACATTAC
AATTATTCTAATAGGATTAAATATAGTAATCACCGCCC-TATATTCTCTATACATGCTAA
TTATAACTCAACGAGGAAAATATACCCACCACATTAATAATATCTCACCTTCCTTTACAC
GAGAAAATGCACTCATATCACTGCACATCCTGCCCTTACTACTTCTATCCCTGAACCCAA
AAATTATTCTAGGACCTCTATACTGTAAATATAGTTTAACAAAAACATTAGATTGTGAAT
CTAACAATAGAAACTCG-TTACCTTCTTATTTACCGAAAAAGCATGCAAGAACTGCTAAT
TCTATGCTCCCATATTTAACAATATGGCTTTTTCGAACTTTTAAAGGATAGCAG-TTATC
CGTTGGTCTTAGGAACCAAAAAATTGGTGCAACTCCAAATAAAAGTAATAAACATATTCG
CCTCATTCTCACTAATTACTTTACTCTTACTAACAATACCCATTATAATAATAAGCTTTA
ACACCTACAAATCTTCCAATTATCCACTCTACGTAAAAACAACTATCTCATATGCCTTCA
TTACCAGTATAATTCCCACAATAATATTCATTTACTCAGGCCAAGAACTAATCATTTCAA
ACTGACACTGATTAACTATCCAAACCTTCAAATTATCCCTCAGCTTTAAAATAGACTATT
TCTCAATAATATTTGTCCCAGTAGCACTATTCGTTACATGATCTATTATAGAATTCTCAA
TATGATACATACACTCAGACCCCAATATTAACAAATTCTTTAAATATCTACTCCTATTCC
TCATCACCATACTCATCCTTGTAACCGCAAACAACCTCTTCCAGCTATTCATCGGCTGAG
AAGGTGTTGGAATTATATCATTTTTACTCATCGGATGATGGTACGGACGAGCAGATGCAA
ACACAGCAGCCCTACAAGCAGTCCTATATAACCGCATCGGCGACATTGGTTTTATTCTAG
CAATGGCATGATTTCTAACAAACCTCAATACCTGAGACCTCCAACAGATCTTTATACTAA
ACCCAAAAGACTCAAACATACCCTTGATCGGACTAGCATTAGCTGCAACTGGAAAATCCG
CCCAATTTGGCCTCCACCCGTGACTTCCCTCTGCAATAGAAGGCCCAACTCCCGTCTCAG
CACTACTCCATTCAAGCACAATAGTGGTAGCAGGTATTTTCCTACTAATCCGCTTCTACC
CGCTCACAGAAAACAATAAATATATTCAATCTATTACATTATGCTTAGGAGCCATTACCA
CATTATTCACAGCAATATGCGCCCTCACCCAAAATGATATTAAGAAAATCATCGCCTTCT
CTACATCCAGCCAACTAGGCCTTATAATAGTAACAATTGGCATTAACCAACCTTACCTAG
CATTCCTCCACATCTGTACCCACGCCTTTTTCAAAGCTATACTATTTATATGTTCCGGTT
CCATTATTCACAGCCTAAACGACGAACAAGACATCCGAAAAATAGGAGGCCTATTTAAAG
CCATACCATTCACTACAACAGCCCTCATTGTTGGCAGTCTCGCACTAACAGGAATGCCCT
TCCTCACAGGATTCTACTCCAAAGACCTAATCATCGAAGCCGCCAACACGTCTTATACCA
ACGCCTGAGCCCTTTTAATAACACTAATCGCCACCTCTTTCACAGCCATCTACAGCACCC
GTATTATTTTCTTCGCACTTCTAGGACAACCCCGATTCCCAACCCTAATTAACATCAACG
AAAATAATCCCCTCCTGATCAACTCTATTAAACGCTTAATAATTGGAAGCCTCTTCGCAG
GCTACATTATCTCCAATAACATTCCTCCAATAACAGTCCCCCAAATAACCATGCCCTACT
ACCTAAAAACAACAGCCCTAATCGTTACAATCCTGAGCTTCATCCTAGCCCTAGAAATCA
GCAATATAACTAAAAACCTAAAATATCACTACCCCTCAAACGCCTTCAAATTCTCGACTT
TACTAGGATATTTTCCCACAATTATACACCGCCTAGCTCCATACATAAATCTATCTATAA
GCCAAAAATCAGCATCTTCCCTTCTAGACCTAATCTGACTAGAAGCCATCTTGCCAAAAA
GCATCTCATTTGCTCAAATAAAAGCATCCACCCTGGTCACAAACCAAAAAGGCCTAATCA
AACTATATTTCCTCTCCTTTCTAATCACAATCCTTATTAGCATAATCCTATTTAATTTCC
ACGAGTAATTTCTATAATAACCACAACACCAATAAATAAAGACCACCCAGTTACAATAAC
TAATCAAGTACCATAACTGTATAAAGCCGCAATCCCCATGGCCTCTTCACTAAAAAACCC
AGAATCCCCTGTATCATAAATCACCCAATCTCCTAGACCATTAAACTCAAACACAATCTC
CACTTCTTTATCCTTTAAAATATAATAAACCATAAAAAACTCTATCAACAAGCCAGTAAC
AAATGCCCCTAAAACAGCCTTATTAGAAAGCCAAATCTCAGGGTACTGCTCTGTAGCTAT
AGCCGTTGTATAACCAAAAACTACCATTATACCCCCCAAATAAATTAAAAAGACCATCAA
CCCCAGAAAGGACCCACCAAAATTCAACACAATTCCACAACCAACCCCACCACTCACAAT
TAACCCCAACCCCCCATAAATAGGCGAAGGTTTCGAAGAAAACCCTACAAAACCCATCAC
AAAGACAACACTTAAAATAAATACAATGTATAGTATCATTATTCTTGCATGGAATCTAAC
CATGACTAATGATATGAAAAACCATCGTTGTCATTCAACTACAAGAACACTAATGACCAA
CATTCGAAAGTCCCACCCACTAATAAAAATTGTAAACAATGCATTCATTGACCTTCCAGC
TCCATCAAACATTTCATCATGATGAAACTTCGGTTCCCTCCTGGGAGTCTGCTTAATCCT
ACAAATCCTCACAGGCCTATTCCTAGCAATGCACTACACATCCGACACAACAACAGCATT
CTCCTCCGTTACCCATATCTGCCGAGACGTAAACTACGGCTGAA-TTATCCGATACATAC
ACGCTAACGGAGCTTCAATGTTTTTCATCTGCTTATATATGCACGTAGGACGAGGCCTAT
ATTATGGGTCTTACACTTTTCTAGAAACATGAAACATTGGAGTAATTCTCCTACTTACGG
TAATAGCTACAGCATTCATAGGATACGTATTACCATGAGGACAAATATCATTTTGAGGAG
CAACAGTCATTACCAACCTCCTATCAGCAATCCCATACATCGGCACAAATCTAGTCGAAT
GAATCTGAGGCGGATTCTCAGTAGACAAAGCAACCCTTACCCGATTTTTCGCTTTCCACT
TTATCCTTCCATTTATTATTACAGCAATTGCCATAGTTCACCTACTATTCCTCCACGAAA
CAGGTTCCAACAATCCAACAGGAATCTCCTCAGACATAGACAAAATTCCATTCCACCCCT
ACTATACCATTAAAGACATCCTAGGAGCCCTACTACTAATTTTAACCCTAATACTACTAG
TACTATTCGCACCCGACCTCCTCGGAGACCCAGATAACTACACCCCAGCAAATCCACTTA
ACACACCTCCCCACATCAAACCCGAATGATACTTCTTATTTGCATACGCAATTTTACGAT
CAATCCCCAACAAACTAGGAGGGGTACTAGCCCTAGCCTCCTCTATCCTAATCCTCATTC
TAATTCCCCTACTACACACCTCCAAACAACGAAGCATAATATTCCGACCACTCAGCCAAT
GCCTATTCTGAGCCTTAGTAGCAGACCTACTAACACTCACATGAATTGGAGGACAACCAG
TCGAACACCCATATATCACCATTGGGCAACTAGCATCTATCATATACTTTCTTCTCATCC
TAGTACTAATACCAACAGCCGGCACAATTGAGAACAAATTACTAAAATGAAGACAGGTCT
TTGTAGTACATCTAATACACTGGTCTTGTAAACCAGAAAAGGAGAACAACCAACCTCCCT
AAGACTCAAGGAAGAAACTGTAGTCTCACCGTCAACCCCCAAAGCTGAAGTTCTATTTAA
ACTATTCCCTGAA--CTCTTAATATAGTTCCACAAATGTAAAGAGCCTTATCAGTATTAA
ATTTATTAAAATTTCCAATATC-CAACACAGACTTTGTACCCCAACCAAATATTACAAAC
ACCACTAGCCAACAG--CATACACCCCATACACATACCAC--------AGAACGCGCTGC
CCAAGCAGGG----TA-CATACATAATATTAATGNNNNNNNNNNNNNNTATGTATATAGT
ACATTAAATTATATGCCCCATGCGTATAAGCAAGTACATNNNNNNNNNNNNNNNNNNNNN
NNNNNNNNNNNNNNNNNNTGTACATAACATATT-ATGTCAAGTCCATTTCTAGTAACATA
TGTA--------CCTCTTCCATTAGATCACGAGCTTAATTACCATGCCGCGTGAAACCAG
CAACCCGCTAGGCAAAGGACTCCTCTTCTCGCTCCGGGCCCATGAACCGTGGGGGTCGCT
ATTTAATGAACTTTATCAGACATCTGGTTCTTTCTTCAGGGCCATCTCACCTAAAACTGT
CCACTCTTTCCTCTTAAATAAGACATCTCGATG-
[24] A15637_BisonX_France_AvenArquet_50000
NNNNNNNNCTAATCAGCCCATGCTCACACATAACTGTGCTGTCATACCCTTGGTATTTTT
TTATTTTGGGGGATGCTTGGACTCAGCTATGGCCGTCAGAGGCCCCGACCCGGAGCATAT
ATTGTAGCTGGACTTAACTGCATCTTGAGCACCANNNNNNNNNNNNNNNNNNNNN-NNNN
NNNNNNNNNNNNNNNNNNNNNNNNNNNNNNNNNNNNNNNNNNNNNNNNNNNNNNNN----
NNNNNNNNNNNNNNNNNNNNNNNNNNNNNNNNNNNNNNNNNNNNNNNNNNNNNNNNNNNN
NNNNNNNNNNNNNNNNNNNNNNNNNNNNNNNNNNNNNNNNNNNNNNNNN---CGC--GG-
CCCCCCCCCCCC--------GTTGATGTAGCTTAA-CCCAAAGCAAGGCACTGAAAATGC
CTAGATGAGT-CTCCCAACTCCATAAACACATAGGTTTGGTCCCAGCCTTCCTGTTAACT
CTTAATAAACTTACACATGCAAGCATCCACACCCCAGTGAGAATGCCCTCTAGGTTATTA
GAACTAAGAGGAGCTGGCATCAAGCACACACTCTGTAGCTCACGACGCCTTGCTTAACCA
CACCCCCACGGGAAACAGCAGTGACAAAAATTAAGCCATAAACGAAAGTTTGACTAAGTT
ATATTAATT-AGGGTTGGTAAATCTCGTGCCAGCCACCGCGGTCATACGATTAACCCAAG
CTAACAGGAGTACNNNNNNNNNNNNNNNNNAGCACCATACCAAATAGGGTTAAATTCTAA
TTAAGCTGTAAAAAGCCATGATTAAGATAAAAATAAATGACGAAAGTGACCCTACAACAG
CCGATGCACTATAGCTAAGACCCAAACTGGGATTAGATACCCCACTATGCTTAGCCCTAA
ACACAGATAATTATATAAACAAAATTATTCGCCAGAGTACTACCAGCAACAGCTTAAAAC
TCAAAGGACTTGGCGGTGCTTTATATCCTTCTAGAGGAGCCTGTTCTATAATCGATAAAC
CCCGATAAACCTCACCAATTCTTGCTAATACAGTCTATATACCGCCATCTTCAGCAAACC
CTAAAAAGGAAAAAAAGTAAGCGTAACCATGATACATAAAAACGTTAGGTCAAGGTGTAA
CCTATGAAATGGGAAGAAATGGGCTACATTCTCTACACTAAGAGAACCAA-ACACGAAAG
TTATTATGAAA-CCAATAACCAAAGGAGGATTTAGCAGTAAACTAAGAATAGAGTGCTTA
GTTGAATTAGGCCATGAAGCACGCACACACCGCCCGTCACCCTCCTCAAATGGATTTAAT
GCATCTAACCTTATTTAAACACACTAGTTACATGAGAGGAGACAAGTCGTAACAAGGTAA
GCATACTGGAAAGTGTGCTTGGATAAATCAAGATATAGCTTAAACAAAGCATCCAGTTTA
CACCTAGAAGACTTCANNNNNNNNNNNNNNNNNNNNNNNNNNNNNNNNN-NNN--NNNNN
NNN--NNNNNNNNNNNNNNNNNNNNNNNNNNNNNNNNNNNNNNNNNNNNNNNNNNNNNNN
NNNNNNNATAGAAATCTTAG-TATGGCGCTATAGAGAAAGTACCGCAAGGGAACGATGAA
AG----AAAAAACTCAAAGTATAAAAAAGCAAAGATTACCCCTTGTACCTCTTGCATAAT
GAATTAACTAGTATAAGACTTAACAAAATGAATTTTAGCTAAGCAGCCCGAAACCAGACG
AGCTACTCACAAACAGTTTACCAAGAACTAACTCATCTATGTGGCAAAATAGTGAGAAGA
TTTGTAAGTAGAGGTGACACGCCTAACGAGCCTGGTGATAGCTGGTTGTCCAGAAAATGA
ATCNNNNNNNNNNNNNNNNNNNNNNNNNNNNNNNNNNNNNNNNNNNNNNNNN-CTTTAAA
AGTTAGTCTAAAAAGGTACAGCCTTTTAGAAACGGATACAACCTTAACTANNGAGTAAAA
TTTAACACTACCATAGTAGGCCTAAAAGCAGCCACCAATTAAGAAAGCGTTAAAGCTCAA
CAACAAAAATTGAATAGATCCCAATAATAAATAACTAACTCCTAGCCCCAATACTGGACT
AATCTATTATAGAATAGAAGCAATAATGTTAGTATGAGTAACAAGAAAAACTTTCNNNNN
NNNNNNNNNNNNNNNNNNNNNNNNNNNNNNNNNNNNNNNNNNNNNNNNNNNNNNNNNNNN
NAACAATAAATAATTTNNNNNNNNNNNTGTTAATCCAACACAGGAGTGCATCTAAGGAAA
GATTAAAAGAAGTAAAAGGAACTCGGCAAACACAAACCCCGCCTGTTTACCAAAAACATC
ACCTCC-AGCATCCCCAGTATTGGAGGCACTGCCTGCCCAGTGACAACTGTTTAACGGCC
GCGGTATCCTGACCGTGCAAAGGTAGCATAATCATTTGTTCTCTAAATAAGGACTTGTAT
GAATGGCCACACGAGGGTTTTACTGTCTCTTACTTCCAATCAGTGAAATTGACCTTCCCG
TGAAGAGGCGGGAATACACAAATAAGACGAGAAGACCCTATGGAGCTTTAACTAACCAAC
CCAAAN-NNNNNNNNNNNNNNNNNNNNNNNNNNNNNNNNNNNNNNATGAGTTGGTAGTTT
CGGTTGGGGTGACCTCGGAGAATAAAAAAACCTCCGAACGATTTTAAAGACTAGACCCAC
AAGTCAAATCACTCTATCGCTCATTGATCCAAAAA-CTTGATCAACGGAACAAGTTACCC
TAGGGATAACAGCGCAATCCTATTCAAGAGTCCATATCGACAATAGGGTTTACGACCTCG
ATGTTGGATCAGGACATCCTGATGGTGCAACCGCTATCAAAGGTTCGTTTGTTCAACGAT
TAAAGTCCTACGTGATCTGAGTTCAGACCGGAGCAATCCAGGTCGGTTTCTATCTATTAC
GTATTTCTCCCAGTACGAAAGGACAAGAGAAATAAGGCCAACTTTAAATTAAGCGCCTTA
AGACAACCAATGACAGCATCTCAANNNNNNNNACAA-AACCCTGCCCTAGAACAGGGCCT
AGTTAAGGTGGCAGAGCCCGGTAATTGCGTAAAACTTAAACTTTTACATCCAGAGATTCA
AATCCTCTCCTTAACAAAATGTTCATAATTAACATCTTAATACTAATTATTCCTATCCTA
TTGGCCGTAGCATTCCTTACATTAGTGGAACGAAAAGTTCTAGGCTACATACAACTCCGA
AAAGGCCCAAATGTCGTAGGTCCATACGGCCTACTCCAACCCATCGCCGATGCAATCAAA
CTTTTCACTAAAGAACCACTACGACCCGCCACATCCTCAGCCTCAATATTTATCCTAGCA
CCCATCATAGCTCTAGGCCTAGCCCTAACCATGTGAATCCCTCTACCAATACCCTANNNN
NNNNNNNNNNNNNNNNNNNNNNNNNNNNNNNNNNNNNNNNNNNNNNNNCTAGCCGTATAT
TCTATTCTCTGATCAGGCTGAGCCTCCAACTCAAAATATGCGCTAATCGGAGCCCTACGA
GCAGTAGCACAAACAATCTCTTATGAAGTAACACTAGCAATCATCCTATTATCAGTACTC
CTAATAAGTGGATCCTTTACCCTCTCCACAYTAATTATTACACAAGAACAAATATGACTA
ATCCTCCCAGCATGACCTCTAGCAATAATATGATTTATCTCAACATTAGCAGAAACAAAC
CGAGCTCCATTTGATTTAACYGAAGGGGAATCAGAGCTAGTCTCGGGTTTCAACGTAGAA
TATGCAGCAGGACCATTTGCCCTCTTCTTTATAGCAGAATACNNNNNNNNNNNNNNNNNN
NNNANNNNNNNNGCAATTTTATTCCTAGGAACATCCTACAACCCACACATACCAGAACTC
TACACAATCAACTTTATCATTAAATCCCTGCTACTCACAATATCATTCCTATGAATCCGA
GCATCCTACCCTCGATTCCGCTATGACCAACTAATACATTTATTATGAAAAAATTTTCTA
CCCCTAACACTAGCCCTATGCATGTGACATGTATCACTACCCATCCTTACATCAGGCATC
CCGCCACTGACATAAGAAATATGTCTGACAAAAGAGTTACTTTGATAGAGTAAATAATAG
ANGTTCNNNNCCTCTTATTTCTAGAACTATAGGAATTGAACCTACTCCTAAGAATCCAAA
ACTCTCCGTGCTCCCAATTACACCAAATTCTATTAGTAAGGTCAGCTAATTAAGCTATCG
GGCCCATACCCCGAAAATGTTGGTTTATACCCTTCCCGTACTAATAAACCCAATCATCTT
TATTATTATTCTANNNNNNNNNNNNNNNNNNNNNNNNNNNNNNATAATTAGTTCTCACTG
ACTACTTGTCTGAATCGGATTTGAAATAAATATACTCGCCATCATCCCCATCATAATAAA
AAATCATAACCCACGAGCTACAGAAGCATCAACTAAATATTTTCTAACTCAATCAACAGC
CTCAATACTACTAATAATAGCCGTCATCATCAACCTAATATTCTCAGGCCAATGGACCGT
AATAAAACTATTTAACCCAATAGCCTCAATACTTATAACAATAGCCCTAGCTATGAAACT
AGGAATAGCCCCATTTCACTTCTGAGTCCCAGAAGTAACACAAGGTATCCCCCTATCCTC
AGGCCTAATCCTACTGACATGACAAAAACTAGCACCTATATCTGTACTCTACCAAATCTT
CCCATCAATTAACCTAAACCTGATCCTAACCCTGTCAATTCTATCAATCCTAATTGGAGG
CTGAGGAGGACTGAACCAAACACAACTCCGAAAAATCATAGCCTATTCATCAATTGCTCA
CATAGGCTGAATAACAGCAGTACTACCATATAACCCCACCATAACACNNNNNNNNTTAAC
TATCTNNNNNNNNNNNNNNNNCACCATATTCACCATATTCATGGCCAATTCCACCACCAC
CACCCTATCACTATCACACACATGAAATAAAACACCCATTATAACCATCCTAATTCTTGC
TACCCTCCTATCCATAGGAGGACTCCCTCCCCTATCTGGGTTCATACCAAAATGAATAAT
TATCCAAGAAATAACAAAAAACAACAGCATCATTNNNNNNNNNNNNNNNNNNNNNNNNNN
NNNNCTAAACCTATATTTTTACATACGACTCACATACTCTACCACACTAACAATATTCCC
CTCTACAAACAACATAAAAATAAAATGACAATTTCCCCTTATGAAAAAAATAACTCTTCT
ACCAACAATAGTCGTATTATCTACCATAACACTACCACTCACACCAATACTATCAGTATT
AGAATAGGAATTTAGGTTAAACAGACCAAGAGCCTTCAAAGCCCTAAGCAAGTATAATTT
ACTTAATTCCTGATAAGGATTGCAAGACTACACCTTACATCAATTGAATGCAAATCAACC
ACTTTAATTAAGCTAAATCCTCACTAGACTGGTGGGCCCTACCCCCACGAAACTTTAGTT
AACAGCTAAACACCCTAATTAA-CTGGCTTCAATCTACTTCTCCCGCCGCAAG-AAAAAA
AAGGCGGGAGAAGCCCCGGCAGAATTGAAGCTGCTTCTCTGAATTTGCAATTCAACGTGT
AAACTCACCACAGGGCTTNNNNAAAAGAGGAGTCAAACCTCTGTCTTTAGATTTACAGTC
TAATGCTTTACTCAGCCATTTTACCCATGTTCATTAACCGCTGACTATTCTCAACCAACC
ATAAAGATATCGGTACCCTTTACCTACTATTTGGTGCCTGGGCCGGTATAGTAGGAACAG
CTCTAAGCCTTCTAATTCGCGCTGAATTAGGCCAACCCGGAACTCTACTCGGAGACGACC
AAATCTACAACGTAGTTGTAACCGCACACGCATTTGTAATAATCTTCTTTATAGTAATGC
CAATCATAATTGGAGGATTCGGTAATTGACTTNNNNNNNNNNNNNNNNNNNNNNNNNNNN
NNNNNNNNNCCCGAATAAATAATATAAGCTTTTGACTCCTTCCTCCCTCATTTCTATTAC
TCCTCGCATCCTCTATAGTTGAAGCTGGGGCAGGAACAGGCTNNNNNNNNNNNNNNNNNN
NNNNAGGCAACCTAGCCCATGCAGGAGCCTCAGTAGACCTAACTATCTTCTCTTTACACT
TANNNNNNNNNNNNNNNNNNNNNNNNNNCATTAACTTCATTACAACAATCATCAACATAA
AGCCCCCCGCAATGTCACAATACCAAACCCCTCTATTCGTATGATCTGTAATAATTACCG
CCGTACTATTACTCNNNNNNNNNNNNNNNNNNNNNNNNNNNNNNNNNNNNNNNNNNNNNN
NNNNNNNNNTAAACACAACTTTCTTCGACCCGGCAGGAGGAGGAGACCCCATTCTATACC
AACACCTATTCTGATTCTTTGGGCACCCCGAAGTCTATATTTTAATTTTACCTGGATTTG
GAATAATCTCCCATATTGTAACCTACTACTCAGGAAAAAAGGAACCATTCGGATATATAG
GAATAGTTTGGGCTANNNNNNNNNNNNNNNNNNNNNNNNNNNNNNTATGAGCTCACCATA
TATTCACAGTCGGAATAGATGTCGACACACGAGCCTACTTCACATCRGCCACTATAATTA
TTGCTATCCCAACCGGTGTAAAAGTCTTCAGCTGATTAGCAACACTTCATGGAGGTAATA
TTAAGTGATCTCCTGCTATAATGTGAGCCCTAGGCTTTATTTTCTTATTTACAGTAGGAG
GTTTAACTGGAATTGTCTTAGCCAACTCTTCTCTCGATATTGTTCTTCACGACACATACT
ACGTTGTCGCACATTTCCACTATGTTTTATCAATAGNAGCTGTATTTNNNNNNNNNNNNN
NNTTTGTCCATTGATTCCCGCTATTCTCAGGCTATACTCTCAACGATACATGAGCCAAAA
TCCACTTCGCAATCATATTTGTAGGCGTCAATATAACCTTCTTCCCACAACACTTTCTAG
GACTATCCGGCATGCCTCGACGATACTCCGACTACCCAGATGCATATACAATATGAAATA
NNNNNNNNNNNNNNNNNNNNNNNNNNNNNNNNNNNNNNNNNNNNNNNNNNNTTTTCATCA
TCTGAGAAGCATTTGCATCTAAACGAGAAGTTTTAACTGTAGACTTAACCACGACAAATC
TAGAATGANNNNNNNNNNNNNNNNNNNNNNNNNNNNNATTTGAAGAACCCACCTACGTCA
ATCTAAAATAAGAAAGGAAGGAATCGAACCCCCTATTATTGGTTTCAAGCCAACATCATA
ACCTCTATN--NNNNNNNNNNNNNNNNNNNNNNNNNN-NNNNNNNNNNNNNNNNNNNTCA
AAGTTAAGTTACAAGTGAAAGCCCTGTACACCTCATATGGCATATCCCATACAACTAGGC
TTCCAAGATGCAACATCACCAATCATAGAGGAACTACTTCACTTTCATGATCACACACTA
ATAATTNNNNNNNNNNNNNNNNNNNNNNNNNNNNNNNNNNNNNNNNNNNNNNNNNNAACA
AAGCTGACTCATACAAGCACAATAGATGCACAAGAAGTAGAGACAATCTGAACTATTTTG
CCCGCTATTATCTTAATNNNNNNNNNNNNNNNNNNNNNNNNNNNNNNNNNNNNNNNNNNN
NNNNNNAATAACCCATCCCTTACAGTAAAAACCATAGGACATCAATGATACTGAAGCTAT
GAATACACAGATTATGAGGACTTAAGCTTNNNNNNNNNNNNNNNNNNNNNNNNNNNNNNN
NNNNNNNNNNNNNNNNNNNNNNNNNNNNNNNNNNNNNNNNNNNNNNNNNNNNNNNNNNNN
NNNNNNNNNNNNNNNNNNNNNNNNNNNNNNNNNNNNNNNNNNNNNNNNNNNNNNNNNNNN
GGACTAAAAACAGACGCAATCCCAGGCCGTCTAAACCAAACAACCCTTATATCGACCCGT
CCAGGCCTATACTACGGCCAATGCTCAGAAATTTGCGGATCAAACCACAGTTTCATACCC
ATNNNNNNNNNNNNNNNNNNNNNNNNNNNNNNNNNNNNNNNNNNNNNNNNNNNNNNNNNN
NNNNNNNNNNNNNNNNNN-NNNN----NNNNNNNNNNNNNNNNNNNNNNNNNNNNNNNNN
NNNNNNNNNNAGTGACATGCCGCAACTAGATACGTCAACATGACTGACAATAATCTTATC
AATATTCTTGACCCTCTTTATCATCTTTCAATTAAAAATTTCAAAACACAACTTTTACTA
CAATCCAGAACTGACACCAACAAAAATATTAAAACAAAACACCCCTTGAGAAATAAAATG
AACGAAAATTTATTTGCCTCTTTTATTACCCCTATAATTTTAGGTCTCCCCCTCGTAANN
NNNNTTNTGCTATTTCCCAGCCTACTATTCCCAACATCAAATCGACTAGTAAGCAATCGC
TTTGTAACTCTCCAACAATGAATTCTCCAACTTGTATCAAAACAAATAATGAGCATTCAC
AATTCCAAAGGACAAACATGAACATTAATACTAATATCTCTAATCCTATTTATCGGATCA
ACAAACCTACTAGGCCTATTGCCTCATTCATTCACACCAACAACACAACTATCAATAAAC
CTAGGCATAGCCATTCCCCTGTGAGCAGGAGCTGTAATYACAGGATTCCGCAATAAAACT
AAAGCATCACTCGCCCATTTCTTACCCCAAGGAACACCCACCCCTCTAATCCCAATACTA
GTAATTATTGAAACTATCAGCCTTTTTATCCAACCTATAGCCCTCGCCGTGCGATTGACA
GCTAACATCACTNNNNNNNNNNNNNNNNNNNNNNNNNNNNNGGGAGCTACACTTGCACTA
ATAAGCATTAGCACTACAACAGCTCTAATTACATTCATCATTCTAATCCTACTAACAATT
CTAGAGTTTGCAGTAGCTATAATCCAAGCCTATGTATTCACTCTCCTAGTCAGTCTATAT
CTGCATGACAACACATAATGACACACCAAACTCATGCTTATCACATAGTAAACCCAAGCC
CTTGACCTCTTACAGGAGCTTTGTCCGCCCTCTTAATAACATCCGGCTTAACCATGTGAT
TTCACTTTAATTCAACGACTCTATTAATAATTNNNNNNNNAACAAATATACTAACAATAT
ATCAATGATGACGGGATGTTATCCGAGAAAGCACCTTCCAAGGGCATCATACCCCAGCTG
TCCAAAAAGGCCTCCGTTACGGAATAATCCTTTTTATTATCTCCNNNNNNNNNTTCTTTA
CCGGATTTTTCTGAGCATTCTACCATTCAAGCCTCGCCCCCACCCCTGAACTAGGCGGCT
GCTGACCCCCAACAGGCATTCATCCACTAAACCCCTTAGAAGTTCCACTGCTTAACACCT
CTGTCCTACTGGCCTCCGGAGTTTCTATTACCTGANNNNATCATAGTCTAATAGAANNNN
NNNNNNNNNNNNNNNNNNNNNNNNNNNNNNNNNNNNNNACATTAGNNNNNNNNNNNNNAC
TACTACAAGCCTCAGAGTACTATGAAGCACCTTTTACTATCTCNNNNNNNNNNNNNNNNN
NNNNTTTTTTCGTAGCCACAGGCTTCCACGGCCTCCACGTCATCATTGGATCCACCTTCT
TAATTGTCTGCTTCTTCCNNNNNNNNAAATTTCATTTNNNNNCTAGCCACCACTTCGGCT
TTGAAGCCGCTGCCTGATACTGACATTTCGTAGATGTAGTCTNNNNNNNNNNNNNNNNNN
NNNNNNNNNNNNNNNNNNNNNNNNNNNNNNNNNNNNNNNNNNNNNNNNNNNNNNNAATCA
GCTAGTTTCGGTCTAGCCCGAAAAAGAATAATAAATTTAATACTAGCCCTCCTGACCAAT
NNNNNNNNNNNNNNNNNNNNNNNNNNNATCGCATTCTGACTTCCCCAACTAAATGCATAC
TCTGAAAAAACAAGTCCATACGAATGTGGATTTGACCCCATAGGATCAGCCCGCCTTCCC
TTCTCCATAAAATTCTTTCTAGTAGCCATCACATTCCTCTTATTTGACCTAGAAATCGCA
CTCCTCTTACCACTACCATGAGCCTCACAAACAACAAACCTAAACATAATACTTACCATA
GNNNNNNTCCTAATTATTCTGCTAGCTGTAAGCCTAGCCTACGAGTGAACTCAAAAAGGA
CTAGAATGAACCGAATATGGTACTTANNNNNNNNNNNNNNNNNNNNNNNNNNNNNNNNNN
NNNNNNNNNNNNNNNNNNNNNNNNNNNNNNNNNNNNTATATATAAACATTATAATAGCAT
TCACAGTATCTCTTGTAGGACTACTAATATATCGATCCCACCTAATATCTTCCCTTCTGT
GCTTANNNNGAATAATATTATCTCTATTCGTTATAGCAGCCCTAACAATCCTCAATTCAC
ATTTTACACTAGCTAGCATAATACCCATCATCCTACTAGTCTTCGCAGCCTGCGAAGCAG
CCCTAGGTTTNNNNNNNNNNNTAATAGTATCAAATACATATGGTACTGATTATGTACAAA
ACCTCAACCTACTCCAATGCTAAAATACATTATTCCAACAATTATANNNNNNNNNNNNNN
NNNACTATCAAAAAATAGTATAATTTGGGTTAACTCCACAGCACACAGCCTTTTAATCAG
CTTTACAAGCCTTCTCCTTATAAACCAGTTTGGCGACAACAGCCTTAATTTTTCACTAAT
ATTTTTCTCCGACTCCCTATCCACTCCACTACTAATTTTAACCATATGACTCCTCCCCCT
AATACTAATAGCTAGCCAACATCACCTGTCAAAAGAAAACCTAACCCGAAAAAAACTATT
TATCACCATGCTAATTTTACTACAACTANNNNNNNNNNNNNNNNNNNNNNNNNTAGAACT
AATTTTCTTTTATATTCTATTTGAAG-CAACACT--AGT-CCCAACAC-TTATTATTAT-
--CACCCGATGGGGGAACCAAACA-GAACGCTTAAATGCCGGACTCTATTTCCTATTCTA
TACATTAGCTNNNNNNNNNNNNNNNNNNNNNNNNNNNNNNNNNNNNNNNNNNNNNNNNNN
NNNNNNNNNNNNNNNNNNNNNNNNNNNNNNNNNNNNNNNNNNNNNNNNNNNNNNNNNNNN
NNNNNNNNNNNNNNNNNNNNNNNNNNNNNNNNNNNNNNNNNNNNNNNNNNNNNNNNNNNN
NNACCTTTGACTGCCTAAAGCCCACGTAGAAGCCCCCATCGCAGGCTCCATGGTCCTTGC
AGCAATCCTANNNNNNNNNNNNNNNNNNNNNNNNNNNNNNNNNNNNNNNNNNNNNNNNNN
NNNNNNNNNNNNNNNNNNNNNNNNATTCATTATACTCTCTCTATGAGGCATAATTATAAC
TAGCTCAATCTGCCTTCGTCAAACGGACCTGAAATCACTCATTGCATACTCCTNNNNNNN
NNNNNNNNNNNNNNNNNNNGTAGCCATCCTCATCCAGACACCTTGAAGCTACATAGGAGC
AACCGCCCTTATAATTGCCNNNNNNNNNACATNNTCCATACTTTTCTGCCTAGCAAACTC
AAACTACGAACGAATTCACAGCCGAACTATAATTCTAGCTCGAGGCCTACAAACGCTCCT
TCCACTAATAGCCACCTGATGACTACTAGCAAGCTTAACCAACTTAGCTTTACCCCCAAC
AATCAACTTAATTGGAGAACTATTTGTAGTAATGTCAACCTTTTCATGATCTAACATTAC
AATTATTCTAATAGGAGTAAATATAGTAATCACCGCCC-TATATTCCCTATACATGCTAA
TTATAACTCAACGAGGAAAATATACCTACCACATTAATAATATCTCACCTTCCTTTACAC
GAGAAAATGCACTCATATCACTGCACATCCTACCCCTACTACTTCTATNNCTGAACCCAA
AAATTATTCTAGGACCTCTATACTGTAAATATAGTTTAACAAAAACATTAGATTGTGAAT
NTAATAATAGAAACTCA-TTACCTTCTTATTTACCGAAAAAGCATGCAAGAACTGCTAAT
TCTATGCTCCCATATCTAATAATATGGCTTTTTCGAACTTTTAAAGGATANTAG-TTATC
CGTTGGTCTTAGGAACCAAAAAATTGGTGCAACTCCAAATAAAAGTAATAAACATATTCG
CNNNNNNNNNNNNNNNNNNNNNNNNNNNNNNNNNNNNNNNNNNNATAATAATAAGCTTTA
ACACCTACAAATCTTCCAATTACCCACTCTACGTAAAAACAACTATCTCATATGCCTTCA
TTACCAGTATAATTCCCACAATAATATTCATTTACTCAGGCCAAGAACTAATCATTTCAA
ACTGACATTGACTAACCATCCAAACCCTCAAATTATCCCTCAGCTTTAAAATAGACTACT
TCTCAATAATATTTGTCCCAGTAGCGCTATTCGTTACATGATCTATTATAGAATTCTCAA
TATGATACATACACTCAGACCCCAATATTAACAAATTCTTCAAATACCTACTCCTATTCC
TCATCACCATGCTCATCCTTGTAACCGCAAACAACCTCTTCCAGCTATTCATTGGCTGAG
AAGGTGNNNNNNNNNNNNNNNNNNNNNNNNNNNNNNNNNNNNNCGGACGAGCAGACGCAA
ACACAGCAGCCCTACAAGCAGTCCTATATAACCGCATCGGCGACATTGGTTTTANNNNNN
NNNNNNNNNNNNNNNNNNNAAGCCTCAATACCTGAGACCTCCAACAGATCTTCATACTAA
ACCCAAAAGACTCAAACATACCCTTGATCGGACTAGTATTAGCTGCAACTGGAAAATCCG
CCCAATTTGGCCTCCACCCATGACTTCCCTCTGCAATAGAAGGCCCAACTCCCGTCTCAG
CACTACTCCATTCAAGCACAATAGTGGTAGCAGNNNNNNNNNNNNNNNNNNNNNNNNNNN
NNNNNNNNNNNNNNNATAAATATATTCAATCTATTACATTATGCTTAGGAGCCATCACCA
CATTATTCACAGCAATATGCGCCCTCACCCAAAATGATATTAAGAAAATCATCGCCTTCT
CTACATCCAGCCAACTAGGCCTTATAATAGTAACAATTGGCATTAACCAACCTTACCTAG
CATTTCTCCACATCTGCACCCACGCCTTTTTCAAAGCTATACTATTCATATGTTCCGGTT
CCATTATTCACAGTCTAAACGACGAACAAGACATCCGAAAAATAGGAGGCCTATTTAAAG
CCATACCATTCACTACAACAGCCCTCATTGTTGGCAGTCTCGCACTAACAGGAATGCCCT
TCCTCACAGGATTCTACTCCAAAGACCTAATCATCGAAGCCGCCAACACGTCTTATACCA
ACGCCTGAGCCCTTTTAATAACACTAATCGCCACCTCTTTCACAGCCATCTACAGCACCC
GTATTATTTTCTTCGCACTTCTAGGACAACCCCGATTCCCAACCCTAATTAACATCAACG
AAAACAATCCNNNNNNNNNNNNNNNNNNNNNNNNNNNNNNNNNNNNNNNNCTCTTCGCAG
GCTACATTATCTCCAATAACATTCCCCCAACAACAGTCCCCCAAATAACCATGCCCTACT
ACCTAAAAACAACAGCCCTAACCGTTACAATCCTCGGCTTTATCCTAGCCCTAGAAATCA
GCAATATAACTAAAAACCTAAAATATCACTACCCCTCAAACGCCTTCAAATTCTCGACCT
TACTAGGATATTTTCCCACAATCATACACCGCCTAGCTCCATACATAAATCTATCTATAA
GCCAAAAATCAGCATCCTCCCTTCTAGACCTAATCTGACTAGAAGCCATCCTGCCAAAAA
GCATCTCATTTGCTCAAATAAAAGCATCCACCCTGGTCACAAACCAAAAAGGCCTAATCA
AACTATACTTCCTCNNNNNNNNNNNNNNNNNNNNNNNNNNNATAATCCTATTTAATTTCC
ACGAGTAATTTCTATAATAACCACAACACCAATAAATAAAGATCACCCAGTTACAATAAC
TAATCAAGTACCATAACTGTATAAAGCCGCAATCCCCATGGCCTCTTCACTAAAAAACCC
AGAATCCCCTGTATCATAAATCACCCAATCTCCCAAACCATTAAACTCAAACACAATCTC
CACTTCTTTATCCTTTAAAACATAATAAACCATAAAAAACTCTATCAACAAGCCAGTAAC
AAATGCCCCTAAAACAGCCTTATTAGAAAGCCAAATCTCAGGATACTGTTCTGTAGCTAT
AGCCGTTGTATAACCAAAAACTACCATTATACCCCCCAAATAAATTAAAAAAACCATCAA
CCCCAGAAAGGACCCACCAAAATTCAACACAATTCCACAACCAACCCCACCACTCACAAT
TAACCCCAACCCCCCATAAATAGGCGAAGGTTTCGAAGAAAACCCTACAAANNNNNNNNN
NNNNNNNNNNNNNNNNNNNNNNNNNNNNNNTAGTATCATTATTCTTACATGGAATCTAAC
CATGACTAATGATATGAAAAACCATCGTTGTCATTCAACTACAAGAACACTAATGACTAA
CATTCGAAAGTCCCACCCACTAATAAAGATTGTAAACAATGCATTCATTGACCTTCCAGC
TCCATCAAACATTTCATCATGATGAAACTTCGGTTCCCTCCTGGGAGTCTGCTTAATCCT
ACAAATCCTCACAGGCCTATTCCTAGCAATGCACTACACATCCGACACAACAACAGCATT
CTCCTCCGTTACCCATATCTGCCGAGACGTAAACTACGGCTGAA-TTATCCGATACATAC
ACGCTAACGGAGCTTCAATATTTTTCATCTGCTTATATATGCACGTAGGACGAGGCTTAT
ATTATNNNNNNNNNNNNNNNNNNNNNNNNNNNNNNNNNNNNNNNNNNNNNNNNNNNNNNN
NNNNNNNNNNNNNNNNNATAGGATACGTGTTACCATGAGGACAAATATCATTTTGAGGAG
[truncated: 386,703 more chars]
