# Supplementary material for: Early cave art and ancient DNA record the origin of European bison
Source: Nat Commun. 2016 Oct 18;7:13158. doi: 10.1038/ncomms13158 (PMC5071849; doi:10.1038/ncomms13158)
Supplement: Supplementary Data 4 — Nuclear SNPs [file ncomms13158-s5.txt]

##fileformat=VCFv4.2
##FILTER=<ID=PASS,Description="All filters passed">
##samtoolsVersion=1.2+htslib-1.2.1
##samtoolsCommand=samtools mpileup -f /localscratch/Refs/Bos_taurus/Bos_taurus_NoUnplaced_BWA6_2_2013_04/REFBTaurusNoUnplaced.fasta -l /localscratch/BisonProjects/SNPs/9908_Bovid_SNP_10k.bed -t DP,DPR --skip-indels -u /localscratch/jsoubrier/10k/Paleomix/A15654_Bcaucasicus_39.REFBTaurusNoUnplaced.realigned.bam
##reference=file:///localscratch/Refs/Bos_taurus/Bos_taurus_NoUnplaced_BWA6_2_2013_04/REFBTaurusNoUnplaced.fasta
##contig=<ID=chrY,length=43300181>
##contig=<ID=chr1,length=158337067>
##contig=<ID=chr10,length=104305016>
##contig=<ID=chr11,length=107310763>
##contig=<ID=chr12,length=91163125>
##contig=<ID=chr13,length=84240350>
##contig=<ID=chr14,length=84648390>
##contig=<ID=chr15,length=85296676>
##contig=<ID=chr16,length=81724687>
##contig=<ID=chr17,length=75158596>
##contig=<ID=chr18,length=66004023>
##contig=<ID=chr19,length=64057457>
##contig=<ID=chr2,length=137060424>
##contig=<ID=chr20,length=72042655>
##contig=<ID=chr21,length=71599096>
##contig=<ID=chr22,length=61435874>
##contig=<ID=chr23,length=52530062>
##contig=<ID=chr24,length=62714930>
##contig=<ID=chr25,length=42904170>
##contig=<ID=chr26,length=51681464>
##contig=<ID=chr27,length=45407902>
##contig=<ID=chr28,length=46312546>
##contig=<ID=chr29,length=51505224>
##contig=<ID=chr3,length=121430405>
##contig=<ID=chr4,length=120829699>
##contig=<ID=chr5,length=121191424>
##contig=<ID=chr6,length=119458736>
##contig=<ID=chr7,length=112638659>
##contig=<ID=chr8,length=113384836>
##contig=<ID=chr9,length=105708250>
##contig=<ID=chrX,length=148823899>
##ALT=<ID=X,Description="Represents allele(s) other than observed.">
##INFO=<ID=INDEL,Number=0,Type=Flag,Description="Indicates that the variant is an INDEL.">
##INFO=<ID=IDV,Number=1,Type=Integer,Description="Maximum number of reads supporting an indel">
##INFO=<ID=IMF,Number=1,Type=Float,Description="Maximum fraction of reads supporting an indel">
##INFO=<ID=DP,Number=1,Type=Integer,Description="Raw read depth">
##INFO=<ID=VDB,Number=1,Type=Float,Description="Variant Distance Bias for filtering splice-site artefacts in RNA-seq data (bigger is better)",Version="3">
##INFO=<ID=RPB,Number=1,Type=Float,Description="Mann-Whitney U test of Read Position Bias (bigger is better)">
##INFO=<ID=MQB,Number=1,Type=Float,Description="Mann-Whitney U test of Mapping Quality Bias (bigger is better)">
##INFO=<ID=BQB,Number=1,Type=Float,Description="Mann-Whitney U test of Base Quality Bias (bigger is better)">
##INFO=<ID=MQSB,Number=1,Type=Float,Description="Mann-Whitney U test of Mapping Quality vs Strand Bias (bigger is better)">
##INFO=<ID=SGB,Number=1,Type=Float,Description="Segregation based metric.">
##INFO=<ID=MQ0F,Number=1,Type=Float,Description="Fraction of MQ0 reads (smaller is better)">
##FORMAT=<ID=PL,Number=G,Type=Integer,Description="List of Phred-scaled genotype likelihoods">
##FORMAT=<ID=DP,Number=1,Type=Integer,Description="Number of high-quality bases">
##FORMAT=<ID=DPR,Number=R,Type=Integer,Description="Number of high-quality bases observed for each allele">
##FORMAT=<ID=GT,Number=1,Type=String,Description="Genotype">
##INFO=<ID=AF1,Number=1,Type=Float,Description="Max-likelihood estimate of the first ALT allele frequency (assuming HWE)">
##INFO=<ID=AF2,Number=1,Type=Float,Description="Max-likelihood estimate of the first and second group ALT allele frequency (assuming HWE)">
##INFO=<ID=AC1,Number=1,Type=Float,Description="Max-likelihood estimate of the first ALT allele count (no HWE assumption)">
##INFO=<ID=MQ,Number=1,Type=Integer,Description="Root-mean-square mapping quality of covering reads">
##INFO=<ID=FQ,Number=1,Type=Float,Description="Phred probability of all samples being the same">
##INFO=<ID=PV4,Number=4,Type=Float,Description="P-values for strand bias, baseQ bias, mapQ bias and tail distance bias">
##INFO=<ID=G3,Number=3,Type=Float,Description="ML estimate of genotype frequencies">
##INFO=<ID=HWE,Number=1,Type=Float,Description="Chi^2 based HWE test P-value based on G3">
##INFO=<ID=DP4,Number=4,Type=Integer,Description="Number of high-quality ref-forward , ref-reverse, alt-forward and alt-reverse bases">
##bcftools_callVersion=1.2+htslib-1.2.1
##bcftools_callCommand=call -c -O z -o 00_vcf/A15654_Bcaucasicus_39_10k_snps.vcf.gz
##bcftools_mergeVersion=1.3-34-g4c93386-dirty+htslib-1.3-37-gfc93dfc-dirty
##bcftools_mergeCommand=merge -O b -o ../1HistoricalWisent_9CladeX_2Steppe_1AncientWisent.bcf.gz A15654_Bcaucasicus_39_10k_snps.vcf.gz A4093_Bbonasus_Caucasus_50k_10k_snps.vcf.gz A15526_BisonX_Italy_16396_10k_snps.vcf.gz A1_BisonX_Urals_14874_10k_snps.vcf.gz A3_BisonX_Urals_14727_10k_snps.vcf.gz A4_BisonX_Urals_22885_10k_snps.vcf.gz A5_BisonX_Urals_18581_10k_snps.vcf.gz A6_BisonX_Urals_22740_10k_snps.vcf.gz A7_BisonX_Urals_50k_10k_snps.vcf.gz A17_BisonX_Urals_22713_10k_snps.vcf.gz A18_BisonX_Urals_15746_10k_snps.vcf.gz A3133_Bpriscus_Yukon_30612_10k_snps.vcf.gz A875_Bpriscus_Siberia_50k_10k_snps.vcf.gz
##bcftools_viewVersion=1.2+htslib-1.2.1
##bcftools_viewCommand=view -O v -o SuppData4_10kSNP.vcf SuppData4_10kSNP.bcf
#CHROM	POS	ID	REF	ALT	QUAL	FILTER	INFO	FORMAT	15654A	4093A	15526B	1A	3A	4A	5A	6A	7A	17A	18A	A3133	A875
chr1	1234172	.	G	.	283.236	.	MQSB=1;MQ0F=0;AF1=0;AC1=0;MQ=37;FQ=-92.9865;DP=672;DP4=309,337,0,0	GT:PL:DP:DPR	0/0:0:22:22	./.:.:.:.	./.:.:.:.	./.:.:.:.	./.:.:.:.	./.:.:.:.	./.:.:.:.	0/0:0:2:2	0/0:0:2:2	./.:.:.:.	./.:.:.:.	0/0:0:595:595	0/0:0:25:25
chr1	1336351	.	C	T	222	.	VDB=0.0594204;SGB=-0.688148;MQSB=1;MQ0F=0;AF1=1;AC1=2;MQ=37;FQ=-71.9863;DP=39;DP4=0,0,15,21	GT:PL:DP:DPR	1/1:255,45,0:15:0,15	./.:.:.:.	./.:.:.:.	./.:.:.:.	./.:.:.:.	./.:.:.:.	./.:.:.:.	1/1:37,3,0:1:0,1	./.:.:.:.	./.:.:.:.	./.:.:.:.	1/1:182,18,0:6:0,6	1/1:255,42,0:14:0,14
chr1	1760113	.	T	G	221.999	.	VDB=3.54483e-06;SGB=-0.693147;MQSB=0.974685;MQ0F=0;AF1=1;AC1=2;MQ=37;FQ=-180.988;DP=208;DP4=0,0,89,111	GT:PL:DP:DPR	1/1:255,154,0:51:0,51	./.:.:.:.	./.:.:.:.	1/1:141,18,0:6:0,6	./.:.:.:.	./.:.:.:.	./.:.:.:.	1/1:104,9,0:3:0,3	./.:.:.:.	./.:.:.:.	./.:.:.:.	1/1:255,187,0:62:0,62	1/1:255,235,0:78:0,78
chr1	1983902	.	T	C	42.7648	.	SGB=-0.379885;MQ0F=0;AF1=1;AC1=2;MQ=37;FQ=-29.991;VDB=0.58;MQSB=1;DP=5;DP4=0,0,3,2	GT:PL:DP:DPR	./.:.:.:.	./.:.:.:.	./.:.:.:.	1/1:37,3,0:1:0,1	./.:.:.:.	./.:.:.:.	1/1:37,3,0:1:0,1	1/1:37,3,0:1:0,1	./.:.:.:.	./.:.:.:.	./.:.:.:.	1/1:74,6,0:2:0,2	./.:.:.:.
chr1	2211567	.	G	A	188.033	.	SGB=-0.379885;MQ0F=0;AF1=1;AC1=2;MQ=37;FQ=-29.991;VDB=0.0926686;MQSB=0.900802;DP=15;DP4=0,0,5,5	GT:PL:DP:DPR	./.:.:.:.	./.:.:.:.	./.:.:.:.	./.:.:.:.	1/1:37,3,0:1:0,1	./.:.:.:.	./.:.:.:.	./.:.:.:.	0/0:0,.,.:0:0,.	./.:.:.:.	./.:.:.:.	1/1:221,24,0:8:0,8	1/1:37,3,0:1:0,1
chr1	2415018	.	A	.	249.996	.	MQSB=1;MQ0F=0;AF1=0;AC1=0;MQ=37;FQ=-231.988;DP=210;DP4=106,104,0,0	GT:PL:DP:DPR	0/0:0:68:68	0/0:0:1:1	./.:.:.:.	./.:.:.:.	./.:.:.:.	./.:.:.:.	0/0:0:2:2	0/0:0:4:4	./.:.:.:.	0/0:0:1:1	./.:.:.:.	0/0:0:61:61	0/0:0:73:73
chr1	2582894	.	G	.	283.236	.	MQSB=0.95306;MQ0F=0;AF1=0;AC1=0;MQ=37;FQ=-95.9866;SGB=-0.379885;RPB=1;MQB=1;BQB=1;PV4=0.433824,1,1,0.402716;DP=182;DP4=96,83,0,1	GT:PL:DP:DPR	0/0:0:23:23	./.:.:.:.	./.:.:.:.	0/0:0:1:1	./.:.:.:.	0/0:0:1:1	./.:.:.:.	0/0:0:5:5	./.:.:.:.	0/0:0:1:1	./.:.:.:.	0/0:0:136:135	0/0:0:13:13
chr1	2645246	.	C	.	47.9942	.	MQ0F=0;AF1=0;AC1=0;MQ=37;FQ=-32.988;MQSB=1;DP=9;DP4=8,1,0,0	GT:PL:DP:DPR	0/0:0:2:2	./.:.:.:.	./.:.:.:.	./.:.:.:.	./.:.:.:.	./.:.:.:.	./.:.:.:.	./.:.:.:.	./.:.:.:.	./.:.:.:.	./.:.:.:.	0/0:0:6:6	0/0:0:1:1
chr1	3248926	.	G	.	122.995	.	MQSB=0.957006;MQ0F=0;AF1=0;AC1=0;MQ=37;FQ=-119.987;DP=46;DP4=24,22,0,0	GT:PL:DP:DPR	0/0:0:31:31	0/0:0:1:1	./.:.:.:.	./.:.:.:.	./.:.:.:.	./.:.:.:.	./.:.:.:.	0/0:0:2:2	./.:.:.:.	./.:.:.:.	./.:.:.:.	0/0:0:9:9	0/0:0:3:3
chr1	3628012	.	C	T	221.999	.	VDB=0.000141234;SGB=-0.693141;MQSB=1;MQ0F=0;AF1=1;AC1=2;MQ=37;FQ=-137.987;DP=82;DP4=0,0,32,39	GT:PL:DP:DPR	1/1:255,111,0:37:0,37	./.:.:.:.	./.:.:.:.	./.:.:.:.	./.:.:.:.	./.:.:.:.	./.:.:.:.	1/1:179,18,0:6:0,6	1/1:37,3,0:1:0,1	./.:.:.:.	./.:.:.:.	1/1:255,57,0:19:0,19	1/1:195,24,0:8:0,8
chr1	4029125	.	C	.	251.996	.	SGB=-0.379885;RPB=1;MQB=1;MQSB=0.99446;BQB=1;MQ0F=0;AF1=0;AC1=0;MQ=38;FQ=-67.9862;PV4=1,1,0.362924,1;DP=142;DP4=69,69,2,0	GT:PL:DP:DPR	0/0:0:26:25	./.:.:.:.	./.:.:.:.	./.:.:.:.	./.:.:.:.	./.:.:.:.	./.:.:.:.	0/0:0:2:2	./.:.:.:.	./.:.:.:.	./.:.:.:.	0/0:0:85:84	0/0:0:27:27
chr1	4282516	.	A	C	221.999	.	VDB=0.0230382;SGB=-0.692976;MQSB=1;MQ0F=0;AF1=1;AC1=2;MQ=37;FQ=-104.987;DP=95;DP4=0,0,40,54	GT:PL:DP:DPR	1/1:255,78,0:26:0,26	./.:.:.:.	./.:.:.:.	./.:.:.:.	1/1:37,3,0:1:0,1	./.:.:.:.	1/1:37,3,0:1:0,1	1/1:185,18,0:6:0,6	./.:.:.:.	./.:.:.:.	./.:.:.:.	1/1:255,54,0:18:0,18	1/1:255,126,0:42:0,42
chr1	4290404	.	A	G	222.003	.	VDB=0.0846985;SGB=-0.616816;MQSB=0.861511;MQ0F=0;AF1=1;AC1=2;MQ=37;FQ=-44.9861;DP=27;DP4=0,0,15,12	GT:PL:DP:DPR	1/1:185,18,0:6:0,6	./.:.:.:.	./.:.:.:.	1/1:37,3,0:1:0,1	./.:.:.:.	./.:.:.:.	1/1:37,3,0:1:0,1	1/1:92,9,0:3:0,3	./.:.:.:.	./.:.:.:.	./.:.:.:.	1/1:147,15,0:5:0,5	1/1:255,33,0:11:0,11
chr1	4491328	.	T	C	194.033	.	VDB=0.0407425;SGB=-0.651104;MQSB=0.992367;MQ0F=0;AF1=1;AC1=2;MQ=37;FQ=-50.986;DP=15;DP4=0,0,8,6	GT:PL:DP:DPR	1/1:227,24,0:8:0,8	./.:.:.:.	./.:.:.:.	1/1:37,3,0:1:0,1	./.:.:.:.	./.:.:.:.	./.:.:.:.	./.:.:.:.	./.:.:.:.	./.:.:.:.	./.:.:.:.	1/1:111,9,0:3:0,3	1/1:74,6,0:2:0,2
chr1	4727118	.	C	.	219.996	.	MQSB=1;MQ0F=0;AF1=0;AC1=0;MQ=37;FQ=-131.987;DP=146;DP4=78,63,0,0	GT:PL:DP:DPR	0/0:0:35:35	0/0:0:0:0	./.:.:.:.	./.:.:.:.	./.:.:.:.	./.:.:.:.	./.:.:.:.	0/0:0:2:2	./.:.:.:.	./.:.:.:.	./.:.:.:.	0/0:0:41:41	0/0:0:63:63
chr1	4933748	.	G	A	59.9723	.	VDB=0.1;SGB=-0.453602;MQSB=1;MQ0F=0;AF1=1;AC1=2;MQ=37;FQ=-32.988;DP=6;DP4=0,0,5,1	GT:PL:DP:DPR	1/1:74,6,0:2:0,2	./.:.:.:.	./.:.:.:.	1/1:37,3,0:1:0,1	./.:.:.:.	./.:.:.:.	./.:.:.:.	./.:.:.:.	./.:.:.:.	./.:.:.:.	./.:.:.:.	1/1:92,9,0:3:0,3	./.:.:.:.
chr1	4986591	.	C	.	41.9943	.	MQ0F=0;AF1=0;AC1=0;MQ=37;FQ=-32.988;MQSB=1;DP=9;DP4=3,6,0,0	GT:PL:DP:DPR	0/0:0:2:2	./.:.:.:.	./.:.:.:.	./.:.:.:.	./.:.:.:.	./.:.:.:.	./.:.:.:.	./.:.:.:.	./.:.:.:.	./.:.:.:.	./.:.:.:.	0/0:0:3:3	0/0:0:4:4
chr1	5496635	.	G	.	283.236	.	MQSB=1;MQ0F=0;AF1=0;AC1=0;MQ=37;FQ=-198.988;DP=221;DP4=120,100,0,0	GT:PL:DP:DPR	0/0:0:57:57	0/0:0:1:1	./.:.:.:.	0/0:0:2:2	./.:.:.:.	0/0:0:3:3	0/0:0:1:1	0/0:0:1:1	0/0:0:1:1	./.:.:.:.	./.:.:.:.	0/0:0:110:110	0/0:0:44:44
chr1	5776974	.	C	G	221.999	.	VDB=0.09297;SGB=-0.693136;MQSB=1;MQ0F=0;AF1=1;AC1=2;MQ=37;FQ=-131.987;DP=81;DP4=0,0,36,44	GT:PL:DP:DPR	1/1:255,105,0:35:0,35	1/1:66,6,0:2:0,2	./.:.:.:.	./.:.:.:.	./.:.:.:.	./.:.:.:.	1/1:37,3,0:1:0,1	1/1:113,12,0:4:0,4	0/0:22,.,.:1:0,.	./.:.:.:.	./.:.:.:.	1/1:255,48,0:16:0,16	1/1:255,63,0:21:0,21
chr1	5962522	.	T	C	221.999	.	VDB=0.000241216;SGB=-0.692562;MQSB=1;MQ0F=0;AF1=1;AC1=2;MQ=37;FQ=-92.9865;RPB=0.5;MQB=1;BQB=0.75;PV4=1,0.270735,1,0.289599;DP=40;DP4=3,4,14,17	GT:PL:DP:DPR	1/1:255,66,0:22:0,22	1/1:36,3,0:1:0,1	./.:.:.:.	1/1:129,12,0:4:0,4	0/0:0,.,.:0:0,.	./.:.:.:.	./.:.:.:.	0/0:0,.,.:1:1,.	./.:.:.:.	0/0:0,.,.:0:0,.	./.:.:.:.	0/0:0,.,.:4:4,.	0/1:112,0,56:6:2,4
chr1	6458053	.	C	T	72.9724	.	SGB=-0.379885;MQ0F=0;AF1=1;AC1=2;MQ=37;FQ=-29.991;VDB=0.868052;MQSB=1;DP=6;DP4=0,0,1,3	GT:PL:DP:DPR	1/1:37,3,0:1:0,1	./.:.:.:.	./.:.:.:.	./.:.:.:.	./.:.:.:.	./.:.:.:.	./.:.:.:.	./.:.:.:.	./.:.:.:.	./.:.:.:.	./.:.:.:.	1/1:105,9,0:3:0,3	./.:.:.:.
chr1	6643841	.	C	.	35.995	.	MQSB=1;MQ0F=0;AF1=0;AC1=0;MQ=37;FQ=-32.988;DP=2;DP4=1,1,0,0	GT:PL:DP:DPR	./.:.:.:.	./.:.:.:.	./.:.:.:.	./.:.:.:.	./.:.:.:.	./.:.:.:.	./.:.:.:.	./.:.:.:.	./.:.:.:.	./.:.:.:.	./.:.:.:.	0/0:0:2:2	./.:.:.:.
chr1	6821798	.	G	.	41.9943	.	MQSB=1;MQ0F=0;AF1=0;AC1=0;MQ=37;FQ=-38.9864;DP=10;DP4=6,4,0,0	GT:PL:DP:DPR	0/0:0:4:4	0/0:0:1:1	./.:.:.:.	0/0:0:1:1	./.:.:.:.	./.:.:.:.	./.:.:.:.	0/0:0:1:1	./.:.:.:.	./.:.:.:.	./.:.:.:.	0/0:0:2:2	0/0:0:1:1
chr1	7530524	.	A	.	170.996	.	MQSB=0.970496;MQ0F=0;AF1=0;AC1=0;MQ=37;FQ=-167.987;DP=104;DP4=54,50,0,0	GT:PL:DP:DPR	0/0:0:47:47	./.:.:.:.	./.:.:.:.	./.:.:.:.	0/0:0:1:1	./.:.:.:.	0/0:0:1:1	0/0:0:2:2	0/0:0:2:2	./.:.:.:.	./.:.:.:.	0/0:0:20:20	0/0:0:31:31
chr1	7669386	.	T	C	221.999	.	VDB=0.544013;SGB=-0.692717;MQSB=1;MQ0F=0;AF1=1;AC1=2;MQ=37;FQ=-95.9866;DP=91;DP4=0,0,43,45	GT:PL:DP:DPR	1/1:255,69,0:23:0,23	./.:.:.:.	./.:.:.:.	./.:.:.:.	0/0:19,.,.:1:0,.	./.:.:.:.	1/1:37,3,0:1:0,1	1/1:60,6,0:2:0,2	./.:.:.:.	./.:.:.:.	./.:.:.:.	1/1:255,66,0:22:0,22	1/1:255,117,0:39:0,39
chr1	7728571	.	A	G	133.062	.	VDB=0.0427307;SGB=-0.616816;RPB=1;MQB=1;MQSB=1.01283;BQB=1;MQ0F=0;AF1=0.50636;AC1=1;MQ=37;FQ=-11.3185;PV4=0.428571,1,1,1;DP=12;DP4=1,0,4,7	GT:PL:DP:DPR	0/1:163,0,16:7:1,6	./.:.:.:.	./.:.:.:.	./.:.:.:.	./.:.:.:.	./.:.:.:.	./.:.:.:.	1/1:37,3,0:1:0,1	./.:.:.:.	./.:.:.:.	./.:.:.:.	./.:.:.:.	1/1:130,12,0:4:0,4
chr1	8148041	.	A	.	283.236	.	MQSB=1;MQ0F=0;AF1=0;AC1=0;MQ=37;FQ=-137.987;DP=256;DP4=116,129,0,0	GT:PL:DP:DPR	0/0:0:37:37	0/0:0:1:1	./.:.:.:.	./.:.:.:.	0/0:0:1:1	./.:.:.:.	0/0:0:1:1	0/0:0:3:3	0/0:0:1:1	./.:.:.:.	./.:.:.:.	0/0:0:171:171	0/0:0:30:30
chr1	8169172	.	A	G	70.5132	.	VDB=0.0343724;SGB=-0.556411;MQ0F=0;AF1=1;AC1=2;MQ=37;FQ=-38.9864;DP=5;DP4=0,0,0,4	GT:PL:DP:DPR	./.:.:.:.	./.:.:.:.	./.:.:.:.	./.:.:.:.	./.:.:.:.	./.:.:.:.	./.:.:.:.	./.:.:.:.	./.:.:.:.	./.:.:.:.	./.:.:.:.	./.:.:.:.	1/1:103,12,0:4:0,4
chr1	9019409	.	A	G	221.999	.	VDB=9.78444e-05;SGB=-0.692352;MQSB=0.983744;MQ0F=0;AF1=1;AC1=2;MQ=38;FQ=-89.9865;DP=58;DP4=0,1,22,35	GT:PL:DP:DPR	1/1:255,63,0:21:0,21	./.:.:.:.	./.:.:.:.	./.:.:.:.	1/1:37,3,0:1:0,1	./.:.:.:.	0/0:0,.,.:1:1,.	./.:.:.:.	./.:.:.:.	./.:.:.:.	./.:.:.:.	1/1:255,48,0:16:0,16	1/1:255,57,0:19:0,19
chr1	9601018	.	C	T	221.999	.	VDB=9.12563e-05;SGB=-0.693146;MQSB=0.965718;MQ0F=0;AF1=1;AC1=2;MQ=37;FQ=-152.987;DP=508;DP4=0,0,206,226	GT:PL:DP:DPR	1/1:255,126,0:42:0,42	1/1:67,6,0:2:0,2	./.:.:.:.	1/1:37,3,0:1:0,1	./.:.:.:.	./.:.:.:.	./.:.:.:.	1/1:225,24,0:8:0,8	./.:.:.:.	./.:.:.:.	./.:.:.:.	1/1:255,255,0:345:0,345	1/1:255,102,0:34:0,34
chr1	10848225	.	A	.	38.9945	.	MQSB=1;MQ0F=0;AF1=0;AC1=0;MQ=37;FQ=-35.9869;DP=8;DP4=6,2,0,0	GT:PL:DP:DPR	0/0:0:3:3	./.:.:.:.	./.:.:.:.	./.:.:.:.	./.:.:.:.	./.:.:.:.	./.:.:.:.	./.:.:.:.	./.:.:.:.	./.:.:.:.	./.:.:.:.	0/0:0:3:3	0/0:0:2:2
chr1	11255831	.	C	.	152.995	.	MQSB=0.963194;MQ0F=0;AF1=0;AC1=0;MQ=37;FQ=-149.987;DP=66;DP4=30,36,0,0	GT:PL:DP:DPR	0/0:0:41:41	0/0:0:1:1	./.:.:.:.	./.:.:.:.	./.:.:.:.	./.:.:.:.	./.:.:.:.	./.:.:.:.	./.:.:.:.	./.:.:.:.	./.:.:.:.	./.:.:.:.	0/0:0:24:24
chr1	11400265	.	A	T	7.79993	.	SGB=-0.379885;MQ0F=0;AF1=1;AC1=2;MQ=37;FQ=-29.991;DP=2;DP4=0,0,1,1	GT:PL:DP:DPR	1/1:37,3,0:1:0,1	./.:.:.:.	./.:.:.:.	./.:.:.:.	./.:.:.:.	./.:.:.:.	./.:.:.:.	./.:.:.:.	./.:.:.:.	./.:.:.:.	./.:.:.:.	./.:.:.:.	1/1:37,3,0:1:0,1
chr1	12342374	.	C	T	222	.	VDB=0.00121693;SGB=-0.662043;MQSB=0.577865;MQ0F=0;AF1=1;AC1=2;MQ=38;FQ=-53.9861;DP=26;DP4=0,0,14,10	GT:PL:DP:DPR	1/1:237,27,0:9:0,9	./.:.:.:.	./.:.:.:.	./.:.:.:.	./.:.:.:.	./.:.:.:.	0/0:0,.,.:0:0,.	0/0:0,.,.:0:0,.	1/1:37,3,0:1:0,1	./.:.:.:.	./.:.:.:.	1/1:37,3,0:1:0,1	1/1:255,39,0:13:0,13
chr1	12805406	.	C	.	125.995	.	MQSB=1;MQ0F=0;AF1=0;AC1=0;MQ=37;FQ=-122.987;DP=68;DP4=35,32,0,0	GT:PL:DP:DPR	0/0:0:32:32	0/0:0:3:3	./.:.:.:.	./.:.:.:.	0/0:0:1:1	0/0:0:1:1	./.:.:.:.	0/0:0:1:1	./.:.:.:.	./.:.:.:.	./.:.:.:.	0/0:0:12:12	0/0:0:17:17
chr1	12996787	.	C	T	222	.	VDB=0.000288393;SGB=-0.686358;MQSB=1;MQ0F=0;AF1=1;AC1=2;MQ=37;FQ=-68.9862;RPB=0;MQB=1;BQB=1;PV4=0.333333,1,1,0;DP=27;DP4=2,2,6,14	GT:PL:DP:DPR	1/1:255,42,0:14:0,14	0/0:0,.,.:1:1,.	./.:.:.:.	./.:.:.:.	./.:.:.:.	./.:.:.:.	./.:.:.:.	0/1:56,0,56:4:2,2	./.:.:.:.	./.:.:.:.	./.:.:.:.	1/1:37,3,0:1:0,1	0/1:93,0,25:4:1,3
chr1	13304658	.	C	A	7.79993	.	SGB=-0.379885;MQ0F=0;AF1=1;AC1=2;MQ=37;FQ=-29.991;DP=4;DP4=0,0,1,2	GT:PL:DP:DPR	./.:.:.:.	./.:.:.:.	./.:.:.:.	./.:.:.:.	./.:.:.:.	./.:.:.:.	./.:.:.:.	1/1:37,3,0:1:0,1	1/1:37,3,0:1:0,1	./.:.:.:.	./.:.:.:.	1/1:37,3,0:1:0,1	./.:.:.:.
chr1	14025660	.	C	T	222.001	.	VDB=2.52326e-05;SGB=-0.69312;MQSB=0.965264;MQ0F=0;AF1=1;AC1=2;MQ=37;FQ=-122.987;DP=67;DP4=0,0,40,23	GT:PL:DP:DPR	1/1:255,96,0:32:0,32	./.:.:.:.	./.:.:.:.	1/1:74,6,0:2:0,2	./.:.:.:.	./.:.:.:.	1/1:37,3,0:1:0,1	1/1:208,24,0:8:0,8	1/1:37,3,0:1:0,1	./.:.:.:.	./.:.:.:.	1/1:255,36,0:12:0,12	1/1:178,21,0:7:0,7
chr1	14260986	.	C	.	71.9944	.	MQSB=1;MQ0F=0;AF1=0;AC1=0;MQ=37;FQ=-65.9862;DP=33;DP4=14,19,0,0	GT:PL:DP:DPR	0/0:0:13:13	./.:.:.:.	./.:.:.:.	0/0:0:1:1	./.:.:.:.	./.:.:.:.	./.:.:.:.	./.:.:.:.	./.:.:.:.	./.:.:.:.	./.:.:.:.	0/0:0:5:5	0/0:0:14:14
chr1	14417802	.	T	G,A	221.999	.	VDB=4.95615e-05;SGB=-0.680642;MQSB=0.95494;MQ0F=0;AF1=1;AC1=2;MQ=37;FQ=-59.9861;RPB=0;MQB=1;BQB=1;PV4=0.1,1,1,1;DP=406;DP4=2,1,182,208	GT:PL:DP:DPR	1/1:255,34,1,248,0,244:12:0,11,1	0/0:25,.,.,.,.,.:1:0,.,.	./.:.:.:.	./.:.:.:.	0/0:0,.,.,.,.,.:1:1,.,.	./.:.:.:.	./.:.:.:.	0/1:79,0,53,.,.,.:5:2,3,.	./.:.:.:.	./.:.:.:.	./.:.:.:.	1/1:255,255,0,.,.,.:335:0,321,.	1/1:255,114,0,.,.,.:39:0,38,.
chr1	14468037	.	T	C	80.5134	.	VDB=0.325692;SGB=-0.556411;MQ0F=0;AF1=1;AC1=2;MQ=37;FQ=-38.9864;MQSB=1;DP=8;DP4=0,0,1,7	GT:PL:DP:DPR	1/1:113,12,0:4:0,4	./.:.:.:.	./.:.:.:.	./.:.:.:.	./.:.:.:.	./.:.:.:.	./.:.:.:.	./.:.:.:.	1/1:37,3,0:1:0,1	./.:.:.:.	./.:.:.:.	./.:.:.:.	1/1:105,9,0:3:0,3
chr1	14708162	.	C	.	35.995	.	MQ0F=0;AF1=0;AC1=0;MQ=37;FQ=-29.991;DP=4;DP4=4,0,0,0	GT:PL:DP:DPR	./.:.:.:.	./.:.:.:.	./.:.:.:.	0/0:0:1:1	./.:.:.:.	./.:.:.:.	./.:.:.:.	./.:.:.:.	./.:.:.:.	./.:.:.:.	./.:.:.:.	0/0:0:2:2	0/0:0:1:1
chr1	14876816	.	A	.	44.9942	.	MQSB=1;MQ0F=0;AF1=0;AC1=0;MQ=37;FQ=-41.9862;DP=7;DP4=3,4,0,0	GT:PL:DP:DPR	0/0:0:5:5	./.:.:.:.	./.:.:.:.	./.:.:.:.	./.:.:.:.	./.:.:.:.	./.:.:.:.	./.:.:.:.	./.:.:.:.	./.:.:.:.	./.:.:.:.	./.:.:.:.	0/0:0:2:2
chr1	15605365	.	A	G	210.016	.	VDB=0.112489;SGB=-0.590765;MQSB=1;MQ0F=0;AF1=1;AC1=2;MQ=37;FQ=-41.9862;DP=18;DP4=0,0,10,7	GT:PL:DP:DPR	1/1:160,15,0:5:0,5	./.:.:.:.	./.:.:.:.	./.:.:.:.	./.:.:.:.	1/1:37,3,0:1:0,1	./.:.:.:.	./.:.:.:.	./.:.:.:.	./.:.:.:.	./.:.:.:.	1/1:67,6,0:2:0,2	1/1:243,27,0:9:0,9
chr1	15976386	.	T	C	221.999	.	VDB=0.00128998;SGB=-0.693139;RPB=1;MQB=1;MQSB=0.967004;BQB=1;MQ0F=0;AF1=1;AC1=2;MQ=37;FQ=-100.987;PV4=0.459459,1,0.435181,0.280574;DP=149;DP4=0,1,80,65	GT:PL:DP:DPR	1/1:255,74,0:37:1,36	./.:.:.:.	./.:.:.:.	1/1:56,6,0:2:0,2	1/1:60,6,0:2:0,2	./.:.:.:.	./.:.:.:.	1/1:67,6,0:2:0,2	./.:.:.:.	./.:.:.:.	./.:.:.:.	1/1:255,135,0:45:0,45	1/1:255,175,0:58:0,58
chr1	16277524	.	C	.	32.995	.	MQ0F=0;AF1=0;AC1=0;MQ=37;FQ=-29.9912;DP=2;DP4=1,0,0,0	GT:PL:DP:DPR	./.:.:.:.	0/0:0:1:1	./.:.:.:.	./.:.:.:.	./.:.:.:.	./.:.:.:.	./.:.:.:.	./.:.:.:.	./.:.:.:.	./.:.:.:.	./.:.:.:.	./.:.:.:.	0/0:0:0:0
chr1	16452185	.	A	G	222.001	.	VDB=0.00160276;SGB=-0.651104;MQSB=1;MQ0F=0;AF1=1;AC1=2;MQ=37;FQ=-50.986;DP=28;DP4=0,0,19,9	GT:PL:DP:DPR	1/1:208,24,0:8:0,8	./.:.:.:.	./.:.:.:.	./.:.:.:.	./.:.:.:.	./.:.:.:.	./.:.:.:.	./.:.:.:.	./.:.:.:.	./.:.:.:.	./.:.:.:.	1/1:255,36,0:12:0,12	1/1:221,24,0:8:0,8
chr1	16715975	.	T	C	207.016	.	VDB=0.116687;SGB=-0.511536;RPB=0.861511;MQB=0.861511;MQSB=1;BQB=0.861511;MQ0F=0;AF1=0.5;AC1=1;MQ=37;FQ=57.0051;PV4=1,1,1,1;DP=17;DP4=1,2,5,9	GT:PL:DP:DPR	0/1:87,0,87:6:3,3	./.:.:.:.	./.:.:.:.	./.:.:.:.	./.:.:.:.	./.:.:.:.	1/1:37,3,0:1:0,1	1/1:37,3,0:1:0,1	./.:.:.:.	./.:.:.:.	./.:.:.:.	./.:.:.:.	1/1:240,27,0:9:0,9
chr1	16886289	.	G	.	86.9946	.	MQSB=1;MQ0F=0;AF1=0;AC1=0;MQ=37;FQ=-77.9863;DP=40;DP4=22,18,0,0	GT:PL:DP:DPR	0/0:0:17:17	./.:.:.:.	./.:.:.:.	0/0:0:1:1	0/0:0:1:1	./.:.:.:.	./.:.:.:.	0/0:0:1:1	./.:.:.:.	./.:.:.:.	./.:.:.:.	0/0:0:1:1	0/0:0:19:19
chr1	17160556	.	C	T	221.999	.	VDB=2.17359e-05;SGB=-0.692067;MQSB=1;MQ0F=0;AF1=1;AC1=2;MQ=37;FQ=-86.9865;DP=68;DP4=34,14,10,10	GT:PL:DP:DPR	1/1:255,60,0:20:0,20	./.:.:.:.	./.:.:.:.	./.:.:.:.	0/0:0,.,.:1:1,.	./.:.:.:.	./.:.:.:.	./.:.:.:.	./.:.:.:.	0/0:0,.,.:1:1,.	./.:.:.:.	0/0:0,.,.:20:20,.	0/0:0,.,.:26:26,.
chr1	17641624	.	G	A	221.999	.	VDB=0.00873706;SGB=-0.691153;MQSB=0.906029;MQ0F=0;AF1=1;AC1=2;MQ=36;FQ=-80.9864;DP=64;DP4=1,0,25,28	GT:PL:DP:DPR	1/1:255,54,0:18:0,18	./.:.:.:.	./.:.:.:.	1/1:67,6,0:2:0,2	1/1:37,3,0:1:0,1	./.:.:.:.	./.:.:.:.	1/1:182,18,0:6:0,6	./.:.:.:.	0/0:0,.,.:1:1,.	./.:.:.:.	1/1:255,54,0:18:0,18	1/1:221,24,0:8:0,8
chr1	18170722	.	A	.	137.995	.	MQSB=1;MQ0F=0;AF1=0;AC1=0;MQ=37;FQ=-134.987;DP=44;DP4=18,26,0,0	GT:PL:DP:DPR	0/0:0:36:36	./.:.:.:.	./.:.:.:.	./.:.:.:.	./.:.:.:.	./.:.:.:.	./.:.:.:.	./.:.:.:.	0/0:0:1:1	./.:.:.:.	./.:.:.:.	0/0:0:7:7	./.:.:.:.
chr1	18170722	.	A	G	225.009	.	SGB=-0.379885;MQ0F=0;AF1=1;AC1=2;MQ=37;FQ=-29.991;VDB=0.28;RPB=0.993939;MQB=1;MQSB=1;BQB=0.898315;PV4=0.374561,0.125777,1,0.0732406;DP=53;DP4=12,9,13,16	GT:PL:DP:DPR	./.:.:.:.	./.:.:.:.	./.:.:.:.	./.:.:.:.	./.:.:.:.	./.:.:.:.	1/1:37,3,0:1:0,1	1/1:67,6,0:2:0,2	./.:.:.:.	1/1:37,3,0:1:0,1	./.:.:.:.	./.:.:.:.	0/1:255,0,255:46:21,25
chr1	18285474	.	T	C	102.514	.	SGB=-0.379885;MQ0F=0;AF1=1;AC1=2;MQ=37;FQ=-29.991;VDB=0.22;MQSB=1;DP=7;DP4=0,0,4,3	GT:PL:DP:DPR	1/1:37,3,0:1:0,1	./.:.:.:.	./.:.:.:.	./.:.:.:.	./.:.:.:.	./.:.:.:.	./.:.:.:.	./.:.:.:.	./.:.:.:.	./.:.:.:.	./.:.:.:.	1/1:74,6,0:2:0,2	1/1:135,12,0:4:0,4
chr1	18437724	.	A	.	140.995	.	MQSB=1;MQ0F=0;AF1=0;AC1=0;MQ=37;FQ=-137.987;DP=112;DP4=69,43,0,0	GT:PL:DP:DPR	0/0:0:37:37	./.:.:.:.	./.:.:.:.	./.:.:.:.	0/0:0:1:1	./.:.:.:.	./.:.:.:.	0/0:0:4:4	./.:.:.:.	./.:.:.:.	./.:.:.:.	0/0:0:34:34	0/0:0:36:36
chr1	19667901	.	C	.	38.9945	.	MQSB=1;MQ0F=0;AF1=0;AC1=0;MQ=37;FQ=-35.9869;DP=6;DP4=2,4,0,0	GT:PL:DP:DPR	0/0:0:3:3	./.:.:.:.	./.:.:.:.	./.:.:.:.	./.:.:.:.	./.:.:.:.	./.:.:.:.	./.:.:.:.	./.:.:.:.	./.:.:.:.	./.:.:.:.	./.:.:.:.	0/0:0:3:3
chr1	20084515	.	T	.	283.236	.	MQSB=1;MQ0F=0;AF1=0;AC1=0;MQ=37;FQ=-198.988;DP=384;DP4=183,189,0,0	GT:PL:DP:DPR	0/0:0:57:57	./.:.:.:.	./.:.:.:.	./.:.:.:.	./.:.:.:.	./.:.:.:.	./.:.:.:.	0/0:0:3:3	./.:.:.:.	./.:.:.:.	./.:.:.:.	0/0:0:270:270	0/0:0:42:42
chr1	20296459	.	G	.	28.2394	.	MQ0F=0;AC1=2;MQ=0;FQ=-30.0004;DP=9;DP4=0,0,0,0	GT:PL:DP:DPR	0/0:0:0:0	./.:.:.:.	./.:.:.:.	./.:.:.:.	./.:.:.:.	./.:.:.:.	./.:.:.:.	0/0:0:0:0	./.:.:.:.	./.:.:.:.	./.:.:.:.	./.:.:.:.	0/0:0:0:0
chr1	20296459	.	G	T	221.999	.	VDB=0.00225833;SGB=-0.693054;MQSB=1;MQ0F=0;AF1=1;AC1=2;MQ=37;FQ=-110.987;DP=92;DP4=0,0,10,18	GT:PL:DP:DPR	./.:.:.:.	./.:.:.:.	./.:.:.:.	./.:.:.:.	./.:.:.:.	./.:.:.:.	./.:.:.:.	./.:.:.:.	./.:.:.:.	./.:.:.:.	./.:.:.:.	1/1:255,84,0:28:0,28	./.:.:.:.
chr1	20342544	.	C	G	221.999	.	VDB=0.0136797;SGB=-0.693132;MQSB=1;MQ0F=0;AF1=1;AC1=2;MQ=37;FQ=-128.987;DP=105;DP4=0,0,48,53	GT:PL:DP:DPR	1/1:255,102,0:34:0,34	./.:.:.:.	./.:.:.:.	./.:.:.:.	./.:.:.:.	./.:.:.:.	./.:.:.:.	1/1:59,6,0:2:0,2	./.:.:.:.	./.:.:.:.	./.:.:.:.	1/1:255,105,0:35:0,35	1/1:255,90,0:30:0,30
chr1	20419112	.	C	G	222.003	.	VDB=0.00275795;SGB=-0.676189;MQSB=0.8618;MQ0F=0;AF1=1;AC1=2;MQ=36;FQ=-59.9861;DP=53;DP4=0,0,25,27	GT:PL:DP:DPR	1/1:255,33,0:11:0,11	1/1:67,6,0:2:0,2	./.:.:.:.	./.:.:.:.	1/1:74,6,0:2:0,2	./.:.:.:.	./.:.:.:.	1/1:135,12,0:4:0,4	./.:.:.:.	./.:.:.:.	./.:.:.:.	1/1:255,33,0:11:0,11	1/1:255,66,0:22:0,22
chr1	20503996	.	A	.	116.995	.	MQSB=1;MQ0F=0;AF1=0;AC1=0;MQ=37;FQ=-113.987;DP=87;DP4=39,47,0,0	GT:PL:DP:DPR	0/0:0:29:29	./.:.:.:.	./.:.:.:.	0/0:0:2:2	./.:.:.:.	./.:.:.:.	./.:.:.:.	0/0:0:1:1	0/0:0:2:2	0/0:0:1:1	./.:.:.:.	0/0:0:24:24	0/0:0:27:27
chr1	20594409	.	T	.	92.9947	.	MQSB=1;MQ0F=0;AF1=0;AC1=0;MQ=37;FQ=-89.9865;DP=58;DP4=28,30,0,0	GT:PL:DP:DPR	0/0:0:21:21	./.:.:.:.	./.:.:.:.	./.:.:.:.	./.:.:.:.	./.:.:.:.	./.:.:.:.	0/0:0:2:2	./.:.:.:.	./.:.:.:.	./.:.:.:.	0/0:0:20:20	0/0:0:15:15
chr1	20634675	.	A	G	221.999	.	VDB=0.1;SGB=-0.453602;MQ0F=0;AF1=1;AC1=2;MQ=37;FQ=-32.988;MQSB=0.975257;DP=62;DP4=0,0,29,32	GT:PL:DP:DPR	1/1:67,6,0:2:0,2	./.:.:.:.	./.:.:.:.	./.:.:.:.	./.:.:.:.	./.:.:.:.	./.:.:.:.	./.:.:.:.	./.:.:.:.	./.:.:.:.	./.:.:.:.	1/1:255,151,0:50:0,50	1/1:245,27,0:9:0,9
chr1	20775439	.	G	.	50.9942	.	SGB=-0.379885;RPB=1;MQB=1;MQSB=0.916482;BQB=1;MQ0F=0;AF1=0.444591;AC1=1;MQ=37;FQ=-20.029;PV4=1,1,1,1;DP=26;DP4=15,10,1,0	GT:PL:DP:DPR	0/0:7:10:9	./.:.:.:.	./.:.:.:.	./.:.:.:.	./.:.:.:.	./.:.:.:.	./.:.:.:.	0/0:0:3:3	0/0:0:1:1	./.:.:.:.	./.:.:.:.	0/0:0:7:7	0/0:0:5:5
chr1	20808469	.	G	.	68.9944	.	MQSB=0.861511;MQ0F=0;AF1=0;AC1=0;MQ=37;FQ=-44.9861;DP=31;DP4=14,17,0,0	GT:PL:DP:DPR	0/0:0:6:6	./.:.:.:.	./.:.:.:.	./.:.:.:.	./.:.:.:.	./.:.:.:.	0/0:0:1:1	0/0:0:3:3	./.:.:.:.	./.:.:.:.	./.:.:.:.	0/0:0:13:13	0/0:0:8:8
chr1	20849417	.	C	.	32.9952	.	MQ0F=0;AF1=0;AC1=0;MQ=37;FQ=-29.991;DP=1;DP4=0,1,0,0	GT:PL:DP:DPR	./.:.:.:.	./.:.:.:.	./.:.:.:.	./.:.:.:.	./.:.:.:.	./.:.:.:.	./.:.:.:.	./.:.:.:.	./.:.:.:.	./.:.:.:.	./.:.:.:.	./.:.:.:.	0/0:0:1:1
chr1	20956918	.	A	.	56.9942	.	MQSB=0.974597;MQ0F=0;AF1=0;AC1=0;MQ=37;FQ=-53.9861;SGB=-0.379885;RPB=1;MQB=1;BQB=1;PV4=1,1,1,0.0772105;DP=23;DP4=12,10,1,0	GT:PL:DP:DPR	0/0:0:9:9	./.:.:.:.	./.:.:.:.	./.:.:.:.	0/0:0:2:2	./.:.:.:.	./.:.:.:.	0/0:0:4:4	./.:.:.:.	./.:.:.:.	./.:.:.:.	0/0:28:3:2	0/0:0:5:5
chr1	20999269	.	A	.	80.9945	.	MQSB=1.00775;MQ0F=0;AF1=0;AC1=0;MQ=37;FQ=-56.9861;DP=43;DP4=21,22,0,0	GT:PL:DP:DPR	0/0:0:10:10	./.:.:.:.	./.:.:.:.	./.:.:.:.	./.:.:.:.	./.:.:.:.	0/0:0:1:1	0/0:0:2:2	0/0:0:1:1	./.:.:.:.	./.:.:.:.	0/0:0:12:12	0/0:0:17:17
chr1	21429051	.	T	C	221.999	.	VDB=0.339407;SGB=-0.692914;MQSB=0.778801;MQ0F=0;AF1=1;AC1=2;MQ=37;FQ=-101.987;DP=61;DP4=0,0,26,25	GT:PL:DP:DPR	1/1:255,75,0:25:0,25	./.:.:.:.	./.:.:.:.	./.:.:.:.	./.:.:.:.	./.:.:.:.	1/1:74,6,0:2:0,2	0/0:0,.,.:0:0,.	./.:.:.:.	./.:.:.:.	./.:.:.:.	1/1:188,18,0:6:0,6	1/1:255,54,0:18:0,18
chr1	21693513	.	G	A	201.016	.	VDB=0.0395055;SGB=-0.590765;MQSB=1;MQ0F=0;AF1=1;AC1=2;MQ=37;FQ=-41.9862;DP=21;DP4=0,0,10,10	GT:PL:DP:DPR	1/1:152,15,0:5:0,5	./.:.:.:.	./.:.:.:.	./.:.:.:.	1/1:37,3,0:1:0,1	./.:.:.:.	./.:.:.:.	1/1:37,3,0:1:0,1	./.:.:.:.	./.:.:.:.	./.:.:.:.	1/1:135,12,0:4:0,4	1/1:234,27,0:9:0,9
chr1	21714209	.	A	.	59.9942	.	MQSB=0.952347;MQ0F=0;AF1=0;AC1=0;MQ=37;FQ=-56.9861;DP=17;DP4=7,10,0,0	GT:PL:DP:DPR	0/0:0:10:10	0/0:0:1:1	./.:.:.:.	./.:.:.:.	./.:.:.:.	./.:.:.:.	./.:.:.:.	./.:.:.:.	./.:.:.:.	./.:.:.:.	./.:.:.:.	0/0:0:2:2	0/0:0:4:4
chr1	21864313	.	A	T	71.9724	.	VDB=0.62656;SGB=-0.511536;MQSB=1;MQ0F=0;AF1=1;AC1=2;MQ=37;FQ=-35.9869;DP=10;DP4=0,0,6,4	GT:PL:DP:DPR	1/1:104,9,0:3:0,3	1/1:34,3,0:1:0,1	./.:.:.:.	./.:.:.:.	1/1:37,3,0:1:0,1	./.:.:.:.	1/1:34,3,0:1:0,1	./.:.:.:.	./.:.:.:.	./.:.:.:.	1/1:37,3,0:1:0,1	1/1:37,3,0:1:0,1	1/1:74,6,0:2:0,2
chr1	21925903	.	A	.	86.9946	.	MQSB=1;MQ0F=0;AF1=0;AC1=0;MQ=37;FQ=-83.9864;DP=31;DP4=14,17,0,0	GT:PL:DP:DPR	0/0:0:19:19	0/0:0:1:1	./.:.:.:.	./.:.:.:.	./.:.:.:.	./.:.:.:.	./.:.:.:.	0/0:0:4:4	./.:.:.:.	./.:.:.:.	./.:.:.:.	./.:.:.:.	0/0:0:7:7
chr1	22074275	.	T	C	172.067	.	VDB=0.02;SGB=-0.453602;MQ0F=0;AF1=1;AC1=2;MQ=37;FQ=-32.988;MQSB=1;DP=18;DP4=0,0,9,9	GT:PL:DP:DPR	./.:.:.:.	1/1:66,6,0:2:0,2	./.:.:.:.	./.:.:.:.	./.:.:.:.	./.:.:.:.	1/1:104,9,0:3:0,3	1/1:113,12,0:4:0,4	1/1:37,3,0:1:0,1	./.:.:.:.	./.:.:.:.	1/1:37,3,0:1:0,1	1/1:205,21,0:7:0,7
chr1	22510052	.	T	G	221.999	.	VDB=0.0105478;SGB=-0.690438;MQSB=1;MQ0F=0;AF1=1;AC1=2;MQ=37;FQ=-77.9863;DP=31;DP4=0,0,18,12	GT:PL:DP:DPR	1/1:255,51,0:17:0,17	./.:.:.:.	./.:.:.:.	./.:.:.:.	./.:.:.:.	./.:.:.:.	./.:.:.:.	1/1:67,6,0:2:0,2	./.:.:.:.	./.:.:.:.	./.:.:.:.	1/1:47,6,0:2:0,2	1/1:194,27,0:9:0,9
chr1	23713018	.	T	G	225.009	.	VDB=0.00174671;SGB=-0.691153;RPB=1;MQB=1;MQSB=1;BQB=1;MQ0F=0;AF1=0.5;AC1=1;MQ=37;FQ=41.0155;PV4=0.616131,1,1,1;DP=86;DP4=32,36,10,8	GT:PL:DP:DPR	0/1:255,0,68:22:4,18	./.:.:.:.	./.:.:.:.	./.:.:.:.	./.:.:.:.	./.:.:.:.	0/0:0,.,.:1:1,.	0/0:0,.,.:4:4,.	./.:.:.:.	./.:.:.:.	./.:.:.:.	0/0:0,.,.:39:39,.	0/0:0,.,.:20:20,.
chr1	23847228	.	G	T	166.067	.	VDB=0.5;SGB=-0.453602;MQ0F=0;AF1=1;AC1=2;MQ=37;FQ=-32.988;MQSB=0.810265;DP=9;DP4=0,0,5,4	GT:PL:DP:DPR	./.:.:.:.	./.:.:.:.	./.:.:.:.	./.:.:.:.	./.:.:.:.	./.:.:.:.	./.:.:.:.	./.:.:.:.	./.:.:.:.	./.:.:.:.	./.:.:.:.	1/1:67,6,0:2:0,2	1/1:199,21,0:7:0,7
chr1	23869907	.	A	G	225.009	.	VDB=8.78755e-05;SGB=-0.693021;MQSB=1;MQ0F=0;AF1=1;AC1=2;MQ=37;FQ=-107.987;RPB=1;MQB=1;BQB=1;PV4=1,1,1,1;DP=267;DP4=4,9,129,100	GT:PL:DP:DPR	1/1:255,81,0:27:0,27	./.:.:.:.	./.:.:.:.	0/1:31,0,28:2:1,1	./.:.:.:.	0/0:0,.,.:0:0,.	./.:.:.:.	1/1:105,9,0:3:0,3	./.:.:.:.	0/0:0,.,.:0:0,.	./.:.:.:.	1/1:255,255,0:187:5,182	0/1:255,0,149:23:7,16
chr1	24196197	.	T	C	221.999	.	VDB=2.293e-05;SGB=-0.693145;MQSB=1;MQ0F=0;AF1=1;AC1=2;MQ=37;FQ=-149.987;DP=88;DP4=0,0,43,41	GT:PL:DP:DPR	1/1:255,123,0:41:0,41	./.:.:.:.	./.:.:.:.	./.:.:.:.	1/1:37,3,0:1:0,1	./.:.:.:.	./.:.:.:.	1/1:105,9,0:3:0,3	1/1:37,3,0:1:0,1	./.:.:.:.	./.:.:.:.	1/1:182,18,0:6:0,6	1/1:255,96,0:32:0,32
chr1	24302207	.	G	T	225.009	.	VDB=4.13817e-05;SGB=-0.693132;RPB=0.850853;MQB=0.982214;MQSB=0.969194;BQB=1;MQ0F=0;AF1=0.5;AC1=1;MQ=37;FQ=225.007;PV4=0.790849,1,0.202805,1;DP=169;DP4=11,14,80,63	GT:PL:DP:DPR	0/1:255,0,255:58:24,34	0/0:0,.,.:1:1,.	./.:.:.:.	./.:.:.:.	./.:.:.:.	./.:.:.:.	1/1:37,3,0:1:0,1	1/1:92,9,0:3:0,3	./.:.:.:.	./.:.:.:.	./.:.:.:.	1/1:255,66,0:22:0,22	1/1:255,250,0:83:0,83
chr1	24430863	.	G	.	74.9944	.	MQSB=1;MQ0F=0;AF1=0;AC1=0;MQ=37;FQ=-38.9864;DP=24;DP4=16,8,0,0	GT:PL:DP:DPR	0/0:0:4:4	./.:.:.:.	./.:.:.:.	./.:.:.:.	./.:.:.:.	./.:.:.:.	./.:.:.:.	0/0:0:2:2	./.:.:.:.	./.:.:.:.	./.:.:.:.	0/0:0:3:3	0/0:0:15:15
chr1	24503396	.	A	G	110.133	.	SGB=-0.379885;MQ0F=0;AF1=1;AC1=2;MQ=37;FQ=-29.991;VDB=0.438189;DP=7;DP4=0,0,6,1	GT:PL:DP:DPR	1/1:37,3,0:1:0,1	./.:.:.:.	./.:.:.:.	./.:.:.:.	./.:.:.:.	./.:.:.:.	./.:.:.:.	./.:.:.:.	./.:.:.:.	./.:.:.:.	./.:.:.:.	1/1:143,18,0:6:0,6	./.:.:.:.
chr1	24735033	.	G	.	264.975	.	MQSB=1;MQ0F=0;AF1=0;AC1=0;MQ=37;FQ=-146.987;DP=124;DP4=66,57,0,0	GT:PL:DP:DPR	0/0:0:40:40	0/0:0:2:2	./.:.:.:.	0/0:0:1:1	0/0:0:1:1	./.:.:.:.	./.:.:.:.	0/0:0:1:1	./.:.:.:.	./.:.:.:.	./.:.:.:.	0/0:0:78:78	./.:.:.:.
chr1	24735033	.	G	A	127.008	.	VDB=0.369149;SGB=-0.651104;RPB=0.36284;MQB=1;MQSB=1;BQB=1;MQ0F=0;AF1=0.5;AC1=1;MQ=37;FQ=130.016;PV4=0.68599,1,1,1;DP=32;DP4=10,10,3,5	GT:PL:DP:DPR	./.:.:.:.	./.:.:.:.	./.:.:.:.	./.:.:.:.	./.:.:.:.	./.:.:.:.	./.:.:.:.	./.:.:.:.	./.:.:.:.	./.:.:.:.	./.:.:.:.	./.:.:.:.	0/1:157,0,255:28:20,8
chr1	24982221	.	T	C	221.999	.	VDB=0.304392;SGB=-0.692717;MQSB=1;MQ0F=0;AF1=1;AC1=2;MQ=37;FQ=-95.9866;DP=32;DP4=0,0,19,13	GT:PL:DP:DPR	1/1:255,69,0:23:0,23	./.:.:.:.	./.:.:.:.	./.:.:.:.	./.:.:.:.	./.:.:.:.	./.:.:.:.	./.:.:.:.	./.:.:.:.	./.:.:.:.	./.:.:.:.	1/1:84,9,0:3:0,3	1/1:182,18,0:6:0,6
chr1	25010799	.	C	A	222.001	.	VDB=0.131345;SGB=-0.692562;MQSB=1;MQ0F=0;AF1=1;AC1=2;MQ=37;FQ=-92.9865;DP=74;DP4=0,0,47,25	GT:PL:DP:DPR	1/1:255,66,0:22:0,22	./.:.:.:.	./.:.:.:.	1/1:37,3,0:1:0,1	1/1:37,3,0:1:0,1	./.:.:.:.	./.:.:.:.	./.:.:.:.	1/1:37,3,0:1:0,1	./.:.:.:.	./.:.:.:.	1/1:255,105,0:35:0,35	1/1:255,36,0:12:0,12
chr1	25091978	.	T	.	186.996	.	MQSB=1;MQ0F=0;AF1=0;AC1=0;MQ=37;FQ=-107.987;DP=130;DP4=63,67,0,0	GT:PL:DP:DPR	0/0:0:27:27	./.:.:.:.	./.:.:.:.	./.:.:.:.	./.:.:.:.	./.:.:.:.	./.:.:.:.	0/0:0:2:2	./.:.:.:.	./.:.:.:.	0/0:0:4:4	0/0:0:45:45	0/0:0:52:52
chr1	25426409	.	G	A	141.008	.	VDB=0.0239386;SGB=-0.636426;RPB=0.0171481;MQB=0.966012;MQSB=1;BQB=0.834543;MQ0F=0;AF1=0.5;AC1=1;MQ=37;FQ=124.962;PV4=1,1,1,1;DP=76;DP4=25,23,6,9	GT:PL:DP:DPR	0/1:171,0,152:14:7,7	./.:.:.:.	./.:.:.:.	./.:.:.:.	./.:.:.:.	./.:.:.:.	1/1:37,3,0:1:0,1	0/0:0,.,.:2:2,.	./.:.:.:.	./.:.:.:.	./.:.:.:.	0/0:0,.,.:29:29,.	0/1:159,0,176:17:10,7
chr1	25471181	.	G	.	7.78047	.	SGB=-0.379885;MQ0F=0;AF1=1;AC1=2;MQ=37;FQ=-30.0118;DP=1;DP4=0,0,0,1	GT:PL:DP:DPR	./.:.:.:.	./.:.:.:.	./.:.:.:.	./.:.:.:.	./.:.:.:.	0/0:23:1:0	./.:.:.:.	./.:.:.:.	./.:.:.:.	./.:.:.:.	./.:.:.:.	./.:.:.:.	./.:.:.:.
chr1	25471181	.	G	A	217.003	.	VDB=0.969882;SGB=-0.676189;MQSB=0.297172;MQ0F=0;AF1=1;AC1=2;MQ=35;FQ=-59.9861;DP=18;DP4=0,0,7,6	GT:PL:DP:DPR	./.:.:.:.	./.:.:.:.	./.:.:.:.	./.:.:.:.	./.:.:.:.	./.:.:.:.	./.:.:.:.	./.:.:.:.	./.:.:.:.	./.:.:.:.	./.:.:.:.	1/1:250,33,0:11:0,11	1/1:74,6,0:2:0,2
chr1	25647321	.	C	.	283.236	.	MQSB=0.986626;MQ0F=0;AF1=0;AC1=0;MQ=37;FQ=-281.989;SGB=-0.379885;RPB=1;MQB=1;BQB=1;PV4=1,1,0.380506,1;DP=410;DP4=220,184,1,0	GT:PL:DP:DPR	0/0:0:102:102	./.:.:.:.	./.:.:.:.	0/0:0:2:2	./.:.:.:.	./.:.:.:.	0/0:0:2:2	0/0:0:3:3	0/0:0:0:0	./.:.:.:.	./.:.:.:.	0/0:0:212:211	0/0:0:84:84
chr1	25647321	.	C	T	3.01446	.	SGB=-0.379885;RPB=1;MQB=1;BQB=1;MQ0F=0;AF1=0.499949;AC1=1;MQ=50;FQ=3.25466;PV4=1,1,1,1;DP=2;DP4=0,1,0,1	GT:PL:DP:DPR	./.:.:.:.	0/1:30,0,31:2:1,1	./.:.:.:.	./.:.:.:.	./.:.:.:.	./.:.:.:.	./.:.:.:.	./.:.:.:.	./.:.:.:.	./.:.:.:.	./.:.:.:.	./.:.:.:.	./.:.:.:.
chr1	25685179	.	C	.	158.995	.	MQSB=1;MQ0F=0;AF1=0;AC1=0;MQ=37;FQ=-89.9865;SGB=-0.379885;RPB=1;MQB=1;BQB=1;PV4=0.4,1,1,1;DP=99;DP4=49,49,0,1	GT:PL:DP:DPR	0/0:0:21:21	./.:.:.:.	./.:.:.:.	./.:.:.:.	0/0:0:1:1	./.:.:.:.	./.:.:.:.	./.:.:.:.	0/0:0:2:2	./.:.:.:.	./.:.:.:.	0/0:0:20:20	0/0:0:55:54
chr1	25964080	.	T	.	74.9944	.	MQSB=1;MQ0F=0;AF1=0;AC1=0;MQ=37;FQ=-71.9863;DP=33;DP4=16,17,0,0	GT:PL:DP:DPR	0/0:0:15:15	./.:.:.:.	./.:.:.:.	./.:.:.:.	./.:.:.:.	./.:.:.:.	./.:.:.:.	0/0:0:4:4	./.:.:.:.	./.:.:.:.	./.:.:.:.	0/0:0:3:3	0/0:0:11:11
chr1	26223335	.	T	.	122.995	.	MQSB=1;MQ0F=0;AF1=0;AC1=0;MQ=37;FQ=-77.9863;DP=82;DP4=36,46,0,0	GT:PL:DP:DPR	0/0:0:17:17	./.:.:.:.	./.:.:.:.	./.:.:.:.	./.:.:.:.	./.:.:.:.	./.:.:.:.	0/0:0:4:4	./.:.:.:.	./.:.:.:.	./.:.:.:.	0/0:0:30:30	0/0:0:31:31
chr1	26307924	.	C	.	125.995	.	MQSB=1;MQ0F=0;AF1=0;AC1=0;MQ=37;FQ=-122.987;DP=65;DP4=32,33,0,0	GT:PL:DP:DPR	0/0:0:32:32	./.:.:.:.	./.:.:.:.	./.:.:.:.	0/0:0:1:1	./.:.:.:.	./.:.:.:.	0/0:0:2:2	0/0:0:1:1	./.:.:.:.	./.:.:.:.	0/0:0:7:7	0/0:0:22:22
chr1	26453228	.	T	C	221.999	.	VDB=0.5;SGB=-0.453602;MQ0F=0;AF1=1;AC1=2;MQ=37;FQ=-32.988;MQSB=0.903663;DP=59;DP4=0,0,28,30	GT:PL:DP:DPR	1/1:67,6,0:2:0,2	./.:.:.:.	./.:.:.:.	./.:.:.:.	1/1:37,3,0:1:0,1	./.:.:.:.	./.:.:.:.	./.:.:.:.	./.:.:.:.	./.:.:.:.	./.:.:.:.	1/1:255,163,0:54:0,54	1/1:37,3,0:1:0,1
chr1	27034490	.	G	A	221.999	.	VDB=1.29475e-10;SGB=-0.693147;MQSB=0.96911;MQ0F=0;AF1=1;AC1=2;MQ=37;FQ=-234.988;DP=194;DP4=0,0,76,90	GT:PL:DP:DPR	1/1:255,208,0:69:0,69	1/1:66,6,0:2:0,2	./.:.:.:.	1/1:92,9,0:3:0,3	0/0:0,.,.:0:0,.	0/0:0,.,.:0:0,.	./.:.:.:.	1/1:37,3,0:1:0,1	./.:.:.:.	1/1:37,3,0:1:0,1	./.:.:.:.	1/1:255,138,0:46:0,46	1/1:255,132,0:44:0,44
chr1	27057982	.	A	T	106.264	.	VDB=0.0236989;SGB=-0.590765;MQSB=1;MQ0F=0;AF1=1;AC1=2;MQ=37;FQ=-41.9862;DP=7;DP4=0,0,3,4	GT:PL:DP:DPR	1/1:139,15,0:5:0,5	./.:.:.:.	./.:.:.:.	./.:.:.:.	1/1:37,3,0:1:0,1	./.:.:.:.	./.:.:.:.	./.:.:.:.	./.:.:.:.	./.:.:.:.	./.:.:.:.	./.:.:.:.	1/1:37,3,0:1:0,1
chr1	27145992	.	A	G	221.999	.	VDB=0.0474335;SGB=-0.690438;MQSB=0.99881;MQ0F=0;AF1=1;AC1=2;MQ=40;FQ=-77.9863;DP=76;DP4=0,0,31,43	GT:PL:DP:DPR	1/1:255,51,0:17:0,17	./.:.:.:.	./.:.:.:.	./.:.:.:.	./.:.:.:.	./.:.:.:.	./.:.:.:.	1/1:67,6,0:2:0,2	./.:.:.:.	./.:.:.:.	./.:.:.:.	1/1:255,51,0:17:0,17	1/1:255,114,0:38:0,38
chr1	27181523	.	A	G	222.008	.	VDB=0.0209797;SGB=-0.670168;MQSB=0.952347;MQ0F=0;AF1=1;AC1=2;MQ=37;FQ=-56.9861;DP=77;DP4=0,0,30,45	GT:PL:DP:DPR	1/1:255,30,0:10:0,10	./.:.:.:.	./.:.:.:.	./.:.:.:.	./.:.:.:.	./.:.:.:.	./.:.:.:.	1/1:92,9,0:3:0,3	./.:.:.:.	./.:.:.:.	./.:.:.:.	1/1:255,84,0:28:0,28	1/1:255,102,0:34:0,34
chr1	27357510	.	G	.	219.996	.	MQSB=0.982575;MQ0F=0;AF1=0;AC1=0;MQ=37;FQ=-216.988;DP=135;DP4=63,72,0,0	GT:PL:DP:DPR	0/0:0:63:63	0/0:0:1:1	./.:.:.:.	./.:.:.:.	0/0:0:1:1	./.:.:.:.	./.:.:.:.	0/0:0:7:7	./.:.:.:.	./.:.:.:.	./.:.:.:.	0/0:0:28:28	0/0:0:35:35
chr1	27465349	.	C	.	56.9942	.	MQSB=1;MQ0F=0;AF1=0;AC1=0;MQ=37;FQ=-41.9862;DP=20;DP4=9,11,0,0	GT:PL:DP:DPR	0/0:0:5:5	./.:.:.:.	./.:.:.:.	0/0:0:3:3	./.:.:.:.	./.:.:.:.	./.:.:.:.	./.:.:.:.	./.:.:.:.	./.:.:.:.	./.:.:.:.	0/0:0:3:3	0/0:0:9:9
chr1	27816806	.	G	.	167.996	.	MQSB=1;MQ0F=0;AF1=0;AC1=0;MQ=37;FQ=-158.987;DP=93;DP4=42,50,0,0	GT:PL:DP:DPR	0/0:0:44:44	./.:.:.:.	./.:.:.:.	./.:.:.:.	./.:.:.:.	./.:.:.:.	./.:.:.:.	0/0:0:2:2	./.:.:.:.	./.:.:.:.	./.:.:.:.	0/0:0:46:46	./.:.:.:.
chr1	27816806	.	G	A	225.009	.	VDB=7.03124e-05;SGB=-0.693132;RPB=0.6868;MQB=1;MQSB=1;BQB=1;MQ0F=0;AF1=0.5;AC1=1;MQ=37;FQ=225.007;PV4=0.622883,1,1,1;DP=73;DP4=15,16,19,15	GT:PL:DP:DPR	./.:.:.:.	./.:.:.:.	./.:.:.:.	./.:.:.:.	./.:.:.:.	./.:.:.:.	./.:.:.:.	./.:.:.:.	./.:.:.:.	./.:.:.:.	./.:.:.:.	./.:.:.:.	0/1:255,0,255:65:31,34
chr1	28012133	.	C	.	146.995	.	MQSB=1;MQ0F=0;AF1=0;AC1=0;MQ=37;FQ=-134.987;DP=116;DP4=51,64,0,0	GT:PL:DP:DPR	0/0:0:36:36	./.:.:.:.	./.:.:.:.	0/0:0:1:1	0/0:0:1:1	./.:.:.:.	0/0:0:2:2	0/0:0:5:5	./.:.:.:.	./.:.:.:.	./.:.:.:.	0/0:0:39:39	0/0:0:31:31
chr1	28242625	.	T	C	221.999	.	VDB=0.00290195;SGB=-0.688148;RPB=0.77872;MQB=1;MQSB=1;BQB=1;MQ0F=0;AF1=0.5;AC1=1;MQ=37;FQ=175.017;PV4=0.044913,1,1,0.395323;DP=75;DP4=11,13,16,34	GT:PL:DP:DPR	0/1:202,0,255:39:24,15	1/1:37,3,0:1:0,1	./.:.:.:.	./.:.:.:.	./.:.:.:.	./.:.:.:.	./.:.:.:.	1/1:37,3,0:1:0,1	./.:.:.:.	./.:.:.:.	./.:.:.:.	1/1:160,15,0:5:0,5	1/1:255,84,0:28:0,28
chr1	28389699	.	A	G	221.999	.	VDB=7.85025e-06;SGB=-0.693021;MQSB=1;MQ0F=0;AF1=1;AC1=2;MQ=37;FQ=-107.987;DP=191;DP4=0,0,114,60	GT:PL:DP:DPR	1/1:255,81,0:27:0,27	./.:.:.:.	./.:.:.:.	./.:.:.:.	./.:.:.:.	./.:.:.:.	./.:.:.:.	./.:.:.:.	0/0:0,.,.:0:0,.	./.:.:.:.	./.:.:.:.	1/1:255,255,0:119:0,119	1/1:255,84,0:28:0,28
chr1	28572974	.	C	T	222	.	VDB=0.0489461;SGB=-0.69168;MQSB=1;MQ0F=0;AF1=1;AC1=2;MQ=37;FQ=-83.9864;DP=63;DP4=0,0,21,34	GT:PL:DP:DPR	1/1:255,57,0:19:0,19	./.:.:.:.	./.:.:.:.	1/1:37,3,0:1:0,1	./.:.:.:.	./.:.:.:.	./.:.:.:.	1/1:74,6,0:2:0,2	./.:.:.:.	./.:.:.:.	./.:.:.:.	1/1:255,57,0:19:0,19	1/1:255,42,0:14:0,14
chr1	28622946	.	T	.	62.9943	.	MQSB=0.964642;MQ0F=0;AF1=0;AC1=0;MQ=37;FQ=-59.9861;DP=20;DP4=10,10,0,0	GT:PL:DP:DPR	0/0:0:11:11	./.:.:.:.	./.:.:.:.	./.:.:.:.	./.:.:.:.	./.:.:.:.	./.:.:.:.	./.:.:.:.	0/0:0:1:1	./.:.:.:.	./.:.:.:.	0/0:0:1:1	0/0:0:7:7
chr1	28978223	.	A	.	283.236	.	MQSB=1;MQ0F=0;AF1=0;AC1=0;MQ=37;FQ=-281.989;DP=349;DP4=185,163,0,0	GT:PL:DP:DPR	0/0:0:86:86	0/0:0:1:1	./.:.:.:.	./.:.:.:.	0/0:0:1:1	./.:.:.:.	./.:.:.:.	0/0:0:2:2	./.:.:.:.	./.:.:.:.	./.:.:.:.	0/0:0:194:194	0/0:0:64:64
chr1	29049389	.	T	.	216.996	.	MQ0F=0;AF1=0;AC1=0;MQ=37;FQ=-29.991;MQSB=0.900517;DP=71;DP4=35,35,0,0	GT:PL:DP:DPR	0/0:0:1:1	./.:.:.:.	./.:.:.:.	./.:.:.:.	./.:.:.:.	./.:.:.:.	0/0:0:1:1	0/0:0:1:1	./.:.:.:.	./.:.:.:.	./.:.:.:.	0/0:0:62:62	0/0:0:5:5
chr1	29095768	.	T	C	222	.	VDB=9.22543e-06;SGB=-0.69312;MQSB=1;MQ0F=0;AF1=1;AC1=2;MQ=37;FQ=-122.987;DP=282;DP4=0,0,112,151	GT:PL:DP:DPR	1/1:255,96,0:32:0,32	./.:.:.:.	./.:.:.:.	./.:.:.:.	./.:.:.:.	./.:.:.:.	1/1:37,3,0:1:0,1	1/1:161,15,0:5:0,5	./.:.:.:.	./.:.:.:.	./.:.:.:.	1/1:255,255,0:212:0,212	1/1:255,39,0:13:0,13
chr1	29195211	.	A	.	234.996	.	MQSB=1;MQ0F=0;AF1=0;AC1=0;MQ=37;FQ=-35.9869;DP=83;DP4=39,42,0,0	GT:PL:DP:DPR	0/0:0:3:3	./.:.:.:.	./.:.:.:.	./.:.:.:.	./.:.:.:.	./.:.:.:.	./.:.:.:.	./.:.:.:.	./.:.:.:.	./.:.:.:.	./.:.:.:.	0/0:0:68:68	0/0:0:10:10
chr1	29303546	.	G	A	117.999	.	VDB=0.000348001;SGB=-0.683931;MQ0F=0;AF1=1;AC1=2;MQ=41;FQ=-65.9862;DP=28;DP4=0,0,13,0	GT:PL:DP:DPR	./.:.:.:.	./.:.:.:.	./.:.:.:.	./.:.:.:.	./.:.:.:.	./.:.:.:.	./.:.:.:.	./.:.:.:.	./.:.:.:.	./.:.:.:.	./.:.:.:.	1/1:151,39,0:13:0,13	0/0:0,.,.:0:0,.
chr1	29420091	.	G	A	222	.	VDB=0.0199928;SGB=-0.686358;MQSB=1;MQ0F=0;AF1=1;AC1=2;MQ=37;FQ=-68.9862;DP=42;DP4=0,0,21,15	GT:PL:DP:DPR	1/1:255,42,0:14:0,14	./.:.:.:.	./.:.:.:.	1/1:37,3,0:1:0,1	1/1:37,3,0:1:0,1	./.:.:.:.	1/1:37,3,0:1:0,1	1/1:67,6,0:2:0,2	./.:.:.:.	1/1:37,3,0:1:0,1	./.:.:.:.	1/1:255,39,0:13:0,13	1/1:105,9,0:3:0,3
chr1	29454246	.	A	G	76.5133	.	SGB=-0.379885;MQ0F=0;AF1=1;AC1=2;MQ=37;FQ=-29.991;VDB=0.100421;MQSB=1;DP=9;DP4=0,0,4,4	GT:PL:DP:DPR	1/1:37,3,0:1:0,1	./.:.:.:.	./.:.:.:.	./.:.:.:.	./.:.:.:.	./.:.:.:.	./.:.:.:.	0/0:21,.,.:1:0,.	./.:.:.:.	./.:.:.:.	./.:.:.:.	1/1:109,12,0:4:0,4	1/1:74,6,0:2:0,2
chr1	29507209	.	C	T	221.999	.	VDB=5.36505e-06;SGB=-0.688148;MQSB=1;MQ0F=0;AF1=1;AC1=2;MQ=37;FQ=-71.9863;DP=51;DP4=0,0,20,18	GT:PL:DP:DPR	1/1:255,45,0:15:0,15	1/1:37,3,0:1:0,1	./.:.:.:.	1/1:37,3,0:1:0,1	./.:.:.:.	./.:.:.:.	1/1:37,3,0:1:0,1	0/0:0,.,.:0:0,.	./.:.:.:.	./.:.:.:.	./.:.:.:.	1/1:255,45,0:15:0,15	1/1:160,15,0:5:0,5
chr1	29624956	.	G	.	50.9942	.	MQSB=0.810265;MQ0F=0;AF1=0;AC1=0;MQ=39;FQ=-47.986;DP=8;DP4=3,5,0,0	GT:PL:DP:DPR	0/0:0:7:7	./.:.:.:.	./.:.:.:.	./.:.:.:.	./.:.:.:.	./.:.:.:.	./.:.:.:.	./.:.:.:.	0/0:0:1:1	./.:.:.:.	./.:.:.:.	./.:.:.:.	./.:.:.:.
chr1	29624956	.	G	A	7.79993	.	SGB=-0.379885;MQ0F=0;AF1=1;AC1=2;MQ=37;FQ=-29.991;DP=1;DP4=0,0,1,0	GT:PL:DP:DPR	./.:.:.:.	./.:.:.:.	./.:.:.:.	./.:.:.:.	./.:.:.:.	./.:.:.:.	./.:.:.:.	./.:.:.:.	./.:.:.:.	./.:.:.:.	./.:.:.:.	./.:.:.:.	1/1:37,3,0:1:0,1
chr1	29696010	.	G	.	50.9942	.	MQSB=1.01283;MQ0F=0;AF1=0;AC1=0;MQ=37;FQ=-47.986;DP=19;DP4=11,8,0,0	GT:PL:DP:DPR	0/0:0:7:7	./.:.:.:.	./.:.:.:.	./.:.:.:.	./.:.:.:.	./.:.:.:.	./.:.:.:.	0/0:0:3:3	./.:.:.:.	./.:.:.:.	./.:.:.:.	0/0:0:4:4	0/0:0:5:5
chr1	29807709	.	T	C	162.067	.	VDB=0.364002;SGB=-0.636426;MQSB=1;MQ0F=0;AF1=1;AC1=2;MQ=37;FQ=-47.986;DP=9;DP4=0,0,5,3	GT:PL:DP:DPR	1/1:195,21,0:7:0,7	./.:.:.:.	./.:.:.:.	./.:.:.:.	./.:.:.:.	./.:.:.:.	./.:.:.:.	./.:.:.:.	./.:.:.:.	./.:.:.:.	./.:.:.:.	./.:.:.:.	1/1:37,3,0:1:0,1
chr1	29917811	.	A	G	223.195	.	VDB=3.19044e-05;SGB=-0.688148;MQSB=0.976835;MQ0F=0;AF1=1;AC1=2;MQ=36;FQ=-71.9863;RPB=1;MQB=1;BQB=1;PV4=1,0.400148,1,1;DP=114;DP4=0,1,44,64	GT:PL:DP:DPR	1/1:255,45,0:15:0,15	./.:.:.:.	./.:.:.:.	./.:.:.:.	./.:.:.:.	./.:.:.:.	./.:.:.:.	./.:.:.:.	./.:.:.:.	./.:.:.:.	./.:.:.:.	1/1:255,238,0:79:0,79	1/1:255,8,0:15:1,14
chr1	30259943	.	C	.	283.236	.	MQSB=0.829029;MQ0F=0;AF1=0;AC1=0;MQ=38;FQ=-71.9863;DP=137;DP4=50,85,0,0	GT:PL:DP:DPR	0/0:0:15:15	0/0:0:1:1	./.:.:.:.	./.:.:.:.	./.:.:.:.	./.:.:.:.	./.:.:.:.	0/0:0:6:6	./.:.:.:.	./.:.:.:.	./.:.:.:.	0/0:0:99:99	0/0:0:14:14
chr1	30333360	.	T	C	221.999	.	VDB=0.00272671;SGB=-0.692976;MQSB=1;MQ0F=0;AF1=1;AC1=2;MQ=37;FQ=-104.987;RPB=1;MQB=1;BQB=1;PV4=1,1,1,1;DP=61;DP4=0,1,36,23	GT:PL:DP:DPR	1/1:255,78,0:26:0,26	./.:.:.:.	./.:.:.:.	./.:.:.:.	./.:.:.:.	./.:.:.:.	./.:.:.:.	0/1:31,0,31:2:1,1	./.:.:.:.	./.:.:.:.	./.:.:.:.	1/1:218,27,0:9:0,9	1/1:255,69,0:23:0,23
chr1	30414871	.	T	.	192.996	.	MQSB=1;MQ0F=0;AF1=0;AC1=0;MQ=37;FQ=-32.988;DP=71;DP4=34,29,0,0	GT:PL:DP:DPR	0/0:0:2:2	./.:.:.:.	./.:.:.:.	./.:.:.:.	./.:.:.:.	./.:.:.:.	./.:.:.:.	./.:.:.:.	./.:.:.:.	./.:.:.:.	./.:.:.:.	0/0:0:54:54	0/0:0:7:7
chr1	30543596	.	T	.	283.236	.	MQSB=1;MQ0F=0;AF1=0;AC1=0;MQ=37;FQ=-189.988;DP=183;DP4=96,87,0,0	GT:PL:DP:DPR	0/0:0:54:54	0/0:0:3:3	./.:.:.:.	./.:.:.:.	./.:.:.:.	./.:.:.:.	0/0:0:1:1	0/0:0:10:10	0/0:0:1:1	./.:.:.:.	./.:.:.:.	0/0:0:27:27	0/0:0:87:87
chr1	30570926	.	G	.	146.995	.	MQSB=1;MQ0F=0;AF1=0;AC1=0;MQ=37;FQ=-143.987;DP=67;DP4=33,34,0,0	GT:PL:DP:DPR	0/0:0:39:39	0/0:0:1:1	./.:.:.:.	./.:.:.:.	0/0:0:3:3	./.:.:.:.	0/0:0:1:1	./.:.:.:.	0/0:0:2:2	0/0:0:1:1	./.:.:.:.	0/0:0:11:11	0/0:0:9:9
chr1	30606444	.	G	.	143.995	.	MQSB=0.958165;MQ0F=0;AF1=0;AC1=0;MQ=37;FQ=-140.987;DP=77;DP4=37,40,0,0	GT:PL:DP:DPR	0/0:0:38:38	0/0:0:2:2	./.:.:.:.	./.:.:.:.	./.:.:.:.	0/0:0:1:1	./.:.:.:.	0/0:0:2:2	./.:.:.:.	0/0:0:0:0	./.:.:.:.	0/0:0:2:2	0/0:0:32:32
chr1	30655372	.	A	G	221.999	.	VDB=0.00138478;SGB=-0.693147;MQSB=1;MQ0F=0;AF1=1;AC1=2;MQ=37;FQ=-177.988;DP=76;DP4=0,0,36,37	GT:PL:DP:DPR	1/1:255,151,0:50:0,50	1/1:67,6,0:2:0,2	./.:.:.:.	./.:.:.:.	./.:.:.:.	./.:.:.:.	1/1:37,3,0:1:0,1	./.:.:.:.	1/1:37,3,0:1:0,1	./.:.:.:.	./.:.:.:.	1/1:105,9,0:3:0,3	1/1:255,48,0:16:0,16
chr1	30701874	.	T	G	221.999	.	VDB=0.00131895;SGB=-0.688148;MQSB=1;MQ0F=0;AF1=1;AC1=2;MQ=37;FQ=-71.9863;DP=25;DP4=0,0,12,12	GT:PL:DP:DPR	1/1:255,45,0:15:0,15	./.:.:.:.	./.:.:.:.	./.:.:.:.	./.:.:.:.	./.:.:.:.	./.:.:.:.	./.:.:.:.	./.:.:.:.	./.:.:.:.	./.:.:.:.	1/1:74,6,0:2:0,2	1/1:200,21,0:7:0,7
chr1	30744150	.	C	.	38.9945	.	MQ0F=0;AF1=0;AC1=0;MQ=37;FQ=-29.991;MQSB=1;DP=6;DP4=5,1,0,0	GT:PL:DP:DPR	./.:.:.:.	./.:.:.:.	./.:.:.:.	./.:.:.:.	0/0:0:1:1	./.:.:.:.	./.:.:.:.	0/0:0:1:1	./.:.:.:.	./.:.:.:.	./.:.:.:.	0/0:0:1:1	0/0:0:3:3
chr1	30987508	.	T	.	283.236	.	MQSB=1;MQ0F=0;AF1=0;AC1=0;MQ=37;FQ=-149.987;DP=306;DP4=157,144,0,0	GT:PL:DP:DPR	0/0:0:41:41	./.:.:.:.	./.:.:.:.	./.:.:.:.	0/0:0:2:2	./.:.:.:.	0/0:0:1:1	0/0:0:7:7	0/0:0:1:1	0/0:0:1:1	./.:.:.:.	0/0:0:227:227	0/0:0:21:21
chr1	31013633	.	G	.	65.9943	.	MQSB=0.95494;MQ0F=0;AF1=0;AC1=0;MQ=37;FQ=-62.9862;DP=34;DP4=17,17,0,0	GT:PL:DP:DPR	0/0:0:12:12	0/0:0:1:1	./.:.:.:.	./.:.:.:.	0/0:0:1:1	./.:.:.:.	./.:.:.:.	0/0:0:6:6	0/0:0:1:1	./.:.:.:.	./.:.:.:.	0/0:0:5:5	0/0:0:8:8
chr1	31173269	.	C	.	128.995	.	MQ0F=0;AF1=0;AC1=0;MQ=37;FQ=-32.988;MQSB=0.224291;DP=51;DP4=28,21,0,0	GT:PL:DP:DPR	0/0:0:2:2	./.:.:.:.	./.:.:.:.	./.:.:.:.	./.:.:.:.	./.:.:.:.	./.:.:.:.	./.:.:.:.	./.:.:.:.	./.:.:.:.	0/0:0:0:0	0/0:0:33:33	0/0:0:14:14
chr1	31239593	.	T	C	221.999	.	VDB=6.07112e-05;SGB=-0.693147;MQSB=1;MQ0F=0;AF1=1;AC1=2;MQ=37;FQ=-240.988;DP=235;DP4=0,0,100,127	GT:PL:DP:DPR	1/1:255,214,0:71:0,71	1/1:37,3,0:1:0,1	./.:.:.:.	./.:.:.:.	1/1:37,3,0:1:0,1	./.:.:.:.	1/1:37,3,0:1:0,1	1/1:130,12,0:4:0,4	./.:.:.:.	./.:.:.:.	1/1:67,6,0:2:0,2	1/1:255,51,0:17:0,17	1/1:255,255,0:130:0,130
chr1	31407370	.	C	.	41.9943	.	MQ0F=0;AF1=0;AC1=0;MQ=37;FQ=-29.991;MQSB=1;DP=6;DP4=4,2,0,0	GT:PL:DP:DPR	0/0:0:1:1	./.:.:.:.	./.:.:.:.	./.:.:.:.	0/0:0:1:1	./.:.:.:.	./.:.:.:.	./.:.:.:.	./.:.:.:.	./.:.:.:.	./.:.:.:.	./.:.:.:.	0/0:0:4:4
chr1	31659179	.	C	.	65.9943	.	MQSB=0.900802;MQ0F=0;AF1=0;AC1=0;MQ=37;FQ=-50.986;DP=22;DP4=15,7,0,0	GT:PL:DP:DPR	0/0:0:8:8	0/0:0:1:1	./.:.:.:.	./.:.:.:.	./.:.:.:.	./.:.:.:.	./.:.:.:.	./.:.:.:.	0/0:0:1:1	./.:.:.:.	./.:.:.:.	./.:.:.:.	0/0:0:12:12
chr1	31700738	.	T	C	222	.	VDB=0.000746915;SGB=-0.683931;MQSB=1;MQ0F=0;AF1=1;AC1=2;MQ=37;FQ=-65.9862;DP=32;DP4=0,0,12,19	GT:PL:DP:DPR	1/1:255,39,0:13:0,13	./.:.:.:.	./.:.:.:.	./.:.:.:.	1/1:37,3,0:1:0,1	./.:.:.:.	1/1:37,3,0:1:0,1	./.:.:.:.	1/1:37,3,0:1:0,1	./.:.:.:.	./.:.:.:.	1/1:182,18,0:6:0,6	1/1:232,27,0:9:0,9
chr1	31840031	.	C	T	180.009	.	VDB=0.156836;SGB=-0.662043;RPB=0.0815169;MQB=1;MQSB=1;BQB=1;MQ0F=0;AF1=0.5;AC1=1;MQ=37;FQ=115.016;PV4=0.608392,1,1,1;DP=42;DP4=11,11,9,8	GT:PL:DP:DPR	0/1:210,0,142:15:6,9	1/1:37,3,0:1:0,1	./.:.:.:.	./.:.:.:.	./.:.:.:.	./.:.:.:.	0/0:0,.,.:1:1,.	0/0:0,.,.:3:3,.	./.:.:.:.	0/0:0,.,.:1:1,.	./.:.:.:.	0/0:0,.,.:8:8,.	0/1:171,0,66:10:3,7
chr1	31870106	.	G	A	222.008	.	VDB=0.0199125;SGB=-0.670168;MQSB=0.952347;MQ0F=0;AF1=1;AC1=2;MQ=37;FQ=-56.9861;DP=34;DP4=0,0,14,18	GT:PL:DP:DPR	1/1:255,30,0:10:0,10	./.:.:.:.	./.:.:.:.	./.:.:.:.	1/1:37,3,0:1:0,1	./.:.:.:.	./.:.:.:.	1/1:67,6,0:2:0,2	./.:.:.:.	./.:.:.:.	./.:.:.:.	1/1:255,39,0:13:0,13	1/1:185,18,0:6:0,6
chr1	32115552	.	G	.	80.9945	.	MQSB=1;MQ0F=0;AF1=0;AC1=0;MQ=37;FQ=-77.9863;DP=24;DP4=12,12,0,0	GT:PL:DP:DPR	0/0:0:17:17	./.:.:.:.	./.:.:.:.	./.:.:.:.	./.:.:.:.	./.:.:.:.	0/0:0:1:1	./.:.:.:.	./.:.:.:.	./.:.:.:.	./.:.:.:.	0/0:0:3:3	0/0:0:3:3
chr1	32207504	.	C	A	96.5136	.	VDB=0.0949329;SGB=-0.556411;MQSB=1;MQ0F=0;AF1=1;AC1=2;MQ=37;FQ=-38.9864;DP=6;DP4=0,0,3,3	GT:PL:DP:DPR	1/1:129,12,0:4:0,4	./.:.:.:.	./.:.:.:.	./.:.:.:.	./.:.:.:.	./.:.:.:.	./.:.:.:.	1/1:37,3,0:1:0,1	./.:.:.:.	./.:.:.:.	./.:.:.:.	./.:.:.:.	1/1:37,3,0:1:0,1
chr1	32309198	.	A	.	92.9947	.	MQSB=1;MQ0F=0;AF1=0;AC1=0;MQ=37;FQ=-80.9864;DP=60;DP4=36,23,0,0	GT:PL:DP:DPR	0/0:0:18:18	./.:.:.:.	./.:.:.:.	0/0:0:3:3	./.:.:.:.	./.:.:.:.	./.:.:.:.	0/0:0:1:1	./.:.:.:.	./.:.:.:.	./.:.:.:.	0/0:0:21:21	0/0:0:16:16
chr1	32340451	.	G	.	35.995	.	MQ0F=0;AF1=0;AC1=0;MQ=37;FQ=-32.988;DP=2;DP4=0,2,0,0	GT:PL:DP:DPR	./.:.:.:.	./.:.:.:.	./.:.:.:.	./.:.:.:.	./.:.:.:.	./.:.:.:.	./.:.:.:.	./.:.:.:.	./.:.:.:.	./.:.:.:.	./.:.:.:.	./.:.:.:.	0/0:0:2:2
chr1	32411801	.	G	.	195.996	.	MQSB=0.966012;MQ0F=0;AF1=0;AC1=0;MQ=37;FQ=-68.9862;DP=91;DP4=39,50,0,0	GT:PL:DP:DPR	0/0:0:14:14	./.:.:.:.	./.:.:.:.	./.:.:.:.	./.:.:.:.	./.:.:.:.	./.:.:.:.	./.:.:.:.	./.:.:.:.	./.:.:.:.	./.:.:.:.	0/0:0:55:55	0/0:0:20:20
chr1	32449976	.	G	.	283.236	.	MQSB=1;MQ0F=0;AF1=0;AC1=0;MQ=37;FQ=-113.987;SGB=-0.379885;RPB=1;MQB=1;BQB=1;PV4=1,0.00442717,0.417376,0.428981;DP=339;DP4=174,154,1,0	GT:PL:DP:DPR	0/0:0:29:29	./.:.:.:.	./.:.:.:.	0/0:0:1:1	./.:.:.:.	./.:.:.:.	./.:.:.:.	0/0:0:4:4	0/0:0:1:1	./.:.:.:.	./.:.:.:.	0/0:0:256:255	0/0:0:38:38
chr1	32558213	.	T	C	61.9723	.	SGB=-0.379885;MQ0F=0;AF1=1;AC1=2;MQ=37;FQ=-29.991;VDB=0.142856;MQSB=1;DP=7;DP4=0,0,4,3	GT:PL:DP:DPR	1/1:37,3,0:1:0,1	./.:.:.:.	./.:.:.:.	./.:.:.:.	./.:.:.:.	./.:.:.:.	./.:.:.:.	./.:.:.:.	./.:.:.:.	./.:.:.:.	./.:.:.:.	1/1:91,9,0:3:0,3	1/1:94,9,0:3:0,3
chr1	32598751	.	A	G	167.067	.	VDB=0.48;SGB=-0.453602;MQSB=1;MQ0F=0;AF1=1;AC1=2;MQ=37;FQ=-32.988;DP=12;DP4=0,0,4,6	GT:PL:DP:DPR	1/1:74,6,0:2:0,2	./.:.:.:.	./.:.:.:.	./.:.:.:.	./.:.:.:.	./.:.:.:.	./.:.:.:.	0/0:0,.,.:0:0,.	./.:.:.:.	./.:.:.:.	1/1:37,3,0:1:0,1	./.:.:.:.	1/1:200,21,0:7:0,7
chr1	32640760	.	C	.	44.9942	.	MQ0F=0;AF1=0;AC1=0;MQ=37;FQ=-32.988;MQSB=1;DP=7;DP4=2,5,0,0	GT:PL:DP:DPR	0/0:0:2:2	./.:.:.:.	./.:.:.:.	./.:.:.:.	./.:.:.:.	./.:.:.:.	./.:.:.:.	./.:.:.:.	./.:.:.:.	./.:.:.:.	./.:.:.:.	./.:.:.:.	0/0:0:5:5
chr1	32781614	.	G	.	113.995	.	MQSB=1;MQ0F=0;AF1=0;AC1=0;MQ=37;FQ=-110.987;DP=40;DP4=21,19,0,0	GT:PL:DP:DPR	0/0:0:28:28	./.:.:.:.	./.:.:.:.	./.:.:.:.	./.:.:.:.	./.:.:.:.	./.:.:.:.	./.:.:.:.	0/0:0:1:1	./.:.:.:.	./.:.:.:.	./.:.:.:.	0/0:0:11:11
chr1	32781614	.	G	T	71.9724	.	SGB=-0.379885;MQ0F=0;AF1=1;AC1=2;MQ=37;FQ=-29.991;VDB=0.588406;MQSB=1;DP=4;DP4=0,0,3,1	GT:PL:DP:DPR	./.:.:.:.	./.:.:.:.	./.:.:.:.	1/1:37,3,0:1:0,1	1/1:104,9,0:3:0,3	./.:.:.:.	./.:.:.:.	./.:.:.:.	./.:.:.:.	./.:.:.:.	./.:.:.:.	./.:.:.:.	./.:.:.:.
chr1	32883377	.	C	G	222	.	VDB=0.0350426;SGB=-0.686358;MQSB=1;MQ0F=0;AF1=1;AC1=2;MQ=37;FQ=-68.9862;DP=50;DP4=0,0,20,28	GT:PL:DP:DPR	1/1:255,42,0:14:0,14	./.:.:.:.	./.:.:.:.	0/0:0,.,.:0:0,.	./.:.:.:.	./.:.:.:.	./.:.:.:.	1/1:37,3,0:1:0,1	./.:.:.:.	./.:.:.:.	./.:.:.:.	1/1:255,45,0:15:0,15	1/1:255,54,0:18:0,18
chr1	32905173	.	C	A	135.133	.	VDB=0.706942;SGB=-0.616816;MQSB=0.861511;MQ0F=0;AF1=1;AC1=2;MQ=37;FQ=-44.9861;DP=16;DP4=0,0,7,8	GT:PL:DP:DPR	1/1:168,18,0:6:0,6	1/1:37,3,0:1:0,1	./.:.:.:.	./.:.:.:.	0/0:15,.,.:1:0,.	./.:.:.:.	1/1:37,3,0:1:0,1	./.:.:.:.	./.:.:.:.	./.:.:.:.	./.:.:.:.	1/1:67,6,0:2:0,2	1/1:75,12,0:4:0,4
chr1	32961952	.	T	.	283.236	.	MQSB=0.635221;MQ0F=0;AF1=0;AC1=0;MQ=38;FQ=-74.9863;DP=121;DP4=69,48,0,0	GT:PL:DP:DPR	0/0:0:16:16	./.:.:.:.	./.:.:.:.	./.:.:.:.	./.:.:.:.	./.:.:.:.	./.:.:.:.	./.:.:.:.	./.:.:.:.	./.:.:.:.	./.:.:.:.	0/0:0:87:87	0/0:0:14:14
chr1	33004440	.	A	.	89.9946	.	MQSB=1;MQ0F=0;AF1=0;AC1=0;MQ=37;FQ=-86.9865;DP=51;DP4=28,22,0,0	GT:PL:DP:DPR	0/0:0:20:20	./.:.:.:.	./.:.:.:.	./.:.:.:.	./.:.:.:.	./.:.:.:.	./.:.:.:.	0/0:0:3:3	./.:.:.:.	./.:.:.:.	./.:.:.:.	0/0:0:9:9	0/0:0:18:18
chr1	33036107	.	G	T	222	.	SGB=-0.379885;MQ0F=0;AF1=1;AC1=2;MQ=37;FQ=-29.991;VDB=2.62975e-14;MQSB=0.999934;DP=89;DP4=0,0,43,43	GT:PL:DP:DPR	1/1:37,3,0:1:0,1	./.:.:.:.	./.:.:.:.	./.:.:.:.	./.:.:.:.	./.:.:.:.	./.:.:.:.	1/1:37,3,0:1:0,1	./.:.:.:.	./.:.:.:.	./.:.:.:.	1/1:255,214,0:71:0,71	1/1:255,39,0:13:0,13
chr1	33068789	.	T	.	283.236	.	MQSB=1;MQ0F=0;AF1=0;AC1=0;MQ=37;FQ=-213.988;DP=208;DP4=114,94,0,0	GT:PL:DP:DPR	0/0:0:62:62	./.:.:.:.	./.:.:.:.	0/0:0:1:1	./.:.:.:.	./.:.:.:.	./.:.:.:.	0/0:0:2:2	0/0:0:1:1	0/0:0:2:2	0/0:0:1:1	0/0:0:45:45	0/0:0:94:94
chr1	33176151	.	G	A	221.999	.	VDB=0.00627164;SGB=-0.691153;MQSB=1;MQ0F=0;AF1=1;AC1=2;MQ=37;FQ=-80.9864;DP=46;DP4=0,0,24,16	GT:PL:DP:DPR	1/1:255,54,0:18:0,18	./.:.:.:.	./.:.:.:.	./.:.:.:.	1/1:37,3,0:1:0,1	./.:.:.:.	1/1:37,3,0:1:0,1	1/1:92,9,0:3:0,3	./.:.:.:.	./.:.:.:.	./.:.:.:.	1/1:74,6,0:2:0,2	1/1:255,45,0:15:0,15
chr1	33305018	.	G	.	38.9945	.	MQSB=1;MQ0F=0;AF1=0;AC1=0;MQ=37;FQ=-35.9869;DP=8;DP4=3,5,0,0	GT:PL:DP:DPR	0/0:0:3:3	./.:.:.:.	./.:.:.:.	./.:.:.:.	./.:.:.:.	./.:.:.:.	./.:.:.:.	./.:.:.:.	./.:.:.:.	./.:.:.:.	./.:.:.:.	0/0:0:2:2	0/0:0:3:3
chr1	33407744	.	G	A	128.264	.	VDB=0.0357957;SGB=-0.590765;MQSB=1;MQ0F=0;AF1=1;AC1=2;MQ=37;FQ=-41.9862;DP=7;DP4=0,0,3,4	GT:PL:DP:DPR	1/1:161,15,0:5:0,5	./.:.:.:.	./.:.:.:.	./.:.:.:.	./.:.:.:.	./.:.:.:.	./.:.:.:.	1/1:37,3,0:1:0,1	./.:.:.:.	./.:.:.:.	./.:.:.:.	./.:.:.:.	1/1:37,3,0:1:0,1
chr1	33487311	.	C	.	35.995	.	MQ0F=0;AF1=0;AC1=0;MQ=37;FQ=-32.988;DP=8;DP4=4,4,0,0	GT:PL:DP:DPR	0/0:0:2:2	./.:.:.:.	./.:.:.:.	./.:.:.:.	0/0:0:1:1	./.:.:.:.	./.:.:.:.	0/0:0:2:2	./.:.:.:.	./.:.:.:.	./.:.:.:.	0/0:0:2:2	0/0:0:1:1
chr1	33509735	.	A	.	92.9947	.	MQSB=0.927743;MQ0F=0;AF1=0;AC1=0;MQ=37;FQ=-89.9865;DP=54;DP4=28,26,0,0	GT:PL:DP:DPR	0/0:0:21:21	./.:.:.:.	./.:.:.:.	./.:.:.:.	./.:.:.:.	./.:.:.:.	./.:.:.:.	0/0:0:2:2	./.:.:.:.	./.:.:.:.	./.:.:.:.	0/0:0:12:12	0/0:0:19:19
chr1	33641578	.	C	.	283.236	.	MQSB=0.964642;MQ0F=0;AF1=0;AC1=0;MQ=37;FQ=-59.9861;DP=289;DP4=141,139,0,0	GT:PL:DP:DPR	0/0:0:11:11	0/0:0:1:1	./.:.:.:.	0/0:0:1:1	0/0:0:1:1	./.:.:.:.	0/0:0:1:1	0/0:0:4:4	./.:.:.:.	./.:.:.:.	./.:.:.:.	0/0:0:232:232	0/0:0:29:29
chr1	33970922	.	T	.	104.995	.	MQSB=1;MQ0F=0;AF1=0;AC1=0;MQ=37;FQ=-80.9864;DP=63;DP4=35,28,0,0	GT:PL:DP:DPR	0/0:0:18:18	./.:.:.:.	./.:.:.:.	./.:.:.:.	./.:.:.:.	./.:.:.:.	./.:.:.:.	0/0:0:4:4	./.:.:.:.	./.:.:.:.	./.:.:.:.	0/0:0:16:16	0/0:0:25:25
chr1	34179096	.	G	.	155.995	.	MQSB=1;MQ0F=0;AF1=0;AC1=0;MQ=37;FQ=-152.987;DP=108;DP4=61,45,0,0	GT:PL:DP:DPR	0/0:0:42:42	0/0:0:1:1	./.:.:.:.	0/0:0:1:1	./.:.:.:.	./.:.:.:.	./.:.:.:.	0/0:0:4:4	0/0:0:3:3	./.:.:.:.	./.:.:.:.	0/0:0:18:18	0/0:0:37:37
chr1	34202504	.	T	.	56.9942	.	MQSB=1;MQ0F=0;AF1=0;AC1=0;MQ=37;FQ=-53.9861;DP=9;DP4=2,7,0,0	GT:PL:DP:DPR	0/0:0:9:9	./.:.:.:.	./.:.:.:.	./.:.:.:.	./.:.:.:.	./.:.:.:.	./.:.:.:.	./.:.:.:.	./.:.:.:.	./.:.:.:.	./.:.:.:.	./.:.:.:.	./.:.:.:.
chr1	34202504	.	T	C	221.999	.	SGB=-0.379885;MQ0F=0;AF1=1;AC1=2;MQ=37;FQ=-29.991;VDB=0.02;MQSB=0.805536;DP=55;DP4=0,0,22,28	GT:PL:DP:DPR	./.:.:.:.	./.:.:.:.	./.:.:.:.	./.:.:.:.	1/1:37,3,0:1:0,1	./.:.:.:.	./.:.:.:.	1/1:67,6,0:2:0,2	./.:.:.:.	./.:.:.:.	./.:.:.:.	1/1:255,111,0:37:0,37	1/1:244,30,0:10:0,10
chr1	34240957	.	C	.	65.9943	.	MQSB=1;MQ0F=0;AF1=0;AC1=0;MQ=37;FQ=-44.9861;DP=21;DP4=10,11,0,0	GT:PL:DP:DPR	0/0:0:6:6	./.:.:.:.	./.:.:.:.	./.:.:.:.	0/0:0:1:1	./.:.:.:.	./.:.:.:.	0/0:0:1:1	./.:.:.:.	0/0:0:1:1	./.:.:.:.	./.:.:.:.	0/0:0:12:12
chr1	34362750	.	G	.	50.9942	.	MQSB=1;MQ0F=0;AF1=0;AC1=0;MQ=37;FQ=-44.9861;DP=22;DP4=7,15,0,0	GT:PL:DP:DPR	0/0:0:6:6	0/0:0:1:1	./.:.:.:.	0/0:0:1:1	./.:.:.:.	./.:.:.:.	0/0:0:1:1	0/0:0:3:3	./.:.:.:.	0/0:0:1:1	./.:.:.:.	0/0:0:2:2	0/0:0:7:7
chr1	34386012	.	A	G	221.999	.	VDB=0.0163506;SGB=-0.690438;MQSB=1;MQ0F=0;AF1=1;AC1=2;MQ=37;FQ=-77.9863;RPB=1;MQB=1;BQB=1;PV4=0.484848,0.431468,1,0.25727;DP=57;DP4=0,1,27,26	GT:PL:DP:DPR	1/1:255,51,0:17:0,17	1/1:67,6,0:2:0,2	./.:.:.:.	./.:.:.:.	./.:.:.:.	./.:.:.:.	./.:.:.:.	1/1:37,3,0:1:0,1	./.:.:.:.	./.:.:.:.	./.:.:.:.	1/1:37,3,0:1:0,1	1/1:255,62,0:33:1,32
chr1	34407892	.	G	.	89.9946	.	MQSB=1;MQ0F=0;AF1=0;AC1=0;MQ=37;FQ=-80.9864;DP=55;DP4=31,24,0,0	GT:PL:DP:DPR	0/0:0:18:18	./.:.:.:.	./.:.:.:.	0/0:0:1:1	./.:.:.:.	./.:.:.:.	./.:.:.:.	0/0:0:1:1	./.:.:.:.	./.:.:.:.	./.:.:.:.	0/0:0:15:15	0/0:0:20:20
chr1	34492226	.	C	.	38.9945	.	MQ0F=0;AF1=0;AC1=0;MQ=37;FQ=-29.991;MQSB=1;DP=7;DP4=2,5,0,0	GT:PL:DP:DPR	0/0:0:1:1	./.:.:.:.	./.:.:.:.	./.:.:.:.	./.:.:.:.	./.:.:.:.	0/0:0:1:1	./.:.:.:.	./.:.:.:.	./.:.:.:.	./.:.:.:.	0/0:0:2:2	0/0:0:3:3
chr1	34515637	.	C	T	221.999	.	VDB=0.00280035;SGB=-0.691153;MQSB=0.924089;MQ0F=0;AF1=1;AC1=2;MQ=36;FQ=-80.9864;DP=64;DP4=0,0,28,30	GT:PL:DP:DPR	1/1:255,54,0:18:0,18	1/1:67,6,0:2:0,2	./.:.:.:.	0/0:0,.,.:0:0,.	1/1:37,3,0:1:0,1	./.:.:.:.	1/1:37,3,0:1:0,1	1/1:37,3,0:1:0,1	./.:.:.:.	./.:.:.:.	./.:.:.:.	1/1:243,27,0:9:0,9	1/1:255,78,0:26:0,26
chr1	34538985	.	A	.	53.9942	.	MQSB=0.8;MQ0F=0;AF1=0;AC1=0;MQ=39;FQ=-47.986;DP=25;DP4=14,11,0,0	GT:PL:DP:DPR	0/0:0:7:7	./.:.:.:.	./.:.:.:.	0/0:0:1:1	0/0:0:1:1	./.:.:.:.	./.:.:.:.	./.:.:.:.	0/0:0:3:3	./.:.:.:.	0/0:0:1:1	0/0:0:4:4	0/0:0:8:8
chr1	34562999	.	A	G	221.999	.	VDB=7.07644e-07;SGB=-0.693147;MQSB=1;MQ0F=0;AF1=1;AC1=2;MQ=37;FQ=-243.988;DP=277;DP4=0,0,139,134	GT:PL:DP:DPR	1/1:255,217,0:72:0,72	1/1:67,6,0:2:0,2	./.:.:.:.	./.:.:.:.	./.:.:.:.	./.:.:.:.	./.:.:.:.	1/1:92,9,0:3:0,3	./.:.:.:.	./.:.:.:.	./.:.:.:.	1/1:255,229,0:76:0,76	1/1:255,255,0:120:0,120
chr1	34584932	.	T	C	221.999	.	VDB=2.85612e-07;SGB=-0.693147;RPB=1;MQB=1;MQSB=1;BQB=1;MQ0F=0;AF1=1;AC1=2;MQ=37;FQ=-152.987;PV4=1,0.446141,1,0.345714;DP=127;DP4=1,0,58,65	GT:PL:DP:DPR	1/1:255,126,0:54:1,53	0/0:0,.,.:0:0,.	./.:.:.:.	./.:.:.:.	./.:.:.:.	./.:.:.:.	1/1:37,3,0:1:0,1	1/1:200,21,0:7:0,7	./.:.:.:.	./.:.:.:.	./.:.:.:.	1/1:255,57,0:19:0,19	1/1:255,129,0:43:0,43
chr1	34635120	.	C	.	228.996	.	MQSB=1;MQ0F=0;AF1=0;AC1=0;MQ=37;FQ=-86.9865;SGB=-0.379885;RPB=1;MQB=1;BQB=1;PV4=1,0,1,0.0153544;DP=119;DP4=56,59,1,0	GT:PL:DP:DPR	0/0:0:20:20	0/0:0:2:2	./.:.:.:.	./.:.:.:.	./.:.:.:.	./.:.:.:.	./.:.:.:.	0/0:0:1:1	./.:.:.:.	./.:.:.:.	./.:.:.:.	0/0:0:66:66	0/0:0:27:26
chr1	34734151	.	A	.	53.9942	.	MQSB=0.900802;MQ0F=0;AF1=0;AC1=0;MQ=37;FQ=-50.986;DP=15;DP4=12,3,0,0	GT:PL:DP:DPR	0/0:0:8:8	./.:.:.:.	./.:.:.:.	./.:.:.:.	./.:.:.:.	./.:.:.:.	./.:.:.:.	./.:.:.:.	./.:.:.:.	./.:.:.:.	./.:.:.:.	0/0:0:7:7	./.:.:.:.
chr1	34864497	.	A	.	50.9942	.	MQSB=1.01283;MQ0F=0;AF1=0;AC1=0;MQ=37;FQ=-47.986;DP=21;DP4=9,12,0,0	GT:PL:DP:DPR	0/0:0:7:7	./.:.:.:.	./.:.:.:.	./.:.:.:.	0/0:0:1:1	./.:.:.:.	./.:.:.:.	0/0:0:4:4	./.:.:.:.	0/0:0:1:1	./.:.:.:.	0/0:0:5:5	0/0:0:3:3
chr1	34934516	.	C	.	239.996	.	MQSB=1;MQ0F=0;AF1=0;AC1=0;MQ=37;FQ=-128.987;SGB=-0.379885;RPB=1;MQB=1;BQB=1;PV4=1,1,0.439734,1;DP=143;DP4=58,83,0,1	GT:PL:DP:DPR	0/0:0:34:34	./.:.:.:.	./.:.:.:.	0/0:0:1:1	./.:.:.:.	./.:.:.:.	./.:.:.:.	./.:.:.:.	0/0:0:1:1	0/0:0:1:1	./.:.:.:.	0/0:0:82:81	0/0:0:23:23
chr1	34970709	.	A	G	128.264	.	VDB=0.387565;SGB=-0.590765;MQSB=1;MQ0F=0;AF1=1;AC1=2;MQ=37;FQ=-41.9862;DP=13;DP4=0,0,4,8	GT:PL:DP:DPR	1/1:161,15,0:5:0,5	./.:.:.:.	./.:.:.:.	./.:.:.:.	1/1:37,3,0:1:0,1	./.:.:.:.	./.:.:.:.	./.:.:.:.	./.:.:.:.	0/0:0,.,.:0:0,.	./.:.:.:.	1/1:159,15,0:5:0,5	1/1:37,3,0:1:0,1
chr1	35014129	.	T	C	222.008	.	VDB=0.390615;SGB=-0.676189;MQSB=1;MQ0F=0;AF1=1;AC1=2;MQ=37;FQ=-59.9861;RPB=1;MQB=1;BQB=1;PV4=1,1,1,1;DP=39;DP4=0,1,16,22	GT:PL:DP:DPR	1/1:255,33,0:11:0,11	0/1:31,0,31:2:1,1	./.:.:.:.	./.:.:.:.	1/1:37,3,0:1:0,1	./.:.:.:.	./.:.:.:.	1/1:37,3,0:1:0,1	./.:.:.:.	./.:.:.:.	1/1:67,6,0:2:0,2	1/1:255,30,0:10:0,10	1/1:255,36,0:12:0,12
chr1	35157504	.	G	A	221.999	.	VDB=0.0711771;SGB=-0.662043;MQSB=0.924584;MQ0F=0;AF1=1;AC1=2;MQ=36;FQ=-53.9861;DP=54;DP4=0,0,28,21	GT:PL:DP:DPR	1/1:232,27,0:9:0,9	1/1:67,6,0:2:0,2	./.:.:.:.	./.:.:.:.	1/1:37,3,0:1:0,1	./.:.:.:.	./.:.:.:.	1/1:37,3,0:1:0,1	./.:.:.:.	./.:.:.:.	1/1:37,3,0:1:0,1	1/1:255,96,0:32:0,32	1/1:92,9,0:3:0,3
chr1	35367693	.	G	A	221.999	.	VDB=0.000521602;SGB=-0.693141;MQSB=1;MQ0F=0;AF1=1;AC1=2;MQ=37;FQ=-137.987;DP=292;DP4=0,0,121,118	GT:PL:DP:DPR	1/1:255,111,0:37:0,37	./.:.:.:.	./.:.:.:.	./.:.:.:.	./.:.:.:.	./.:.:.:.	./.:.:.:.	1/1:67,6,0:2:0,2	./.:.:.:.	1/1:37,3,0:1:0,1	./.:.:.:.	1/1:255,255,0:149:0,149	1/1:255,151,0:50:0,50
chr1	35406392	.	A	.	119.995	.	MQSB=1;MQ0F=0;AF1=0;AC1=0;MQ=37;FQ=-104.987;DP=74;DP4=29,45,0,0	GT:PL:DP:DPR	0/0:0:26:26	./.:.:.:.	./.:.:.:.	0/0:0:2:2	0/0:0:2:2	./.:.:.:.	./.:.:.:.	0/0:0:2:2	./.:.:.:.	0/0:0:1:1	./.:.:.:.	0/0:0:11:11	0/0:0:30:30
chr1	35561495	.	G	A	221.999	.	VDB=7.84108e-05;SGB=-0.69312;MQSB=1;MQ0F=0;AF1=1;AC1=2;MQ=37;FQ=-122.987;DP=93;DP4=0,0,35,37	GT:PL:DP:DPR	1/1:255,96,0:32:0,32	./.:.:.:.	./.:.:.:.	./.:.:.:.	./.:.:.:.	1/1:37,3,0:1:0,1	1/1:37,3,0:1:0,1	1/1:169,18,0:6:0,6	./.:.:.:.	1/1:37,3,0:1:0,1	./.:.:.:.	1/1:225,24,0:8:0,8	1/1:255,69,0:23:0,23
chr1	35604177	.	G	.	44.9942	.	MQSB=1;MQ0F=0;AF1=0;AC1=0;MQ=37;FQ=-41.9862;DP=11;DP4=5,6,0,0	GT:PL:DP:DPR	0/0:0:5:5	./.:.:.:.	./.:.:.:.	./.:.:.:.	./.:.:.:.	./.:.:.:.	./.:.:.:.	./.:.:.:.	./.:.:.:.	./.:.:.:.	./.:.:.:.	0/0:0:2:2	0/0:0:4:4
chr1	35631308	.	A	.	59.9942	.	SGB=-0.379885;RPB=1;MQB=1;MQSB=1;BQB=1;MQ0F=0;AF1=0;AC1=0;MQ=37;FQ=-49.986;PV4=0.35,1,1,1;DP=38;DP4=22,15,0,1	GT:PL:DP:DPR	0/0:0:20:19	./.:.:.:.	./.:.:.:.	./.:.:.:.	./.:.:.:.	0/0:0:1:1	./.:.:.:.	0/0:0:3:3	./.:.:.:.	./.:.:.:.	./.:.:.:.	0/0:0:4:4	0/0:0:10:10
chr1	35812530	.	C	.	28.2394	.	MQ0F=0;AC1=2;MQ=0;FQ=-30.0004;DP=2;DP4=0,0,0,0	GT:PL:DP:DPR	0/0:0:0:0	./.:.:.:.	./.:.:.:.	./.:.:.:.	./.:.:.:.	./.:.:.:.	./.:.:.:.	./.:.:.:.	./.:.:.:.	./.:.:.:.	./.:.:.:.	./.:.:.:.	./.:.:.:.
chr1	35812530	.	C	T	96.5136	.	VDB=0.131345;SGB=-0.556411;MQSB=1;MQ0F=0;AF1=1;AC1=2;MQ=37;FQ=-38.9864;DP=6;DP4=0,0,4,2	GT:PL:DP:DPR	./.:.:.:.	./.:.:.:.	./.:.:.:.	./.:.:.:.	./.:.:.:.	./.:.:.:.	./.:.:.:.	1/1:129,12,0:4:0,4	./.:.:.:.	./.:.:.:.	./.:.:.:.	1/1:37,3,0:1:0,1	1/1:37,3,0:1:0,1
chr1	35892692	.	A	.	77.9945	.	MQSB=1;MQ0F=0;AF1=0;AC1=0;MQ=37;FQ=-74.9863;DP=31;DP4=13,18,0,0	GT:PL:DP:DPR	0/0:0:16:16	./.:.:.:.	./.:.:.:.	./.:.:.:.	./.:.:.:.	./.:.:.:.	./.:.:.:.	0/0:0:2:2	./.:.:.:.	./.:.:.:.	./.:.:.:.	0/0:0:10:10	0/0:0:3:3
chr1	35952652	.	C	T	221.999	.	VDB=0.000208836;SGB=-0.692717;MQSB=1;MQ0F=0;AF1=1;AC1=2;MQ=37;FQ=-95.9866;RPB=1;MQB=1;BQB=1;PV4=1,1,1,1;DP=268;DP4=1,0,79,107	GT:PL:DP:DPR	1/1:255,69,0:23:0,23	./.:.:.:.	./.:.:.:.	0/1:31,0,19:2:1,1	./.:.:.:.	./.:.:.:.	1/1:37,3,0:1:0,1	./.:.:.:.	1/1:37,3,0:1:0,1	./.:.:.:.	./.:.:.:.	1/1:255,255,0:110:0,110	1/1:255,151,0:50:0,50
chr1	35993477	.	C	.	59.9942	.	MQSB=1;MQ0F=0;AF1=0;AC1=0;MQ=37;FQ=-38.9864;DP=22;DP4=14,8,0,0	GT:PL:DP:DPR	0/0:0:4:4	./.:.:.:.	./.:.:.:.	./.:.:.:.	0/0:0:1:1	./.:.:.:.	./.:.:.:.	./.:.:.:.	./.:.:.:.	./.:.:.:.	./.:.:.:.	0/0:0:7:7	0/0:0:10:10
chr1	36059447	.	A	G	221.999	.	VDB=0.000276671;SGB=-0.692067;MQSB=1;MQ0F=0;AF1=1;AC1=2;MQ=37;FQ=-86.9865;DP=31;DP4=0,0,14,14	GT:PL:DP:DPR	1/1:255,60,0:20:0,20	0/0:0,.,.:0:0,.	./.:.:.:.	./.:.:.:.	./.:.:.:.	./.:.:.:.	./.:.:.:.	1/1:37,3,0:1:0,1	./.:.:.:.	./.:.:.:.	./.:.:.:.	1/1:67,6,0:2:0,2	1/1:160,15,0:5:0,5
chr1	36086641	.	A	G	222.003	.	VDB=0.0362608;SGB=-0.651104;MQSB=0.900802;MQ0F=0;AF1=1;AC1=2;MQ=37;FQ=-50.986;DP=26;DP4=0,0,12,13	GT:PL:DP:DPR	1/1:225,24,0:8:0,8	./.:.:.:.	./.:.:.:.	./.:.:.:.	./.:.:.:.	./.:.:.:.	./.:.:.:.	1/1:67,6,0:2:0,2	./.:.:.:.	./.:.:.:.	./.:.:.:.	1/1:255,33,0:11:0,11	1/1:129,12,0:4:0,4
chr1	36181744	.	G	A	221.999	.	VDB=3.32368e-06;SGB=-0.693097;MQSB=1;MQ0F=0;AF1=1;AC1=2;MQ=37;FQ=-116.987;DP=51;DP4=0,0,16,20	GT:PL:DP:DPR	1/1:255,90,0:30:0,30	./.:.:.:.	./.:.:.:.	./.:.:.:.	./.:.:.:.	./.:.:.:.	1/1:37,3,0:1:0,1	0/0:0,.,.:0:0,.	./.:.:.:.	./.:.:.:.	./.:.:.:.	1/1:37,3,0:1:0,1	1/1:130,12,0:4:0,4
chr1	36267086	.	G	A	270.911	.	VDB=6.38029e-07;SGB=-0.693147;MQSB=0.961406;MQ0F=0;AF1=1;AC1=2;MQ=37;FQ=-170.988;RPB=0.0978138;MQB=1;BQB=0.994841;PV4=0.574074,0.281523,1,1;DP=197;DP4=59,60,31,37	GT:PL:DP:DPR	1/1:255,144,0:48:0,48	./.:.:.:.	./.:.:.:.	./.:.:.:.	./.:.:.:.	./.:.:.:.	./.:.:.:.	0/0:0,.,.:10:10,.	./.:.:.:.	./.:.:.:.	./.:.:.:.	0/1:255,0,255:49:29,20	0/0:0,.,.:80:80,.
chr1	36595968	.	A	G	221.999	.	VDB=0.117843;SGB=-0.693147;MQSB=0.98462;MQ0F=0;AF1=1;AC1=2;MQ=37;FQ=-225.988;RPB=0.922371;MQB=1;BQB=1;PV4=0.333387,1,1,1;DP=198;DP4=6,1,88,94	GT:PL:DP:DPR	1/1:255,199,0:66:0,66	./.:.:.:.	./.:.:.:.	./.:.:.:.	0/0:0,.,.:1:1,.	./.:.:.:.	./.:.:.:.	1/1:195,21,0:7:0,7	./.:.:.:.	./.:.:.:.	./.:.:.:.	0/1:238,0,125:17:6,11	1/1:255,255,0:98:0,97
chr1	36824286	.	G	.	35.995	.	MQ0F=0;AF1=0;AC1=0;MQ=37;FQ=-29.991;MQSB=1;DP=3;DP4=1,2,0,0	GT:PL:DP:DPR	./.:.:.:.	./.:.:.:.	./.:.:.:.	./.:.:.:.	./.:.:.:.	./.:.:.:.	./.:.:.:.	./.:.:.:.	./.:.:.:.	./.:.:.:.	./.:.:.:.	0/0:0:1:1	0/0:0:2:2
chr1	36985868	.	C	.	283.236	.	MQSB=1;MQ0F=0;AF1=0;AC1=0;MQ=37;FQ=-161.987;DP=297;DP4=154,138,0,0	GT:PL:DP:DPR	0/0:0:45:45	0/0:0:1:1	./.:.:.:.	./.:.:.:.	./.:.:.:.	0/0:0:2:2	./.:.:.:.	0/0:0:6:6	./.:.:.:.	0/0:0:1:1	./.:.:.:.	0/0:0:189:189	0/0:0:48:48
chr1	37046480	.	G	.	98.9947	.	MQSB=1;MQ0F=0;AF1=0;AC1=0;MQ=37;FQ=-95.9866;DP=43;DP4=18,25,0,0	GT:PL:DP:DPR	0/0:0:23:23	./.:.:.:.	./.:.:.:.	./.:.:.:.	0/0:0:1:1	./.:.:.:.	./.:.:.:.	0/0:0:2:2	./.:.:.:.	./.:.:.:.	./.:.:.:.	0/0:0:6:6	0/0:0:11:11
chr1	37088650	.	C	.	53.9942	.	MQSB=0.900802;MQ0F=0;AF1=0;AC1=0;MQ=37;FQ=-50.986;DP=17;DP4=9,8,0,0	GT:PL:DP:DPR	0/0:0:8:8	./.:.:.:.	./.:.:.:.	0/0:0:1:1	./.:.:.:.	./.:.:.:.	./.:.:.:.	0/0:0:4:4	./.:.:.:.	./.:.:.:.	./.:.:.:.	0/0:0:1:1	0/0:0:3:3
chr1	37117597	.	T	A	35.7656	.	SGB=-0.379885;MQ0F=0;AF1=1;AC1=2;MQ=37;FQ=-29.991;VDB=0.06;DP=4;DP4=0,0,3,1	GT:PL:DP:DPR	1/1:37,3,0:1:0,1	./.:.:.:.	./.:.:.:.	./.:.:.:.	./.:.:.:.	./.:.:.:.	./.:.:.:.	./.:.:.:.	1/1:37,3,0:1:0,1	./.:.:.:.	./.:.:.:.	./.:.:.:.	1/1:67,6,0:2:0,2
chr1	37209389	.	G	.	119.995	.	MQSB=1;MQ0F=0;AF1=0;AC1=0;MQ=37;FQ=-116.987;DP=68;DP4=34,34,0,0	GT:PL:DP:DPR	0/0:0:30:30	0/0:0:1:1	./.:.:.:.	./.:.:.:.	./.:.:.:.	0/0:0:1:1	0/0:0:1:1	0/0:0:3:3	0/0:0:1:1	./.:.:.:.	./.:.:.:.	0/0:0:13:13	0/0:0:18:18
chr1	37245658	.	C	.	283.236	.	MQSB=0.961166;MQ0F=0;AF1=0;AC1=0;MQ=37;FQ=-65.9862;DP=111;DP4=46,65,0,0	GT:PL:DP:DPR	0/0:0:13:13	./.:.:.:.	./.:.:.:.	./.:.:.:.	0/0:0:1:1	./.:.:.:.	0/0:0:1:1	0/0:0:3:3	./.:.:.:.	./.:.:.:.	0/0:0:1:1	0/0:0:86:86	0/0:0:6:6
chr1	37321005	.	T	.	283.236	.	MQSB=0.974597;MQ0F=0;AF1=0;AC1=0;MQ=37;FQ=-53.9861;DP=190;DP4=107,82,0,0	GT:PL:DP:DPR	0/0:0:9:9	./.:.:.:.	./.:.:.:.	./.:.:.:.	0/0:0:1:1	./.:.:.:.	0/0:0:2:2	0/0:0:3:3	./.:.:.:.	0/0:0:1:1	./.:.:.:.	0/0:0:161:161	0/0:0:12:12
chr1	37385708	.	G	.	113.995	.	MQSB=1;MQ0F=0;AF1=0;AC1=0;MQ=37;FQ=-110.987;DP=46;DP4=21,25,0,0	GT:PL:DP:DPR	0/0:0:28:28	./.:.:.:.	./.:.:.:.	./.:.:.:.	./.:.:.:.	./.:.:.:.	0/0:0:1:1	0/0:0:2:2	./.:.:.:.	./.:.:.:.	./.:.:.:.	0/0:0:12:12	0/0:0:3:3
chr1	37542495	.	A	C	222	.	VDB=5.61432e-08;SGB=-0.693147;MQSB=1;MQ0F=0;AF1=1;AC1=2;MQ=37;FQ=-192.988;DP=98;DP4=0,0,45,50	GT:PL:DP:DPR	1/1:255,166,0:55:0,55	./.:.:.:.	./.:.:.:.	1/1:37,3,0:1:0,1	./.:.:.:.	./.:.:.:.	./.:.:.:.	1/1:179,18,0:6:0,6	./.:.:.:.	./.:.:.:.	./.:.:.:.	1/1:255,60,0:20:0,20	1/1:255,39,0:13:0,13
chr1	37677212	.	A	G	222	.	VDB=0.00749792;SGB=-0.683931;MQSB=0.84246;MQ0F=0;AF1=1;AC1=2;MQ=36;FQ=-65.9862;DP=106;DP4=0,0,48,57	GT:PL:DP:DPR	1/1:255,39,0:13:0,13	./.:.:.:.	./.:.:.:.	1/1:37,3,0:1:0,1	./.:.:.:.	./.:.:.:.	./.:.:.:.	./.:.:.:.	1/1:74,6,0:2:0,2	./.:.:.:.	./.:.:.:.	1/1:255,184,0:61:0,61	1/1:255,84,0:28:0,28
chr1	37833148	.	C	.	115.995	.	MQSB=1;MQ0F=0;AF1=0;AC1=0;MQ=37;FQ=-80.9864;SGB=-0.379885;RPB=1;MQB=1;BQB=1;PV4=0.454545,1,1,1;DP=87;DP4=45,40,0,2	GT:PL:DP:DPR	0/0:0:18:18	./.:.:.:.	./.:.:.:.	./.:.:.:.	./.:.:.:.	./.:.:.:.	./.:.:.:.	0/0:0:6:6	./.:.:.:.	./.:.:.:.	./.:.:.:.	0/0:0:22:21	0/0:0:41:40
chr1	37862758	.	A	G	221.999	.	VDB=3.8019e-06;SGB=-0.693147;MQSB=0.99996;MQ0F=0;AF1=1;AC1=2;MQ=37;FQ=-186.988;DP=263;DP4=0,0,127,126	GT:PL:DP:DPR	1/1:255,160,0:53:0,53	1/1:66,6,0:2:0,2	./.:.:.:.	./.:.:.:.	./.:.:.:.	./.:.:.:.	./.:.:.:.	1/1:200,21,0:7:0,7	./.:.:.:.	./.:.:.:.	1/1:37,3,0:1:0,1	1/1:255,255,0:122:0,122	1/1:255,205,0:68:0,68
chr1	38054226	.	A	C	150.134	.	VDB=0.0609325;SGB=-0.616816;MQSB=0.75;MQ0F=0;AF1=1;AC1=2;MQ=39;FQ=-44.9861;DP=24;DP4=0,0,17,6	GT:PL:DP:DPR	1/1:183,18,0:6:0,6	./.:.:.:.	./.:.:.:.	1/1:37,3,0:1:0,1	./.:.:.:.	./.:.:.:.	./.:.:.:.	1/1:104,9,0:3:0,3	./.:.:.:.	./.:.:.:.	./.:.:.:.	1/1:178,21,0:7:0,7	1/1:165,18,0:6:0,6
chr1	38098101	.	T	C	221.999	.	VDB=0.109184;SGB=-0.690438;RPB=0.300244;MQB=1;MQSB=1;BQB=1;MQ0F=0;AF1=0.5;AC1=1;MQ=37;FQ=213.848;PV4=0.146353,1,1,1;DP=130;DP4=8,10,54,54	GT:PL:DP:DPR	0/1:241,0,255:35:18,17	./.:.:.:.	./.:.:.:.	./.:.:.:.	./.:.:.:.	./.:.:.:.	1/1:67,6,0:2:0,2	1/1:92,9,0:3:0,3	0/0:0,.,.:0:0,.	./.:.:.:.	./.:.:.:.	1/1:255,232,0:77:0,77	1/1:243,27,0:9:0,9
chr1	38307976	.	G	A	7.79993	.	SGB=-0.379885;MQ0F=0;AF1=1;AC1=2;MQ=37;FQ=-29.991;DP=1;DP4=0,0,0,1	GT:PL:DP:DPR	1/1:37,3,0:1:0,1	./.:.:.:.	./.:.:.:.	./.:.:.:.	./.:.:.:.	./.:.:.:.	./.:.:.:.	./.:.:.:.	./.:.:.:.	./.:.:.:.	./.:.:.:.	./.:.:.:.	./.:.:.:.
chr1	38378215	.	C	T	221.999	.	VDB=0.00319538;SGB=-0.692067;MQSB=1;MQ0F=0;AF1=1;AC1=2;MQ=37;FQ=-86.9865;DP=41;DP4=0,0,16,18	GT:PL:DP:DPR	1/1:255,60,0:20:0,20	0/0:0,.,.:0:0,.	./.:.:.:.	./.:.:.:.	1/1:37,3,0:1:0,1	./.:.:.:.	1/1:37,3,0:1:0,1	./.:.:.:.	./.:.:.:.	1/1:37,3,0:1:0,1	0/0:0,.,.:0:0,.	1/1:97,9,0:3:0,3	1/1:225,24,0:8:0,8
chr1	38748703	.	T	C	35.7656	.	SGB=-0.379885;MQ0F=0;AF1=1;AC1=2;MQ=37;FQ=-29.991;VDB=0.7;DP=3;DP4=0,0,0,3	GT:PL:DP:DPR	1/1:37,3,0:1:0,1	./.:.:.:.	./.:.:.:.	./.:.:.:.	./.:.:.:.	./.:.:.:.	./.:.:.:.	./.:.:.:.	./.:.:.:.	./.:.:.:.	./.:.:.:.	./.:.:.:.	1/1:67,6,0:2:0,2
chr1	38863022	.	T	.	62.9943	.	MQSB=0.964642;MQ0F=0;AF1=0;AC1=0;MQ=37;FQ=-59.9861;DP=20;DP4=12,8,0,0	GT:PL:DP:DPR	0/0:0:11:11	./.:.:.:.	./.:.:.:.	./.:.:.:.	0/0:0:1:1	./.:.:.:.	./.:.:.:.	./.:.:.:.	./.:.:.:.	./.:.:.:.	./.:.:.:.	0/0:0:4:4	0/0:0:4:4
chr1	38908284	.	G	.	41.9943	.	MQSB=1;MQ0F=0;AF1=0;AC1=0;MQ=37;FQ=-35.9869;DP=12;DP4=5,7,0,0	GT:PL:DP:DPR	0/0:0:3:3	0/0:0:1:1	./.:.:.:.	0/0:0:1:1	./.:.:.:.	./.:.:.:.	./.:.:.:.	./.:.:.:.	0/0:0:1:1	./.:.:.:.	./.:.:.:.	0/0:0:4:4	0/0:0:2:2
chr1	38982951	.	C	T	222	.	VDB=0.00387563;SGB=-0.686358;MQSB=1;MQ0F=0;AF1=1;AC1=2;MQ=37;FQ=-68.9862;DP=90;DP4=0,0,39,41	GT:PL:DP:DPR	1/1:255,42,0:14:0,14	1/1:67,6,0:2:0,2	./.:.:.:.	./.:.:.:.	./.:.:.:.	./.:.:.:.	./.:.:.:.	./.:.:.:.	1/1:37,3,0:1:0,1	./.:.:.:.	./.:.:.:.	1/1:255,166,0:55:0,55	1/1:227,24,0:8:0,8
chr1	39053558	.	T	.	137.995	.	MQSB=0.96027;MQ0F=0;AF1=0;AC1=0;MQ=37;FQ=-134.987;DP=86;DP4=38,48,0,0	GT:PL:DP:DPR	0/0:0:36:36	./.:.:.:.	./.:.:.:.	./.:.:.:.	./.:.:.:.	./.:.:.:.	0/0:0:1:1	./.:.:.:.	./.:.:.:.	./.:.:.:.	./.:.:.:.	0/0:0:21:21	0/0:0:28:28
chr1	39083240	.	T	.	44.9942	.	MQ0F=0;AF1=0;AC1=0;MQ=37;FQ=-29.991;MQSB=1;DP=8;DP4=5,3,0,0	GT:PL:DP:DPR	./.:.:.:.	./.:.:.:.	./.:.:.:.	./.:.:.:.	./.:.:.:.	./.:.:.:.	0/0:0:1:1	0/0:0:2:2	./.:.:.:.	./.:.:.:.	./.:.:.:.	0/0:0:5:5	./.:.:.:.
chr1	39500943	.	C	T	146.134	.	VDB=0.302039;SGB=-0.616816;MQSB=1;MQ0F=0;AF1=1;AC1=2;MQ=37;FQ=-44.9861;DP=11;DP4=0,0,5,6	GT:PL:DP:DPR	1/1:179,18,0:6:0,6	./.:.:.:.	./.:.:.:.	./.:.:.:.	1/1:37,3,0:1:0,1	./.:.:.:.	./.:.:.:.	./.:.:.:.	./.:.:.:.	./.:.:.:.	./.:.:.:.	./.:.:.:.	1/1:130,12,0:4:0,4
chr1	39572166	.	C	.	137.995	.	MQSB=1;MQ0F=0;AF1=0;AC1=0;MQ=37;FQ=-134.987;DP=100;DP4=57,43,0,0	GT:PL:DP:DPR	0/0:0:36:36	0/0:0:1:1	./.:.:.:.	0/0:0:1:1	./.:.:.:.	./.:.:.:.	0/0:0:1:1	0/0:0:3:3	./.:.:.:.	./.:.:.:.	./.:.:.:.	0/0:0:34:34	0/0:0:24:24
chr1	39595785	.	A	G	222	.	VDB=0.00429357;SGB=-0.686358;MQSB=1;MQ0F=0;AF1=1;AC1=2;MQ=37;FQ=-68.9862;DP=230;DP4=0,0,97,112	GT:PL:DP:DPR	1/1:255,42,0:14:0,14	1/1:67,6,0:2:0,2	./.:.:.:.	./.:.:.:.	./.:.:.:.	./.:.:.:.	./.:.:.:.	1/1:113,12,0:4:0,4	./.:.:.:.	./.:.:.:.	./.:.:.:.	1/1:255,255,0:172:0,172	1/1:255,51,0:17:0,17
chr1	39653311	.	A	.	283.236	.	MQSB=1;MQ0F=0;AF1=0;AC1=0;MQ=37;FQ=-107.987;DP=191;DP4=100,86,0,0	GT:PL:DP:DPR	0/0:0:27:27	0/0:0:2:2	0/0:0:1:1	./.:.:.:.	./.:.:.:.	./.:.:.:.	./.:.:.:.	0/0:0:2:2	./.:.:.:.	0/0:0:1:1	./.:.:.:.	0/0:0:146:146	0/0:0:7:7
chr1	39692931	.	C	.	68.9944	.	MQSB=1;MQ0F=0;AF1=0;AC1=0;MQ=37;FQ=-65.9862;DP=15;DP4=7,8,0,0	GT:PL:DP:DPR	0/0:0:13:13	./.:.:.:.	./.:.:.:.	./.:.:.:.	./.:.:.:.	./.:.:.:.	./.:.:.:.	./.:.:.:.	0/0:0:1:1	./.:.:.:.	./.:.:.:.	0/0:0:1:1	./.:.:.:.
chr1	39779727	.	C	.	116.995	.	MQSB=0.960189;MQ0F=0;AF1=0;AC1=0;MQ=37;FQ=-113.987;DP=85;DP4=44,41,0,0	GT:PL:DP:DPR	0/0:0:29:29	./.:.:.:.	./.:.:.:.	./.:.:.:.	./.:.:.:.	0/0:0:2:2	0/0:0:2:2	0/0:0:5:5	./.:.:.:.	0/0:0:1:1	./.:.:.:.	0/0:0:26:26	0/0:0:20:20
chr1	39902902	.	C	.	65.9943	.	MQSB=1;MQ0F=0;AF1=0;AC1=0;MQ=37;FQ=-35.9869;DP=20;DP4=8,12,0,0	GT:PL:DP:DPR	0/0:0:3:3	./.:.:.:.	./.:.:.:.	./.:.:.:.	0/0:0:1:1	./.:.:.:.	0/0:0:1:1	0/0:0:2:2	./.:.:.:.	./.:.:.:.	./.:.:.:.	0/0:0:1:1	0/0:0:12:12
chr1	39922217	.	G	A	35.7656	.	VDB=0.32;SGB=-0.453602;MQ0F=0;AF1=1;AC1=2;MQ=37;FQ=-32.988;DP=4;DP4=0,0,2,1	GT:PL:DP:DPR	1/1:67,6,0:2:0,2	./.:.:.:.	./.:.:.:.	./.:.:.:.	./.:.:.:.	./.:.:.:.	./.:.:.:.	1/1:37,3,0:1:0,1	./.:.:.:.	./.:.:.:.	./.:.:.:.	./.:.:.:.	0/0:0,.,.:0:0,.
chr1	40046179	.	G	.	38.9945	.	MQ0F=0;AF1=0;AC1=0;MQ=37;FQ=-32.988;MQSB=1;DP=8;DP4=3,5,0,0	GT:PL:DP:DPR	0/0:0:2:2	0/0:0:1:1	./.:.:.:.	./.:.:.:.	./.:.:.:.	./.:.:.:.	./.:.:.:.	0/0:0:1:1	./.:.:.:.	./.:.:.:.	./.:.:.:.	0/0:0:1:1	0/0:0:3:3
chr1	40078462	.	C	.	283.236	.	MQSB=1;MQ0F=0;AF1=0;AC1=0;MQ=37;FQ=-177.988;DP=197;DP4=99,97,0,0	GT:PL:DP:DPR	0/0:0:50:50	./.:.:.:.	./.:.:.:.	./.:.:.:.	./.:.:.:.	./.:.:.:.	0/0:0:1:1	0/0:0:2:2	./.:.:.:.	./.:.:.:.	./.:.:.:.	0/0:0:112:112	0/0:0:31:31
chr1	40136221	.	T	G	221.999	.	VDB=0.132633;SGB=-0.692976;MQSB=1;MQ0F=0;AF1=1;AC1=2;MQ=37;FQ=-104.987;DP=66;DP4=0,0,36,27	GT:PL:DP:DPR	1/1:255,78,0:26:0,26	./.:.:.:.	./.:.:.:.	./.:.:.:.	./.:.:.:.	./.:.:.:.	./.:.:.:.	1/1:67,6,0:2:0,2	./.:.:.:.	./.:.:.:.	./.:.:.:.	1/1:249,30,0:10:0,10	1/1:255,75,0:25:0,25
chr1	40169491	.	G	A	221.999	.	VDB=0.074936;SGB=-0.511536;MQSB=1;MQ0F=0;AF1=1;AC1=2;MQ=41;FQ=-35.9869;DP=65;DP4=0,0,29,11	GT:PL:DP:DPR	1/1:108,9,0:3:0,3	1/1:37,3,0:1:0,1	./.:.:.:.	./.:.:.:.	./.:.:.:.	./.:.:.:.	./.:.:.:.	1/1:67,6,0:2:0,2	./.:.:.:.	0/0:0,.,.:0:0,.	./.:.:.:.	1/1:255,96,0:32:0,32	1/1:78,6,0:2:0,2
chr1	40206017	.	G	T	222.008	.	VDB=8.07007e-06;SGB=-0.692352;MQSB=1;MQ0F=0;AF1=1;AC1=2;MQ=37;FQ=-89.9865;DP=51;DP4=0,0,34,16	GT:PL:DP:DPR	1/1:254,63,0:21:0,21	./.:.:.:.	./.:.:.:.	1/1:37,3,0:1:0,1	./.:.:.:.	./.:.:.:.	./.:.:.:.	1/1:130,12,0:4:0,4	./.:.:.:.	./.:.:.:.	./.:.:.:.	1/1:255,30,0:10:0,10	1/1:255,42,0:14:0,14
chr1	40379850	.	G	.	32.9952	.	MQ0F=0;AF1=0;AC1=0;MQ=37;FQ=-29.991;DP=2;DP4=2,0,0,0	GT:PL:DP:DPR	./.:.:.:.	./.:.:.:.	./.:.:.:.	./.:.:.:.	./.:.:.:.	./.:.:.:.	./.:.:.:.	0/0:0:1:1	./.:.:.:.	./.:.:.:.	./.:.:.:.	./.:.:.:.	0/0:0:1:1
chr1	40427450	.	T	G	7.79993	.	SGB=-0.379885;MQ0F=0;AF1=1;AC1=2;MQ=37;FQ=-29.991;DP=2;DP4=0,0,1,0	GT:PL:DP:DPR	./.:.:.:.	./.:.:.:.	./.:.:.:.	./.:.:.:.	./.:.:.:.	./.:.:.:.	./.:.:.:.	./.:.:.:.	./.:.:.:.	./.:.:.:.	./.:.:.:.	./.:.:.:.	1/1:37,3,0:1:0,1
chr1	40465985	.	A	.	32.9952	.	SGB=-0.379885;MQ0F=0;AF1=1;AC1=2;MQ=37;FQ=-30.0174;DP=3;DP4=1,1,1,0	GT:PL:DP:DPR	./.:.:.:.	0/0:22:1:0	./.:.:.:.	./.:.:.:.	./.:.:.:.	./.:.:.:.	./.:.:.:.	./.:.:.:.	./.:.:.:.	./.:.:.:.	./.:.:.:.	0/0:0:1:1	0/0:0:1:1
chr1	40495849	.	T	G	222.008	.	VDB=0.036866;SGB=-0.556411;MQSB=1;MQ0F=0;AF1=1;AC1=2;MQ=37;FQ=-38.9864;DP=24;DP4=0,0,13,11	GT:PL:DP:DPR	1/1:129,12,0:4:0,4	./.:.:.:.	./.:.:.:.	./.:.:.:.	./.:.:.:.	./.:.:.:.	./.:.:.:.	1/1:67,6,0:2:0,2	1/1:37,3,0:1:0,1	./.:.:.:.	./.:.:.:.	1/1:255,30,0:10:0,10	1/1:207,21,0:7:0,7
chr1	40540792	.	A	G	222	.	VDB=0.000276479;SGB=-0.688148;MQSB=1;MQ0F=0;AF1=1;AC1=2;MQ=37;FQ=-71.9863;DP=62;DP4=0,0,29,33	GT:PL:DP:DPR	1/1:255,45,0:15:0,15	./.:.:.:.	./.:.:.:.	./.:.:.:.	./.:.:.:.	1/1:37,3,0:1:0,1	./.:.:.:.	1/1:92,9,0:3:0,3	./.:.:.:.	./.:.:.:.	./.:.:.:.	1/1:255,39,0:13:0,13	1/1:255,90,0:30:0,30
chr1	40589118	.	T	.	283.236	.	MQSB=1;MQ0F=0;AF1=0;AC1=0;MQ=37;FQ=-113.987;DP=273;DP4=147,119,0,0	GT:PL:DP:DPR	0/0:0:29:29	./.:.:.:.	./.:.:.:.	./.:.:.:.	./.:.:.:.	./.:.:.:.	./.:.:.:.	0/0:0:3:3	./.:.:.:.	./.:.:.:.	./.:.:.:.	0/0:0:208:208	0/0:0:26:26
chr1	40621580	.	C	.	283.236	.	MQSB=1;MQ0F=0;AF1=0;AC1=0;MQ=37;FQ=-140.987;DP=202;DP4=110,90,0,0	GT:PL:DP:DPR	0/0:0:38:38	0/0:0:1:1	./.:.:.:.	./.:.:.:.	0/0:0:1:1	./.:.:.:.	./.:.:.:.	0/0:0:7:7	0/0:0:2:2	./.:.:.:.	./.:.:.:.	0/0:0:89:89	0/0:0:62:62
chr1	40794773	.	C	.	128.995	.	MQSB=1;MQ0F=0;AF1=0;AC1=0;MQ=37;FQ=-122.987;DP=88;DP4=44,44,0,0	GT:PL:DP:DPR	0/0:0:32:32	0/0:0:1:1	./.:.:.:.	./.:.:.:.	./.:.:.:.	./.:.:.:.	0/0:0:1:1	0/0:0:1:1	0/0:0:2:2	./.:.:.:.	./.:.:.:.	0/0:0:18:18	0/0:0:33:33
chr1	40830066	.	A	.	62.9943	.	MQSB=1;MQ0F=0;AF1=0;AC1=0;MQ=37;FQ=-38.9864;DP=22;DP4=12,10,0,0	GT:PL:DP:DPR	0/0:0:4:4	./.:.:.:.	./.:.:.:.	./.:.:.:.	./.:.:.:.	./.:.:.:.	./.:.:.:.	./.:.:.:.	./.:.:.:.	./.:.:.:.	./.:.:.:.	0/0:0:7:7	0/0:0:11:11
chr1	40854754	.	G	T	210.016	.	VDB=0.178903;SGB=-0.662043;MQSB=0.974597;MQ0F=0;AF1=1;AC1=2;MQ=37;FQ=-53.9861;DP=21;DP4=0,0,8,12	GT:PL:DP:DPR	1/1:243,27,0:9:0,9	./.:.:.:.	./.:.:.:.	./.:.:.:.	./.:.:.:.	./.:.:.:.	./.:.:.:.	1/1:67,6,0:2:0,2	./.:.:.:.	./.:.:.:.	./.:.:.:.	1/1:161,15,0:5:0,5	1/1:130,12,0:4:0,4
chr1	40879690	.	T	C	221.999	.	VDB=0.000178788;SGB=-0.689466;MQSB=1;MQ0F=0;AF1=1;AC1=2;MQ=37;FQ=-74.9863;DP=77;DP4=0,0,40,29	GT:PL:DP:DPR	1/1:255,48,0:16:0,16	./.:.:.:.	./.:.:.:.	./.:.:.:.	1/1:37,3,0:1:0,1	./.:.:.:.	./.:.:.:.	1/1:67,6,0:2:0,2	./.:.:.:.	./.:.:.:.	./.:.:.:.	1/1:255,120,0:40:0,40	1/1:239,30,0:10:0,10
chr1	41067306	.	C	T	172.067	.	VDB=0.0191208;SGB=-0.636426;MQSB=1.01283;MQ0F=0;AF1=1;AC1=2;MQ=37;FQ=-47.986;DP=23;DP4=0,0,13,6	GT:PL:DP:DPR	1/1:205,21,0:7:0,7	./.:.:.:.	./.:.:.:.	./.:.:.:.	1/1:37,3,0:1:0,1	./.:.:.:.	./.:.:.:.	1/1:67,6,0:2:0,2	./.:.:.:.	./.:.:.:.	./.:.:.:.	1/1:92,9,0:3:0,3	1/1:179,18,0:6:0,6
chr1	41089334	.	G	T	8.62896	.	SGB=-0.379885;MQ0F=0;AF1=1;AC1=2;MQ=37;FQ=-29.991;DP=3;DP4=0,0,1,1	GT:PL:DP:DPR	./.:.:.:.	./.:.:.:.	./.:.:.:.	1/1:37,3,0:1:0,1	./.:.:.:.	./.:.:.:.	./.:.:.:.	./.:.:.:.	./.:.:.:.	./.:.:.:.	./.:.:.:.	./.:.:.:.	0/0:22,.,.:1:0,.
chr1	41288098	.	A	G	222	.	VDB=0.0341101;SGB=-0.616816;MQSB=1;MQ0F=0;AF1=1;AC1=2;MQ=37;FQ=-44.9861;DP=23;DP4=0,0,17,6	GT:PL:DP:DPR	1/1:179,18,0:6:0,6	./.:.:.:.	./.:.:.:.	./.:.:.:.	./.:.:.:.	./.:.:.:.	./.:.:.:.	1/1:37,3,0:1:0,1	./.:.:.:.	./.:.:.:.	./.:.:.:.	1/1:255,42,0:14:0,14	1/1:67,6,0:2:0,2
chr1	41315418	.	A	G	222.001	.	VDB=0.0126959;SGB=-0.680642;MQSB=0.95494;MQ0F=0;AF1=1;AC1=2;MQ=37;FQ=-62.9862;DP=65;DP4=0,0,31,34	GT:PL:DP:DPR	1/1:255,36,0:12:0,12	./.:.:.:.	./.:.:.:.	./.:.:.:.	./.:.:.:.	./.:.:.:.	1/1:37,3,0:1:0,1	1/1:37,3,0:1:0,1	./.:.:.:.	./.:.:.:.	./.:.:.:.	1/1:255,132,0:44:0,44	1/1:195,21,0:7:0,7
chr1	41379300	.	T	G	222	.	VDB=1.41485e-09;SGB=-0.693146;MQSB=1;MQ0F=0;AF1=1;AC1=2;MQ=37;FQ=-152.987;DP=78;DP4=0,0,45,32	GT:PL:DP:DPR	1/1:255,126,0:42:0,42	./.:.:.:.	./.:.:.:.	./.:.:.:.	./.:.:.:.	./.:.:.:.	./.:.:.:.	./.:.:.:.	./.:.:.:.	./.:.:.:.	./.:.:.:.	1/1:255,42,0:14:0,14	1/1:255,63,0:21:0,21
chr1	41441063	.	G	A	28.2394	.	SGB=-0.379885;MQ0F=0;AF1=1;AC1=2;MQ=37;FQ=-29.991;DP=3;DP4=0,0,0,1	GT:PL:DP:DPR	1/1:37,3,0:1:0,1	./.:.:.:.	./.:.:.:.	./.:.:.:.	./.:.:.:.	./.:.:.:.	./.:.:.:.	./.:.:.:.	./.:.:.:.	./.:.:.:.	./.:.:.:.	./.:.:.:.	0/0:0,.,.:0:0,.
chr1	41465449	.	T	.	110.995	.	MQSB=1;MQ0F=0;AF1=0;AC1=0;MQ=37;FQ=-80.9864;DP=51;DP4=26,25,0,0	GT:PL:DP:DPR	0/0:0:18:18	./.:.:.:.	./.:.:.:.	./.:.:.:.	./.:.:.:.	./.:.:.:.	./.:.:.:.	0/0:0:1:1	./.:.:.:.	./.:.:.:.	./.:.:.:.	0/0:0:5:5	0/0:0:27:27
chr1	41490266	.	G	A	222.003	.	VDB=0.000424209;SGB=-0.676189;MQSB=0.950952;MQ0F=0;AF1=1;AC1=2;MQ=37;FQ=-59.9861;DP=24;DP4=0,0,8,14	GT:PL:DP:DPR	1/1:255,33,0:11:0,11	./.:.:.:.	./.:.:.:.	./.:.:.:.	./.:.:.:.	./.:.:.:.	./.:.:.:.	1/1:67,6,0:2:0,2	./.:.:.:.	./.:.:.:.	./.:.:.:.	1/1:132,15,0:5:0,5	1/1:130,12,0:4:0,4
chr1	41516238	.	A	G	221.999	.	SGB=-0.379885;MQ0F=0;AF1=1;AC1=2;MQ=37;FQ=-29.991;VDB=0.186688;MQSB=1;DP=94;DP4=0,0,45,44	GT:PL:DP:DPR	1/1:37,3,0:1:0,1	./.:.:.:.	./.:.:.:.	./.:.:.:.	./.:.:.:.	./.:.:.:.	./.:.:.:.	1/1:177,18,0:6:0,6	./.:.:.:.	./.:.:.:.	./.:.:.:.	1/1:255,223,0:74:0,74	1/1:213,24,0:8:0,8
chr1	41577955	.	C	T	225.009	.	VDB=0.012711;SGB=-0.692831;RPB=0.998709;MQB=1;MQSB=1;BQB=1;MQ0F=0;AF1=0.5;AC1=1;MQ=37;FQ=225.007;PV4=0.130856,1,1,1;DP=105;DP4=39,26,17,19	GT:PL:DP:DPR	0/1:255,0,255:42:18,24	./.:.:.:.	./.:.:.:.	./.:.:.:.	./.:.:.:.	./.:.:.:.	0/0:0,.,.:1:1,.	0/0:19,.,.:6:5,.	./.:.:.:.	./.:.:.:.	./.:.:.:.	0/1:231,0,209:21:10,11	0/0:0,.,.:31:31,.
chr1	41608221	.	A	G	221.999	.	VDB=0.011474;SGB=-0.693079;MQSB=1;MQ0F=0;AF1=1;AC1=2;MQ=37;FQ=-113.987;RPB=1;MQB=1;BQB=1;PV4=1,1,1,0.263951;DP=116;DP4=1,0,52,63	GT:PL:DP:DPR	1/1:255,87,0:29:0,29	./.:.:.:.	./.:.:.:.	./.:.:.:.	./.:.:.:.	./.:.:.:.	1/1:37,3,0:1:0,1	1/1:194,21,0:7:0,7	./.:.:.:.	./.:.:.:.	./.:.:.:.	1/1:255,87,0:29:0,29	1/1:255,113,0:50:1,49
chr1	41732937	.	A	.	65.9943	.	MQSB=0.982603;MQ0F=0;AF1=0;AC1=0;MQ=37;FQ=-62.9862;DP=23;DP4=13,10,0,0	GT:PL:DP:DPR	0/0:0:12:12	./.:.:.:.	./.:.:.:.	./.:.:.:.	./.:.:.:.	./.:.:.:.	./.:.:.:.	./.:.:.:.	./.:.:.:.	./.:.:.:.	./.:.:.:.	./.:.:.:.	0/0:0:11:11
chr1	41756440	.	G	.	180.996	.	MQSB=1;MQ0F=0;AF1=0;AC1=0;MQ=37;FQ=-110.987;DP=124;DP4=77,47,0,0	GT:PL:DP:DPR	0/0:0:28:28	0/0:0:1:1	./.:.:.:.	./.:.:.:.	0/0:0:1:1	./.:.:.:.	./.:.:.:.	0/0:0:3:3	./.:.:.:.	./.:.:.:.	0/0:0:1:1	0/0:0:40:40	0/0:0:50:50
chr1	41785203	.	C	A	221.999	.	VDB=2.62854e-06;SGB=-0.693144;MQSB=0.865207;MQ0F=0;AF1=1;AC1=2;MQ=38;FQ=-143.987;DP=82;DP4=0,0,32,42	GT:PL:DP:DPR	1/1:255,117,0:39:0,39	./.:.:.:.	./.:.:.:.	./.:.:.:.	./.:.:.:.	./.:.:.:.	./.:.:.:.	1/1:179,18,0:6:0,6	./.:.:.:.	./.:.:.:.	./.:.:.:.	1/1:74,6,0:2:0,2	1/1:255,81,0:27:0,27
chr1	41870746	.	A	G,C	153.067	.	VDB=0.124686;SGB=-0.556411;MQSB=1;MQ0F=0;AF1=1;AC1=2;MQ=37;FQ=-38.9864;DP=18;DP4=0,0,10,8	GT:PL:DP:DPR	1/1:129,12,0,.,.,.:4:0,4,.	1/1:67,6,0,.,.,.:2:0,2,.	./.:.:.:.	./.:.:.:.	./.:.:.:.	./.:.:.:.	./.:.:.:.	1/1:37,3,0,.,.,.:1:0,1,.	./.:.:.:.	./.:.:.:.	2/2:37,.,.,3,.,0:1:0,.,1	1/1:186,21,0,.,.,.:7:0,7,.	1/1:92,9,0,.,.,.:3:0,3,.
chr1	41913980	.	C	T	221.999	.	VDB=0.000290461;SGB=-0.693146;MQSB=0.958651;MQ0F=0;AF1=1;AC1=2;MQ=37;FQ=-152.987;DP=146;DP4=0,0,58,56	GT:PL:DP:DPR	1/1:255,126,0:42:0,42	./.:.:.:.	./.:.:.:.	0/0:0,.,.:0:0,.	1/1:37,3,0:1:0,1	./.:.:.:.	0/0:0,.,.:0:0,.	1/1:67,6,0:2:0,2	./.:.:.:.	./.:.:.:.	1/1:37,3,0:1:0,1	1/1:255,75,0:25:0,25	1/1:255,129,0:43:0,43
chr1	41955764	.	C	T	283.236	.	VDB=0.00107728;SGB=-0.616816;RPB=0.111973;MQB=1.00775;MQSB=0.916482;BQB=1.00775;MQ0F=0;AF1=0.5;AC1=1;MQ=37;FQ=75.0156;PV4=1,1,1,0.412989;DP=302;DP4=103,133,11,12	GT:PL:DP:DPR	0/1:155,0,102:10:4,6	./.:.:.:.	./.:.:.:.	./.:.:.:.	./.:.:.:.	./.:.:.:.	0/0:25,.,.:1:0,.	1/1:62,6,0:2:0,2	./.:.:.:.	./.:.:.:.	./.:.:.:.	0/0:0,.,.:244:232,.	1/1:74,6,0:2:0,2
chr1	42074611	.	T	G	222	.	VDB=0.0442176;SGB=-0.693143;MQSB=1;MQ0F=0;AF1=1;AC1=2;MQ=37;FQ=-140.987;DP=85;DP4=0,0,47,35	GT:PL:DP:DPR	1/1:255,114,0:38:0,38	./.:.:.:.	./.:.:.:.	./.:.:.:.	1/1:37,3,0:1:0,1	./.:.:.:.	./.:.:.:.	./.:.:.:.	./.:.:.:.	./.:.:.:.	./.:.:.:.	1/1:255,42,0:14:0,14	1/1:255,87,0:29:0,29
chr1	42142033	.	G	A	222	.	VDB=5.64969e-06;SGB=-0.693147;MQSB=0.976583;MQ0F=0;AF1=1;AC1=2;MQ=37;FQ=-180.988;DP=139;DP4=0,0,44,54	GT:PL:DP:DPR	1/1:255,154,0:51:0,51	0/0:0,.,.:0:0,.	./.:.:.:.	1/1:37,3,0:1:0,1	./.:.:.:.	./.:.:.:.	1/1:37,3,0:1:0,1	1/1:129,12,0:4:0,4	0/0:0,.,.:0:0,.	./.:.:.:.	./.:.:.:.	1/1:255,39,0:13:0,13	1/1:255,84,0:28:0,28
chr1	42227217	.	G	.	283.236	.	MQSB=0.779607;MQ0F=0;AF1=0;AC1=0;MQ=38;FQ=-158.987;SGB=-0.379885;RPB=1;MQB=1;BQB=1;PV4=1,1,0.463358,1;DP=346;DP4=190,144,1,0	GT:PL:DP:DPR	0/0:0:44:44	0/0:0:2:2	./.:.:.:.	./.:.:.:.	0/0:0:1:1	0/0:0:1:1	./.:.:.:.	0/0:0:7:7	./.:.:.:.	./.:.:.:.	./.:.:.:.	0/0:0:233:232	0/0:0:47:47
chr1	42345465	.	T	G	222.008	.	VDB=0.000255449;SGB=-0.670168;MQSB=0.952347;MQ0F=0;AF1=1;AC1=2;MQ=35;FQ=-56.9861;DP=34;DP4=0,1,19,12	GT:PL:DP:DPR	1/1:248,30,0:10:0,10	./.:.:.:.	./.:.:.:.	./.:.:.:.	./.:.:.:.	./.:.:.:.	./.:.:.:.	./.:.:.:.	0/0:0,.,.:1:1,.	./.:.:.:.	./.:.:.:.	1/1:232,33,0:11:0,11	1/1:255,30,0:10:0,10
chr1	42370661	.	G	.	146.995	.	MQSB=1;MQ0F=0;AF1=0;AC1=0;MQ=37;FQ=-92.9865;DP=62;DP4=35,27,0,0	GT:PL:DP:DPR	0/0:0:22:22	./.:.:.:.	./.:.:.:.	./.:.:.:.	./.:.:.:.	./.:.:.:.	./.:.:.:.	./.:.:.:.	./.:.:.:.	./.:.:.:.	./.:.:.:.	0/0:0:1:1	0/0:0:39:39
chr1	42493010	.	A	.	207.996	.	MQSB=1;MQ0F=0;AF1=0;AC1=0;MQ=37;FQ=-204.988;DP=122;DP4=61,60,0,0	GT:PL:DP:DPR	0/0:0:59:59	./.:.:.:.	./.:.:.:.	0/0:0:3:3	./.:.:.:.	./.:.:.:.	0/0:0:1:1	0/0:0:7:7	./.:.:.:.	./.:.:.:.	./.:.:.:.	0/0:0:26:26	0/0:0:25:25
chr1	42542346	.	C	.	283.236	.	MQSB=0.983279;MQ0F=0;AF1=0;AC1=0;MQ=37;FQ=-281.989;DP=327;DP4=164,160,0,0	GT:PL:DP:DPR	0/0:0:88:88	0/0:0:1:1	./.:.:.:.	./.:.:.:.	./.:.:.:.	./.:.:.:.	./.:.:.:.	0/0:0:2:2	0/0:0:2:2	./.:.:.:.	./.:.:.:.	0/0:0:127:127	0/0:0:104:104
chr1	42570535	.	A	.	80.9945	.	MQSB=1;MQ0F=0;AF1=0;AC1=0;MQ=37;FQ=-77.9863;DP=38;DP4=18,20,0,0	GT:PL:DP:DPR	0/0:0:17:17	./.:.:.:.	./.:.:.:.	./.:.:.:.	./.:.:.:.	./.:.:.:.	./.:.:.:.	0/0:0:4:4	./.:.:.:.	./.:.:.:.	./.:.:.:.	0/0:0:7:7	0/0:0:10:10
chr1	42620205	.	T	.	252.995	.	MQSB=1;MQ0F=0;AF1=0;AC1=0;MQ=37;FQ=-113.987;DP=154;DP4=82,72,0,0	GT:PL:DP:DPR	0/0:0:29:29	./.:.:.:.	./.:.:.:.	./.:.:.:.	./.:.:.:.	./.:.:.:.	0/0:0:1:1	0/0:0:7:7	0/0:0:1:1	./.:.:.:.	./.:.:.:.	0/0:0:74:74	0/0:0:42:42
chr1	42721268	.	C	.	28.2394	.	MQ0F=0;AC1=2;MQ=0;FQ=-30.0004;DP=5;DP4=0,0,0,0	GT:PL:DP:DPR	0/0:0:0:0	./.:.:.:.	./.:.:.:.	./.:.:.:.	./.:.:.:.	./.:.:.:.	./.:.:.:.	./.:.:.:.	./.:.:.:.	./.:.:.:.	./.:.:.:.	0/0:0:0:0	./.:.:.:.
chr1	42843006	.	A	.	140.995	.	MQSB=1;MQ0F=0;AF1=0;AC1=0;MQ=37;FQ=-137.987;DP=105;DP4=51,54,0,0	GT:PL:DP:DPR	0/0:0:37:37	./.:.:.:.	./.:.:.:.	0/0:0:1:1	0/0:0:1:1	./.:.:.:.	./.:.:.:.	0/0:0:1:1	./.:.:.:.	./.:.:.:.	0/0:0:1:1	0/0:0:29:29	0/0:0:35:35
chr1	42960837	.	C	.	283.236	.	MQSB=0.979969;MQ0F=0;AF1=0;AC1=0;MQ=37;FQ=-189.988;SGB=-0.379885;RPB=1;MQB=1;BQB=1;PV4=0.458457,1,0.410783,1;DP=862;DP4=381,458,1,0	GT:PL:DP:DPR	0/0:0:54:54	0/0:0:1:1	./.:.:.:.	./.:.:.:.	0/0:0:1:1	./.:.:.:.	./.:.:.:.	0/0:0:13:13	./.:.:.:.	./.:.:.:.	./.:.:.:.	0/0:0:674:673	0/0:0:97:97
chr1	43067020	.	C	.	146.995	.	MQSB=1;MQ0F=0;AF1=0;AC1=0;MQ=37;FQ=-143.987;SGB=-0.379885;RPB=1;MQB=1;BQB=1;PV4=0.487805,1,1,1;DP=96;DP4=52,42,0,1	GT:PL:DP:DPR	0/0:0:39:39	0/0:0:1:1	./.:.:.:.	./.:.:.:.	./.:.:.:.	./.:.:.:.	./.:.:.:.	0/0:0:8:8	./.:.:.:.	./.:.:.:.	./.:.:.:.	0/0:0:6:6	0/0:0:41:40
chr1	43092980	.	T	A	222.001	.	VDB=0.311141;SGB=-0.616816;MQSB=1;MQ0F=0;AF1=1;AC1=2;MQ=37;FQ=-44.9861;DP=27;DP4=0,0,10,14	GT:PL:DP:DPR	1/1:182,18,0:6:0,6	./.:.:.:.	./.:.:.:.	./.:.:.:.	./.:.:.:.	1/1:37,3,0:1:0,1	./.:.:.:.	1/1:37,3,0:1:0,1	./.:.:.:.	./.:.:.:.	1/1:37,3,0:1:0,1	1/1:255,36,0:12:0,12	1/1:82,9,0:3:0,3
chr1	43145332	.	A	.	41.9943	.	MQSB=1;MQ0F=0;AF1=0;AC1=0;MQ=37;FQ=-38.9864;DP=7;DP4=4,3,0,0	GT:PL:DP:DPR	./.:.:.:.	./.:.:.:.	./.:.:.:.	./.:.:.:.	./.:.:.:.	./.:.:.:.	./.:.:.:.	0/0:0:4:4	./.:.:.:.	./.:.:.:.	./.:.:.:.	0/0:0:3:3	./.:.:.:.
chr1	43205575	.	T	C	35.7656	.	SGB=-0.379885;MQ0F=0;AF1=1;AC1=2;MQ=37;FQ=-29.991;VDB=0.02;DP=4;DP4=0,0,4,0	GT:PL:DP:DPR	1/1:37,3,0:1:0,1	1/1:67,6,0:2:0,2	./.:.:.:.	./.:.:.:.	./.:.:.:.	./.:.:.:.	./.:.:.:.	./.:.:.:.	./.:.:.:.	./.:.:.:.	./.:.:.:.	./.:.:.:.	1/1:37,3,0:1:0,1
chr1	43293171	.	A	.	104.995	.	MQSB=1;MQ0F=0;AF1=0;AC1=0;MQ=37;FQ=-101.987;DP=40;DP4=18,22,0,0	GT:PL:DP:DPR	0/0:0:25:25	./.:.:.:.	./.:.:.:.	./.:.:.:.	./.:.:.:.	./.:.:.:.	./.:.:.:.	0/0:0:2:2	./.:.:.:.	0/0:0:1:1	./.:.:.:.	0/0:0:2:2	0/0:0:10:10
chr1	43317853	.	G	.	222.996	.	MQSB=1;MQ0F=0;AF1=0;AC1=0;MQ=37;FQ=-219.988;SGB=-0.379885;RPB=1;MQB=1;BQB=1;PV4=1,1,1,1;DP=163;DP4=68,94,0,1	GT:PL:DP:DPR	0/0:0:64:64	./.:.:.:.	./.:.:.:.	./.:.:.:.	./.:.:.:.	./.:.:.:.	0/0:0:1:1	0/0:0:4:4	0/0:0:1:1	./.:.:.:.	./.:.:.:.	0/0:0:41:40	0/0:0:52:52
chr1	43424668	.	G	.	143.995	.	MQSB=1.01283;MQ0F=0;AF1=0;AC1=0;MQ=37;FQ=-47.986;DP=61;DP4=35,26,0,0	GT:PL:DP:DPR	0/0:0:7:7	0/0:0:2:2	./.:.:.:.	./.:.:.:.	./.:.:.:.	./.:.:.:.	0/0:0:1:1	./.:.:.:.	./.:.:.:.	./.:.:.:.	./.:.:.:.	0/0:0:13:13	0/0:0:38:38
chr1	43449434	.	T	.	80.9945	.	MQSB=1;MQ0F=0;AF1=0;AC1=0;MQ=37;FQ=-77.9863;DP=25;DP4=14,11,0,0	GT:PL:DP:DPR	0/0:0:17:17	0/0:0:3:3	./.:.:.:.	./.:.:.:.	./.:.:.:.	./.:.:.:.	./.:.:.:.	./.:.:.:.	./.:.:.:.	./.:.:.:.	./.:.:.:.	0/0:0:1:1	0/0:0:4:4
chr1	43541278	.	G	A	119.264	.	VDB=0.00523773;SGB=-0.590765;MQSB=1;MQ0F=0;AF1=1;AC1=2;MQ=37;FQ=-41.9862;DP=14;DP4=0,0,4,9	GT:PL:DP:DPR	1/1:152,15,0:5:0,5	./.:.:.:.	./.:.:.:.	./.:.:.:.	./.:.:.:.	./.:.:.:.	./.:.:.:.	1/1:37,3,0:1:0,1	./.:.:.:.	./.:.:.:.	./.:.:.:.	1/1:130,12,0:4:0,4	1/1:104,9,0:3:0,3
chr1	43569660	.	G	.	283.236	.	MQSB=0.97911;MQ0F=0;AF1=0;AC1=0;MQ=37;FQ=-249.989;DP=364;DP4=193,170,0,0	GT:PL:DP:DPR	0/0:0:74:74	./.:.:.:.	./.:.:.:.	0/0:0:6:6	0/0:0:1:1	./.:.:.:.	./.:.:.:.	0/0:0:7:7	0/0:0:1:1	./.:.:.:.	./.:.:.:.	0/0:0:150:150	0/0:0:124:124
chr1	43670143	.	C	T	221.999	.	VDB=0.00125579;SGB=-0.69312;MQSB=0.965264;MQ0F=0;AF1=1;AC1=2;MQ=37;FQ=-122.987;DP=128;DP4=0,0,48,48	GT:PL:DP:DPR	1/1:255,96,0:32:0,32	./.:.:.:.	./.:.:.:.	./.:.:.:.	./.:.:.:.	./.:.:.:.	1/1:67,6,0:2:0,2	1/1:67,6,0:2:0,2	1/1:37,3,0:1:0,1	./.:.:.:.	./.:.:.:.	1/1:255,54,0:18:0,18	1/1:255,123,0:41:0,41
chr1	43694788	.	C	.	283.236	.	MQSB=1;MQ0F=0;AF1=0;AC1=0;MQ=37;FQ=-189.988;VDB=0.622417;SGB=-0.556411;RPB=0.975685;MQB=1;BQB=0.993865;PV4=0.287981,1,1,1;DP=220;DP4=114,101,4,0	GT:PL:DP:DPR	0/0:0:54:54	0/0:0:1:1	./.:.:.:.	0/0:0:1:1	0/0:0:1:1	./.:.:.:.	./.:.:.:.	0/0:0:5:5	./.:.:.:.	./.:.:.:.	./.:.:.:.	0/0:0:64:60	0/0:0:93:93
chr1	43800144	.	G	.	89.9946	.	MQSB=0.931063;MQ0F=0;AF1=0;AC1=0;MQ=36;FQ=-86.9865;DP=41;DP4=20,21,0,0	GT:PL:DP:DPR	0/0:0:20:20	./.:.:.:.	./.:.:.:.	./.:.:.:.	./.:.:.:.	./.:.:.:.	./.:.:.:.	0/0:0:4:4	./.:.:.:.	./.:.:.:.	./.:.:.:.	0/0:0:14:14	0/0:0:3:3
chr1	43932562	.	C	T	221.999	.	VDB=0.241952;SGB=-0.616816;MQSB=0.861511;MQ0F=0;AF1=1;AC1=2;MQ=37;FQ=-44.9861;DP=41;DP4=0,0,17,11	GT:PL:DP:DPR	1/1:185,18,0:6:0,6	0/0:0,.,.:0:0,.	./.:.:.:.	./.:.:.:.	./.:.:.:.	./.:.:.:.	./.:.:.:.	1/1:135,12,0:4:0,4	0/0:0,.,.:0:0,.	./.:.:.:.	./.:.:.:.	1/1:255,45,0:15:0,15	1/1:105,9,0:3:0,3
chr1	43989116	.	G	.	128.995	.	MQSB=1;MQ0F=0;AF1=0;AC1=0;MQ=37;FQ=-125.987;DP=59;DP4=23,36,0,0	GT:PL:DP:DPR	0/0:0:33:33	./.:.:.:.	./.:.:.:.	./.:.:.:.	./.:.:.:.	./.:.:.:.	./.:.:.:.	0/0:0:2:2	./.:.:.:.	./.:.:.:.	./.:.:.:.	0/0:0:16:16	0/0:0:8:8
chr1	44143107	.	G	.	83.9945	.	MQSB=1;MQ0F=0;AF1=0;AC1=0;MQ=37;FQ=-74.9863;SGB=-0.379885;RPB=1;MQB=1;BQB=1;PV4=1,1,1,1;DP=57;DP4=30,26,1,0	GT:PL:DP:DPR	0/0:0:16:16	./.:.:.:.	./.:.:.:.	0/0:0:1:1	./.:.:.:.	./.:.:.:.	./.:.:.:.	0/0:0:1:1	./.:.:.:.	./.:.:.:.	./.:.:.:.	0/0:0:21:20	0/0:0:18:18
chr1	44569518	.	G	.	44.9942	.	MQSB=1;MQ0F=0;AF1=0;AC1=0;MQ=37;FQ=-38.9864;DP=16;DP4=8,8,0,0	GT:PL:DP:DPR	0/0:0:4:4	./.:.:.:.	./.:.:.:.	./.:.:.:.	./.:.:.:.	0/0:0:1:1	0/0:0:1:1	0/0:0:2:2	./.:.:.:.	./.:.:.:.	./.:.:.:.	0/0:0:5:5	0/0:0:3:3
chr1	44692942	.	G	C	221.999	.	VDB=0.000964839;SGB=-0.693147;MQSB=1;MQ0F=0;AF1=1;AC1=2;MQ=37;FQ=-174.988;DP=96;DP4=0,0,40,52	GT:PL:DP:DPR	1/1:255,148,0:49:0,49	1/1:37,3,0:1:0,1	./.:.:.:.	./.:.:.:.	0/0:25,.,.:1:0,.	./.:.:.:.	1/1:37,3,0:1:0,1	1/1:37,3,0:1:0,1	./.:.:.:.	0/0:0,.,.:0:0,.	./.:.:.:.	1/1:255,48,0:16:0,16	1/1:255,69,0:23:0,23
chr1	44776759	.	G	.	59.9942	.	MQSB=0.952347;MQ0F=0;AF1=0;AC1=0;MQ=37;FQ=-56.9861;SGB=-0.379885;RPB=1;MQB=1;BQB=1;PV4=1,1,1,1;DP=28;DP4=11,15,0,1	GT:PL:DP:DPR	0/0:0:10:10	./.:.:.:.	./.:.:.:.	./.:.:.:.	./.:.:.:.	./.:.:.:.	./.:.:.:.	0/0:0:1:1	./.:.:.:.	./.:.:.:.	./.:.:.:.	0/0:0:13:12	0/0:0:3:3
chr1	44883531	.	A	.	161.996	.	MQSB=0.89338;MQ0F=0;AF1=0;AC1=0;MQ=38;FQ=-53.9861;DP=74;DP4=36,38,0,0	GT:PL:DP:DPR	0/0:0:9:9	./.:.:.:.	./.:.:.:.	./.:.:.:.	0/0:0:1:1	./.:.:.:.	./.:.:.:.	0/0:0:4:4	./.:.:.:.	0/0:0:1:1	./.:.:.:.	0/0:0:15:15	0/0:0:44:44
chr1	44922334	.	G	.	80.9945	.	MQSB=1;MQ0F=0;AF1=0;AC1=0;MQ=37;FQ=-77.9863;DP=44;DP4=19,25,0,0	GT:PL:DP:DPR	0/0:0:17:17	./.:.:.:.	./.:.:.:.	0/0:0:1:1	./.:.:.:.	./.:.:.:.	./.:.:.:.	0/0:0:1:1	./.:.:.:.	./.:.:.:.	./.:.:.:.	0/0:0:15:15	0/0:0:10:10
chr1	44960165	.	C	.	47.9942	.	MQ0F=0;AF1=0;AC1=0;MQ=37;FQ=-38.9864;MQSB=1;DP=10;DP4=1,9,0,0	GT:PL:DP:DPR	0/0:0:4:4	./.:.:.:.	./.:.:.:.	./.:.:.:.	./.:.:.:.	./.:.:.:.	./.:.:.:.	./.:.:.:.	./.:.:.:.	./.:.:.:.	./.:.:.:.	0/0:0:6:6	./.:.:.:.
chr1	45423220	.	C	.	41.9943	.	MQ0F=0;AF1=0;AC1=0;MQ=37;FQ=-29.991;MQSB=1;DP=10;DP4=3,7,0,0	GT:PL:DP:DPR	0/0:0:1:1	./.:.:.:.	./.:.:.:.	0/0:0:1:1	0/0:0:1:1	./.:.:.:.	./.:.:.:.	./.:.:.:.	./.:.:.:.	./.:.:.:.	./.:.:.:.	0/0:0:4:4	0/0:0:3:3
chr1	45515052	.	T	.	228.996	.	MQSB=1;MQ0F=0;AF1=0;AC1=0;MQ=37;FQ=-92.9865;DP=103;DP4=58,45,0,0	GT:PL:DP:DPR	0/0:0:22:22	./.:.:.:.	./.:.:.:.	./.:.:.:.	./.:.:.:.	./.:.:.:.	./.:.:.:.	0/0:0:4:4	0/0:0:1:1	./.:.:.:.	0/0:0:1:1	0/0:0:66:66	0/0:0:9:9
chr1	45546359	.	A	G	221.999	.	VDB=0.00180425;SGB=-0.692976;MQSB=1;MQ0F=0;AF1=1;AC1=2;MQ=37;FQ=-104.987;DP=51;DP4=0,0,29,21	GT:PL:DP:DPR	1/1:255,78,0:26:0,26	1/1:89,9,0:3:0,3	./.:.:.:.	./.:.:.:.	./.:.:.:.	./.:.:.:.	./.:.:.:.	./.:.:.:.	./.:.:.:.	./.:.:.:.	./.:.:.:.	1/1:122,12,0:4:0,4	1/1:255,51,0:17:0,17
chr1	45569587	.	T	C	221.999	.	VDB=0.00227577;SGB=-0.693147;MQSB=1;MQ0F=0;AF1=1;AC1=2;MQ=37;FQ=-161.987;DP=107;DP4=0,0,56,46	GT:PL:DP:DPR	1/1:255,135,0:45:0,45	./.:.:.:.	./.:.:.:.	1/1:37,3,0:1:0,1	./.:.:.:.	./.:.:.:.	1/1:37,3,0:1:0,1	1/1:243,27,0:9:0,9	1/1:37,3,0:1:0,1	./.:.:.:.	1/1:37,3,0:1:0,1	1/1:255,69,0:23:0,23	1/1:255,63,0:21:0,21
chr1	45592209	.	A	G	221.999	.	VDB=3.73407e-08;SGB=-0.692562;MQSB=0.934321;MQ0F=0;AF1=1;AC1=2;MQ=36;FQ=-92.9865;DP=99;DP4=0,0,59,40	GT:PL:DP:DPR	1/1:255,66,0:22:0,22	./.:.:.:.	./.:.:.:.	./.:.:.:.	./.:.:.:.	./.:.:.:.	./.:.:.:.	1/1:113,12,0:4:0,4	./.:.:.:.	./.:.:.:.	./.:.:.:.	1/1:255,84,0:28:0,28	1/1:255,135,0:45:0,45
chr1	45614604	.	C	A	221.999	.	VDB=0.0123405;SGB=-0.692914;MQSB=1;MQ0F=0;AF1=1;AC1=2;MQ=37;FQ=-101.987;DP=140;DP4=0,0,65,71	GT:PL:DP:DPR	1/1:255,75,0:25:0,25	./.:.:.:.	./.:.:.:.	./.:.:.:.	./.:.:.:.	./.:.:.:.	./.:.:.:.	1/1:105,9,0:3:0,3	./.:.:.:.	./.:.:.:.	./.:.:.:.	1/1:255,241,0:80:0,80	1/1:255,84,0:28:0,28
chr1	45657940	.	C	T	221.999	.	VDB=1.95728e-05;SGB=-0.693147;MQSB=0.999956;MQ0F=0;AF1=1;AC1=2;MQ=37;FQ=-180.988;DP=172;DP4=0,0,68,69	GT:PL:DP:DPR	1/1:255,154,0:51:0,51	1/1:135,12,0:4:0,4	./.:.:.:.	./.:.:.:.	./.:.:.:.	./.:.:.:.	1/1:37,3,0:1:0,1	1/1:37,3,0:1:0,1	./.:.:.:.	./.:.:.:.	./.:.:.:.	1/1:255,99,0:33:0,33	1/1:255,141,0:47:0,47
chr1	45683339	.	C	.	32.9952	.	MQ0F=0;AF1=0;AC1=0;MQ=37;FQ=-29.991;DP=1;DP4=0,1,0,0	GT:PL:DP:DPR	0/0:0:1:1	./.:.:.:.	./.:.:.:.	./.:.:.:.	./.:.:.:.	./.:.:.:.	./.:.:.:.	./.:.:.:.	./.:.:.:.	./.:.:.:.	./.:.:.:.	./.:.:.:.	./.:.:.:.
chr1	45683339	.	C	T	157.007	.	VDB=0.02;SGB=-0.453602;MQ0F=0;AF1=1;AC1=2;MQ=37;FQ=-32.988;DP=27;DP4=0,0,11,3	GT:PL:DP:DPR	./.:.:.:.	./.:.:.:.	./.:.:.:.	./.:.:.:.	1/1:67,6,0:2:0,2	./.:.:.:.	1/1:37,3,0:1:0,1	./.:.:.:.	./.:.:.:.	./.:.:.:.	./.:.:.:.	1/1:190,30,0:10:0,10	1/1:37,3,0:1:0,1
chr1	45804182	.	C	.	65.9943	.	MQSB=0.95494;MQ0F=0;AF1=0;AC1=0;MQ=37;FQ=-62.9862;DP=34;DP4=12,22,0,0	GT:PL:DP:DPR	0/0:0:12:12	0/0:0:1:1	./.:.:.:.	./.:.:.:.	./.:.:.:.	./.:.:.:.	./.:.:.:.	0/0:0:1:1	./.:.:.:.	./.:.:.:.	./.:.:.:.	0/0:0:11:11	0/0:0:9:9
chr1	46283541	.	T	C	221.999	.	VDB=0.021553;SGB=-0.693146;RPB=1;MQB=1;MQSB=0.957088;BQB=1;MQ0F=0;AF1=1;AC1=2;MQ=37;FQ=-121.987;PV4=0.431818,0.440445,0.440445,0.283547;DP=115;DP4=0,1,58,53	GT:PL:DP:DPR	1/1:255,95,0:44:1,43	./.:.:.:.	./.:.:.:.	1/1:37,3,0:1:0,1	0/0:26,.,.:1:0,.	./.:.:.:.	1/1:37,3,0:1:0,1	1/1:105,9,0:3:0,3	./.:.:.:.	./.:.:.:.	./.:.:.:.	1/1:255,93,0:31:0,31	1/1:255,93,0:31:0,31
chr1	46370195	.	C	.	65.9943	.	MQSB=1;MQ0F=0;AF1=0;AC1=0;MQ=37;FQ=-38.9864;DP=25;DP4=16,9,0,0	GT:PL:DP:DPR	0/0:0:4:4	./.:.:.:.	./.:.:.:.	./.:.:.:.	./.:.:.:.	./.:.:.:.	./.:.:.:.	./.:.:.:.	./.:.:.:.	./.:.:.:.	./.:.:.:.	0/0:0:9:9	0/0:0:12:12
chr1	46595049	.	A	T	42.7648	.	SGB=-0.379885;MQ0F=0;AF1=1;AC1=2;MQ=37;FQ=-29.991;VDB=0.14;MQSB=1;DP=3;DP4=0,0,2,1	GT:PL:DP:DPR	./.:.:.:.	./.:.:.:.	./.:.:.:.	./.:.:.:.	./.:.:.:.	./.:.:.:.	./.:.:.:.	1/1:37,3,0:1:0,1	./.:.:.:.	./.:.:.:.	./.:.:.:.	1/1:74,6,0:2:0,2	./.:.:.:.
chr1	46620571	.	G	A	172.067	.	VDB=0.0520917;SGB=-0.636426;MQSB=1.01283;MQ0F=0;AF1=1;AC1=2;MQ=37;FQ=-47.986;DP=26;DP4=0,0,10,7	GT:PL:DP:DPR	1/1:205,21,0:7:0,7	1/1:37,3,0:1:0,1	./.:.:.:.	./.:.:.:.	./.:.:.:.	./.:.:.:.	./.:.:.:.	./.:.:.:.	./.:.:.:.	./.:.:.:.	./.:.:.:.	1/1:104,9,0:3:0,3	1/1:185,18,0:6:0,6
chr1	46675519	.	G	T	221.999	.	VDB=6.9399e-06;SGB=-0.693145;MQSB=1;MQ0F=0;AF1=1;AC1=2;MQ=37;FQ=-146.987;DP=164;DP4=0,0,76,86	GT:PL:DP:DPR	1/1:255,120,0:40:0,40	./.:.:.:.	./.:.:.:.	./.:.:.:.	1/1:34,3,0:1:0,1	./.:.:.:.	1/1:37,3,0:1:0,1	1/1:161,15,0:5:0,5	./.:.:.:.	1/1:37,3,0:1:0,1	./.:.:.:.	1/1:255,226,0:75:0,75	1/1:255,117,0:39:0,39
chr1	46778649	.	C	T	221.999	.	VDB=0.00173512;SGB=-0.693143;MQSB=0.820995;MQ0F=0;AF1=1;AC1=2;MQ=36;FQ=-140.987;DP=204;DP4=0,0,78,87	GT:PL:DP:DPR	1/1:255,114,0:38:0,38	0/0:0,.,.:0:0,.	./.:.:.:.	./.:.:.:.	./.:.:.:.	./.:.:.:.	./.:.:.:.	1/1:169,18,0:6:0,6	./.:.:.:.	./.:.:.:.	./.:.:.:.	1/1:255,132,0:44:0,44	1/1:255,232,0:77:0,77
chr1	46926971	.	C	.	59.9942	.	SGB=-0.379885;RPB=1;MQB=1;MQSB=1;BQB=1;MQ0F=0;AF1=0.496833;AC1=1;MQ=37;FQ=-8.62639;PV4=1,1,1,1;DP=26;DP4=14,10,1,1	GT:PL:DP:DPR	0/0:19:6:5	./.:.:.:.	./.:.:.:.	./.:.:.:.	0/0:19:2:1	./.:.:.:.	0/0:0:1:1	0/0:0:2:2	0/0:0:1:1	./.:.:.:.	./.:.:.:.	0/0:0:4:4	0/0:0:10:10
chr1	47011181	.	C	A	221.999	.	VDB=0.000164314;SGB=-0.693127;MQSB=0.903508;MQ0F=0;AF1=1;AC1=2;MQ=37;FQ=-125.987;DP=115;DP4=0,0,45,65	GT:PL:DP:DPR	1/1:255,99,0:33:0,33	./.:.:.:.	./.:.:.:.	1/1:37,3,0:1:0,1	./.:.:.:.	./.:.:.:.	./.:.:.:.	1/1:130,12,0:4:0,4	./.:.:.:.	./.:.:.:.	./.:.:.:.	1/1:255,90,0:30:0,30	1/1:255,126,0:42:0,42
chr1	47123160	.	A	G	221.999	.	SGB=-0.379885;MQ0F=0;AF1=1;AC1=2;MQ=37;FQ=-29.991;VDB=3.63715e-07;MQSB=0.986308;DP=52;DP4=0,0,17,34	GT:PL:DP:DPR	1/1:37,3,0:1:0,1	./.:.:.:.	./.:.:.:.	./.:.:.:.	./.:.:.:.	./.:.:.:.	./.:.:.:.	./.:.:.:.	./.:.:.:.	./.:.:.:.	./.:.:.:.	1/1:255,141,0:47:0,47	1/1:82,9,0:3:0,3
chr1	47251774	.	C	.	283.236	.	MQSB=1;MQ0F=0;AF1=0;AC1=0;MQ=37;FQ=-134.987;DP=201;DP4=88,107,0,0	GT:PL:DP:DPR	0/0:0:36:36	./.:.:.:.	./.:.:.:.	./.:.:.:.	0/0:0:1:1	./.:.:.:.	./.:.:.:.	0/0:0:2:2	./.:.:.:.	0/0:0:1:1	./.:.:.:.	0/0:0:147:147	0/0:0:8:8
chr1	47445935	.	C	.	107.995	.	MQSB=1;MQ0F=0;AF1=0;AC1=0;MQ=37;FQ=-104.987;DP=62;DP4=32,29,0,0	GT:PL:DP:DPR	0/0:0:26:26	./.:.:.:.	./.:.:.:.	./.:.:.:.	./.:.:.:.	./.:.:.:.	./.:.:.:.	./.:.:.:.	./.:.:.:.	0/0:0:1:1	./.:.:.:.	0/0:0:18:18	0/0:0:16:16
chr1	47479177	.	C	.	283.236	.	MQSB=1;MQ0F=0;AF1=0;AC1=0;MQ=37;FQ=-101.987;DP=134;DP4=72,61,0,0	GT:PL:DP:DPR	0/0:0:25:25	./.:.:.:.	./.:.:.:.	./.:.:.:.	./.:.:.:.	./.:.:.:.	./.:.:.:.	0/0:0:8:8	./.:.:.:.	./.:.:.:.	./.:.:.:.	0/0:0:90:90	0/0:0:10:10
chr1	47524118	.	G	.	113.995	.	MQSB=0.923174;MQ0F=0;AF1=0;AC1=0;MQ=37;FQ=-110.987;DP=63;DP4=31,32,0,0	GT:PL:DP:DPR	0/0:0:28:28	./.:.:.:.	./.:.:.:.	./.:.:.:.	./.:.:.:.	./.:.:.:.	0/0:0:1:1	./.:.:.:.	./.:.:.:.	./.:.:.:.	./.:.:.:.	0/0:0:14:14	0/0:0:20:20
chr1	47552065	.	C	T	221.999	.	VDB=0.0519485;SGB=-0.69168;MQSB=1;MQ0F=0;AF1=1;AC1=2;MQ=37;FQ=-83.9864;DP=62;DP4=0,0,24,26	GT:PL:DP:DPR	1/1:255,57,0:19:0,19	1/1:67,6,0:2:0,2	./.:.:.:.	./.:.:.:.	./.:.:.:.	./.:.:.:.	./.:.:.:.	1/1:37,3,0:1:0,1	./.:.:.:.	./.:.:.:.	./.:.:.:.	1/1:255,84,0:28:0,28	./.:.:.:.
chr1	47831916	.	G	.	125.995	.	MQSB=1;MQ0F=0;AF1=0;AC1=0;MQ=37;FQ=-122.987;DP=58;DP4=32,26,0,0	GT:PL:DP:DPR	0/0:0:32:32	./.:.:.:.	./.:.:.:.	./.:.:.:.	./.:.:.:.	./.:.:.:.	./.:.:.:.	0/0:0:2:2	./.:.:.:.	0/0:0:1:1	./.:.:.:.	0/0:0:1:1	0/0:0:22:22
chr1	47856002	.	C	T	194.016	.	VDB=0.364002;SGB=-0.636426;MQSB=1.01283;MQ0F=0;AF1=1;AC1=2;MQ=37;FQ=-47.986;DP=23;DP4=0,0,8,12	GT:PL:DP:DPR	1/1:205,21,0:7:0,7	./.:.:.:.	./.:.:.:.	./.:.:.:.	./.:.:.:.	./.:.:.:.	./.:.:.:.	1/1:37,3,0:1:0,1	./.:.:.:.	./.:.:.:.	./.:.:.:.	1/1:227,27,0:9:0,9	1/1:104,9,0:3:0,3
chr1	47973478	.	T	C	71.9724	.	VDB=0.7;SGB=-0.453602;RPB=0.4;MQB=1;MQSB=1;BQB=0.5;MQ0F=0;AF1=0.499984;AC1=1;MQ=37;FQ=15.1496;PV4=1,0.0586934,1,0.181257;DP=12;DP4=5,2,3,2	GT:PL:DP:DPR	0/1:42,0,131:7:5,2	./.:.:.:.	./.:.:.:.	./.:.:.:.	./.:.:.:.	./.:.:.:.	0/0:0,.,.:1:1,.	./.:.:.:.	./.:.:.:.	./.:.:.:.	./.:.:.:.	0/0:0,.,.:1:1,.	1/1:104,9,0:3:0,3
chr1	48026603	.	C	T	221.999	.	VDB=3.70399e-08;SGB=-0.693147;MQSB=1;MQ0F=0;AF1=1;AC1=2;MQ=37;FQ=-189.988;DP=149;DP4=0,0,61,69	GT:PL:DP:DPR	1/1:255,163,0:54:0,54	./.:.:.:.	./.:.:.:.	1/1:37,3,0:1:0,1	./.:.:.:.	./.:.:.:.	1/1:37,3,0:1:0,1	./.:.:.:.	./.:.:.:.	./.:.:.:.	./.:.:.:.	1/1:255,45,0:15:0,15	1/1:255,178,0:59:0,59
chr1	48394374	.	T	C	221.999	.	VDB=1.81945e-07;SGB=-0.693147;MQSB=0.976993;MQ0F=0;AF1=1;AC1=2;MQ=37;FQ=-198.988;DP=185;DP4=0,0,87,92	GT:PL:DP:DPR	1/1:255,172,0:57:0,57	./.:.:.:.	./.:.:.:.	./.:.:.:.	./.:.:.:.	./.:.:.:.	./.:.:.:.	1/1:37,3,0:1:0,1	1/1:67,6,0:2:0,2	1/1:37,3,0:1:0,1	./.:.:.:.	1/1:255,84,0:28:0,28	1/1:255,255,0:90:0,90
chr1	48425887	.	A	.	207.996	.	MQSB=1;MQ0F=0;AF1=0;AC1=0;MQ=37;FQ=-204.988;DP=120;DP4=60,60,0,0	GT:PL:DP:DPR	0/0:0:59:59	./.:.:.:.	./.:.:.:.	./.:.:.:.	./.:.:.:.	./.:.:.:.	0/0:0:2:2	./.:.:.:.	./.:.:.:.	./.:.:.:.	./.:.:.:.	0/0:0:13:13	0/0:0:46:46
chr1	48523202	.	C	.	59.9942	.	MQSB=1;MQ0F=0;AF1=0;AC1=0;MQ=37;FQ=-38.9864;DP=17;DP4=7,9,0,0	GT:PL:DP:DPR	0/0:0:4:4	./.:.:.:.	./.:.:.:.	./.:.:.:.	./.:.:.:.	./.:.:.:.	./.:.:.:.	./.:.:.:.	./.:.:.:.	./.:.:.:.	./.:.:.:.	0/0:0:10:10	0/0:0:2:2
chr1	48629895	.	G	.	222.996	.	MQSB=1;MQ0F=0;AF1=0;AC1=0;MQ=37;FQ=-74.9863;DP=90;DP4=41,49,0,0	GT:PL:DP:DPR	0/0:0:16:16	./.:.:.:.	./.:.:.:.	0/0:0:1:1	./.:.:.:.	./.:.:.:.	./.:.:.:.	0/0:0:2:2	./.:.:.:.	./.:.:.:.	./.:.:.:.	0/0:0:64:64	0/0:0:7:7
chr1	48701612	.	A	G	221.999	.	VDB=0.000115781;SGB=-0.693144;MQSB=1;MQ0F=0;AF1=1;AC1=2;MQ=37;FQ=-143.987;DP=76;DP4=0,0,36,34	GT:PL:DP:DPR	1/1:255,117,0:39:0,39	1/1:37,3,0:1:0,1	./.:.:.:.	./.:.:.:.	./.:.:.:.	./.:.:.:.	./.:.:.:.	1/1:104,9,0:3:0,3	./.:.:.:.	./.:.:.:.	./.:.:.:.	1/1:179,18,0:6:0,6	1/1:255,63,0:21:0,21
chr1	48843080	.	A	G	221.999	.	VDB=1.79006e-06;SGB=-0.693145;MQSB=1;MQ0F=0;AF1=1;AC1=2;MQ=37;FQ=-146.987;DP=85;DP4=0,0,51,30	GT:PL:DP:DPR	1/1:255,120,0:40:0,40	./.:.:.:.	./.:.:.:.	./.:.:.:.	1/1:74,6,0:2:0,2	./.:.:.:.	1/1:37,3,0:1:0,1	1/1:135,12,0:4:0,4	./.:.:.:.	./.:.:.:.	./.:.:.:.	1/1:255,51,0:17:0,17	1/1:255,51,0:17:0,17
chr1	49230292	.	T	.	83.9945	.	MQSB=1;MQ0F=0;AF1=0;AC1=0;MQ=37;FQ=-80.9864;DP=29;DP4=18,11,0,0	GT:PL:DP:DPR	0/0:0:18:18	./.:.:.:.	./.:.:.:.	./.:.:.:.	./.:.:.:.	./.:.:.:.	./.:.:.:.	./.:.:.:.	./.:.:.:.	./.:.:.:.	./.:.:.:.	./.:.:.:.	0/0:0:11:11
chr1	49279500	.	A	G	221.999	.	VDB=0.0234965;SGB=-0.689466;MQSB=1;MQ0F=0;AF1=1;AC1=2;MQ=37;FQ=-74.9863;DP=26;DP4=0,0,13,12	GT:PL:DP:DPR	1/1:255,48,0:16:0,16	./.:.:.:.	./.:.:.:.	./.:.:.:.	./.:.:.:.	./.:.:.:.	1/1:37,3,0:1:0,1	./.:.:.:.	./.:.:.:.	./.:.:.:.	./.:.:.:.	1/1:37,3,0:1:0,1	1/1:195,21,0:7:0,7
chr1	49532893	.	T	G	221.999	.	VDB=0.000152312;SGB=-0.688148;MQSB=1;MQ0F=0;AF1=1;AC1=2;MQ=37;FQ=-71.9863;DP=18;DP4=0,0,11,7	GT:PL:DP:DPR	1/1:255,45,0:15:0,15	./.:.:.:.	./.:.:.:.	./.:.:.:.	./.:.:.:.	./.:.:.:.	./.:.:.:.	1/1:67,6,0:2:0,2	./.:.:.:.	./.:.:.:.	./.:.:.:.	./.:.:.:.	1/1:37,3,0:1:0,1
chr1	49578738	.	G	A	221.999	.	VDB=0.0125622;SGB=-0.662043;MQSB=1;MQ0F=0;AF1=1;AC1=2;MQ=37;FQ=-53.9861;DP=63;DP4=0,0,19,27	GT:PL:DP:DPR	1/1:218,27,0:9:0,9	./.:.:.:.	./.:.:.:.	./.:.:.:.	1/1:37,3,0:1:0,1	./.:.:.:.	./.:.:.:.	./.:.:.:.	./.:.:.:.	./.:.:.:.	./.:.:.:.	1/1:255,93,0:31:0,31	1/1:161,15,0:5:0,5
chr1	50252331	.	C	T	221.999	.	VDB=0.00325824;SGB=-0.651104;MQSB=0.992367;MQ0F=0;AF1=1;AC1=2;MQ=37;FQ=-50.986;DP=173;DP4=0,0,49,66	GT:PL:DP:DPR	1/1:227,24,0:8:0,8	./.:.:.:.	./.:.:.:.	./.:.:.:.	./.:.:.:.	./.:.:.:.	1/1:37,3,0:1:0,1	1/1:74,6,0:2:0,2	./.:.:.:.	./.:.:.:.	./.:.:.:.	1/1:255,255,0:101:0,101	1/1:105,9,0:3:0,3
chr1	50291207	.	G	.	44.9942	.	MQ0F=0;AF1=0;AC1=0;MQ=37;FQ=-29.991;MQSB=1;DP=7;DP4=4,3,0,0	GT:PL:DP:DPR	./.:.:.:.	./.:.:.:.	./.:.:.:.	0/0:0:1:1	./.:.:.:.	./.:.:.:.	./.:.:.:.	0/0:0:1:1	./.:.:.:.	./.:.:.:.	./.:.:.:.	0/0:0:5:5	./.:.:.:.
chr1	50320575	.	A	.	65.9943	.	MQSB=1;MQ0F=0;AF1=0;AC1=0;MQ=37;FQ=-41.9862;DP=22;DP4=11,11,0,0	GT:PL:DP:DPR	0/0:0:5:5	./.:.:.:.	./.:.:.:.	./.:.:.:.	./.:.:.:.	./.:.:.:.	./.:.:.:.	0/0:0:3:3	./.:.:.:.	./.:.:.:.	./.:.:.:.	0/0:0:12:12	0/0:0:2:2
chr1	50359829	.	C	T	221.999	.	VDB=3.55741e-12;SGB=-0.693147;MQSB=1;MQ0F=0;AF1=1;AC1=2;MQ=37;FQ=-261.989;DP=273;DP4=0,0,104,96	GT:PL:DP:DPR	1/1:255,235,0:78:0,78	./.:.:.:.	./.:.:.:.	./.:.:.:.	./.:.:.:.	./.:.:.:.	1/1:37,3,0:1:0,1	1/1:67,6,0:2:0,2	0/0:0,.,.:0:0,.	./.:.:.:.	./.:.:.:.	1/1:255,135,0:45:0,45	1/1:255,223,0:74:0,74
chr1	50621585	.	A	T	174.067	.	VDB=0.0171916;SGB=-0.636426;MQSB=1.01283;MQ0F=0;AF1=1;AC1=2;MQ=37;FQ=-47.986;DP=18;DP4=0,0,9,9	GT:PL:DP:DPR	1/1:207,21,0:7:0,7	./.:.:.:.	./.:.:.:.	1/1:37,3,0:1:0,1	./.:.:.:.	./.:.:.:.	1/1:74,6,0:2:0,2	./.:.:.:.	./.:.:.:.	./.:.:.:.	./.:.:.:.	1/1:67,6,0:2:0,2	1/1:185,18,0:6:0,6
chr1	50732049	.	A	G	221.999	.	VDB=4.08257e-07;SGB=-0.693147;MQSB=0.96618;MQ0F=0;AF1=1;AC1=2;MQ=37;FQ=-204.988;RPB=1;MQB=1;BQB=1;PV4=1,1,1,1;DP=207;DP4=1,2,93,106	GT:PL:DP:DPR	1/1:255,178,0:59:0,59	0/1:31,0,31:2:1,1	./.:.:.:.	./.:.:.:.	./.:.:.:.	1/1:74,6,0:2:0,2	0/0:18,.,.:1:0,.	1/1:160,15,0:5:0,5	./.:.:.:.	./.:.:.:.	./.:.:.:.	1/1:255,207,0:81:1,80	1/1:255,120,0:52:1,51
chr1	50884893	.	C	.	47.9942	.	MQSB=1;MQ0F=0;AF1=0;AC1=0;MQ=37;FQ=-44.9861;DP=19;DP4=10,9,0,0	GT:PL:DP:DPR	0/0:0:6:6	./.:.:.:.	./.:.:.:.	./.:.:.:.	./.:.:.:.	./.:.:.:.	0/0:0:1:1	0/0:0:1:1	./.:.:.:.	./.:.:.:.	./.:.:.:.	0/0:0:5:5	0/0:0:6:6
chr1	51329816	.	G	.	77.9945	.	MQSB=1;MQ0F=0;AF1=0;AC1=0;MQ=37;FQ=-50.986;DP=36;DP4=19,17,0,0	GT:PL:DP:DPR	0/0:0:8:8	./.:.:.:.	./.:.:.:.	./.:.:.:.	./.:.:.:.	./.:.:.:.	./.:.:.:.	0/0:0:2:2	./.:.:.:.	./.:.:.:.	./.:.:.:.	0/0:0:16:16	0/0:0:10:10
chr1	51376525	.	C	.	283.236	.	MQSB=0.984922;MQ0F=0;AF1=0;AC1=0;MQ=37;FQ=-281.989;VDB=0.74;SGB=-0.453602;RPB=0.875;MQB=0.99359;BQB=0.980769;PV4=0.183665,1,1,0.266629;DP=348;DP4=180,166,0,2	GT:PL:DP:DPR	0/0:0:87:87	./.:.:.:.	./.:.:.:.	./.:.:.:.	0/0:0:1:1	./.:.:.:.	./.:.:.:.	0/0:0:9:9	0/0:0:1:1	./.:.:.:.	./.:.:.:.	0/0:0:92:92	0/0:0:158:156
chr1	51403723	.	C	T	42.7648	.	SGB=-0.379885;MQ0F=0;AF1=1;AC1=2;MQ=37;FQ=-29.991;VDB=0.32;MQSB=1;DP=4;DP4=0,0,2,1	GT:PL:DP:DPR	./.:.:.:.	./.:.:.:.	./.:.:.:.	./.:.:.:.	./.:.:.:.	./.:.:.:.	./.:.:.:.	1/1:37,3,0:1:0,1	./.:.:.:.	./.:.:.:.	./.:.:.:.	./.:.:.:.	1/1:74,6,0:2:0,2
chr1	51598998	.	C	.	283.236	.	MQSB=1;MQ0F=0;AF1=0;AC1=0;MQ=37;FQ=-281.989;SGB=-0.379885;RPB=1;MQB=1;BQB=1;PV4=1,1,0.428224,1;DP=143;DP4=70,71,1,1	GT:PL:DP:DPR	0/0:0:88:88	./.:.:.:.	./.:.:.:.	./.:.:.:.	0/0:0:1:1	./.:.:.:.	./.:.:.:.	0/0:0:1:1	0/0:0:1:1	0/0:0:1:1	./.:.:.:.	0/0:0:30:29	0/0:0:21:20
chr1	51721572	.	G	.	131.995	.	MQSB=1;MQ0F=0;AF1=0;AC1=0;MQ=37;FQ=-119.987;DP=105;DP4=50,55,0,0	GT:PL:DP:DPR	0/0:0:31:31	0/0:0:4:4	./.:.:.:.	./.:.:.:.	./.:.:.:.	./.:.:.:.	0/0:0:1:1	0/0:0:3:3	0/0:0:1:1	./.:.:.:.	./.:.:.:.	0/0:0:31:31	0/0:0:34:34
chr1	51845103	.	C	A	222	.	VDB=0.176043;SGB=-0.590765;MQSB=0.833333;MQ0F=0;AF1=1;AC1=2;MQ=33;FQ=-41.9862;DP=66;DP4=0,0,31,33	GT:PL:DP:DPR	1/1:141,15,0:5:0,5	1/1:45,6,0:2:0,2	./.:.:.:.	1/1:92,9,0:3:0,3	./.:.:.:.	./.:.:.:.	./.:.:.:.	./.:.:.:.	1/1:37,3,0:1:0,1	./.:.:.:.	0/0:25,.,.:1:0,.	1/1:255,114,0:38:0,38	1/1:255,42,0:14:0,14
chr1	52075648	.	G	A	221.999	.	VDB=5.56832e-07;SGB=-0.692562;MQSB=1;MQ0F=0;AF1=1;AC1=2;MQ=37;FQ=-92.9865;DP=35;DP4=0,0,13,19	GT:PL:DP:DPR	1/1:255,66,0:22:0,22	./.:.:.:.	./.:.:.:.	./.:.:.:.	0/0:0,.,.:0:0,.	1/1:37,3,0:1:0,1	./.:.:.:.	./.:.:.:.	./.:.:.:.	./.:.:.:.	./.:.:.:.	1/1:227,24,0:8:0,8	1/1:37,3,0:1:0,1
chr1	52135065	.	T	.	180.996	.	MQSB=1;MQ0F=0;AF1=0;AC1=0;MQ=37;FQ=-177.988;DP=127;DP4=49,77,0,0	GT:PL:DP:DPR	0/0:0:50:50	./.:.:.:.	0/0:0:1:1	./.:.:.:.	0/0:0:1:1	./.:.:.:.	./.:.:.:.	0/0:0:1:1	0/0:0:1:1	0/0:0:1:1	./.:.:.:.	0/0:0:38:38	0/0:0:33:33
chr1	52251694	.	G	T	222.001	.	VDB=0.0114286;SGB=-0.680642;MQSB=0.94394;MQ0F=0;AF1=1;AC1=2;MQ=36;FQ=-62.9862;DP=40;DP4=0,0,25,15	GT:PL:DP:DPR	1/1:255,36,0:12:0,12	1/1:37,3,0:1:0,1	./.:.:.:.	./.:.:.:.	1/1:37,3,0:1:0,1	./.:.:.:.	./.:.:.:.	1/1:37,3,0:1:0,1	1/1:67,6,0:2:0,2	./.:.:.:.	./.:.:.:.	1/1:104,9,0:3:0,3	1/1:255,60,0:20:0,20
chr1	52493772	.	T	C	222.003	.	VDB=0.000121909;SGB=-0.693021;MQSB=1;MQ0F=0;AF1=1;AC1=2;MQ=37;FQ=-107.987;DP=60;DP4=0,0,28,31	GT:PL:DP:DPR	1/1:255,81,0:27:0,27	./.:.:.:.	./.:.:.:.	./.:.:.:.	./.:.:.:.	./.:.:.:.	./.:.:.:.	1/1:113,12,0:4:0,4	1/1:36,3,0:1:0,1	./.:.:.:.	./.:.:.:.	1/1:255,33,0:11:0,11	1/1:255,48,0:16:0,16
chr1	52644883	.	G	.	131.995	.	MQSB=1;MQ0F=0;AF1=0;AC1=0;MQ=37;FQ=-128.987;DP=57;DP4=19,36,0,0	GT:PL:DP:DPR	0/0:0:34:34	./.:.:.:.	./.:.:.:.	./.:.:.:.	0/0:0:1:1	./.:.:.:.	./.:.:.:.	0/0:0:1:1	./.:.:.:.	./.:.:.:.	./.:.:.:.	0/0:0:10:10	0/0:0:9:9
chr1	52676405	.	C	G	283.236	.	VDB=0.00451715;SGB=-0.693147;MQSB=0.976763;MQ0F=0;AF1=1;AC1=2;MQ=37;FQ=-186.988;RPB=0;MQB=1;BQB=0;PV4=0.428571,0,1,0.00210415;DP=259;DP4=115,84,31,26	GT:PL:DP:DPR	1/1:255,160,0:54:0,53	./.:.:.:.	./.:.:.:.	./.:.:.:.	./.:.:.:.	./.:.:.:.	0/0:0,.,.:1:1,.	0/0:20,.,.:7:5,.	1/1:37,3,0:1:0,1	0/0:0,.,.:1:1,.	./.:.:.:.	0/0:0,.,.:86:86,.	0/0:0,.,.:106:106,.
chr1	52719660	.	A	G	221.999	.	VDB=0.000577381;SGB=-0.693147;MQSB=0.983508;MQ0F=0;AF1=1;AC1=2;MQ=37;FQ=-255.989;DP=288;DP4=0,0,122,145	GT:PL:DP:DPR	1/1:255,229,0:76:0,76	./.:.:.:.	./.:.:.:.	./.:.:.:.	./.:.:.:.	./.:.:.:.	1/1:74,6,0:2:0,2	1/1:135,12,0:4:0,4	./.:.:.:.	./.:.:.:.	./.:.:.:.	1/1:255,196,0:65:0,65	1/1:255,255,0:120:0,120
chr1	52801665	.	T	C	221.999	.	VDB=0.0357975;SGB=-0.692562;MQSB=1;MQ0F=0;AF1=1;AC1=2;MQ=38;FQ=-92.9865;DP=62;DP4=0,0,24,37	GT:PL:DP:DPR	1/1:255,66,0:22:0,22	./.:.:.:.	./.:.:.:.	./.:.:.:.	./.:.:.:.	./.:.:.:.	./.:.:.:.	1/1:113,12,0:4:0,4	./.:.:.:.	./.:.:.:.	./.:.:.:.	1/1:255,45,0:15:0,15	1/1:255,60,0:20:0,20
chr1	52834285	.	A	G	128.264	.	SGB=-0.379885;MQ0F=0;AF1=1;AC1=2;MQ=37;FQ=-29.991;VDB=0.320361;MQSB=1;DP=7;DP4=0,0,2,4	GT:PL:DP:DPR	./.:.:.:.	./.:.:.:.	./.:.:.:.	./.:.:.:.	./.:.:.:.	./.:.:.:.	./.:.:.:.	1/1:37,3,0:1:0,1	./.:.:.:.	./.:.:.:.	./.:.:.:.	1/1:161,15,0:5:0,5	./.:.:.:.
chr1	52874728	.	A	G	221.999	.	VDB=6.61658e-05;SGB=-0.693147;MQSB=0.999774;MQ0F=0;AF1=1;AC1=2;MQ=37;FQ=-281.989;RPB=0;MQB=1;BQB=0;PV4=0.428571,1,1,1;DP=298;DP4=1,2,142,148	GT:PL:DP:DPR	1/1:255,255,0:87:0,87	./.:.:.:.	./.:.:.:.	1/1:74,6,0:2:0,2	./.:.:.:.	./.:.:.:.	./.:.:.:.	0/1:141,0,24:7:2,5	./.:.:.:.	0/0:29,.,.:1:0,.	./.:.:.:.	1/1:255,211,0:70:0,70	1/1:255,255,0:126:1,125
chr1	53064069	.	T	C	146.134	.	VDB=0.206307;SGB=-0.511536;MQSB=1;MQ0F=0;AF1=1;AC1=2;MQ=37;FQ=-35.9869;DP=11;DP4=0,0,7,4	GT:PL:DP:DPR	1/1:104,9,0:3:0,3	./.:.:.:.	./.:.:.:.	./.:.:.:.	./.:.:.:.	./.:.:.:.	./.:.:.:.	./.:.:.:.	./.:.:.:.	./.:.:.:.	./.:.:.:.	1/1:179,18,0:6:0,6	1/1:74,6,0:2:0,2
chr1	53270356	.	T	.	283.236	.	MQSB=0.981936;MQ0F=0;AF1=0;AC1=0;MQ=37;FQ=-186.988;DP=229;DP4=112,116,0,0	GT:PL:DP:DPR	0/0:0:53:53	./.:.:.:.	./.:.:.:.	0/0:0:2:2	0/0:0:2:2	./.:.:.:.	./.:.:.:.	0/0:0:9:9	0/0:0:2:2	./.:.:.:.	./.:.:.:.	0/0:0:119:119	0/0:0:41:41
chr1	53528573	.	T	C	222.003	.	VDB=0.959647;SGB=-0.693145;RPB=1;MQB=1;MQSB=1;BQB=1;MQ0F=0;AF1=1;AC1=2;MQ=37;FQ=-112.987;PV4=1,0.389374,1,0.14075;DP=75;DP4=1,2,33,36	GT:PL:DP:DPR	1/1:255,86,0:41:1,40	1/1:104,9,0:3:0,3	./.:.:.:.	./.:.:.:.	1/1:37,3,0:1:0,1	./.:.:.:.	1/1:67,6,0:2:0,2	1/1:37,3,0:1:0,1	./.:.:.:.	./.:.:.:.	./.:.:.:.	1/1:255,33,0:11:0,11	0/1:233,0,35:13:2,11
chr1	53630189	.	T	.	143.995	.	MQSB=1;MQ0F=0;AF1=0;AC1=0;MQ=37;FQ=-140.987;DP=82;DP4=46,36,0,0	GT:PL:DP:DPR	0/0:0:38:38	./.:.:.:.	./.:.:.:.	./.:.:.:.	./.:.:.:.	./.:.:.:.	0/0:0:1:1	0/0:0:2:2	./.:.:.:.	./.:.:.:.	./.:.:.:.	0/0:0:34:34	0/0:0:7:7
chr1	53656600	.	A	.	283.236	.	MQSB=1;MQ0F=0;AF1=0;AC1=0;MQ=37;FQ=-71.9863;DP=421;DP4=187,219,0,0	GT:PL:DP:DPR	0/0:0:15:15	./.:.:.:.	./.:.:.:.	0/0:0:1:1	./.:.:.:.	./.:.:.:.	./.:.:.:.	0/0:0:2:2	./.:.:.:.	./.:.:.:.	./.:.:.:.	0/0:0:375:375	0/0:0:13:13
chr1	53679183	.	T	.	41.9943	.	MQ0F=0;AF1=0;AC1=0;MQ=37;FQ=-32.988;MQSB=1;DP=12;DP4=6,6,0,0	GT:PL:DP:DPR	0/0:0:2:2	./.:.:.:.	./.:.:.:.	./.:.:.:.	./.:.:.:.	0/0:0:1:1	0/0:0:1:1	0/0:0:1:1	./.:.:.:.	./.:.:.:.	./.:.:.:.	0/0:0:3:3	0/0:0:4:4
chr1	53753590	.	G	.	47.9942	.	MQ0F=0;AF1=0;AC1=0;MQ=37;FQ=-38.9864;MQSB=1;DP=16;DP4=6,10,0,0	GT:PL:DP:DPR	0/0:0:4:4	./.:.:.:.	./.:.:.:.	0/0:0:1:1	0/0:0:1:1	./.:.:.:.	./.:.:.:.	./.:.:.:.	0/0:0:3:3	./.:.:.:.	./.:.:.:.	0/0:0:6:6	0/0:0:1:1
chr1	53841826	.	C	T	221.999	.	VDB=1.03559e-06;SGB=-0.693136;MQSB=1;MQ0F=0;AF1=1;AC1=2;MQ=37;FQ=-131.987;DP=51;DP4=0,0,27,18	GT:PL:DP:DPR	1/1:255,105,0:35:0,35	./.:.:.:.	./.:.:.:.	./.:.:.:.	./.:.:.:.	./.:.:.:.	./.:.:.:.	1/1:67,6,0:2:0,2	./.:.:.:.	./.:.:.:.	./.:.:.:.	1/1:130,12,0:4:0,4	1/1:135,12,0:4:0,4
chr1	53968516	.	A	G	221.999	.	VDB=0.000163064;SGB=-0.693097;MQSB=1;MQ0F=0;AF1=1;AC1=2;MQ=37;FQ=-116.987;RPB=0.330065;MQB=0.980392;BQB=0.888889;PV4=1,0.3495,1,1;DP=222;DP4=2,1,117,94	GT:PL:DP:DPR	1/1:255,90,0:30:0,30	1/1:67,6,0:2:0,2	1/1:37,3,0:1:0,1	0/0:0,.,.:0:0,.	1/1:37,3,0:1:0,1	./.:.:.:.	./.:.:.:.	1/1:37,3,0:1:0,1	./.:.:.:.	./.:.:.:.	0/0:0,.,.:1:1,.	1/1:255,255,0:155:2,153	1/1:255,69,0:23:0,23
chr1	54032055	.	C	.	104.995	.	MQSB=1;MQ0F=0;AF1=0;AC1=0;MQ=37;FQ=-101.987;DP=68;DP4=30,38,0,0	GT:PL:DP:DPR	0/0:0:25:25	0/0:0:1:1	./.:.:.:.	./.:.:.:.	./.:.:.:.	./.:.:.:.	./.:.:.:.	0/0:0:4:4	./.:.:.:.	./.:.:.:.	./.:.:.:.	0/0:0:16:16	0/0:0:22:22
chr1	54052439	.	G	A	222.008	.	VDB=0.000383935;SGB=-0.69168;MQSB=1;MQ0F=0;AF1=1;AC1=2;MQ=37;FQ=-83.9864;DP=41;DP4=0,0,23,13	GT:PL:DP:DPR	1/1:255,57,0:19:0,19	./.:.:.:.	./.:.:.:.	./.:.:.:.	./.:.:.:.	./.:.:.:.	./.:.:.:.	1/1:37,3,0:1:0,1	./.:.:.:.	./.:.:.:.	./.:.:.:.	1/1:165,18,0:6:0,6	1/1:255,30,0:10:0,10
chr1	54131851	.	C	.	68.9944	.	MQSB=0.961166;MQ0F=0;AF1=0;AC1=0;MQ=37;FQ=-65.9862;DP=24;DP4=10,14,0,0	GT:PL:DP:DPR	0/0:0:13:13	./.:.:.:.	./.:.:.:.	0/0:0:1:1	./.:.:.:.	./.:.:.:.	0/0:0:1:1	./.:.:.:.	./.:.:.:.	./.:.:.:.	./.:.:.:.	0/0:0:3:3	0/0:0:6:6
chr1	54342104	.	C	.	283.236	.	MQSB=1;MQ0F=0;AF1=0;AC1=0;MQ=37;FQ=-134.987;SGB=-0.379885;RPB=1;MQB=1;BQB=1;PV4=0.428571,1,1,1;DP=234;DP4=120,111,1,0	GT:PL:DP:DPR	0/0:0:36:36	0/0:0:1:1	./.:.:.:.	0/0:0:6:6	./.:.:.:.	./.:.:.:.	./.:.:.:.	0/0:0:4:4	./.:.:.:.	./.:.:.:.	./.:.:.:.	0/0:0:157:157	0/0:0:28:27
chr1	54371655	.	G	.	283.236	.	MQSB=1;MQ0F=0;AF1=0;AC1=0;MQ=37;FQ=-77.9863;DP=194;DP4=100,86,0,0	GT:PL:DP:DPR	0/0:0:17:17	0/0:0:1:1	./.:.:.:.	./.:.:.:.	./.:.:.:.	0/0:0:1:1	./.:.:.:.	0/0:0:3:3	./.:.:.:.	0/0:0:1:1	./.:.:.:.	0/0:0:159:159	0/0:0:4:4
chr1	54390349	.	A	G	221.999	.	VDB=0.000351013;SGB=-0.692717;MQSB=1;MQ0F=0;AF1=1;AC1=2;MQ=37;FQ=-95.9866;DP=79;DP4=0,0,35,41	GT:PL:DP:DPR	1/1:255,69,0:23:0,23	./.:.:.:.	./.:.:.:.	./.:.:.:.	./.:.:.:.	./.:.:.:.	./.:.:.:.	1/1:53,6,0:2:0,2	./.:.:.:.	./.:.:.:.	./.:.:.:.	1/1:255,99,0:33:0,33	1/1:255,54,0:18:0,18
chr1	54460795	.	C	.	210.996	.	MQSB=1;MQ0F=0;AF1=0;AC1=0;MQ=37;FQ=-207.988;DP=107;DP4=43,64,0,0	GT:PL:DP:DPR	0/0:0:60:60	0/0:0:1:1	./.:.:.:.	./.:.:.:.	./.:.:.:.	./.:.:.:.	0/0:0:1:1	0/0:0:2:2	./.:.:.:.	./.:.:.:.	./.:.:.:.	0/0:0:7:7	0/0:0:36:36
chr1	54625163	.	G	.	71.9944	.	MQSB=1;MQ0F=0;AF1=0;AC1=0;MQ=37;FQ=-68.9862;DP=20;DP4=12,8,0,0	GT:PL:DP:DPR	0/0:0:14:14	./.:.:.:.	./.:.:.:.	./.:.:.:.	./.:.:.:.	./.:.:.:.	./.:.:.:.	0/0:0:1:1	./.:.:.:.	./.:.:.:.	./.:.:.:.	0/0:0:3:3	0/0:0:2:2
chr1	54646465	.	C	A	134.062	.	VDB=0.172729;SGB=-0.511536;RPB=0;MQB=1;MQSB=1;BQB=1;MQ0F=0;AF1=0.500001;AC1=1;MQ=37;FQ=26.025;PV4=0.4,1,1,0.247513;DP=14;DP4=1,2,6,4	GT:PL:DP:DPR	0/1:90,0,53:5:2,3	./.:.:.:.	./.:.:.:.	./.:.:.:.	./.:.:.:.	./.:.:.:.	./.:.:.:.	./.:.:.:.	1/1:37,3,0:1:0,1	./.:.:.:.	./.:.:.:.	./.:.:.:.	0/1:164,0,16:7:1,6
chr1	54714755	.	A	.	56.9942	.	MQSB=1;MQ0F=0;AF1=0;AC1=0;MQ=37;FQ=-53.9861;DP=25;DP4=16,9,0,0	GT:PL:DP:DPR	0/0:0:9:9	0/0:0:1:1	./.:.:.:.	./.:.:.:.	./.:.:.:.	./.:.:.:.	./.:.:.:.	0/0:0:3:3	./.:.:.:.	./.:.:.:.	./.:.:.:.	0/0:0:9:9	0/0:0:3:3
chr1	54774488	.	T	.	103.995	.	SGB=-0.379885;RPB=1;MQB=1;MQSB=1;BQB=1;MQ0F=0;AF1=0;AC1=0;MQ=37;FQ=-100.987;PV4=1,1,1,1;DP=59;DP4=26,32,0,1	GT:PL:DP:DPR	0/0:0:37:36	./.:.:.:.	./.:.:.:.	0/0:0:2:2	./.:.:.:.	./.:.:.:.	./.:.:.:.	0/0:0:2:2	./.:.:.:.	./.:.:.:.	./.:.:.:.	0/0:0:10:10	0/0:0:8:8
chr1	54958273	.	G	.	113.995	.	MQSB=1;MQ0F=0;AF1=0;AC1=0;MQ=37;FQ=-110.987;DP=73;DP4=32,41,0,0	GT:PL:DP:DPR	0/0:0:28:28	0/0:0:1:1	./.:.:.:.	./.:.:.:.	./.:.:.:.	./.:.:.:.	./.:.:.:.	0/0:0:3:3	./.:.:.:.	./.:.:.:.	0/0:0:1:1	0/0:0:13:13	0/0:0:27:27
chr1	55107953	.	T	C	221.999	.	VDB=0.0340782;SGB=-0.693144;MQSB=1;MQ0F=0;AF1=1;AC1=2;MQ=37;FQ=-143.987;DP=146;DP4=0,0,62,74	GT:PL:DP:DPR	1/1:255,117,0:39:0,39	1/1:67,6,0:2:0,2	./.:.:.:.	1/1:37,3,0:1:0,1	./.:.:.:.	./.:.:.:.	1/1:37,3,0:1:0,1	1/1:113,12,0:4:0,4	./.:.:.:.	./.:.:.:.	./.:.:.:.	1/1:255,117,0:39:0,39	1/1:255,151,0:50:0,50
chr1	55359042	.	G	.	234.996	.	MQSB=1;MQ0F=0;AF1=0;AC1=0;MQ=37;FQ=-161.987;DP=135;DP4=65,69,0,0	GT:PL:DP:DPR	0/0:0:45:45	0/0:0:1:1	./.:.:.:.	./.:.:.:.	0/0:0:1:1	./.:.:.:.	./.:.:.:.	0/0:0:3:3	./.:.:.:.	./.:.:.:.	./.:.:.:.	0/0:0:16:16	0/0:0:68:68
chr1	55444187	.	G	.	32.9952	.	MQ0F=0;AF1=0;AC1=0;MQ=37;FQ=-29.991;DP=1;DP4=1,0,0,0	GT:PL:DP:DPR	./.:.:.:.	./.:.:.:.	./.:.:.:.	./.:.:.:.	0/0:0:1:1	./.:.:.:.	./.:.:.:.	./.:.:.:.	./.:.:.:.	./.:.:.:.	./.:.:.:.	./.:.:.:.	./.:.:.:.
chr1	55444187	.	G	A	61.9723	.	VDB=0.0618664;SGB=-0.511536;MQSB=1;MQ0F=0;AF1=1;AC1=2;MQ=33;FQ=-35.9869;DP=3;DP4=0,0,1,2	GT:PL:DP:DPR	./.:.:.:.	./.:.:.:.	./.:.:.:.	./.:.:.:.	./.:.:.:.	./.:.:.:.	./.:.:.:.	./.:.:.:.	./.:.:.:.	./.:.:.:.	./.:.:.:.	./.:.:.:.	1/1:94,9,0:3:0,3
chr1	55784222	.	G	.	210.996	.	MQSB=1;MQ0F=0;AF1=0;AC1=0;MQ=37;FQ=-186.988;DP=158;DP4=74,83,0,0	GT:PL:DP:DPR	0/0:0:53:53	./.:.:.:.	./.:.:.:.	0/0:0:2:2	./.:.:.:.	./.:.:.:.	0/0:0:1:1	0/0:0:6:6	./.:.:.:.	./.:.:.:.	./.:.:.:.	0/0:0:35:35	0/0:0:60:60
chr1	56084928	.	T	C	152.134	.	VDB=0.080746;SGB=-0.616816;MQSB=0.861511;MQ0F=0;AF1=1;AC1=2;MQ=37;FQ=-44.9861;RPB=1;MQB=1;BQB=1;PV4=1,1,1,1;DP=9;DP4=0,1,4,4	GT:PL:DP:DPR	1/1:185,18,0:6:0,6	./.:.:.:.	./.:.:.:.	./.:.:.:.	./.:.:.:.	./.:.:.:.	./.:.:.:.	./.:.:.:.	./.:.:.:.	./.:.:.:.	./.:.:.:.	0/1:31,0,31:2:1,1	1/1:37,3,0:1:0,1
chr1	56193336	.	A	G	221.999	.	VDB=0.0112777;SGB=-0.692976;MQSB=1;MQ0F=0;AF1=1;AC1=2;MQ=37;FQ=-104.987;DP=125;DP4=0,0,48,65	GT:PL:DP:DPR	1/1:255,78,0:26:0,26	1/1:67,6,0:2:0,2	./.:.:.:.	./.:.:.:.	./.:.:.:.	./.:.:.:.	./.:.:.:.	1/1:129,12,0:4:0,4	./.:.:.:.	./.:.:.:.	./.:.:.:.	1/1:255,229,0:76:0,76	1/1:158,15,0:5:0,5
chr1	56505444	.	T	.	47.9942	.	MQ0F=0;AF1=0;AC1=0;MQ=37;FQ=-32.988;MQSB=1;DP=12;DP4=10,2,0,0	GT:PL:DP:DPR	./.:.:.:.	./.:.:.:.	./.:.:.:.	./.:.:.:.	./.:.:.:.	./.:.:.:.	./.:.:.:.	0/0:0:2:2	./.:.:.:.	./.:.:.:.	./.:.:.:.	0/0:0:4:4	0/0:0:6:6
chr1	56669858	.	C	.	53.9942	.	MQSB=1;MQ0F=0;AF1=0;AC1=0;MQ=37;FQ=-50.986;DP=23;DP4=14,8,0,0	GT:PL:DP:DPR	0/0:0:8:8	./.:.:.:.	./.:.:.:.	./.:.:.:.	./.:.:.:.	./.:.:.:.	./.:.:.:.	0/0:0:5:5	./.:.:.:.	0/0:0:1:1	./.:.:.:.	0/0:0:1:1	0/0:0:7:7
chr1	56726646	.	T	C	221.999	.	VDB=1.69581e-05;SGB=-0.69311;MQSB=0.902014;MQ0F=0;AF1=1;AC1=2;MQ=36;FQ=-119.987;DP=67;DP4=0,0,29,38	GT:PL:DP:DPR	1/1:255,93,0:31:0,31	./.:.:.:.	./.:.:.:.	./.:.:.:.	1/1:37,3,0:1:0,1	./.:.:.:.	./.:.:.:.	1/1:67,6,0:2:0,2	1/1:37,3,0:1:0,1	./.:.:.:.	./.:.:.:.	1/1:255,51,0:17:0,17	1/1:255,45,0:15:0,15
chr1	56817352	.	G	.	212.996	.	MQSB=1;MQ0F=0;AF1=0;AC1=0;MQ=37;FQ=-143.987;SGB=-0.379885;RPB=1;MQB=1;BQB=1;PV4=1,1,1,0.0804;DP=167;DP4=92,74,0,1	GT:PL:DP:DPR	0/0:0:39:39	0/0:0:2:2	./.:.:.:.	./.:.:.:.	./.:.:.:.	0/0:0:2:2	./.:.:.:.	0/0:0:4:4	./.:.:.:.	./.:.:.:.	./.:.:.:.	0/0:0:47:47	0/0:0:73:72
chr1	56901848	.	G	.	80.9945	.	MQSB=1;MQ0F=0;AF1=0;AC1=0;MQ=37;FQ=-77.9863;DP=38;DP4=16,22,0,0	GT:PL:DP:DPR	0/0:0:17:17	./.:.:.:.	./.:.:.:.	./.:.:.:.	./.:.:.:.	./.:.:.:.	./.:.:.:.	./.:.:.:.	./.:.:.:.	./.:.:.:.	./.:.:.:.	0/0:0:6:6	0/0:0:15:15
chr1	56983259	.	T	C	126.264	.	SGB=-0.379885;MQ0F=0;AF1=1;AC1=2;MQ=37;FQ=-29.991;VDB=0.882013;MQSB=1;DP=6;DP4=0,0,3,3	GT:PL:DP:DPR	./.:.:.:.	./.:.:.:.	./.:.:.:.	./.:.:.:.	./.:.:.:.	./.:.:.:.	./.:.:.:.	1/1:37,3,0:1:0,1	./.:.:.:.	./.:.:.:.	./.:.:.:.	1/1:159,15,0:5:0,5	./.:.:.:.
chr1	57170980	.	G	.	201.996	.	SGB=-0.379885;RPB=1;MQB=1;MQSB=1;BQB=1;MQ0F=0;AF1=0;AC1=0;MQ=37;FQ=-91.9865;PV4=1,1,1,1;DP=129;DP4=70,58,1,0	GT:PL:DP:DPR	0/0:0:34:33	./.:.:.:.	./.:.:.:.	./.:.:.:.	./.:.:.:.	./.:.:.:.	./.:.:.:.	0/0:0:2:2	0/0:0:1:1	./.:.:.:.	./.:.:.:.	0/0:0:57:57	0/0:0:35:35
chr1	57192123	.	C	.	38.9945	.	MQSB=1;MQ0F=0;AF1=0;AC1=0;MQ=37;FQ=-35.9869;DP=9;DP4=2,6,0,0	GT:PL:DP:DPR	0/0:0:3:3	./.:.:.:.	./.:.:.:.	./.:.:.:.	./.:.:.:.	./.:.:.:.	./.:.:.:.	0/0:0:1:1	./.:.:.:.	./.:.:.:.	./.:.:.:.	0/0:0:3:3	0/0:0:1:1
chr1	57426987	.	A	G	168.067	.	VDB=0.109713;SGB=-0.636426;MQSB=0.8;MQ0F=0;AF1=1;AC1=2;MQ=39;FQ=-47.986;DP=13;DP4=0,0,3,10	GT:PL:DP:DPR	1/1:201,21,0:7:0,7	./.:.:.:.	./.:.:.:.	./.:.:.:.	./.:.:.:.	./.:.:.:.	1/1:37,3,0:1:0,1	1/1:37,3,0:1:0,1	./.:.:.:.	./.:.:.:.	./.:.:.:.	./.:.:.:.	1/1:126,12,0:4:0,4
chr1	57623335	.	C	G	221.999	.	VDB=0.000260587;SGB=-0.693145;MQSB=0.951707;MQ0F=0;AF1=1;AC1=2;MQ=37;FQ=-146.987;DP=136;DP4=0,0,63,70	GT:PL:DP:DPR	1/1:255,120,0:40:0,40	1/1:66,6,0:2:0,2	./.:.:.:.	1/1:67,6,0:2:0,2	1/1:37,3,0:1:0,1	./.:.:.:.	./.:.:.:.	1/1:37,3,0:1:0,1	./.:.:.:.	./.:.:.:.	./.:.:.:.	1/1:255,247,0:82:0,82	1/1:156,15,0:5:0,5
chr1	57692535	.	T	C	222.003	.	VDB=0.0763459;SGB=-0.636426;MQSB=1.01283;MQ0F=0;AF1=1;AC1=2;MQ=37;FQ=-47.986;DP=25;DP4=0,0,11,14	GT:PL:DP:DPR	1/1:205,21,0:7:0,7	./.:.:.:.	./.:.:.:.	./.:.:.:.	1/1:37,3,0:1:0,1	./.:.:.:.	./.:.:.:.	./.:.:.:.	./.:.:.:.	./.:.:.:.	./.:.:.:.	1/1:153,18,0:6:0,6	1/1:255,33,0:11:0,11
chr1	57752344	.	A	.	136.995	.	SGB=-0.379885;RPB=1;MQB=1;MQSB=1;BQB=1;MQ0F=0;AF1=0;AC1=0;MQ=37;FQ=-133.987;PV4=1,1,1,0.046216;DP=82;DP4=42,39,0,1	GT:PL:DP:DPR	0/0:0:48:47	./.:.:.:.	./.:.:.:.	./.:.:.:.	./.:.:.:.	./.:.:.:.	./.:.:.:.	0/0:0:5:5	./.:.:.:.	./.:.:.:.	./.:.:.:.	0/0:0:3:3	0/0:0:26:26
chr1	57890954	.	A	.	110.995	.	MQSB=1;MQ0F=0;AF1=0;AC1=0;MQ=37;FQ=-107.987;DP=79;DP4=45,34,0,0	GT:PL:DP:DPR	0/0:0:27:27	./.:.:.:.	./.:.:.:.	./.:.:.:.	0/0:0:1:1	./.:.:.:.	0/0:0:1:1	0/0:0:7:7	0/0:0:2:2	./.:.:.:.	./.:.:.:.	0/0:0:20:20	0/0:0:21:21
chr1	57913747	.	G	A	221.999	.	VDB=0.00010772;SGB=-0.693141;MQSB=1;MQ0F=0;AF1=1;AC1=2;MQ=37;FQ=-137.987;RPB=1;MQB=1;BQB=1;PV4=1,0.435181,1,1;DP=238;DP4=1,0,99,103	GT:PL:DP:DPR	1/1:255,111,0:37:0,37	./.:.:.:.	./.:.:.:.	1/1:37,3,0:1:0,1	1/1:37,3,0:1:0,1	./.:.:.:.	./.:.:.:.	1/1:182,18,0:6:0,6	./.:.:.:.	./.:.:.:.	./.:.:.:.	1/1:255,255,0:121:0,121	1/1:255,74,0:37:1,36
chr1	57941195	.	C	.	107.995	.	MQSB=1;MQ0F=0;AF1=0;AC1=0;MQ=37;FQ=-104.987;DP=60;DP4=32,28,0,0	GT:PL:DP:DPR	0/0:0:26:26	./.:.:.:.	./.:.:.:.	./.:.:.:.	./.:.:.:.	./.:.:.:.	./.:.:.:.	0/0:0:4:4	./.:.:.:.	./.:.:.:.	./.:.:.:.	0/0:0:6:6	0/0:0:24:24
chr1	58210936	.	A	G	221.999	.	VDB=0.0138692;SGB=-0.693132;MQSB=1;MQ0F=0;AF1=1;AC1=2;MQ=37;FQ=-128.987;DP=83;DP4=0,0,46,36	GT:PL:DP:DPR	1/1:255,102,0:34:0,34	./.:.:.:.	./.:.:.:.	./.:.:.:.	1/1:56,6,0:2:0,2	./.:.:.:.	1/1:37,3,0:1:0,1	./.:.:.:.	1/1:67,6,0:2:0,2	1/1:37,3,0:1:0,1	./.:.:.:.	1/1:149,15,0:5:0,5	1/1:255,111,0:37:0,37
chr1	58402388	.	C	T	221.999	.	VDB=0.000740138;SGB=-0.693097;MQSB=1;MQ0F=0;AF1=1;AC1=2;MQ=37;FQ=-116.987;DP=96;DP4=0,0,51,43	GT:PL:DP:DPR	1/1:255,90,0:30:0,30	./.:.:.:.	./.:.:.:.	1/1:37,3,0:1:0,1	./.:.:.:.	./.:.:.:.	./.:.:.:.	1/1:113,12,0:4:0,4	./.:.:.:.	./.:.:.:.	./.:.:.:.	1/1:255,69,0:23:0,23	1/1:255,108,0:36:0,36
chr1	58722694	.	G	T	221.999	.	VDB=0.0427703;SGB=-0.69168;MQSB=1;MQ0F=0;AF1=1;AC1=2;MQ=37;FQ=-83.9864;DP=237;DP4=0,0,119,101	GT:PL:DP:DPR	1/1:255,57,0:19:0,19	./.:.:.:.	./.:.:.:.	./.:.:.:.	./.:.:.:.	./.:.:.:.	0/0:18,.,.:1:0,.	./.:.:.:.	./.:.:.:.	./.:.:.:.	./.:.:.:.	1/1:255,255,0:165:0,165	1/1:255,105,0:35:0,35
chr1	58985342	.	T	C	102.514	.	VDB=0.124686;SGB=-0.556411;MQSB=1;MQ0F=0;AF1=1;AC1=2;MQ=37;FQ=-38.9864;DP=13;DP4=0,0,4,5	GT:PL:DP:DPR	1/1:130,12,0:4:0,4	1/1:37,3,0:1:0,1	./.:.:.:.	./.:.:.:.	./.:.:.:.	./.:.:.:.	./.:.:.:.	./.:.:.:.	./.:.:.:.	./.:.:.:.	./.:.:.:.	0/0:0,.,.:0:0,.	1/1:135,12,0:4:0,4
chr1	59256538	.	T	.	62.9943	.	MQSB=1;MQ0F=0;AF1=0;AC1=0;MQ=37;FQ=-44.9861;DP=19;DP4=10,9,0,0	GT:PL:DP:DPR	0/0:0:6:6	./.:.:.:.	./.:.:.:.	./.:.:.:.	./.:.:.:.	./.:.:.:.	./.:.:.:.	0/0:0:2:2	./.:.:.:.	./.:.:.:.	./.:.:.:.	./.:.:.:.	0/0:0:11:11
chr1	59337004	.	C	A	221.999	.	VDB=8.19911e-05;SGB=-0.69168;MQSB=1;MQ0F=0;AF1=1;AC1=2;MQ=37;FQ=-83.9864;DP=311;DP4=0,0,165,139	GT:PL:DP:DPR	1/1:255,57,0:19:0,19	./.:.:.:.	./.:.:.:.	./.:.:.:.	1/1:37,3,0:1:0,1	./.:.:.:.	./.:.:.:.	1/1:207,21,0:7:0,7	./.:.:.:.	1/1:67,6,0:2:0,2	./.:.:.:.	1/1:255,255,0:221:0,221	1/1:255,163,0:54:0,54
chr1	59463782	.	G	.	89.9946	.	SGB=-0.379885;RPB=1;MQB=1;MQSB=1;BQB=1;MQ0F=0;AF1=0;AC1=0;MQ=37;FQ=-43.9861;PV4=1,1,1,1;DP=60;DP4=23,35,1,0	GT:PL:DP:DPR	0/0:0:18:17	./.:.:.:.	./.:.:.:.	./.:.:.:.	0/0:0:1:1	./.:.:.:.	./.:.:.:.	0/0:0:4:4	./.:.:.:.	./.:.:.:.	./.:.:.:.	0/0:0:16:16	0/0:0:20:20
chr1	59535729	.	G	.	68.9944	.	MQSB=0.900802;MQ0F=0;AF1=0;AC1=0;MQ=37;FQ=-50.986;DP=36;DP4=21,15,0,0	GT:PL:DP:DPR	0/0:0:8:8	./.:.:.:.	./.:.:.:.	./.:.:.:.	0/0:0:1:1	./.:.:.:.	./.:.:.:.	0/0:0:5:5	0/0:0:1:1	./.:.:.:.	./.:.:.:.	0/0:0:8:8	0/0:0:13:13
chr1	59614492	.	C	.	195.996	.	MQSB=1;MQ0F=0;AF1=0;AC1=0;MQ=37;FQ=-192.988;DP=112;DP4=58,54,0,0	GT:PL:DP:DPR	0/0:0:55:55	./.:.:.:.	./.:.:.:.	./.:.:.:.	./.:.:.:.	./.:.:.:.	./.:.:.:.	0/0:0:4:4	./.:.:.:.	./.:.:.:.	./.:.:.:.	0/0:0:22:22	0/0:0:31:31
chr1	59770920	.	A	G	221.999	.	VDB=0.000345788;SGB=-0.689466;MQSB=1;MQ0F=0;AF1=1;AC1=2;MQ=37;FQ=-74.9863;DP=36;DP4=0,0,20,15	GT:PL:DP:DPR	1/1:255,48,0:16:0,16	./.:.:.:.	./.:.:.:.	./.:.:.:.	1/1:37,3,0:1:0,1	./.:.:.:.	./.:.:.:.	1/1:37,3,0:1:0,1	./.:.:.:.	./.:.:.:.	./.:.:.:.	1/1:67,6,0:2:0,2	1/1:255,45,0:15:0,15
chr1	59796999	.	G	A,C	221.999	.	VDB=0.00199182;SGB=-0.692352;MQSB=1;MQ0F=0;AF1=1;AC1=2;MQ=37;FQ=-89.9865;DP=73;DP4=0,0,29,42	GT:PL:DP:DPR	1/1:255,63,0,.,.,.:21:0,21,.	./.:.:.:.	./.:.:.:.	2/2:37,.,.,3,.,0:1:0,.,1	2/2:92,.,.,9,.,0:3:0,.,3	2/2:37,.,.,3,.,0:1:0,.,1	./.:.:.:.	2/2:67,.,.,6,.,0:2:0,.,2	./.:.:.:.	./.:.:.:.	./.:.:.:.	2/2:255,.,.,54,.,0:19:0,.,18	2/2:255,.,.,72,.,0:24:0,.,24
chr1	59852828	.	G	.	80.9945	.	MQSB=1;MQ0F=0;AF1=0;AC1=0;MQ=37;FQ=-77.9863;DP=33;DP4=17,16,0,0	GT:PL:DP:DPR	0/0:0:17:17	0/0:0:1:1	./.:.:.:.	./.:.:.:.	./.:.:.:.	./.:.:.:.	./.:.:.:.	0/0:0:3:3	./.:.:.:.	./.:.:.:.	./.:.:.:.	0/0:0:10:10	0/0:0:2:2
chr1	60187594	.	G	.	38.9945	.	MQSB=1;MQ0F=0;AF1=0;AC1=0;MQ=37;FQ=-35.9869;DP=9;DP4=7,2,0,0	GT:PL:DP:DPR	0/0:0:3:3	./.:.:.:.	./.:.:.:.	./.:.:.:.	./.:.:.:.	./.:.:.:.	./.:.:.:.	0/0:0:3:3	./.:.:.:.	./.:.:.:.	./.:.:.:.	./.:.:.:.	0/0:0:3:3
chr1	60231667	.	T	.	50.9942	.	MQSB=1;MQ0F=0;AF1=0;AC1=0;MQ=37;FQ=-35.9869;DP=17;DP4=9,8,0,0	GT:PL:DP:DPR	0/0:0:3:3	./.:.:.:.	./.:.:.:.	./.:.:.:.	./.:.:.:.	./.:.:.:.	0/0:0:1:1	0/0:0:1:1	./.:.:.:.	./.:.:.:.	./.:.:.:.	0/0:0:5:5	0/0:0:7:7
chr1	60254737	.	G	.	100.995	.	SGB=-0.379885;RPB=1;MQB=1;MQSB=0.943233;BQB=1;MQ0F=0;AF1=0;AC1=0;MQ=37;FQ=-97.9866;PV4=0.4375,1,0,0.3289;DP=62;DP4=33,28,0,1	GT:PL:DP:DPR	0/0:0:32:31	./.:.:.:.	./.:.:.:.	0/0:0:1:1	./.:.:.:.	./.:.:.:.	0/0:0:1:1	0/0:0:2:2	./.:.:.:.	./.:.:.:.	./.:.:.:.	0/0:0:9:9	0/0:0:17:17
chr1	60321156	.	A	.	231.996	.	MQSB=1.01283;MQ0F=0;AF1=0;AC1=0;MQ=37;FQ=-47.986;DP=81;DP4=47,34,0,0	GT:PL:DP:DPR	0/0:0:7:7	./.:.:.:.	./.:.:.:.	./.:.:.:.	./.:.:.:.	./.:.:.:.	./.:.:.:.	0/0:0:1:1	./.:.:.:.	./.:.:.:.	./.:.:.:.	0/0:0:67:67	0/0:0:6:6
chr1	60378888	.	G	.	56.9942	.	MQSB=0.924584;MQ0F=0;AF1=0;AC1=0;MQ=37;FQ=-53.9861;DP=18;DP4=11,7,0,0	GT:PL:DP:DPR	0/0:0:9:9	./.:.:.:.	./.:.:.:.	./.:.:.:.	0/0:0:1:1	./.:.:.:.	./.:.:.:.	0/0:0:2:2	./.:.:.:.	./.:.:.:.	./.:.:.:.	0/0:0:4:4	0/0:0:2:2
chr1	60411957	.	G	.	213.996	.	SGB=-0.379885;RPB=1;MQB=1;MQSB=1;BQB=1;MQ0F=0;AF1=0;AC1=0;MQ=37;FQ=-139.987;PV4=1,1,1,1;DP=153;DP4=68,79,1,1	GT:PL:DP:DPR	0/0:0:50:49	./.:.:.:.	./.:.:.:.	./.:.:.:.	./.:.:.:.	./.:.:.:.	0/0:0:1:1	0/0:0:4:4	./.:.:.:.	./.:.:.:.	./.:.:.:.	0/0:0:61:61	0/0:0:33:32
chr1	60435125	.	T	C	222.001	.	VDB=5.75381e-05;SGB=-0.692562;MQSB=1;MQ0F=0;AF1=1;AC1=2;MQ=37;FQ=-92.9865;DP=58;DP4=0,0,26,32	GT:PL:DP:DPR	1/1:255,66,0:22:0,22	./.:.:.:.	./.:.:.:.	1/1:37,3,0:1:0,1	./.:.:.:.	./.:.:.:.	0/0:15,.,.:1:0,.	1/1:215,24,0:8:0,8	./.:.:.:.	./.:.:.:.	./.:.:.:.	1/1:255,36,0:12:0,12	1/1:255,42,0:14:0,14
chr1	60477492	.	G	T	146.134	.	VDB=0.0797974;SGB=-0.556411;MQSB=1;MQ0F=0;AF1=1;AC1=2;MQ=37;FQ=-38.9864;DP=19;DP4=0,0,9,10	GT:PL:DP:DPR	1/1:129,12,0:4:0,4	./.:.:.:.	./.:.:.:.	./.:.:.:.	1/1:37,3,0:1:0,1	./.:.:.:.	./.:.:.:.	1/1:67,6,0:2:0,2	./.:.:.:.	./.:.:.:.	1/1:37,3,0:1:0,1	1/1:108,15,0:5:0,5	1/1:179,18,0:6:0,6
chr1	60889674	.	G	.	38.9945	.	MQSB=1;MQ0F=0;AF1=0;AC1=0;MQ=33;FQ=-35.9869;DP=3;DP4=1,2,0,0	GT:PL:DP:DPR	./.:.:.:.	./.:.:.:.	./.:.:.:.	./.:.:.:.	./.:.:.:.	./.:.:.:.	./.:.:.:.	./.:.:.:.	./.:.:.:.	./.:.:.:.	./.:.:.:.	0/0:0:3:3	./.:.:.:.
chr1	60930420	.	A	C	221.999	.	VDB=0.00324919;SGB=-0.692717;MQSB=1;MQ0F=0;AF1=1;AC1=2;MQ=37;FQ=-95.9866;DP=41;DP4=0,0,18,21	GT:PL:DP:DPR	1/1:255,69,0:23:0,23	./.:.:.:.	./.:.:.:.	./.:.:.:.	1/1:37,3,0:1:0,1	./.:.:.:.	./.:.:.:.	0/0:19,.,.:1:0,.	./.:.:.:.	./.:.:.:.	./.:.:.:.	1/1:223,27,0:9:0,9	1/1:152,15,0:5:0,5
chr1	60983992	.	T	C	221.999	.	VDB=1.59791e-05;SGB=-0.693097;MQSB=1;MQ0F=0;AF1=1;AC1=2;MQ=37;FQ=-116.987;DP=119;DP4=0,0,68,47	GT:PL:DP:DPR	1/1:255,90,0:30:0,30	1/1:37,3,0:1:0,1	./.:.:.:.	./.:.:.:.	./.:.:.:.	./.:.:.:.	1/1:53,6,0:2:0,2	1/1:179,18,0:6:0,6	1/1:37,3,0:1:0,1	./.:.:.:.	./.:.:.:.	1/1:255,132,0:44:0,44	1/1:255,93,0:31:0,31
chr1	61026239	.	G	T	221.999	.	VDB=0.00414847;SGB=-0.69168;MQSB=1;MQ0F=0;AF1=1;AC1=2;MQ=37;FQ=-83.9864;DP=54;DP4=0,0,27,27	GT:PL:DP:DPR	1/1:255,57,0:19:0,19	./.:.:.:.	./.:.:.:.	./.:.:.:.	1/1:37,3,0:1:0,1	./.:.:.:.	./.:.:.:.	1/1:37,3,0:1:0,1	1/1:37,3,0:1:0,1	./.:.:.:.	./.:.:.:.	1/1:149,15,0:5:0,5	1/1:255,81,0:27:0,27
chr1	61125554	.	T	.	88.9946	.	SGB=-0.379885;RPB=1;MQB=1;MQSB=1;BQB=1;MQ0F=0;AF1=0;AC1=0;MQ=37;FQ=-85.9865;PV4=1,1,1,1;DP=58;DP4=29,27,0,1	GT:PL:DP:DPR	0/0:0:32:31	0/0:0:2:2	./.:.:.:.	0/0:0:1:1	0/0:0:1:1	./.:.:.:.	./.:.:.:.	./.:.:.:.	./.:.:.:.	./.:.:.:.	./.:.:.:.	0/0:0:12:12	0/0:0:9:9
chr1	61228131	.	C	.	133.995	.	SGB=-0.379885;RPB=1;MQB=1;MQSB=1;BQB=1;MQ0F=0;AF1=0;AC1=0;MQ=37;FQ=-130.987;PV4=1,1,1,0.0133534;DP=90;DP4=43,46,1,0	GT:PL:DP:DPR	0/0:0:47:46	./.:.:.:.	./.:.:.:.	0/0:0:1:1	./.:.:.:.	0/0:0:1:1	./.:.:.:.	0/0:0:6:6	./.:.:.:.	./.:.:.:.	./.:.:.:.	0/0:0:26:26	0/0:0:9:9
chr1	61286751	.	A	.	62.9943	.	MQSB=1;MQ0F=0;AF1=0;AC1=0;MQ=37;FQ=-38.9864;DP=24;DP4=9,15,0,0	GT:PL:DP:DPR	0/0:0:4:4	./.:.:.:.	./.:.:.:.	0/0:0:1:1	./.:.:.:.	./.:.:.:.	0/0:0:1:1	./.:.:.:.	0/0:0:1:1	0/0:0:2:2	./.:.:.:.	0/0:0:11:11	0/0:0:4:4
chr1	61381912	.	G	A	102.514	.	VDB=0.168287;SGB=-0.556411;MQ0F=0;AF1=1;AC1=2;MQ=37;FQ=-38.9864;MQSB=1;DP=8;DP4=0,0,2,6	GT:PL:DP:DPR	1/1:113,12,0:4:0,4	./.:.:.:.	./.:.:.:.	./.:.:.:.	./.:.:.:.	./.:.:.:.	./.:.:.:.	./.:.:.:.	./.:.:.:.	./.:.:.:.	./.:.:.:.	./.:.:.:.	1/1:135,12,0:4:0,4
chr1	61450475	.	G	A	222	.	VDB=0.114818;SGB=-0.616816;MQSB=1;MQ0F=0;AF1=1;AC1=2;MQ=37;FQ=-44.9861;DP=34;DP4=0,0,18,13	GT:PL:DP:DPR	1/1:165,18,0:6:0,6	./.:.:.:.	./.:.:.:.	./.:.:.:.	./.:.:.:.	./.:.:.:.	1/1:37,3,0:1:0,1	1/1:74,6,0:2:0,2	./.:.:.:.	./.:.:.:.	./.:.:.:.	1/1:255,42,0:14:0,14	1/1:227,24,0:8:0,8
chr1	61469035	.	A	G	221.999	.	VDB=0.0156816;SGB=-0.692831;MQSB=1;MQ0F=0;AF1=1;AC1=2;MQ=37;FQ=-98.9866;DP=54;DP4=0,0,25,25	GT:PL:DP:DPR	1/1:255,72,0:24:0,24	./.:.:.:.	./.:.:.:.	1/1:37,3,0:1:0,1	1/1:37,3,0:1:0,1	./.:.:.:.	./.:.:.:.	1/1:104,9,0:3:0,3	1/1:37,3,0:1:0,1	./.:.:.:.	./.:.:.:.	1/1:152,15,0:5:0,5	1/1:255,45,0:15:0,15
chr1	61530474	.	A	G	221.999	.	VDB=8.63006e-05;SGB=-0.693147;MQSB=1;MQ0F=0;AF1=1;AC1=2;MQ=37;FQ=-167.987;DP=108;DP4=0,0,70,36	GT:PL:DP:DPR	1/1:255,141,0:48:0,47	1/1:67,6,0:2:0,2	./.:.:.:.	./.:.:.:.	1/1:37,3,0:1:0,1	./.:.:.:.	./.:.:.:.	./.:.:.:.	./.:.:.:.	./.:.:.:.	./.:.:.:.	1/1:255,75,0:25:0,25	1/1:255,90,0:30:0,30
chr1	61540639	.	T	G	221.999	.	VDB=0.000147686;SGB=-0.693145;MQSB=1;MQ0F=0;AF1=1;AC1=2;MQ=37;FQ=-146.987;RPB=1;MQB=1;BQB=1;PV4=0.480469,0.312842,0.463009,0.262181;DP=343;DP4=1,0,155,169	GT:PL:DP:DPR	1/1:255,120,0:40:0,40	1/1:34,3,0:1:0,1	./.:.:.:.	./.:.:.:.	1/1:37,3,0:1:0,1	./.:.:.:.	./.:.:.:.	1/1:101,9,0:3:0,3	./.:.:.:.	./.:.:.:.	./.:.:.:.	1/1:255,255,0:256:1,255	1/1:255,72,0:24:0,24
chr1	61652849	.	C	.	283.236	.	MQSB=0.991081;MQ0F=0;AF1=0;AC1=0;MQ=38;FQ=-164.987;SGB=-0.379885;RPB=1;MQB=1;BQB=1;PV4=1,1,0.395063,1;DP=219;DP4=113,105,1,0	GT:PL:DP:DPR	0/0:0:46:46	0/0:0:4:4	./.:.:.:.	./.:.:.:.	./.:.:.:.	0/0:0:1:1	0/0:0:1:1	0/0:0:6:6	./.:.:.:.	./.:.:.:.	./.:.:.:.	0/0:0:48:48	0/0:0:113:112
chr1	61681629	.	G	T	221.999	.	VDB=2.01953e-06;SGB=-0.693145;MQSB=1;MQ0F=0;AF1=1;AC1=2;MQ=37;FQ=-149.987;DP=93;DP4=0,0,46,42	GT:PL:DP:DPR	1/1:255,123,0:41:0,41	1/1:37,3,0:1:0,1	./.:.:.:.	1/1:37,3,0:1:0,1	1/1:37,3,0:1:0,1	./.:.:.:.	1/1:37,3,0:1:0,1	./.:.:.:.	1/1:67,6,0:2:0,2	./.:.:.:.	./.:.:.:.	1/1:255,57,0:19:0,19	1/1:255,66,0:22:0,22
chr1	61749066	.	T	C	221.999	.	VDB=2.72184e-05;SGB=-0.693144;MQSB=1;MQ0F=0;AF1=1;AC1=2;MQ=37;FQ=-143.987;DP=171;DP4=0,0,94,75	GT:PL:DP:DPR	1/1:255,117,0:39:0,39	./.:.:.:.	./.:.:.:.	1/1:67,6,0:2:0,2	./.:.:.:.	./.:.:.:.	1/1:65,6,0:2:0,2	1/1:185,18,0:6:0,6	1/1:37,3,0:1:0,1	./.:.:.:.	./.:.:.:.	1/1:255,175,0:58:0,58	1/1:255,184,0:61:0,61
chr1	61832670	.	T	.	283.236	.	MQSB=1;MQ0F=0;AF1=0;AC1=0;MQ=37;FQ=-183.988;DP=244;DP4=142,102,0,0	GT:PL:DP:DPR	0/0:0:52:52	0/0:0:2:2	./.:.:.:.	./.:.:.:.	0/0:0:2:2	./.:.:.:.	0/0:0:1:1	0/0:0:7:7	0/0:0:1:1	./.:.:.:.	./.:.:.:.	0/0:0:116:116	0/0:0:63:63
chr1	61900596	.	T	.	35.995	.	MQ0F=0;AF1=0;AC1=0;MQ=37;FQ=-32.988;MQSB=1;DP=4;DP4=1,3,0,0	GT:PL:DP:DPR	0/0:0:2:2	./.:.:.:.	./.:.:.:.	./.:.:.:.	./.:.:.:.	./.:.:.:.	./.:.:.:.	./.:.:.:.	./.:.:.:.	./.:.:.:.	./.:.:.:.	./.:.:.:.	0/0:0:2:2
chr1	61936456	.	C	T	222	.	VDB=0.138089;SGB=-0.616816;MQSB=1;MQ0F=0;AF1=1;AC1=2;MQ=42;FQ=-44.9861;DP=36;DP4=0,0,15,14	GT:PL:DP:DPR	1/1:176,18,0:6:0,6	./.:.:.:.	./.:.:.:.	./.:.:.:.	./.:.:.:.	1/1:37,3,0:1:0,1	./.:.:.:.	1/1:37,3,0:1:0,1	./.:.:.:.	./.:.:.:.	./.:.:.:.	1/1:255,39,0:13:0,13	1/1:225,24,0:8:0,8
chr1	61996164	.	A	.	86.9946	.	MQSB=1;MQ0F=0;AF1=0;AC1=0;MQ=37;FQ=-77.9863;DP=62;DP4=36,25,0,0	GT:PL:DP:DPR	0/0:0:17:17	./.:.:.:.	./.:.:.:.	0/0:0:1:1	0/0:0:2:2	./.:.:.:.	./.:.:.:.	0/0:0:2:2	0/0:0:1:1	./.:.:.:.	./.:.:.:.	0/0:0:19:19	0/0:0:19:19
chr1	62124386	.	C	.	283.236	.	MQSB=1;MQ0F=0;AF1=0;AC1=0;MQ=37;FQ=-213.988;SGB=-0.379885;RPB=1;MQB=1;BQB=1;PV4=0.433962,1,1,1;DP=251;DP4=113,136,1,0	GT:PL:DP:DPR	0/0:0:62:62	0/0:0:2:2	./.:.:.:.	0/0:0:1:1	0/0:0:1:1	./.:.:.:.	./.:.:.:.	0/0:0:5:5	./.:.:.:.	0/0:0:1:1	./.:.:.:.	0/0:0:72:72	0/0:0:106:105
chr1	62184184	.	A	G	221.999	.	VDB=0.000492899;SGB=-0.693079;MQSB=1;MQ0F=0;AF1=1;AC1=2;MQ=37;FQ=-113.987;DP=84;DP4=0,0,49,35	GT:PL:DP:DPR	1/1:255,87,0:29:0,29	./.:.:.:.	./.:.:.:.	1/1:37,3,0:1:0,1	1/1:74,6,0:2:0,2	1/1:37,3,0:1:0,1	1/1:37,3,0:1:0,1	1/1:160,15,0:5:0,5	1/1:37,3,0:1:0,1	./.:.:.:.	./.:.:.:.	1/1:255,75,0:25:0,25	1/1:255,57,0:19:0,19
chr1	62251590	.	C	T	225.009	.	VDB=0.00184395;SGB=-0.693147;MQSB=0.986852;MQ0F=0;AF1=1;AC1=2;MQ=37;FQ=-174.988;RPB=0.807864;MQB=1;BQB=0.981858;PV4=0.0478305,1,1,1;DP=388;DP4=23,14,157,154	GT:PL:DP:DPR	1/1:255,148,0:49:0,49	0/0:0,.,.:1:1,.	./.:.:.:.	./.:.:.:.	0/0:0,.,.:0:0,.	./.:.:.:.	./.:.:.:.	1/1:135,12,0:4:0,4	./.:.:.:.	./.:.:.:.	./.:.:.:.	1/1:255,255,0:229:0,229	0/1:255,0,255:65:36,29
chr1	62303320	.	T	C	152.134	.	VDB=0.578781;SGB=-0.616816;MQSB=0.861511;MQ0F=0;AF1=1;AC1=2;MQ=37;FQ=-44.9861;RPB=1;MQB=1;BQB=1;PV4=1,1,1,1;DP=14;DP4=1,0,4,8	GT:PL:DP:DPR	1/1:185,18,0:6:0,6	./.:.:.:.	./.:.:.:.	./.:.:.:.	./.:.:.:.	./.:.:.:.	1/1:37,3,0:1:0,1	1/1:37,3,0:1:0,1	./.:.:.:.	./.:.:.:.	./.:.:.:.	0/1:31,0,31:2:1,1	1/1:92,9,0:3:0,3
chr1	62344691	.	C	T	221.999	.	VDB=0.010018;SGB=-0.692831;MQSB=0.870352;MQ0F=0;AF1=1;AC1=2;MQ=38;FQ=-98.9866;DP=115;DP4=0,0,58,41	GT:PL:DP:DPR	1/1:255,72,0:24:0,24	./.:.:.:.	./.:.:.:.	0/0:0,.,.:0:0,.	0/0:0,.,.:0:0,.	./.:.:.:.	./.:.:.:.	1/1:105,9,0:3:0,3	0/0:0,.,.:0:0,.	./.:.:.:.	./.:.:.:.	1/1:255,126,0:42:0,42	1/1:255,90,0:30:0,30
chr1	62585258	.	G	T	221.999	.	VDB=0.199647;SGB=-0.692717;MQSB=1;MQ0F=0;AF1=1;AC1=2;MQ=37;FQ=-95.9866;DP=57;DP4=0,0,30,26	GT:PL:DP:DPR	1/1:255,69,0:23:0,23	1/1:67,6,0:2:0,2	./.:.:.:.	./.:.:.:.	./.:.:.:.	./.:.:.:.	1/1:37,3,0:1:0,1	1/1:67,6,0:2:0,2	./.:.:.:.	./.:.:.:.	./.:.:.:.	1/1:169,18,0:6:0,6	1/1:255,66,0:22:0,22
chr1	62742180	.	G	.	283.236	.	MQSB=1;MQ0F=0;AF1=0;AC1=0;MQ=37;FQ=-170.988;DP=402;DP4=193,193,0,0	GT:PL:DP:DPR	0/0:0:48:48	./.:.:.:.	./.:.:.:.	./.:.:.:.	0/0:0:2:2	./.:.:.:.	./.:.:.:.	0/0:0:3:3	./.:.:.:.	./.:.:.:.	./.:.:.:.	0/0:0:291:291	0/0:0:42:42
chr1	62811670	.	G	T	221.999	.	VDB=1.86532e-05;SGB=-0.693147;MQSB=1;MQ0F=0;AF1=1;AC1=2;MQ=37;FQ=-174.988;DP=105;DP4=0,0,47,55	GT:PL:DP:DPR	1/1:255,148,0:49:0,49	./.:.:.:.	./.:.:.:.	./.:.:.:.	1/1:37,3,0:1:0,1	./.:.:.:.	./.:.:.:.	1/1:152,15,0:5:0,5	1/1:37,3,0:1:0,1	./.:.:.:.	./.:.:.:.	1/1:255,75,0:25:0,25	1/1:255,63,0:21:0,21
chr1	62873964	.	C	.	83.9945	.	MQSB=1.00775;MQ0F=0;AF1=0;AC1=0;MQ=37;FQ=-56.9861;DP=40;DP4=19,21,0,0	GT:PL:DP:DPR	0/0:0:10:10	./.:.:.:.	./.:.:.:.	./.:.:.:.	./.:.:.:.	./.:.:.:.	0/0:0:1:1	./.:.:.:.	0/0:0:1:1	./.:.:.:.	./.:.:.:.	0/0:0:10:10	0/0:0:18:18
chr1	62968592	.	G	A	221.999	.	VDB=0.000744965;SGB=-0.688148;MQSB=1;MQ0F=0;AF1=1;AC1=2;MQ=37;FQ=-71.9863;DP=40;DP4=0,0,18,16	GT:PL:DP:DPR	1/1:255,45,0:15:0,15	./.:.:.:.	./.:.:.:.	./.:.:.:.	./.:.:.:.	./.:.:.:.	./.:.:.:.	1/1:37,3,0:1:0,1	./.:.:.:.	./.:.:.:.	./.:.:.:.	1/1:218,27,0:9:0,9	1/1:245,27,0:9:0,9
chr1	63061634	.	G	.	53.9942	.	MQSB=1;MQ0F=0;AF1=0;AC1=0;MQ=37;FQ=-38.9864;DP=16;DP4=8,8,0,0	GT:PL:DP:DPR	0/0:0:4:4	./.:.:.:.	./.:.:.:.	0/0:0:1:1	./.:.:.:.	./.:.:.:.	./.:.:.:.	./.:.:.:.	./.:.:.:.	./.:.:.:.	./.:.:.:.	0/0:0:8:8	0/0:0:3:3
chr1	63098616	.	G	.	131.995	.	MQSB=1;MQ0F=0;AF1=0;AC1=0;MQ=37;FQ=-128.987;SGB=-0.379885;RPB=1;MQB=1;BQB=1;PV4=1,1,1,1;DP=97;DP4=44,52,0,1	GT:PL:DP:DPR	0/0:0:34:34	./.:.:.:.	./.:.:.:.	0/0:0:1:1	0/0:0:1:1	./.:.:.:.	0/0:0:1:1	0/0:0:6:6	./.:.:.:.	./.:.:.:.	./.:.:.:.	0/0:0:25:24	0/0:0:29:29
chr1	63127376	.	T	C	221.999	.	VDB=1.40601e-07;SGB=-0.693146;MQSB=1;MQ0F=0;AF1=1;AC1=2;MQ=37;FQ=-152.987;DP=274;DP4=0,0,127,127	GT:PL:DP:DPR	1/1:255,126,0:42:0,42	./.:.:.:.	./.:.:.:.	./.:.:.:.	./.:.:.:.	./.:.:.:.	1/1:37,3,0:1:0,1	1/1:215,24,0:8:0,8	./.:.:.:.	./.:.:.:.	./.:.:.:.	1/1:255,255,0:156:0,156	1/1:255,141,0:47:0,47
chr1	63159279	.	G	A	222	.	VDB=2.84036e-07;SGB=-0.69311;MQSB=0.962133;MQ0F=0;AF1=1;AC1=2;MQ=37;FQ=-119.987;DP=210;DP4=0,0,73,86	GT:PL:DP:DPR	1/1:255,93,0:31:0,31	./.:.:.:.	./.:.:.:.	./.:.:.:.	1/1:37,3,0:1:0,1	./.:.:.:.	./.:.:.:.	1/1:37,3,0:1:0,1	./.:.:.:.	./.:.:.:.	./.:.:.:.	1/1:255,255,0:112:0,112	1/1:255,42,0:14:0,14
chr1	63199096	.	T	C	221.999	.	VDB=0.0101279;SGB=-0.689466;MQSB=1;MQ0F=0;AF1=1;AC1=2;MQ=37;FQ=-74.9863;DP=32;DP4=0,0,16,16	GT:PL:DP:DPR	1/1:255,48,0:16:0,16	1/1:74,6,0:2:0,2	./.:.:.:.	1/1:37,3,0:1:0,1	./.:.:.:.	./.:.:.:.	./.:.:.:.	1/1:37,3,0:1:0,1	./.:.:.:.	./.:.:.:.	./.:.:.:.	1/1:176,21,0:7:0,7	1/1:129,15,0:5:0,5
chr1	63235795	.	G	C	221.999	.	VDB=0.000112308;SGB=-0.693139;MQSB=1;MQ0F=0;AF1=1;AC1=2;MQ=37;FQ=-134.987;DP=135;DP4=0,0,80,48	GT:PL:DP:DPR	1/1:255,108,0:36:0,36	1/1:37,3,0:1:0,1	./.:.:.:.	1/1:37,3,0:1:0,1	0/0:26,.,.:1:0,.	./.:.:.:.	./.:.:.:.	1/1:218,27,0:9:0,9	1/1:57,6,0:2:0,2	./.:.:.:.	1/1:37,3,0:1:0,1	1/1:255,126,0:42:0,42	1/1:255,105,0:35:0,35
chr1	63372417	.	G	.	101.995	.	MQSB=1;MQ0F=0;AF1=0;AC1=0;MQ=37;FQ=-98.9866;DP=30;DP4=16,13,0,0	GT:PL:DP:DPR	0/0:0:24:24	./.:.:.:.	./.:.:.:.	0/0:0:1:1	0/0:0:1:1	./.:.:.:.	0/0:0:1:1	0/0:0:2:2	./.:.:.:.	./.:.:.:.	./.:.:.:.	./.:.:.:.	./.:.:.:.
chr1	63372417	.	G	A	215.009	.	VDB=0.0506917;SGB=-0.662043;RPB=0.246528;MQB=1;MQSB=1;BQB=1;MQ0F=0;AF1=0.5;AC1=1;MQ=37;FQ=149.017;PV4=1,1,1,1;DP=78;DP4=26,21,12,12	GT:PL:DP:DPR	./.:.:.:.	./.:.:.:.	./.:.:.:.	./.:.:.:.	./.:.:.:.	./.:.:.:.	./.:.:.:.	./.:.:.:.	./.:.:.:.	./.:.:.:.	./.:.:.:.	0/1:176,0,255:29:20,9	0/1:245,0,255:42:27,15
chr1	63421529	.	A	G	222.008	.	VDB=0.0192184;SGB=-0.689466;MQSB=1;MQ0F=0;AF1=1;AC1=2;MQ=37;FQ=-74.9863;DP=49;DP4=0,0,29,18	GT:PL:DP:DPR	1/1:255,48,0:16:0,16	./.:.:.:.	./.:.:.:.	./.:.:.:.	1/1:37,3,0:1:0,1	./.:.:.:.	./.:.:.:.	1/1:67,6,0:2:0,2	./.:.:.:.	./.:.:.:.	./.:.:.:.	1/1:255,54,0:18:0,18	1/1:255,30,0:10:0,10
chr1	63491880	.	C	.	273.828	.	MQSB=0.885987;MQ0F=0;AF1=0;AC1=0;MQ=38;FQ=-68.9862;DP=128;DP4=57,69,0,0	GT:PL:DP:DPR	0/0:0:14:14	0/0:0:2:2	./.:.:.:.	./.:.:.:.	./.:.:.:.	./.:.:.:.	./.:.:.:.	0/0:0:1:1	./.:.:.:.	0/0:0:1:1	./.:.:.:.	0/0:0:81:81	0/0:0:27:27
chr1	63653354	.	C	.	137.995	.	MQSB=1;MQ0F=0;AF1=0;AC1=0;MQ=37;FQ=-134.987;DP=96;DP4=55,40,0,0	GT:PL:DP:DPR	0/0:0:36:36	./.:.:.:.	./.:.:.:.	0/0:0:1:1	./.:.:.:.	./.:.:.:.	./.:.:.:.	0/0:0:1:1	./.:.:.:.	./.:.:.:.	./.:.:.:.	0/0:0:28:28	0/0:0:29:29
chr1	63706033	.	T	.	44.9942	.	MQ0F=0;AF1=0;AC1=0;MQ=37;FQ=-41.9862;MQSB=1;DP=13;DP4=8,5,0,0	GT:PL:DP:DPR	0/0:0:5:5	0/0:0:1:1	./.:.:.:.	./.:.:.:.	./.:.:.:.	./.:.:.:.	./.:.:.:.	./.:.:.:.	0/0:0:2:2	./.:.:.:.	./.:.:.:.	0/0:0:5:5	./.:.:.:.
chr1	63742577	.	T	.	68.9944	.	MQSB=0.961166;MQ0F=0;AF1=0;AC1=0;MQ=37;FQ=-65.9862;DP=34;DP4=16,18,0,0	GT:PL:DP:DPR	0/0:0:13:13	./.:.:.:.	./.:.:.:.	./.:.:.:.	0/0:0:1:1	./.:.:.:.	./.:.:.:.	0/0:0:1:1	./.:.:.:.	./.:.:.:.	./.:.:.:.	0/0:0:6:6	0/0:0:13:13
chr1	63825188	.	C	T	32.9952	.	SGB=-0.379885;MQ0F=0;AF1=1;AC1=2;MQ=37;FQ=-29.991;VDB=0.02;RPB=0;MQB=0;MQSB=0;BQB=0;PV4=0.1,1,0,1;DP=11;DP4=4,1,0,4	GT:PL:DP:DPR	./.:.:.:.	1/1:37,3,0:1:0,1	./.:.:.:.	./.:.:.:.	./.:.:.:.	./.:.:.:.	./.:.:.:.	0/0:0,.,.:1:1,.	./.:.:.:.	./.:.:.:.	./.:.:.:.	0/1:53,0,78:5:3,2	0/1:31,0,31:2:1,1
chr1	64145803	.	C	.	252.995	.	MQSB=0.850834;MQ0F=0;AF1=0;AC1=0;MQ=37;FQ=-249.989;DP=121;DP4=54,66,0,0	GT:PL:DP:DPR	0/0:0:74:74	./.:.:.:.	./.:.:.:.	./.:.:.:.	0/0:0:1:1	./.:.:.:.	./.:.:.:.	./.:.:.:.	0/0:0:1:1	./.:.:.:.	./.:.:.:.	0/0:0:15:15	0/0:0:29:29
chr1	64301934	.	G	.	177.996	.	MQSB=1;MQ0F=0;AF1=0;AC1=0;MQ=37;FQ=-77.9863;DP=79;DP4=46,33,0,0	GT:PL:DP:DPR	0/0:0:17:17	./.:.:.:.	./.:.:.:.	./.:.:.:.	./.:.:.:.	./.:.:.:.	./.:.:.:.	./.:.:.:.	./.:.:.:.	./.:.:.:.	./.:.:.:.	0/0:0:13:13	0/0:0:49:49
chr1	64445959	.	C	A	221.999	.	VDB=2.34071e-06;SGB=-0.693147;MQSB=1;MQ0F=0;AF1=1;AC1=2;MQ=37;FQ=-167.987;DP=502;DP4=0,0,238,250	GT:PL:DP:DPR	1/1:255,141,0:47:0,47	./.:.:.:.	./.:.:.:.	1/1:92,9,0:3:0,3	1/1:37,3,0:1:0,1	./.:.:.:.	./.:.:.:.	1/1:92,9,0:3:0,3	1/1:37,3,0:1:0,1	./.:.:.:.	./.:.:.:.	1/1:255,255,0:376:0,376	1/1:255,172,0:57:0,57
chr1	64525174	.	A	G	221.999	.	VDB=1.52823e-05;SGB=-0.693147;MQSB=1;MQ0F=0;AF1=1;AC1=2;MQ=37;FQ=-186.988;DP=126;DP4=0,0,69,56	GT:PL:DP:DPR	1/1:255,160,0:53:0,53	1/1:92,9,0:3:0,3	./.:.:.:.	1/1:92,9,0:3:0,3	1/1:37,3,0:1:0,1	./.:.:.:.	./.:.:.:.	1/1:130,12,0:4:0,4	1/1:92,9,0:3:0,3	./.:.:.:.	./.:.:.:.	1/1:255,114,0:38:0,38	1/1:255,60,0:20:0,20
chr1	64629383	.	T	.	65.9943	.	MQSB=0.861511;MQ0F=0;AF1=0;AC1=0;MQ=37;FQ=-44.9861;DP=33;DP4=12,21,0,0	GT:PL:DP:DPR	0/0:0:6:6	./.:.:.:.	./.:.:.:.	./.:.:.:.	0/0:0:2:2	./.:.:.:.	./.:.:.:.	0/0:0:4:4	./.:.:.:.	0/0:0:1:1	./.:.:.:.	0/0:0:12:12	0/0:0:8:8
chr1	64955929	.	G	A	221.999	.	VDB=4.58584e-08;SGB=-0.693147;RPB=1;MQB=1;MQSB=0.979095;BQB=1;MQ0F=0;AF1=1;AC1=2;MQ=37;FQ=-200.988;PV4=1,1,0.452607,1;DP=437;DP4=1,0,209,165	GT:PL:DP:DPR	1/1:255,174,0:70:1,69	1/1:37,3,0:1:0,1	./.:.:.:.	./.:.:.:.	1/1:37,3,0:1:0,1	./.:.:.:.	./.:.:.:.	1/1:160,15,0:5:0,5	1/1:37,3,0:1:0,1	./.:.:.:.	./.:.:.:.	1/1:255,255,0:247:0,247	1/1:255,151,0:50:0,50
chr1	64990681	.	C	.	155.995	.	MQSB=0.971594;MQ0F=0;AF1=0;AC1=0;MQ=37;FQ=-152.987;DP=92;DP4=44,47,0,0	GT:PL:DP:DPR	0/0:0:42:42	./.:.:.:.	./.:.:.:.	./.:.:.:.	./.:.:.:.	0/0:0:1:1	./.:.:.:.	./.:.:.:.	./.:.:.:.	./.:.:.:.	./.:.:.:.	0/0:0:12:12	0/0:0:36:36
chr1	65126749	.	A	.	158.995	.	MQSB=1;MQ0F=0;AF1=0;AC1=0;MQ=37;FQ=-140.987;DP=120;DP4=68,52,0,0	GT:PL:DP:DPR	0/0:0:38:38	./.:.:.:.	./.:.:.:.	./.:.:.:.	0/0:0:2:2	./.:.:.:.	./.:.:.:.	0/0:0:1:1	./.:.:.:.	./.:.:.:.	./.:.:.:.	0/0:0:36:36	0/0:0:43:43
chr1	65252905	.	G	.	219.996	.	MQSB=1;MQ0F=0;AF1=0;AC1=0;MQ=37;FQ=-170.988;SGB=-0.379885;RPB=1;MQB=1;BQB=1;PV4=1,1,1,0.467515;DP=173;DP4=95,76,1,0	GT:PL:DP:DPR	0/0:0:48:48	./.:.:.:.	./.:.:.:.	./.:.:.:.	0/0:0:2:2	./.:.:.:.	0/0:0:1:1	0/0:0:6:6	./.:.:.:.	./.:.:.:.	./.:.:.:.	0/0:0:63:63	0/0:0:52:51
chr1	65338549	.	C	T	221.999	.	VDB=0.000788683;SGB=-0.692831;MQSB=1;MQ0F=0;AF1=1;AC1=2;MQ=37;FQ=-98.9866;DP=126;DP4=0,0,39,50	GT:PL:DP:DPR	1/1:255,72,0:24:0,24	./.:.:.:.	./.:.:.:.	./.:.:.:.	0/0:0,.,.:0:0,.	./.:.:.:.	1/1:74,6,0:2:0,2	1/1:113,12,0:4:0,4	./.:.:.:.	./.:.:.:.	./.:.:.:.	1/1:255,90,0:30:0,30	1/1:255,87,0:29:0,29
chr1	65433706	.	A	.	283.236	.	MQSB=1;MQ0F=0;AF1=0;AC1=0;MQ=37;FQ=-149.987;DP=228;DP4=114,110,0,0	GT:PL:DP:DPR	0/0:0:41:41	0/0:0:1:1	./.:.:.:.	./.:.:.:.	0/0:0:1:1	./.:.:.:.	0/0:0:1:1	0/0:0:7:7	./.:.:.:.	./.:.:.:.	./.:.:.:.	0/0:0:141:141	0/0:0:32:32
chr1	65466612	.	A	G	178.422	.	VDB=0.0559967;SGB=-0.662043;RPB=1;MQB=1;MQSB=1.00775;BQB=1;MQ0F=0;AF1=0.555409;AC1=1;MQ=37;FQ=-20.029;PV4=0.4,1,1,0.26074;DP=26;DP4=0,1,16,8	GT:PL:DP:DPR	0/1:208,0,7:10:1,9	1/1:37,3,0:1:0,1	./.:.:.:.	./.:.:.:.	./.:.:.:.	./.:.:.:.	1/1:67,6,0:2:0,2	1/1:74,6,0:2:0,2	./.:.:.:.	./.:.:.:.	./.:.:.:.	1/1:201,21,0:7:0,7	1/1:104,9,0:3:0,3
chr1	65495613	.	G	T	221.999	.	VDB=6.18159e-05;SGB=-0.693054;MQSB=1;MQ0F=0;AF1=1;AC1=2;MQ=37;FQ=-110.987;DP=56;DP4=0,0,27,29	GT:PL:DP:DPR	1/1:255,84,0:28:0,28	./.:.:.:.	./.:.:.:.	./.:.:.:.	./.:.:.:.	./.:.:.:.	1/1:74,6,0:2:0,2	1/1:37,3,0:1:0,1	./.:.:.:.	./.:.:.:.	./.:.:.:.	./.:.:.:.	1/1:255,75,0:25:0,25
chr1	65522044	.	G	.	83.9945	.	MQSB=1;MQ0F=0;AF1=0;AC1=0;MQ=37;FQ=-65.9862;DP=44;DP4=21,23,0,0	GT:PL:DP:DPR	0/0:0:13:13	0/0:0:2:2	./.:.:.:.	0/0:0:1:1	./.:.:.:.	0/0:0:1:1	./.:.:.:.	0/0:0:3:3	./.:.:.:.	./.:.:.:.	./.:.:.:.	0/0:0:6:6	0/0:0:18:18
chr1	65580210	.	T	.	47.9942	.	MQSB=1;MQ0F=0;AF1=0;AC1=0;MQ=37;FQ=-44.9861;DP=17;DP4=13,4,0,0	GT:PL:DP:DPR	0/0:0:6:6	./.:.:.:.	./.:.:.:.	0/0:0:1:1	./.:.:.:.	./.:.:.:.	./.:.:.:.	./.:.:.:.	0/0:0:2:2	./.:.:.:.	./.:.:.:.	0/0:0:3:3	0/0:0:5:5
chr1	65624310	.	T	C	221.999	.	VDB=0.648302;SGB=-0.692352;MQSB=1;MQ0F=0;AF1=1;AC1=2;MQ=37;FQ=-89.9865;DP=52;DP4=0,0,23,25	GT:PL:DP:DPR	1/1:255,63,0:21:0,21	1/1:37,3,0:1:0,1	./.:.:.:.	1/1:34,6,0:2:0,2	./.:.:.:.	./.:.:.:.	1/1:67,6,0:2:0,2	1/1:129,12,0:4:0,4	./.:.:.:.	./.:.:.:.	./.:.:.:.	0/0:24,.,.:1:0,.	1/1:255,51,0:17:0,17
chr1	65663517	.	T	C	222	.	VDB=0.0992989;SGB=-0.692562;MQSB=1;MQ0F=0;AF1=1;AC1=2;MQ=37;FQ=-92.9865;DP=52;DP4=0,0,23,28	GT:PL:DP:DPR	1/1:255,66,0:22:0,22	./.:.:.:.	./.:.:.:.	1/1:37,3,0:1:0,1	1/1:37,3,0:1:0,1	./.:.:.:.	1/1:37,3,0:1:0,1	1/1:135,12,0:4:0,4	1/1:37,3,0:1:0,1	./.:.:.:.	1/1:37,3,0:1:0,1	1/1:200,21,0:7:0,7	1/1:255,39,0:13:0,13
chr1	65820557	.	A	G	97.5136	.	SGB=-0.379885;MQ0F=0;AF1=1;AC1=2;MQ=37;FQ=-29.991;VDB=0.0343724;MQSB=1;DP=7;DP4=0,0,2,4	GT:PL:DP:DPR	1/1:37,3,0:1:0,1	./.:.:.:.	./.:.:.:.	./.:.:.:.	./.:.:.:.	./.:.:.:.	1/1:37,3,0:1:0,1	./.:.:.:.	./.:.:.:.	./.:.:.:.	./.:.:.:.	./.:.:.:.	1/1:130,12,0:4:0,4
chr1	65937547	.	T	G	144.134	.	VDB=0.0366953;SGB=-0.590765;MQSB=0.5;MQ0F=0;AF1=1;AC1=2;MQ=37;FQ=-41.9862;DP=19;DP4=0,0,12,7	GT:PL:DP:DPR	1/1:158,15,0:5:0,5	./.:.:.:.	./.:.:.:.	./.:.:.:.	./.:.:.:.	./.:.:.:.	./.:.:.:.	1/1:67,6,0:2:0,2	./.:.:.:.	./.:.:.:.	./.:.:.:.	1/1:133,18,0:6:0,6	1/1:177,18,0:6:0,6
chr1	66139653	.	A	G	121.066	.	VDB=0.0227446;SGB=-0.636426;MQ0F=0;AF1=1;AC1=2;MQ=37;FQ=-47.986;MQSB=1;DP=16;DP4=0,0,10,6	GT:PL:DP:DPR	1/1:154,21,0:7:0,7	./.:.:.:.	./.:.:.:.	./.:.:.:.	./.:.:.:.	./.:.:.:.	1/1:37,3,0:1:0,1	1/1:37,3,0:1:0,1	./.:.:.:.	./.:.:.:.	./.:.:.:.	1/1:74,6,0:2:0,2	1/1:148,15,0:5:0,5
chr1	66188527	.	G	.	283.236	.	MQSB=1;MQ0F=0;AF1=0;AC1=0;MQ=37;FQ=-281.989;DP=206;DP4=99,105,0,0	GT:PL:DP:DPR	0/0:0:86:86	0/0:0:1:1	./.:.:.:.	./.:.:.:.	./.:.:.:.	./.:.:.:.	./.:.:.:.	0/0:0:1:1	0/0:0:1:1	./.:.:.:.	./.:.:.:.	0/0:0:47:47	0/0:0:68:68
chr1	66344261	.	A	G	222	.	VDB=6.3773e-07;SGB=-0.693145;MQSB=1;MQ0F=0;AF1=1;AC1=2;MQ=37;FQ=-146.987;DP=153;DP4=0,0,76,68	GT:PL:DP:DPR	1/1:255,120,0:40:0,40	1/1:67,6,0:2:0,2	./.:.:.:.	./.:.:.:.	1/1:37,3,0:1:0,1	./.:.:.:.	1/1:37,3,0:1:0,1	1/1:67,6,0:2:0,2	./.:.:.:.	./.:.:.:.	./.:.:.:.	1/1:255,253,0:84:0,84	1/1:255,42,0:14:0,14
chr1	66369026	.	C	T	119.264	.	VDB=0.0270423;SGB=-0.590765;MQSB=1;MQ0F=0;AF1=1;AC1=2;MQ=37;FQ=-41.9862;DP=17;DP4=0,0,3,5	GT:PL:DP:DPR	1/1:152,15,0:5:0,5	./.:.:.:.	./.:.:.:.	./.:.:.:.	./.:.:.:.	./.:.:.:.	./.:.:.:.	./.:.:.:.	./.:.:.:.	./.:.:.:.	./.:.:.:.	./.:.:.:.	1/1:104,9,0:3:0,3
chr1	66398856	.	C	A	221.999	.	VDB=0.00143345;SGB=-0.692914;MQSB=1;MQ0F=0;AF1=1;AC1=2;MQ=37;FQ=-101.987;DP=60;DP4=0,0,30,30	GT:PL:DP:DPR	1/1:255,75,0:25:0,25	./.:.:.:.	./.:.:.:.	./.:.:.:.	./.:.:.:.	./.:.:.:.	./.:.:.:.	1/1:160,15,0:5:0,5	./.:.:.:.	1/1:37,3,0:1:0,1	./.:.:.:.	1/1:37,3,0:1:0,1	1/1:255,84,0:28:0,28
chr1	66483743	.	C	.	283.236	.	MQSB=0.964076;MQ0F=0;AF1=0;AC1=0;MQ=37;FQ=-146.987;VDB=0.131948;SGB=-0.511536;RPB=0.952666;MQB=0.996974;BQB=0.936716;PV4=0.616081,1,0.469797,1;DP=740;DP4=355,370,2,1	GT:PL:DP:DPR	0/0:0:40:40	./.:.:.:.	./.:.:.:.	./.:.:.:.	0/0:0:1:1	./.:.:.:.	0/0:0:1:1	0/0:0:8:8	./.:.:.:.	./.:.:.:.	./.:.:.:.	0/0:0:579:576	0/0:0:99:99
chr1	66519111	.	G	.	38.9945	.	MQ0F=0;AF1=0;AC1=0;MQ=37;FQ=-35.9869;DP=8;DP4=1,7,0,0	GT:PL:DP:DPR	0/0:0:3:3	0/0:0:1:1	./.:.:.:.	0/0:0:1:1	./.:.:.:.	./.:.:.:.	./.:.:.:.	./.:.:.:.	./.:.:.:.	./.:.:.:.	./.:.:.:.	0/0:0:3:3	./.:.:.:.
chr1	66604133	.	G	.	98.9947	.	MQSB=0.952347;MQ0F=0;AF1=0;AC1=0;MQ=37;FQ=-56.9861;DP=54;DP4=26,28,0,0	GT:PL:DP:DPR	0/0:0:10:10	./.:.:.:.	./.:.:.:.	0/0:0:3:3	0/0:0:1:1	./.:.:.:.	./.:.:.:.	0/0:0:3:3	./.:.:.:.	./.:.:.:.	./.:.:.:.	0/0:0:14:14	0/0:0:23:23
chr1	66630647	.	T	.	283.236	.	MQSB=1;MQ0F=0;AF1=0;AC1=0;MQ=37;FQ=-143.987;DP=191;DP4=101,83,0,0	GT:PL:DP:DPR	0/0:0:39:39	./.:.:.:.	./.:.:.:.	./.:.:.:.	./.:.:.:.	./.:.:.:.	./.:.:.:.	./.:.:.:.	0/0:0:1:1	./.:.:.:.	./.:.:.:.	0/0:0:111:111	0/0:0:33:33
chr1	66668755	.	G	.	94.9947	.	MQSB=1.00775;MQ0F=0;AF1=0;AC1=0;MQ=37;FQ=-56.9861;SGB=-0.379885;RPB=1;MQB=1;BQB=1;PV4=1,1,0,0.320255;DP=64;DP4=32,31,0,1	GT:PL:DP:DPR	0/0:0:10:10	./.:.:.:.	./.:.:.:.	0/0:0:1:1	./.:.:.:.	./.:.:.:.	./.:.:.:.	0/0:0:2:2	./.:.:.:.	0/0:0:1:1	./.:.:.:.	0/0:0:20:20	0/0:0:30:29
chr1	66759099	.	G	A	221.999	.	VDB=0.000509269;SGB=-0.690438;MQSB=1;MQ0F=0;AF1=1;AC1=2;MQ=37;FQ=-77.9863;DP=78;DP4=0,0,38,27	GT:PL:DP:DPR	1/1:255,51,0:17:0,17	./.:.:.:.	./.:.:.:.	1/1:37,3,0:1:0,1	./.:.:.:.	./.:.:.:.	./.:.:.:.	1/1:185,18,0:6:0,6	./.:.:.:.	./.:.:.:.	./.:.:.:.	1/1:255,48,0:16:0,16	1/1:255,75,0:25:0,25
chr1	66797315	.	C	.	103.995	.	SGB=-0.379885;RPB=1;MQB=1;MQSB=1;BQB=1;MQ0F=0;AF1=0;AC1=0;MQ=37;FQ=-100.987;PV4=1,1,1,1;DP=93;DP4=43,47,1,2	GT:PL:DP:DPR	0/0:0:37:36	0/0:0:1:1	./.:.:.:.	0/0:0:2:2	0/0:0:1:1	./.:.:.:.	0/0:0:1:1	0/0:0:4:4	0/0:0:1:1	./.:.:.:.	./.:.:.:.	0/0:0:19:18	0/0:0:27:26
chr1	66864968	.	C	.	283.236	.	MQSB=1;MQ0F=0;AF1=0;AC1=0;MQ=37;FQ=-180.988;DP=187;DP4=86,101,0,0	GT:PL:DP:DPR	0/0:0:51:51	0/0:0:2:2	./.:.:.:.	./.:.:.:.	./.:.:.:.	./.:.:.:.	0/0:0:1:1	0/0:0:6:6	0/0:0:1:1	./.:.:.:.	./.:.:.:.	0/0:0:40:40	0/0:0:86:86
chr1	66976165	.	G	A	222	.	VDB=0.00949284;SGB=-0.69168;MQSB=1;MQ0F=0;AF1=1;AC1=2;MQ=37;FQ=-83.9864;DP=48;DP4=0,0,22,21	GT:PL:DP:DPR	1/1:255,57,0:19:0,19	0/0:0,.,.:0:0,.	./.:.:.:.	1/1:74,6,0:2:0,2	./.:.:.:.	./.:.:.:.	./.:.:.:.	1/1:67,6,0:2:0,2	./.:.:.:.	0/0:0,.,.:0:0,.	./.:.:.:.	1/1:207,21,0:7:0,7	1/1:255,39,0:13:0,13
chr1	67115284	.	C	.	283.236	.	MQSB=1;MQ0F=0;AF1=0;AC1=0;MQ=37;FQ=-201.988;DP=206;DP4=104,102,0,0	GT:PL:DP:DPR	0/0:0:58:58	0/0:0:1:1	./.:.:.:.	./.:.:.:.	0/0:0:1:1	./.:.:.:.	0/0:0:1:1	0/0:0:2:2	./.:.:.:.	./.:.:.:.	./.:.:.:.	0/0:0:93:93	0/0:0:50:50
chr1	67160040	.	T	C	82.5134	.	VDB=0.78;SGB=-0.453602;MQ0F=0;AF1=1;AC1=2;MQ=37;FQ=-32.988;MQSB=1;DP=13;DP4=0,0,9,3	GT:PL:DP:DPR	1/1:67,6,0:2:0,2	0/0:22,.,.:1:0,.	./.:.:.:.	./.:.:.:.	1/1:37,3,0:1:0,1	./.:.:.:.	./.:.:.:.	./.:.:.:.	1/1:37,3,0:1:0,1	./.:.:.:.	./.:.:.:.	1/1:115,12,0:4:0,4	1/1:104,9,0:3:0,3
chr1	67191387	.	G	A	221.999	.	VDB=1.33356e-05;SGB=-0.693141;MQSB=1;MQ0F=0;AF1=1;AC1=2;MQ=37;FQ=-137.987;DP=94;DP4=0,0,42,41	GT:PL:DP:DPR	1/1:255,111,0:37:0,37	1/1:37,3,0:1:0,1	./.:.:.:.	./.:.:.:.	1/1:37,3,0:1:0,1	./.:.:.:.	1/1:37,3,0:1:0,1	0/0:0,.,.:0:0,.	1/1:36,3,0:1:0,1	./.:.:.:.	./.:.:.:.	1/1:255,60,0:20:0,20	1/1:255,66,0:22:0,22
chr1	67212088	.	T	C	163.422	.	VDB=0.159034;SGB=-0.590765;RPB=1;MQB=1;MQSB=0.75;BQB=1;MQ0F=0;AF1=0.503167;AC1=1;MQ=35;FQ=-8.62639;PV4=1,1,0.352,0.352;DP=20;DP4=1,1,12,6	GT:PL:DP:DPR	0/1:134,0,19:6:1,5	./.:.:.:.	./.:.:.:.	./.:.:.:.	./.:.:.:.	./.:.:.:.	./.:.:.:.	./.:.:.:.	./.:.:.:.	./.:.:.:.	./.:.:.:.	1/1:129,12,0:4:0,4	0/1:193,0,7:10:1,9
chr1	67734488	.	G	A	221.999	.	VDB=1.23008e-05;SGB=-0.693147;MQSB=1;MQ0F=0;AF1=1;AC1=2;MQ=37;FQ=-167.987;DP=254;DP4=0,0,81,131	GT:PL:DP:DPR	1/1:255,141,0:47:0,47	1/1:66,6,0:2:0,2	./.:.:.:.	./.:.:.:.	1/1:37,3,0:1:0,1	./.:.:.:.	1/1:37,3,0:1:0,1	1/1:113,12,0:4:0,4	1/1:37,3,0:1:0,1	./.:.:.:.	./.:.:.:.	1/1:255,255,0:109:0,109	1/1:255,141,0:47:0,47
chr1	67792994	.	T	.	279.36	.	MQSB=1;MQ0F=0;AF1=0;AC1=0;MQ=37;FQ=-80.9864;DP=112;DP4=52,59,0,0	GT:PL:DP:DPR	0/0:0:18:18	./.:.:.:.	./.:.:.:.	./.:.:.:.	./.:.:.:.	./.:.:.:.	0/0:0:1:1	0/0:0:4:4	./.:.:.:.	./.:.:.:.	./.:.:.:.	0/0:0:83:83	0/0:0:5:5
chr1	67969838	.	T	.	50.9942	.	MQ0F=0;AF1=0;AC1=0;MQ=37;FQ=-29.991;MQSB=1;DP=14;DP4=7,7,0,0	GT:PL:DP:DPR	0/0:0:1:1	0/0:0:3:3	./.:.:.:.	./.:.:.:.	0/0:0:1:1	./.:.:.:.	0/0:0:1:1	./.:.:.:.	./.:.:.:.	./.:.:.:.	./.:.:.:.	0/0:0:7:7	0/0:0:1:1
chr1	68153635	.	C	.	89.9946	.	MQSB=1;MQ0F=0;AF1=0;AC1=0;MQ=37;FQ=-74.9863;DP=62;DP4=31,31,0,0	GT:PL:DP:DPR	0/0:0:16:16	0/0:0:1:1	./.:.:.:.	./.:.:.:.	0/0:0:1:1	./.:.:.:.	./.:.:.:.	0/0:0:6:6	./.:.:.:.	0/0:0:1:1	./.:.:.:.	0/0:0:20:20	0/0:0:17:17
chr1	68353295	.	C	.	149.995	.	MQSB=1;MQ0F=0;AF1=0;AC1=0;MQ=37;FQ=-146.987;DP=98;DP4=47,49,0,0	GT:PL:DP:DPR	0/0:0:40:40	0/0:0:0:0	./.:.:.:.	./.:.:.:.	./.:.:.:.	./.:.:.:.	0/0:0:1:1	0/0:0:3:3	./.:.:.:.	./.:.:.:.	./.:.:.:.	0/0:0:26:26	0/0:0:26:26
chr1	68457522	.	T	C	221.999	.	VDB=0.221103;SGB=-0.693144;MQSB=1;MQ0F=0;AF1=1;AC1=2;MQ=37;FQ=-143.987;DP=233;DP4=0,0,135,95	GT:PL:DP:DPR	1/1:255,117,0:39:0,39	1/1:37,3,0:1:0,1	./.:.:.:.	./.:.:.:.	0/1:31,3,0:1:0,1	./.:.:.:.	1/1:67,6,0:2:0,2	1/1:104,9,0:3:0,3	1/1:37,3,0:1:0,1	./.:.:.:.	./.:.:.:.	1/1:255,255,0:107:0,107	1/1:255,229,0:76:0,76
chr1	68604562	.	T	G	222.001	.	VDB=0.0495476;SGB=-0.680642;MQSB=0.95494;MQ0F=0;AF1=1;AC1=2;MQ=37;FQ=-62.9862;DP=59;DP4=0,0,28,29	GT:PL:DP:DPR	1/1:255,36,0:12:0,12	1/1:67,6,0:2:0,2	./.:.:.:.	./.:.:.:.	./.:.:.:.	./.:.:.:.	1/1:37,3,0:1:0,1	1/1:113,12,0:4:0,4	./.:.:.:.	1/1:37,3,0:1:0,1	./.:.:.:.	1/1:255,57,0:19:0,19	1/1:255,54,0:18:0,18
chr1	69045500	.	A	G	222.001	.	VDB=0.0240769;SGB=-0.680642;MQSB=0.95494;MQ0F=0;AF1=1;AC1=2;MQ=37;FQ=-62.9862;DP=33;DP4=0,0,16,13	GT:PL:DP:DPR	1/1:255,36,0:12:0,12	./.:.:.:.	1/1:37,3,0:1:0,1	./.:.:.:.	./.:.:.:.	./.:.:.:.	1/1:37,3,0:1:0,1	1/1:129,12,0:4:0,4	./.:.:.:.	./.:.:.:.	./.:.:.:.	1/1:205,21,0:7:0,7	1/1:130,12,0:4:0,4
chr1	69070681	.	G	.	95.9947	.	MQSB=1;MQ0F=0;AF1=0;AC1=0;MQ=37;FQ=-86.9865;DP=65;DP4=39,25,0,0	GT:PL:DP:DPR	0/0:0:20:20	0/0:0:1:1	./.:.:.:.	0/0:0:1:1	./.:.:.:.	./.:.:.:.	0/0:0:2:2	./.:.:.:.	./.:.:.:.	0/0:0:1:1	./.:.:.:.	0/0:0:17:17	0/0:0:22:22
chr1	69244252	.	C	.	107.995	.	MQSB=1;MQ0F=0;AF1=0;AC1=0;MQ=37;FQ=-104.987;DP=72;DP4=36,36,0,0	GT:PL:DP:DPR	0/0:0:26:26	./.:.:.:.	./.:.:.:.	0/0:0:1:1	./.:.:.:.	./.:.:.:.	0/0:0:1:1	0/0:0:4:4	./.:.:.:.	./.:.:.:.	./.:.:.:.	0/0:0:21:21	0/0:0:19:19
chr1	69250962	.	A	.	68.9944	.	MQSB=0.953497;MQ0F=0;AF1=0;AC1=0;MQ=36;FQ=-65.9862;DP=25;DP4=11,14,0,0	GT:PL:DP:DPR	0/0:0:13:13	0/0:0:1:1	./.:.:.:.	./.:.:.:.	./.:.:.:.	./.:.:.:.	./.:.:.:.	0/0:0:2:2	./.:.:.:.	./.:.:.:.	./.:.:.:.	0/0:0:5:5	0/0:0:4:4
chr1	69435214	.	G	A	221.999	.	VDB=0.00666518;SGB=-0.693132;MQSB=0.933111;MQ0F=0;AF1=1;AC1=2;MQ=37;FQ=-128.987;DP=99;DP4=0,0,39,49	GT:PL:DP:DPR	1/1:255,102,0:34:0,34	0/0:0,.,.:0:0,.	1/1:37,3,0:1:0,1	1/1:37,3,0:1:0,1	./.:.:.:.	./.:.:.:.	./.:.:.:.	1/1:67,6,0:2:0,2	./.:.:.:.	0/0:0,.,.:0:0,.	0/0:0,.,.:0:0,.	1/1:255,48,0:16:0,16	1/1:255,102,0:34:0,34
chr1	69620870	.	G	.	41.9943	.	SGB=-0.379885;RPB=1;MQB=1;MQSB=0.875173;BQB=1;MQ0F=0;AF1=0;AC1=0;MQ=36;FQ=-31.9885;PV4=1,1,1,1;DP=19;DP4=7,11,1,0	GT:PL:DP:DPR	0/0:0:14:13	./.:.:.:.	./.:.:.:.	./.:.:.:.	./.:.:.:.	./.:.:.:.	0/0:0:1:1	./.:.:.:.	./.:.:.:.	./.:.:.:.	./.:.:.:.	0/0:0:4:4	./.:.:.:.
chr1	69659023	.	C	T	110.264	.	VDB=0.159034;SGB=-0.590765;MQSB=1;MQ0F=0;AF1=1;AC1=2;MQ=35;FQ=-41.9862;DP=21;DP4=0,0,5,6	GT:PL:DP:DPR	1/1:143,15,0:5:0,5	./.:.:.:.	./.:.:.:.	./.:.:.:.	./.:.:.:.	./.:.:.:.	./.:.:.:.	1/1:37,3,0:1:0,1	1/1:74,6,0:2:0,2	./.:.:.:.	./.:.:.:.	1/1:67,6,0:2:0,2	1/1:37,3,0:1:0,1
chr1	69867959	.	C	T	221.999	.	VDB=9.66615e-06;SGB=-0.690438;MQSB=1;MQ0F=0;AF1=1;AC1=2;MQ=37;FQ=-77.9863;DP=35;DP4=0,0,12,15	GT:PL:DP:DPR	1/1:255,51,0:17:0,17	./.:.:.:.	./.:.:.:.	1/1:37,3,0:1:0,1	./.:.:.:.	./.:.:.:.	./.:.:.:.	./.:.:.:.	./.:.:.:.	./.:.:.:.	./.:.:.:.	1/1:105,9,0:3:0,3	1/1:185,18,0:6:0,6
chr1	70100583	.	T	C	221.999	.	VDB=6.77257e-05;SGB=-0.693147;MQSB=1;MQ0F=0;AF1=1;AC1=2;MQ=37;FQ=-174.988;RPB=1;MQB=1;BQB=1;PV4=1,0.452607,1,1;DP=187;DP4=0,1,92,84	GT:PL:DP:DPR	1/1:255,148,0:49:0,49	./.:.:.:.	./.:.:.:.	./.:.:.:.	./.:.:.:.	./.:.:.:.	./.:.:.:.	1/1:130,12,0:4:0,4	./.:.:.:.	1/1:37,3,0:1:0,1	./.:.:.:.	1/1:255,171,0:70:1,68	1/1:255,160,0:53:0,53
chr1	70284933	.	A	.	122.995	.	MQSB=1;MQ0F=0;AF1=0;AC1=0;MQ=37;FQ=-119.987;DP=80;DP4=35,45,0,0	GT:PL:DP:DPR	0/0:0:31:31	./.:.:.:.	./.:.:.:.	./.:.:.:.	./.:.:.:.	./.:.:.:.	0/0:0:1:1	0/0:0:2:2	./.:.:.:.	./.:.:.:.	0/0:0:1:1	0/0:0:15:15	0/0:0:30:30
chr1	70343369	.	T	C	221.999	.	VDB=0.00198402;SGB=-0.693147;MQSB=0.961615;MQ0F=0;AF1=1;AC1=2;MQ=37;FQ=-186.988;DP=166;DP4=0,0,72,89	GT:PL:DP:DPR	1/1:255,160,0:53:0,53	./.:.:.:.	./.:.:.:.	./.:.:.:.	0/0:26,.,.:1:0,.	1/1:37,3,0:1:0,1	0/0:27,.,.:1:0,.	1/1:74,6,0:2:0,2	./.:.:.:.	./.:.:.:.	0/0:0,.,.:0:0,.	1/1:255,151,0:50:0,50	1/1:255,160,0:53:0,53
chr1	70408479	.	T	.	47.9942	.	MQSB=1;MQ0F=0;AF1=0;AC1=0;MQ=37;FQ=-35.9869;DP=10;DP4=5,5,0,0	GT:PL:DP:DPR	0/0:0:3:3	0/0:0:1:1	./.:.:.:.	./.:.:.:.	./.:.:.:.	./.:.:.:.	./.:.:.:.	./.:.:.:.	./.:.:.:.	./.:.:.:.	./.:.:.:.	0/0:0:6:6	./.:.:.:.
chr1	70481556	.	A	G	222.001	.	VDB=0.0896691;SGB=-0.556411;MQSB=1;MQ0F=0;AF1=1;AC1=2;MQ=37;FQ=-38.9864;DP=29;DP4=0,0,15,14	GT:PL:DP:DPR	1/1:135,12,0:4:0,4	1/1:105,9,0:3:0,3	./.:.:.:.	./.:.:.:.	./.:.:.:.	./.:.:.:.	1/1:37,3,0:1:0,1	./.:.:.:.	./.:.:.:.	./.:.:.:.	./.:.:.:.	1/1:245,27,0:9:0,9	1/1:255,36,0:12:0,12
chr1	70553668	.	A	.	198.996	.	MQSB=0.942731;MQ0F=0;AF1=0;AC1=0;MQ=37;FQ=-140.987;DP=146;DP4=88,57,0,0	GT:PL:DP:DPR	0/0:0:38:38	0/0:0:3:3	./.:.:.:.	./.:.:.:.	./.:.:.:.	./.:.:.:.	0/0:0:2:2	0/0:0:2:2	./.:.:.:.	./.:.:.:.	./.:.:.:.	0/0:0:44:44	0/0:0:56:56
chr1	70660314	.	C	.	155.995	.	MQSB=1;MQ0F=0;AF1=0;AC1=0;MQ=37;FQ=-113.987;DP=105;DP4=57,48,0,0	GT:PL:DP:DPR	0/0:0:29:29	./.:.:.:.	./.:.:.:.	./.:.:.:.	./.:.:.:.	./.:.:.:.	./.:.:.:.	0/0:0:2:2	./.:.:.:.	./.:.:.:.	./.:.:.:.	0/0:0:32:32	0/0:0:42:42
chr1	70840701	.	A	G	221.999	.	VDB=6.7303e-05;SGB=-0.693145;MQSB=1;MQ0F=0;AF1=1;AC1=2;MQ=37;FQ=-149.987;DP=136;DP4=0,0,58,71	GT:PL:DP:DPR	1/1:255,123,0:41:0,41	./.:.:.:.	./.:.:.:.	1/1:67,6,0:2:0,2	./.:.:.:.	./.:.:.:.	./.:.:.:.	./.:.:.:.	1/1:37,3,0:1:0,1	./.:.:.:.	./.:.:.:.	1/1:255,160,0:53:0,53	1/1:255,96,0:32:0,32
chr1	70852215	.	A	G	221.999	.	VDB=8.59637e-05;SGB=-0.693079;MQSB=1;MQ0F=0;AF1=1;AC1=2;MQ=37;FQ=-113.987;DP=75;DP4=0,0,38,36	GT:PL:DP:DPR	1/1:255,87,0:29:0,29	1/1:66,6,0:2:0,2	./.:.:.:.	./.:.:.:.	./.:.:.:.	./.:.:.:.	./.:.:.:.	1/1:105,9,0:3:0,3	./.:.:.:.	./.:.:.:.	./.:.:.:.	1/1:255,69,0:23:0,23	1/1:255,51,0:17:0,17
chr1	70907936	.	T	C	221.999	.	VDB=0.000448984;SGB=-0.693147;MQSB=1;MQ0F=0;AF1=1;AC1=2;MQ=37;FQ=-249.989;RPB=1;MQB=1;BQB=1;PV4=1,0.387005,1,0.287547;DP=537;DP4=1,0,254,256	GT:PL:DP:DPR	1/1:255,223,0:74:0,74	1/1:74,6,0:2:0,2	./.:.:.:.	./.:.:.:.	./.:.:.:.	./.:.:.:.	1/1:74,6,0:2:0,2	1/1:161,15,0:5:0,5	./.:.:.:.	1/1:37,3,0:1:0,1	./.:.:.:.	1/1:255,255,0:327:1,325	1/1:255,255,0:100:0,100
chr1	70996099	.	G	.	56.9942	.	MQSB=0.924584;MQ0F=0;AF1=0;AC1=0;MQ=37;FQ=-53.9861;DP=20;DP4=10,10,0,0	GT:PL:DP:DPR	0/0:0:9:9	./.:.:.:.	./.:.:.:.	./.:.:.:.	./.:.:.:.	./.:.:.:.	./.:.:.:.	0/0:0:1:1	0/0:0:2:2	./.:.:.:.	0/0:0:1:1	0/0:0:4:4	0/0:0:3:3
chr1	71229187	.	G	.	32.9952	.	MQ0F=0;AF1=0;AC1=0;MQ=37;FQ=-29.991;DP=1;DP4=1,0,0,0	GT:PL:DP:DPR	./.:.:.:.	./.:.:.:.	./.:.:.:.	./.:.:.:.	./.:.:.:.	./.:.:.:.	./.:.:.:.	./.:.:.:.	./.:.:.:.	./.:.:.:.	./.:.:.:.	0/0:0:1:1	./.:.:.:.
chr1	71263427	.	A	.	38.9945	.	MQSB=1;MQ0F=0;AF1=0;AC1=0;MQ=37;FQ=-35.9869;DP=10;DP4=4,6,0,0	GT:PL:DP:DPR	0/0:0:3:3	0/0:0:1:1	./.:.:.:.	./.:.:.:.	./.:.:.:.	./.:.:.:.	0/0:0:1:1	0/0:0:3:3	./.:.:.:.	./.:.:.:.	./.:.:.:.	0/0:0:2:2	./.:.:.:.
chr1	71800147	.	A	G	221.999	.	VDB=4.20013e-05;SGB=-0.693147;MQSB=0.970446;MQ0F=0;AF1=1;AC1=2;MQ=37;FQ=-180.988;DP=168;DP4=0,0,81,86	GT:PL:DP:DPR	1/1:255,154,0:51:0,51	1/1:67,6,0:2:0,2	./.:.:.:.	./.:.:.:.	./.:.:.:.	./.:.:.:.	1/1:37,3,0:1:0,1	1/1:169,18,0:6:0,6	./.:.:.:.	1/1:37,3,0:1:0,1	./.:.:.:.	1/1:255,75,0:25:0,25	1/1:255,244,0:81:0,81
chr1	72020602	.	A	G	102.514	.	VDB=0.124686;SGB=-0.556411;MQSB=1;MQ0F=0;AF1=1;AC1=2;MQ=37;FQ=-38.9864;DP=10;DP4=0,0,8,2	GT:PL:DP:DPR	1/1:135,12,0:4:0,4	./.:.:.:.	./.:.:.:.	./.:.:.:.	./.:.:.:.	./.:.:.:.	./.:.:.:.	0/0:23,.,.:1:0,.	./.:.:.:.	./.:.:.:.	./.:.:.:.	1/1:67,6,0:2:0,2	1/1:92,9,0:3:0,3
chr1	72080335	.	A	G	212.016	.	VDB=0.0295463;SGB=-0.662043;MQSB=0.974597;MQ0F=0;AF1=1;AC1=2;MQ=37;FQ=-53.9861;DP=19;DP4=0,0,8,10	GT:PL:DP:DPR	1/1:245,27,0:9:0,9	./.:.:.:.	./.:.:.:.	1/1:67,6,0:2:0,2	./.:.:.:.	./.:.:.:.	./.:.:.:.	1/1:37,3,0:1:0,1	./.:.:.:.	./.:.:.:.	./.:.:.:.	1/1:89,9,0:3:0,3	1/1:92,9,0:3:0,3
chr1	73106447	.	A	G	164.067	.	VDB=0.302039;SGB=-0.616816;MQSB=1;MQ0F=0;AF1=1;AC1=2;MQ=37;FQ=-44.9861;DP=19;DP4=0,0,8,11	GT:PL:DP:DPR	1/1:182,18,0:6:0,6	./.:.:.:.	./.:.:.:.	./.:.:.:.	./.:.:.:.	./.:.:.:.	./.:.:.:.	./.:.:.:.	./.:.:.:.	./.:.:.:.	./.:.:.:.	1/1:197,21,0:7:0,7	1/1:179,18,0:6:0,6
chr1	73404401	.	A	G	221.999	.	VDB=0.00531145;SGB=-0.689466;MQSB=1;MQ0F=0;AF1=1;AC1=2;MQ=37;FQ=-74.9863;DP=43;DP4=0,0,19,18	GT:PL:DP:DPR	1/1:255,48,0:16:0,16	./.:.:.:.	./.:.:.:.	./.:.:.:.	./.:.:.:.	./.:.:.:.	./.:.:.:.	1/1:160,15,0:5:0,5	./.:.:.:.	./.:.:.:.	./.:.:.:.	1/1:240,30,0:10:0,10	1/1:156,18,0:6:0,6
chr1	73792634	.	C	.	53.9942	.	MQSB=1;MQ0F=0;AF1=0;AC1=0;MQ=37;FQ=-35.9869;DP=22;DP4=7,15,0,0	GT:PL:DP:DPR	0/0:0:3:3	./.:.:.:.	./.:.:.:.	./.:.:.:.	0/0:0:1:1	./.:.:.:.	0/0:0:1:1	0/0:0:1:1	./.:.:.:.	0/0:0:1:1	0/0:0:1:1	0/0:0:6:6	0/0:0:8:8
chr1	74075179	.	A	G	71.9724	.	VDB=0.107235;SGB=-0.511536;MQSB=1;MQ0F=0;AF1=1;AC1=2;MQ=37;FQ=-35.9869;DP=6;DP4=0,0,4,2	GT:PL:DP:DPR	1/1:104,9,0:3:0,3	./.:.:.:.	./.:.:.:.	./.:.:.:.	./.:.:.:.	./.:.:.:.	./.:.:.:.	1/1:37,3,0:1:0,1	1/1:37,3,0:1:0,1	./.:.:.:.	./.:.:.:.	./.:.:.:.	1/1:37,3,0:1:0,1
chr1	74197805	.	C	.	283.236	.	MQSB=0.974936;MQ0F=0;AF1=0;AC1=0;MQ=37;FQ=-255.989;DP=283;DP4=157,124,0,0	GT:PL:DP:DPR	0/0:0:76:76	./.:.:.:.	./.:.:.:.	0/0:0:1:1	0/0:0:1:1	./.:.:.:.	0/0:0:1:1	0/0:0:4:4	./.:.:.:.	0/0:0:3:3	./.:.:.:.	0/0:0:72:72	0/0:0:123:123
chr1	74282462	.	T	.	283.236	.	MQSB=1;MQ0F=0;AF1=0;AC1=0;MQ=37;FQ=-222.988;DP=451;DP4=231,216,0,0	GT:PL:DP:DPR	0/0:0:65:65	0/0:0:2:2	./.:.:.:.	0/0:0:1:1	0/0:0:1:1	0/0:0:1:1	./.:.:.:.	0/0:0:1:1	0/0:0:2:2	./.:.:.:.	./.:.:.:.	0/0:0:230:230	0/0:0:144:144
chr1	74751227	.	C	A	222.008	.	VDB=0.00112294;SGB=-0.693079;MQSB=1;MQ0F=0;AF1=1;AC1=2;MQ=37;FQ=-113.987;DP=246;DP4=0,0,114,119	GT:PL:DP:DPR	1/1:255,87,0:29:0,29	1/1:37,3,0:1:0,1	./.:.:.:.	./.:.:.:.	./.:.:.:.	./.:.:.:.	1/1:37,3,0:1:0,1	./.:.:.:.	./.:.:.:.	./.:.:.:.	./.:.:.:.	1/1:255,255,0:192:0,192	1/1:255,30,0:10:0,10
chr1	75227225	.	A	.	62.9943	.	MQSB=0.964642;MQ0F=0;AF1=0;AC1=0;MQ=37;FQ=-59.9861;DP=24;DP4=11,13,0,0	GT:PL:DP:DPR	0/0:0:11:11	./.:.:.:.	./.:.:.:.	./.:.:.:.	./.:.:.:.	./.:.:.:.	./.:.:.:.	0/0:0:1:1	./.:.:.:.	./.:.:.:.	./.:.:.:.	0/0:0:6:6	0/0:0:6:6
chr1	75328281	.	T	.	283.236	.	MQSB=1;MQ0F=0;AF1=0;AC1=0;MQ=37;FQ=-116.987;DP=189;DP4=77,110,0,0	GT:PL:DP:DPR	0/0:0:30:30	./.:.:.:.	./.:.:.:.	./.:.:.:.	./.:.:.:.	./.:.:.:.	0/0:0:1:1	0/0:0:2:2	0/0:0:1:1	./.:.:.:.	./.:.:.:.	0/0:0:130:130	0/0:0:23:23
chr1	75505402	.	T	C	221.999	.	VDB=0.0444712;SGB=-0.693127;MQSB=0.787025;MQ0F=0;AF1=1;AC1=2;MQ=36;FQ=-125.987;DP=349;DP4=0,0,179,158	GT:PL:DP:DPR	1/1:255,99,0:33:0,33	1/1:67,6,0:2:0,2	./.:.:.:.	./.:.:.:.	1/1:37,3,0:1:0,1	./.:.:.:.	1/1:37,3,0:1:0,1	1/1:197,27,0:9:0,9	1/1:37,3,0:1:0,1	./.:.:.:.	./.:.:.:.	1/1:255,255,0:242:0,242	1/1:255,144,0:48:0,48
chr1	75566470	.	C	.	152.995	.	MQSB=0.795196;MQ0F=0;AF1=0;AC1=0;MQ=36;FQ=-95.9866;DP=92;DP4=53,39,0,0	GT:PL:DP:DPR	0/0:0:23:23	./.:.:.:.	./.:.:.:.	0/0:0:1:1	./.:.:.:.	0/0:0:1:1	./.:.:.:.	0/0:0:3:3	./.:.:.:.	./.:.:.:.	./.:.:.:.	0/0:0:41:41	0/0:0:23:23
chr1	75618069	.	G	.	155.995	.	MQSB=1;MQ0F=0;AF1=0;AC1=0;MQ=37;FQ=-92.9865;DP=74;DP4=41,33,0,0	GT:PL:DP:DPR	0/0:0:22:22	0/0:0:1:1	./.:.:.:.	./.:.:.:.	./.:.:.:.	./.:.:.:.	0/0:0:1:1	./.:.:.:.	./.:.:.:.	./.:.:.:.	0/0:0:1:1	0/0:0:42:42	0/0:0:7:7
chr1	75691167	.	A	G	222.008	.	VDB=0.0147504;SGB=-0.670168;MQSB=0.952347;MQ0F=0;AF1=1;AC1=2;MQ=37;FQ=-56.9861;DP=14;DP4=0,0,6,8	GT:PL:DP:DPR	1/1:255,30,0:10:0,10	./.:.:.:.	./.:.:.:.	1/1:37,3,0:1:0,1	./.:.:.:.	./.:.:.:.	./.:.:.:.	./.:.:.:.	./.:.:.:.	./.:.:.:.	./.:.:.:.	1/1:37,3,0:1:0,1	1/1:74,6,0:2:0,2
chr1	75904282	.	C	.	173.996	.	MQSB=0.96384;MQ0F=0;AF1=0;AC1=0;MQ=37;FQ=-107.987;DP=123;DP4=70,53,0,0	GT:PL:DP:DPR	0/0:0:27:27	0/0:0:1:1	0/0:0:1:1	./.:.:.:.	./.:.:.:.	./.:.:.:.	./.:.:.:.	0/0:0:2:2	0/0:0:1:1	./.:.:.:.	./.:.:.:.	0/0:0:43:43	0/0:0:48:48
chr1	76295386	.	G	.	186.996	.	MQSB=1;MQ0F=0;AF1=0;AC1=0;MQ=37;FQ=-152.987;DP=120;DP4=73,47,0,0	GT:PL:DP:DPR	0/0:0:42:42	./.:.:.:.	./.:.:.:.	./.:.:.:.	0/0:0:1:1	./.:.:.:.	0/0:0:1:1	0/0:0:1:1	0/0:0:1:1	0/0:0:1:1	./.:.:.:.	0/0:0:21:21	0/0:0:52:52
chr1	76331663	.	C	T	221.999	.	VDB=4.49797e-05;SGB=-0.692717;MQSB=1;MQ0F=0;AF1=1;AC1=2;MQ=37;FQ=-95.9866;DP=47;DP4=0,0,17,23	GT:PL:DP:DPR	1/1:255,69,0:23:0,23	./.:.:.:.	./.:.:.:.	1/1:37,3,0:1:0,1	1/1:37,3,0:1:0,1	./.:.:.:.	./.:.:.:.	1/1:105,9,0:3:0,3	./.:.:.:.	./.:.:.:.	./.:.:.:.	1/1:161,15,0:5:0,5	1/1:205,21,0:7:0,7
chr1	76378436	.	T	C	221.999	.	VDB=0.00353669;SGB=-0.692831;MQSB=1;MQ0F=0;AF1=1;AC1=2;MQ=37;FQ=-98.9866;DP=78;DP4=0,0,41,31	GT:PL:DP:DPR	1/1:255,72,0:24:0,24	./.:.:.:.	./.:.:.:.	1/1:74,6,0:2:0,2	./.:.:.:.	./.:.:.:.	./.:.:.:.	./.:.:.:.	./.:.:.:.	./.:.:.:.	./.:.:.:.	1/1:255,51,0:17:0,17	1/1:255,87,0:29:0,29
chr1	76416854	.	T	C	221.999	.	VDB=7.09909e-05;SGB=-0.693147;MQSB=1;MQ0F=0;AF1=1;AC1=2;MQ=37;FQ=-201.988;DP=151;DP4=0,0,65,84	GT:PL:DP:DPR	1/1:255,175,0:58:0,58	./.:.:.:.	./.:.:.:.	./.:.:.:.	1/1:37,3,0:1:0,1	./.:.:.:.	./.:.:.:.	1/1:184,18,0:6:0,6	./.:.:.:.	1/1:37,3,0:1:0,1	./.:.:.:.	1/1:255,72,0:24:0,24	1/1:255,178,0:59:0,59
chr1	76471373	.	G	.	281.806	.	MQSB=1;MQ0F=0;AF1=0;AC1=0;MQ=37;FQ=-107.987;DP=133;DP4=58,73,0,0	GT:PL:DP:DPR	0/0:0:27:27	0/0:0:1:1	./.:.:.:.	./.:.:.:.	0/0:0:1:1	./.:.:.:.	./.:.:.:.	./.:.:.:.	./.:.:.:.	./.:.:.:.	./.:.:.:.	0/0:0:84:84	0/0:0:18:18
chr1	76622415	.	T	.	264.975	.	MQSB=1;MQ0F=0;AF1=0;AC1=0;MQ=37;FQ=-41.9862;DP=103;DP4=42,55,0,0	GT:PL:DP:DPR	0/0:0:5:5	./.:.:.:.	./.:.:.:.	./.:.:.:.	./.:.:.:.	./.:.:.:.	0/0:0:1:1	0/0:0:1:1	./.:.:.:.	./.:.:.:.	./.:.:.:.	0/0:0:78:78	0/0:0:12:12
chr1	76645192	.	A	.	283.236	.	MQSB=1;MQ0F=0;AF1=0;AC1=0;MQ=37;FQ=-119.987;DP=238;DP4=112,119,0,0	GT:PL:DP:DPR	0/0:0:31:31	./.:.:.:.	./.:.:.:.	./.:.:.:.	./.:.:.:.	./.:.:.:.	./.:.:.:.	0/0:0:4:4	0/0:0:1:1	./.:.:.:.	0/0:0:1:1	0/0:0:176:176	0/0:0:18:18
chr1	76709967	.	G	A	7.79993	.	SGB=-0.379885;MQ0F=0;AF1=1;AC1=2;MQ=37;FQ=-29.991;DP=2;DP4=0,0,1,0	GT:PL:DP:DPR	./.:.:.:.	./.:.:.:.	./.:.:.:.	./.:.:.:.	./.:.:.:.	./.:.:.:.	./.:.:.:.	./.:.:.:.	./.:.:.:.	./.:.:.:.	./.:.:.:.	./.:.:.:.	1/1:37,3,0:1:0,1
chr1	76739280	.	A	C	221.999	.	VDB=0.123269;SGB=-0.693079;MQSB=0.974027;MQ0F=0;AF1=1;AC1=2;MQ=37;FQ=-113.987;DP=61;DP4=0,0,25,33	GT:PL:DP:DPR	1/1:255,87,0:29:0,29	./.:.:.:.	./.:.:.:.	1/1:67,6,0:2:0,2	./.:.:.:.	./.:.:.:.	1/1:37,3,0:1:0,1	1/1:130,12,0:4:0,4	./.:.:.:.	0/0:23,.,.:1:0,.	./.:.:.:.	1/1:175,18,0:6:0,6	1/1:255,45,0:15:0,15
chr1	76876908	.	C	T	221.999	.	VDB=0.000247456;SGB=-0.689466;MQSB=1;MQ0F=0;AF1=1;AC1=2;MQ=37;FQ=-74.9863;DP=34;DP4=0,0,19,14	GT:PL:DP:DPR	1/1:255,48,0:16:0,16	./.:.:.:.	./.:.:.:.	./.:.:.:.	./.:.:.:.	./.:.:.:.	./.:.:.:.	./.:.:.:.	./.:.:.:.	./.:.:.:.	./.:.:.:.	1/1:251,30,0:10:0,10	1/1:200,21,0:7:0,7
chr1	76938175	.	G	.	92.9947	.	MQSB=1;MQ0F=0;AF1=0;AC1=0;MQ=37;FQ=-89.9865;DP=35;DP4=16,16,0,0	GT:PL:DP:DPR	0/0:0:21:21	0/0:0:1:1	./.:.:.:.	./.:.:.:.	./.:.:.:.	./.:.:.:.	0/0:0:1:1	0/0:0:0:0	./.:.:.:.	./.:.:.:.	./.:.:.:.	0/0:0:1:1	0/0:0:8:8
chr1	76994474	.	C	.	32.9918	.	MQ0F=0;AF1=0;AC1=0;MQ=37;FQ=-29.9944;DP=1;DP4=1,0,0,0	GT:PL:DP:DPR	./.:.:.:.	0/0:0:1:1	./.:.:.:.	./.:.:.:.	./.:.:.:.	./.:.:.:.	./.:.:.:.	./.:.:.:.	./.:.:.:.	./.:.:.:.	./.:.:.:.	./.:.:.:.	./.:.:.:.
chr1	77485396	.	T	C	127.264	.	VDB=0.114666;SGB=-0.590765;MQSB=1;MQ0F=0;AF1=1;AC1=2;MQ=37;FQ=-41.9862;DP=11;DP4=0,0,6,5	GT:PL:DP:DPR	1/1:160,15,0:5:0,5	./.:.:.:.	./.:.:.:.	./.:.:.:.	./.:.:.:.	./.:.:.:.	./.:.:.:.	1/1:37,3,0:1:0,1	./.:.:.:.	./.:.:.:.	./.:.:.:.	1/1:105,9,0:3:0,3	1/1:74,6,0:2:0,2
chr1	77671608	.	A	.	71.9944	.	MQSB=1;MQ0F=0;AF1=0;AC1=0;MQ=37;FQ=-68.9862;DP=32;DP4=14,18,0,0	GT:PL:DP:DPR	0/0:0:14:14	0/0:0:2:2	./.:.:.:.	./.:.:.:.	./.:.:.:.	./.:.:.:.	0/0:0:1:1	0/0:0:1:1	./.:.:.:.	./.:.:.:.	./.:.:.:.	0/0:0:7:7	0/0:0:7:7
chr1	77714385	.	T	.	32.9952	.	MQ0F=0;AF1=0;AC1=0;MQ=37;FQ=-29.991;DP=1;DP4=1,0,0,0	GT:PL:DP:DPR	./.:.:.:.	0/0:0:1:1	./.:.:.:.	./.:.:.:.	./.:.:.:.	./.:.:.:.	./.:.:.:.	./.:.:.:.	./.:.:.:.	./.:.:.:.	./.:.:.:.	./.:.:.:.	./.:.:.:.
chr1	77889364	.	A	G	222	.	VDB=8.85235e-06;SGB=-0.693147;RPB=1;MQB=1;MQSB=1;BQB=1;MQ0F=0;AF1=1;AC1=2;MQ=37;FQ=-127.987;PV4=0.369565,1,1,0.480473;DP=93;DP4=1,0,32,56	GT:PL:DP:DPR	1/1:255,101,0:46:1,45	./.:.:.:.	./.:.:.:.	./.:.:.:.	./.:.:.:.	1/1:37,3,0:1:0,1	1/1:37,3,0:1:0,1	1/1:37,3,0:1:0,1	./.:.:.:.	1/1:37,3,0:1:0,1	./.:.:.:.	1/1:255,72,0:25:0,24	1/1:255,42,0:14:0,14
chr1	77983959	.	C	.	222.996	.	SGB=-0.379885;RPB=1;MQB=1;MQSB=1;BQB=1;MQ0F=0;AF1=0;AC1=0;MQ=37;FQ=-115.987;PV4=0.404762,1,1,1;DP=109;DP4=61,44,0,1	GT:PL:DP:DPR	0/0:0:42:41	./.:.:.:.	./.:.:.:.	./.:.:.:.	0/0:0:0:0	./.:.:.:.	./.:.:.:.	./.:.:.:.	0/0:0:0:0	./.:.:.:.	./.:.:.:.	0/0:0:64:64	./.:.:.:.
chr1	77983959	.	C	T	225.009	.	VDB=0.22;SGB=-0.453602;MQ0F=0;AF1=1;AC1=2;MQ=37;FQ=-32.988;RPB=0.297956;MQB=1;MQSB=1;BQB=1;PV4=0.394178,1,1,1;DP=59;DP4=15,14,13,9	GT:PL:DP:DPR	./.:.:.:.	./.:.:.:.	./.:.:.:.	./.:.:.:.	./.:.:.:.	./.:.:.:.	./.:.:.:.	1/1:67,6,0:2:0,2	./.:.:.:.	./.:.:.:.	./.:.:.:.	./.:.:.:.	0/1:255,0,255:49:29,20
chr1	78449548	.	C	.	252.995	.	MQSB=1;MQ0F=0;AF1=0;AC1=0;MQ=37;FQ=-249.989;DP=198;DP4=99,97,0,0	GT:PL:DP:DPR	0/0:0:74:74	0/0:0:1:1	./.:.:.:.	0/0:0:1:1	0/0:0:1:1	./.:.:.:.	0/0:0:1:1	0/0:0:2:2	./.:.:.:.	./.:.:.:.	./.:.:.:.	0/0:0:47:47	0/0:0:69:69
chr1	78511271	.	A	G	222	.	VDB=0.000464967;SGB=-0.692831;MQSB=1;MQ0F=0;AF1=1;AC1=2;MQ=37;FQ=-98.9866;DP=70;DP4=0,0,30,40	GT:PL:DP:DPR	1/1:255,72,0:24:0,24	1/1:37,3,0:1:0,1	./.:.:.:.	1/1:37,3,0:1:0,1	1/1:92,9,0:3:0,3	./.:.:.:.	./.:.:.:.	1/1:225,24,0:8:0,8	1/1:37,3,0:1:0,1	./.:.:.:.	./.:.:.:.	1/1:255,54,0:18:0,18	1/1:255,42,0:14:0,14
chr1	78763254	.	C	.	283.236	.	SGB=-0.379885;RPB=1;MQB=1;MQSB=0.998038;BQB=1;MQ0F=0;AF1=0;AC1=0;MQ=37;FQ=-281.989;PV4=0.401639,9.36337e-08,1,0.0567679;DP=285;DP4=141,140,0,1	GT:PL:DP:DPR	0/0:0:122:121	./.:.:.:.	./.:.:.:.	0/0:0:1:1	0/0:0:2:2	./.:.:.:.	./.:.:.:.	0/0:0:4:4	0/0:0:1:1	./.:.:.:.	./.:.:.:.	0/0:0:37:37	0/0:0:115:115
chr1	78791994	.	C	.	110.995	.	MQSB=1;MQ0F=0;AF1=0;AC1=0;MQ=37;FQ=-107.987;DP=52;DP4=25,27,0,0	GT:PL:DP:DPR	0/0:0:27:27	./.:.:.:.	./.:.:.:.	0/0:0:1:1	./.:.:.:.	./.:.:.:.	0/0:0:2:2	0/0:0:5:5	./.:.:.:.	0/0:0:1:1	./.:.:.:.	0/0:0:12:12	0/0:0:4:4
chr1	78826926	.	C	.	225.996	.	SGB=-0.379885;RPB=1;MQB=1;MQSB=1;BQB=1;MQ0F=0;AF1=0;AC1=0;MQ=37;FQ=-143.987;PV4=0.45098,1,1,0.044539;DP=166;DP4=68,97,1,0	GT:PL:DP:DPR	0/0:0:51:50	./.:.:.:.	./.:.:.:.	./.:.:.:.	0/0:0:1:1	./.:.:.:.	0/0:0:1:1	0/0:0:9:9	0/0:0:1:1	./.:.:.:.	./.:.:.:.	0/0:0:38:38	0/0:0:65:65
chr1	78986953	.	T	C	221.999	.	VDB=9.00395e-05;SGB=-0.693145;MQSB=0.95627;MQ0F=0;AF1=1;AC1=2;MQ=37;FQ=-146.987;DP=77;DP4=0,0,38,37	GT:PL:DP:DPR	1/1:255,120,0:40:0,40	./.:.:.:.	./.:.:.:.	./.:.:.:.	./.:.:.:.	./.:.:.:.	./.:.:.:.	1/1:104,9,0:3:0,3	./.:.:.:.	./.:.:.:.	./.:.:.:.	1/1:255,45,0:15:0,15	1/1:255,51,0:17:0,17
chr1	79009807	.	C	T	221.999	.	VDB=1.40751e-06;SGB=-0.692976;MQSB=0.971017;MQ0F=0;AF1=1;AC1=2;MQ=37;FQ=-104.987;DP=92;DP4=0,0,39,34	GT:PL:DP:DPR	1/1:255,78,0:26:0,26	./.:.:.:.	./.:.:.:.	./.:.:.:.	./.:.:.:.	./.:.:.:.	./.:.:.:.	1/1:67,6,0:2:0,2	./.:.:.:.	./.:.:.:.	./.:.:.:.	1/1:255,51,0:17:0,17	1/1:255,84,0:28:0,28
chr1	79058798	.	T	C	211.008	.	VDB=0.00724193;SGB=-0.670168;MQSB=0.916482;MQ0F=0;AF1=1;AC1=2;MQ=37;FQ=-56.9861;DP=17;DP4=0,0,10,7	GT:PL:DP:DPR	1/1:244,30,0:10:0,10	1/1:36,3,0:1:0,1	./.:.:.:.	./.:.:.:.	./.:.:.:.	./.:.:.:.	./.:.:.:.	./.:.:.:.	./.:.:.:.	./.:.:.:.	./.:.:.:.	./.:.:.:.	1/1:185,18,0:6:0,6
chr1	79143280	.	A	.	113.995	.	MQSB=1;MQ0F=0;AF1=0;AC1=0;MQ=37;FQ=-110.987;DP=89;DP4=36,53,0,0	GT:PL:DP:DPR	0/0:0:28:28	0/0:0:2:2	./.:.:.:.	./.:.:.:.	./.:.:.:.	./.:.:.:.	0/0:0:2:2	0/0:0:5:5	./.:.:.:.	0/0:0:3:3	0/0:0:1:1	0/0:0:25:25	0/0:0:23:23
chr1	79274441	.	A	T	127.264	.	VDB=0.176043;SGB=-0.590765;MQSB=1;MQ0F=0;AF1=1;AC1=2;MQ=37;FQ=-41.9862;DP=13;DP4=0,0,8,3	GT:PL:DP:DPR	1/1:160,15,0:5:0,5	./.:.:.:.	./.:.:.:.	./.:.:.:.	./.:.:.:.	./.:.:.:.	./.:.:.:.	1/1:73,6,0:2:0,2	0/0:0,.,.:0:0,.	./.:.:.:.	./.:.:.:.	1/1:67,6,0:2:0,2	1/1:67,6,0:2:0,2
chr1	79498250	.	C	T	221.999	.	VDB=2.45067e-05;SGB=-0.692976;MQSB=0.945959;MQ0F=0;AF1=1;AC1=2;MQ=37;FQ=-104.987;DP=157;DP4=7,4,58,68	GT:PL:DP:DPR	1/1:255,78,0:26:0,26	./.:.:.:.	./.:.:.:.	./.:.:.:.	./.:.:.:.	./.:.:.:.	./.:.:.:.	1/1:67,6,0:2:0,2	./.:.:.:.	./.:.:.:.	./.:.:.:.	1/1:255,255,0:98:0,98	0/0:0,.,.:11:11,.
chr1	79501059	.	T	.	101.995	.	MQSB=1;MQ0F=0;AF1=0;AC1=0;MQ=37;FQ=-95.9866;DP=67;DP4=30,36,0,0	GT:PL:DP:DPR	0/0:0:23:23	./.:.:.:.	./.:.:.:.	./.:.:.:.	./.:.:.:.	0/0:0:1:1	./.:.:.:.	0/0:0:2:2	./.:.:.:.	./.:.:.:.	./.:.:.:.	0/0:0:16:16	0/0:0:24:24
chr1	79629427	.	A	.	35.9916	.	MQ0F=0;AF1=0;AC1=0;MQ=37;FQ=-30.0758;MQSB=1;DP=6;DP4=1,3,0,0	GT:PL:DP:DPR	0/0:0:1:1	./.:.:.:.	./.:.:.:.	./.:.:.:.	./.:.:.:.	0/0:0:0:0	0/0:0:1:1	./.:.:.:.	./.:.:.:.	./.:.:.:.	./.:.:.:.	./.:.:.:.	0/0:0:2:2
chr1	79700956	.	A	G	210.016	.	VDB=0.343065;SGB=-0.556411;MQSB=1;MQ0F=0;AF1=1;AC1=2;MQ=37;FQ=-38.9864;DP=18;DP4=0,0,8,9	GT:PL:DP:DPR	1/1:130,12,0:4:0,4	./.:.:.:.	./.:.:.:.	./.:.:.:.	./.:.:.:.	./.:.:.:.	./.:.:.:.	1/1:93,9,0:3:0,3	./.:.:.:.	./.:.:.:.	./.:.:.:.	1/1:37,3,0:1:0,1	1/1:243,27,0:9:0,9
chr1	79780029	.	T	C	222.003	.	VDB=0.041536;SGB=-0.636426;MQSB=1.01283;MQ0F=0;AF1=1;AC1=2;MQ=37;FQ=-47.986;DP=41;DP4=0,0,17,22	GT:PL:DP:DPR	1/1:207,21,0:7:0,7	1/1:37,3,0:1:0,1	./.:.:.:.	1/1:37,3,0:1:0,1	./.:.:.:.	./.:.:.:.	1/1:37,3,0:1:0,1	1/1:37,3,0:1:0,1	1/1:67,6,0:2:0,2	1/1:37,3,0:1:0,1	./.:.:.:.	1/1:255,33,0:11:0,11	1/1:255,42,0:14:0,14
chr1	79814427	.	A	G	127.264	.	VDB=0.133161;SGB=-0.590765;MQSB=1;MQ0F=0;AF1=1;AC1=2;MQ=37;FQ=-41.9862;DP=15;DP4=0,0,7,7	GT:PL:DP:DPR	1/1:160,15,0:5:0,5	1/1:66,6,0:2:0,2	./.:.:.:.	./.:.:.:.	./.:.:.:.	./.:.:.:.	./.:.:.:.	1/1:88,9,0:3:0,3	./.:.:.:.	./.:.:.:.	./.:.:.:.	1/1:111,12,0:4:0,4	./.:.:.:.
chr1	79841328	.	G	.	53.9942	.	MQSB=1;MQ0F=0;AF1=0;AC1=0;MQ=37;FQ=-38.9864;DP=23;DP4=14,9,0,0	GT:PL:DP:DPR	0/0:0:4:4	0/0:0:1:1	./.:.:.:.	./.:.:.:.	./.:.:.:.	./.:.:.:.	./.:.:.:.	0/0:0:3:3	./.:.:.:.	./.:.:.:.	./.:.:.:.	0/0:0:7:7	0/0:0:8:8
chr1	80661482	.	C	.	107.995	.	MQSB=1;MQ0F=0;AF1=0;AC1=0;MQ=37;FQ=-104.987;DP=61;DP4=34,27,0,0	GT:PL:DP:DPR	0/0:0:26:26	0/0:0:2:2	./.:.:.:.	./.:.:.:.	./.:.:.:.	./.:.:.:.	./.:.:.:.	0/0:0:2:2	./.:.:.:.	./.:.:.:.	./.:.:.:.	0/0:0:18:18	0/0:0:13:13
chr1	80875014	.	T	C	221.999	.	VDB=0.000319078;SGB=-0.693147;MQSB=0.989225;MQ0F=0;AF1=1;AC1=2;MQ=37;FQ=-249.989;RPB=1;MQB=1;BQB=1;PV4=1,0.443056,1,1;DP=279;DP4=0,1,128,137	GT:PL:DP:DPR	1/1:255,223,0:74:0,74	./.:.:.:.	./.:.:.:.	1/1:164,18,0:6:0,6	./.:.:.:.	./.:.:.:.	./.:.:.:.	1/1:113,12,0:4:0,4	./.:.:.:.	./.:.:.:.	./.:.:.:.	1/1:255,253,0:84:0,84	1/1:255,255,0:98:1,97
chr1	81018906	.	G	.	50.9942	.	VDB=0.36;SGB=-0.453602;RPB=0.666667;MQB=1;MQSB=1;BQB=0.925926;MQ0F=0;AF1=0;AC1=0;MQ=37;FQ=-43.9861;PV4=0.135468,1,1,1;DP=44;DP4=28,14,0,2	GT:PL:DP:DPR	0/0:0:29:27	0/0:0:1:1	./.:.:.:.	./.:.:.:.	./.:.:.:.	./.:.:.:.	./.:.:.:.	./.:.:.:.	./.:.:.:.	./.:.:.:.	./.:.:.:.	0/0:0:7:7	0/0:0:7:7
chr1	81044806	.	A	G	221.999	.	VDB=0.00182105;SGB=-0.693143;MQSB=1;MQ0F=0;AF1=1;AC1=2;MQ=37;FQ=-140.987;DP=113;DP4=0,0,47,66	GT:PL:DP:DPR	1/1:255,114,0:38:0,38	./.:.:.:.	./.:.:.:.	./.:.:.:.	1/1:37,3,0:1:0,1	./.:.:.:.	./.:.:.:.	1/1:62,6,0:2:0,2	./.:.:.:.	./.:.:.:.	./.:.:.:.	1/1:255,81,0:27:0,27	1/1:255,135,0:45:0,45
chr1	81561737	.	T	.	47.9942	.	MQSB=1;MQ0F=0;AF1=0;AC1=0;MQ=37;FQ=-44.9861;DP=13;DP4=7,6,0,0	GT:PL:DP:DPR	0/0:0:6:6	./.:.:.:.	./.:.:.:.	0/0:0:3:3	./.:.:.:.	./.:.:.:.	./.:.:.:.	./.:.:.:.	./.:.:.:.	./.:.:.:.	./.:.:.:.	0/0:0:4:4	./.:.:.:.
chr1	81623098	.	C	.	207.996	.	MQSB=1;MQ0F=0;AF1=0;AC1=0;MQ=37;FQ=-89.9865;DP=132;DP4=53,79,0,0	GT:PL:DP:DPR	0/0:0:21:21	./.:.:.:.	./.:.:.:.	0/0:0:3:3	./.:.:.:.	0/0:0:1:1	./.:.:.:.	0/0:0:3:3	./.:.:.:.	./.:.:.:.	./.:.:.:.	0/0:0:45:45	0/0:0:59:59
chr1	82292403	.	A	T	221.999	.	VDB=3.11061e-05;SGB=-0.693146;MQSB=0.997097;MQ0F=0;AF1=1;AC1=2;MQ=37;FQ=-152.987;DP=87;DP4=0,0,42,41	GT:PL:DP:DPR	1/1:255,126,0:42:0,42	./.:.:.:.	./.:.:.:.	./.:.:.:.	./.:.:.:.	./.:.:.:.	./.:.:.:.	./.:.:.:.	./.:.:.:.	./.:.:.:.	./.:.:.:.	1/1:255,57,0:19:0,19	1/1:255,66,0:22:0,22
chr1	82375288	.	T	.	83.9945	.	MQSB=1;MQ0F=0;AF1=0;AC1=0;MQ=37;FQ=-80.9864;DP=49;DP4=22,26,0,0	GT:PL:DP:DPR	0/0:0:18:18	./.:.:.:.	./.:.:.:.	./.:.:.:.	./.:.:.:.	./.:.:.:.	0/0:0:1:1	0/0:0:3:3	./.:.:.:.	./.:.:.:.	./.:.:.:.	0/0:0:10:10	0/0:0:16:16
chr1	82725824	.	T	.	219.996	.	MQSB=0.852287;MQ0F=0;AF1=0;AC1=0;MQ=38;FQ=-216.988;DP=118;DP4=52,66,0,0	GT:PL:DP:DPR	0/0:0:63:63	./.:.:.:.	./.:.:.:.	./.:.:.:.	./.:.:.:.	0/0:0:1:1	./.:.:.:.	./.:.:.:.	./.:.:.:.	./.:.:.:.	./.:.:.:.	./.:.:.:.	0/0:0:54:54
chr1	82725824	.	T	C	225.009	.	VDB=0.02;SGB=-0.453602;MQ0F=0;AF1=1;AC1=2;MQ=37;FQ=-32.988;RPB=0.992747;MQB=0.81363;MQSB=0.99977;BQB=0.684108;PV4=0.224199,0.0225015,0.190621,0.2329;DP=284;DP4=74,71,78,53	GT:PL:DP:DPR	./.:.:.:.	./.:.:.:.	./.:.:.:.	./.:.:.:.	./.:.:.:.	./.:.:.:.	./.:.:.:.	1/1:67,6,0:2:0,2	./.:.:.:.	./.:.:.:.	./.:.:.:.	0/1:255,0,255:274:145,129	./.:.:.:.
chr1	83110583	.	T	C	221.999	.	VDB=0.0166795;SGB=-0.693144;MQSB=0.952629;MQ0F=0;AF1=1;AC1=2;MQ=37;FQ=-143.987;DP=162;DP4=0,0,72,81	GT:PL:DP:DPR	1/1:255,117,0:39:0,39	./.:.:.:.	./.:.:.:.	./.:.:.:.	1/1:37,3,0:1:0,1	./.:.:.:.	1/1:37,3,0:1:0,1	1/1:104,9,0:3:0,3	./.:.:.:.	./.:.:.:.	./.:.:.:.	1/1:255,135,0:45:0,45	1/1:255,193,0:64:0,64
chr1	83643332	.	C	.	44.9942	.	MQSB=1;MQ0F=0;AF1=0;AC1=0;MQ=37;FQ=-38.9864;DP=13;DP4=8,5,0,0	GT:PL:DP:DPR	0/0:0:4:4	./.:.:.:.	./.:.:.:.	./.:.:.:.	./.:.:.:.	./.:.:.:.	./.:.:.:.	0/0:0:1:1	0/0:0:2:2	./.:.:.:.	./.:.:.:.	0/0:0:5:5	0/0:0:1:1
chr1	84111692	.	C	.	50.9942	.	MQSB=1;MQ0F=0;AF1=0;AC1=0;MQ=37;FQ=-47.986;DP=17;DP4=11,6,0,0	GT:PL:DP:DPR	0/0:0:7:7	0/0:0:2:2	./.:.:.:.	./.:.:.:.	./.:.:.:.	./.:.:.:.	0/0:0:1:1	0/0:0:2:2	./.:.:.:.	./.:.:.:.	./.:.:.:.	0/0:0:3:3	0/0:0:2:2
chr1	84321230	.	C	T	221.999	.	VDB=0.000241281;SGB=-0.693147;MQSB=1;MQ0F=0;AF1=1;AC1=2;MQ=37;FQ=-174.988;DP=142;DP4=0,0,66,60	GT:PL:DP:DPR	1/1:255,148,0:49:0,49	./.:.:.:.	./.:.:.:.	./.:.:.:.	1/1:37,3,0:1:0,1	./.:.:.:.	1/1:37,3,0:1:0,1	1/1:92,9,0:3:0,3	./.:.:.:.	1/1:37,3,0:1:0,1	./.:.:.:.	1/1:255,81,0:27:0,27	1/1:255,132,0:44:0,44
chr1	84345904	.	G	.	86.9946	.	MQSB=1;MQ0F=0;AF1=0;AC1=0;MQ=37;FQ=-83.9864;SGB=-0.379885;RPB=1;MQB=1;BQB=1;PV4=1,1,1,1;DP=64;DP4=30,32,1,0	GT:PL:DP:DPR	0/0:0:19:19	0/0:0:2:2	./.:.:.:.	./.:.:.:.	0/0:0:1:1	./.:.:.:.	./.:.:.:.	0/0:0:4:4	./.:.:.:.	./.:.:.:.	./.:.:.:.	0/0:0:13:13	0/0:0:24:23
chr1	84515050	.	A	G	97.5136	.	VDB=0.360777;SGB=-0.556411;MQSB=1;MQ0F=0;AF1=1;AC1=2;MQ=37;FQ=-38.9864;DP=14;DP4=0,0,5,9	GT:PL:DP:DPR	1/1:130,12,0:4:0,4	./.:.:.:.	./.:.:.:.	0/0:25,.,.:1:0,.	./.:.:.:.	1/1:37,3,0:1:0,1	0/0:25,.,.:1:0,.	./.:.:.:.	0/0:25,.,.:1:0,.	./.:.:.:.	./.:.:.:.	1/1:116,15,0:5:0,5	0/0:25,.,.:1:0,.
chr1	85151862	.	C	.	110.995	.	MQSB=1;MQ0F=0;AF1=0;AC1=0;MQ=37;FQ=-98.9866;DP=82;DP4=37,45,0,0	GT:PL:DP:DPR	0/0:0:24:24	./.:.:.:.	./.:.:.:.	0/0:0:2:2	./.:.:.:.	./.:.:.:.	0/0:0:1:1	0/0:0:2:2	0/0:0:1:1	./.:.:.:.	./.:.:.:.	0/0:0:25:25	0/0:0:27:27
chr1	85704001	.	C	.	44.9942	.	MQSB=1;MQ0F=0;AF1=0;AC1=0;MQ=37;FQ=-41.9862;DP=8;DP4=6,2,0,0	GT:PL:DP:DPR	0/0:0:5:5	./.:.:.:.	./.:.:.:.	./.:.:.:.	./.:.:.:.	./.:.:.:.	./.:.:.:.	./.:.:.:.	./.:.:.:.	./.:.:.:.	./.:.:.:.	./.:.:.:.	0/0:0:3:3
chr1	86029442	.	A	G	221.999	.	VDB=0.000166241;SGB=-0.693054;MQSB=1;MQ0F=0;AF1=1;AC1=2;MQ=37;FQ=-110.987;DP=132;DP4=0,0,57,67	GT:PL:DP:DPR	1/1:255,84,0:28:0,28	./.:.:.:.	./.:.:.:.	./.:.:.:.	./.:.:.:.	./.:.:.:.	./.:.:.:.	1/1:37,3,0:1:0,1	./.:.:.:.	1/1:37,3,0:1:0,1	./.:.:.:.	1/1:255,229,0:76:0,76	1/1:255,54,0:18:0,18
chr1	86421573	.	C	T	222.008	.	VDB=0.00122583;SGB=-0.670168;MQSB=1.00775;MQ0F=0;AF1=1;AC1=2;MQ=37;FQ=-56.9861;DP=31;DP4=0,0,9,14	GT:PL:DP:DPR	1/1:255,30,0:10:0,10	./.:.:.:.	./.:.:.:.	./.:.:.:.	./.:.:.:.	./.:.:.:.	1/1:37,3,0:1:0,1	0/0:0,.,.:0:0,.	./.:.:.:.	1/1:37,3,0:1:0,1	./.:.:.:.	1/1:37,3,0:1:0,1	1/1:255,30,0:10:0,10
chr1	86642884	.	T	.	59.9942	.	MQSB=1;MQ0F=0;AF1=0;AC1=0;MQ=37;FQ=-56.9861;DP=24;DP4=15,9,0,0	GT:PL:DP:DPR	0/0:0:10:10	./.:.:.:.	./.:.:.:.	./.:.:.:.	./.:.:.:.	./.:.:.:.	./.:.:.:.	0/0:0:1:1	0/0:0:1:1	./.:.:.:.	./.:.:.:.	0/0:0:4:4	0/0:0:8:8
chr1	86753474	.	G	.	38.9945	.	MQSB=1;MQ0F=0;AF1=0;AC1=0;MQ=37;FQ=-35.9869;DP=5;DP4=2,3,0,0	GT:PL:DP:DPR	0/0:0:3:3	./.:.:.:.	./.:.:.:.	./.:.:.:.	./.:.:.:.	./.:.:.:.	./.:.:.:.	./.:.:.:.	./.:.:.:.	./.:.:.:.	./.:.:.:.	0/0:0:2:2	./.:.:.:.
chr1	86968922	.	T	.	128.995	.	MQSB=1;MQ0F=0;AF1=0;AC1=0;MQ=37;FQ=-125.987;DP=35;DP4=14,20,0,0	GT:PL:DP:DPR	0/0:0:33:33	./.:.:.:.	./.:.:.:.	./.:.:.:.	./.:.:.:.	./.:.:.:.	./.:.:.:.	0/0:0:0:0	0/0:0:1:1	./.:.:.:.	./.:.:.:.	./.:.:.:.	./.:.:.:.
chr1	86968922	.	T	G	225.009	.	SGB=-0.379885;MQ0F=0;AF1=1;AC1=2;MQ=37;FQ=-29.991;VDB=0.000478039;RPB=1;MQB=1;MQSB=0.729914;BQB=1;PV4=1,1,1,1;DP=312;DP4=5,3,154,125	GT:PL:DP:DPR	./.:.:.:.	./.:.:.:.	./.:.:.:.	./.:.:.:.	./.:.:.:.	./.:.:.:.	1/1:37,3,0:1:0,1	./.:.:.:.	./.:.:.:.	1/1:37,3,0:1:0,1	./.:.:.:.	1/1:255,255,0:262:1,261	0/1:255,0,148:23:7,16
chr1	87226006	.	C	.	83.9945	.	MQSB=0.992367;MQ0F=0;AF1=0;AC1=0;MQ=37;FQ=-50.986;DP=38;DP4=13,23,0,0	GT:PL:DP:DPR	0/0:0:8:8	0/0:0:2:2	./.:.:.:.	./.:.:.:.	./.:.:.:.	./.:.:.:.	./.:.:.:.	0/0:0:2:2	./.:.:.:.	0/0:0:1:1	./.:.:.:.	0/0:0:5:5	0/0:0:18:18
chr1	87454919	.	A	.	68.9944	.	MQSB=0.961166;MQ0F=0;AF1=0;AC1=0;MQ=37;FQ=-65.9862;DP=26;DP4=13,13,0,0	GT:PL:DP:DPR	0/0:0:13:13	./.:.:.:.	./.:.:.:.	0/0:0:1:1	0/0:0:1:1	./.:.:.:.	./.:.:.:.	0/0:0:1:1	./.:.:.:.	./.:.:.:.	./.:.:.:.	0/0:0:4:4	0/0:0:6:6
chr1	87539440	.	A	.	53.9942	.	MQSB=0.900802;MQ0F=0;AF1=0;AC1=0;MQ=37;FQ=-50.986;DP=17;DP4=11,6,0,0	GT:PL:DP:DPR	0/0:0:8:8	./.:.:.:.	./.:.:.:.	./.:.:.:.	./.:.:.:.	./.:.:.:.	./.:.:.:.	0/0:0:3:3	./.:.:.:.	./.:.:.:.	./.:.:.:.	0/0:0:4:4	0/0:0:2:2
chr1	87615299	.	C	.	98.9947	.	MQSB=1;MQ0F=0;AF1=0;AC1=0;MQ=37;FQ=-95.9866;DP=61;DP4=33,27,0,0	GT:PL:DP:DPR	0/0:0:23:23	0/0:0:1:1	./.:.:.:.	./.:.:.:.	0/0:0:1:1	./.:.:.:.	0/0:0:1:1	0/0:0:6:6	./.:.:.:.	./.:.:.:.	./.:.:.:.	0/0:0:8:8	0/0:0:20:20
chr1	88022055	.	T	C	72.9724	.	VDB=0.107235;SGB=-0.511536;MQSB=1;MQ0F=0;AF1=1;AC1=2;MQ=37;FQ=-35.9869;DP=8;DP4=0,0,4,4	GT:PL:DP:DPR	1/1:105,9,0:3:0,3	./.:.:.:.	./.:.:.:.	./.:.:.:.	./.:.:.:.	./.:.:.:.	./.:.:.:.	./.:.:.:.	./.:.:.:.	./.:.:.:.	./.:.:.:.	1/1:100,9,0:3:0,3	1/1:67,6,0:2:0,2
chr1	88580973	.	C	T	7.79993	.	SGB=-0.379885;MQ0F=0;AF1=1;AC1=2;MQ=37;FQ=-29.991;DP=1;DP4=0,0,1,0	GT:PL:DP:DPR	./.:.:.:.	./.:.:.:.	./.:.:.:.	./.:.:.:.	./.:.:.:.	./.:.:.:.	./.:.:.:.	./.:.:.:.	./.:.:.:.	./.:.:.:.	./.:.:.:.	./.:.:.:.	1/1:37,3,0:1:0,1
chr1	89358747	.	T	C	7.79993	.	SGB=-0.379885;MQ0F=0;AF1=1;AC1=2;MQ=37;FQ=-29.991;DP=1;DP4=0,0,0,1	GT:PL:DP:DPR	./.:.:.:.	./.:.:.:.	./.:.:.:.	./.:.:.:.	./.:.:.:.	./.:.:.:.	./.:.:.:.	./.:.:.:.	./.:.:.:.	./.:.:.:.	./.:.:.:.	./.:.:.:.	1/1:37,3,0:1:0,1
chr1	89509288	.	T	C	222.003	.	VDB=0.354229;SGB=-0.676189;MQSB=0.950952;MQ0F=0;AF1=1;AC1=2;MQ=37;FQ=-59.9861;DP=31;DP4=0,0,9,20	GT:PL:DP:DPR	1/1:255,33,0:11:0,11	./.:.:.:.	./.:.:.:.	./.:.:.:.	./.:.:.:.	./.:.:.:.	1/1:37,3,0:1:0,1	1/1:165,18,0:6:0,6	./.:.:.:.	./.:.:.:.	./.:.:.:.	1/1:37,3,0:1:0,1	1/1:233,30,0:10:0,10
chr1	89671800	.	A	.	164.996	.	MQ0F=0;AF1=0;AC1=0;MQ=37;FQ=-30.001;MQSB=0.0319441;DP=88;DP4=31,17,0,0	GT:PL:DP:DPR	0/0:0:1:1	./.:.:.:.	./.:.:.:.	./.:.:.:.	./.:.:.:.	./.:.:.:.	./.:.:.:.	./.:.:.:.	./.:.:.:.	./.:.:.:.	./.:.:.:.	0/0:0:45:45	0/0:0:2:2
chr1	89701222	.	T	C	222.003	.	VDB=0.48;SGB=-0.453602;MQSB=1;MQ0F=0;AF1=1;AC1=2;MQ=32;FQ=-32.988;DP=32;DP4=0,0,11,19	GT:PL:DP:DPR	1/1:62,6,0:2:0,2	./.:.:.:.	./.:.:.:.	1/1:37,3,0:1:0,1	./.:.:.:.	./.:.:.:.	./.:.:.:.	1/1:149,15,0:5:0,5	./.:.:.:.	./.:.:.:.	./.:.:.:.	1/1:238,33,0:11:0,11	1/1:255,33,0:11:0,11
chr1	89900842	.	C	.	228.996	.	MQSB=1;MQ0F=0;AF1=0;AC1=0;MQ=37;FQ=-186.988;DP=171;DP4=87,84,0,0	GT:PL:DP:DPR	0/0:0:53:53	./.:.:.:.	./.:.:.:.	0/0:0:1:1	./.:.:.:.	./.:.:.:.	0/0:0:1:1	0/0:0:1:1	0/0:0:1:1	./.:.:.:.	./.:.:.:.	0/0:0:48:48	0/0:0:66:66
chr1	90067635	.	C	T	221.999	.	VDB=0.000633926;SGB=-0.690438;MQSB=0.621145;MQ0F=0;AF1=1;AC1=2;MQ=36;FQ=-77.9863;DP=51;DP4=0,0,18,21	GT:PL:DP:DPR	1/1:255,51,0:17:0,17	./.:.:.:.	./.:.:.:.	0/0:0,.,.:0:0,.	./.:.:.:.	./.:.:.:.	0/0:0,.,.:0:0,.	./.:.:.:.	1/1:92,9,0:3:0,3	./.:.:.:.	./.:.:.:.	1/1:132,12,0:4:0,4	1/1:255,45,0:15:0,15
chr1	90503071	.	A	.	38.9945	.	MQSB=1;MQ0F=0;AF1=0;AC1=0;MQ=37;FQ=-35.9869;DP=4;DP4=2,2,0,0	GT:PL:DP:DPR	0/0:0:3:3	./.:.:.:.	./.:.:.:.	./.:.:.:.	./.:.:.:.	./.:.:.:.	./.:.:.:.	./.:.:.:.	./.:.:.:.	./.:.:.:.	./.:.:.:.	./.:.:.:.	0/0:0:1:1
chr1	90661827	.	A	.	35.995	.	MQSB=1;MQ0F=0;AF1=0;AC1=0;MQ=37;FQ=-32.988;DP=4;DP4=2,1,0,0	GT:PL:DP:DPR	./.:.:.:.	./.:.:.:.	./.:.:.:.	./.:.:.:.	./.:.:.:.	./.:.:.:.	./.:.:.:.	./.:.:.:.	./.:.:.:.	./.:.:.:.	./.:.:.:.	0/0:0:2:2	0/0:0:1:1
chr1	90689913	.	C	T	207.016	.	VDB=0.00676979;SGB=-0.662043;MQSB=0.924584;MQ0F=0;AF1=1;AC1=2;MQ=37;FQ=-53.9861;DP=15;DP4=0,0,5,9	GT:PL:DP:DPR	1/1:240,27,0:9:0,9	./.:.:.:.	./.:.:.:.	./.:.:.:.	1/1:37,3,0:1:0,1	./.:.:.:.	1/1:37,3,0:1:0,1	./.:.:.:.	./.:.:.:.	./.:.:.:.	./.:.:.:.	1/1:37,3,0:1:0,1	1/1:74,6,0:2:0,2
chr1	90802931	.	A	.	56.9942	.	MQSB=0.924584;MQ0F=0;AF1=0;AC1=0;MQ=37;FQ=-53.9861;DP=9;DP4=6,3,0,0	GT:PL:DP:DPR	0/0:0:9:9	./.:.:.:.	./.:.:.:.	./.:.:.:.	./.:.:.:.	./.:.:.:.	./.:.:.:.	./.:.:.:.	./.:.:.:.	./.:.:.:.	./.:.:.:.	./.:.:.:.	./.:.:.:.
chr1	90802931	.	A	G	221.999	.	VDB=8.70579e-07;SGB=-0.693132;MQSB=1;MQ0F=0;AF1=1;AC1=2;MQ=37;FQ=-128.987;RPB=0.838008;MQB=0.95494;BQB=0.896474;PV4=1,0.212057,1,0.0207085;DP=48;DP4=2,3,16,25	GT:PL:DP:DPR	./.:.:.:.	./.:.:.:.	./.:.:.:.	./.:.:.:.	./.:.:.:.	./.:.:.:.	./.:.:.:.	./.:.:.:.	./.:.:.:.	./.:.:.:.	./.:.:.:.	1/1:255,102,0:34:0,34	0/1:170,0,129:12:5,7
chr1	90895301	.	C	.	198.996	.	MQSB=1;MQ0F=0;AF1=0;AC1=0;MQ=37;FQ=-195.988;DP=65;DP4=33,31,0,0	GT:PL:DP:DPR	0/0:0:56:56	./.:.:.:.	./.:.:.:.	./.:.:.:.	./.:.:.:.	./.:.:.:.	0/0:0:1:1	0/0:0:7:7	./.:.:.:.	0/0:0:0:0	./.:.:.:.	./.:.:.:.	./.:.:.:.
chr1	90895301	.	C	T	225.009	.	VDB=4.49091e-20;SGB=-0.693147;RPB=9.93185e-15;MQB=0.552431;MQSB=0.716069;BQB=0.0128069;MQ0F=0;AF1=0.5;AC1=1;MQ=38;FQ=225.007;PV4=0.301481,1,0.00380648,1;DP=735;DP4=168,154,161,162	GT:PL:DP:DPR	./.:.:.:.	./.:.:.:.	./.:.:.:.	./.:.:.:.	./.:.:.:.	./.:.:.:.	./.:.:.:.	./.:.:.:.	./.:.:.:.	./.:.:.:.	./.:.:.:.	0/1:255,0,255:540:271,269	0/1:255,0,255:105:51,54
chr1	90916197	.	A	.	83.9945	.	MQSB=1;MQ0F=0;AF1=0;AC1=0;MQ=37;FQ=-71.9863;DP=39;DP4=25,14,0,0	GT:PL:DP:DPR	0/0:0:15:15	./.:.:.:.	./.:.:.:.	./.:.:.:.	./.:.:.:.	./.:.:.:.	./.:.:.:.	0/0:0:1:1	./.:.:.:.	./.:.:.:.	./.:.:.:.	0/0:0:18:18	0/0:0:5:5
chr1	91001080	.	A	.	104.995	.	MQSB=1;MQ0F=0;AF1=0;AC1=0;MQ=37;FQ=-101.987;DP=69;DP4=38,31,0,0	GT:PL:DP:DPR	0/0:0:25:25	0/0:0:2:2	./.:.:.:.	0/0:0:1:1	0/0:0:1:1	./.:.:.:.	./.:.:.:.	0/0:0:7:7	./.:.:.:.	./.:.:.:.	./.:.:.:.	0/0:0:15:15	0/0:0:18:18
chr1	91117527	.	G	.	240.996	.	MQSB=1;MQ0F=0;AF1=0;AC1=0;MQ=37;FQ=-38.9864;DP=88;DP4=32,49,0,0	GT:PL:DP:DPR	0/0:0:4:4	./.:.:.:.	./.:.:.:.	./.:.:.:.	./.:.:.:.	./.:.:.:.	./.:.:.:.	0/0:0:4:4	./.:.:.:.	./.:.:.:.	./.:.:.:.	0/0:0:70:70	0/0:0:3:3
chr1	91270222	.	A	.	192.996	.	MQSB=1;MQ0F=0;AF1=0;AC1=0;MQ=37;FQ=-113.987;DP=88;DP4=32,56,0,0	GT:PL:DP:DPR	0/0:0:29:29	./.:.:.:.	./.:.:.:.	./.:.:.:.	0/0:0:1:1	./.:.:.:.	./.:.:.:.	0/0:0:4:4	./.:.:.:.	./.:.:.:.	./.:.:.:.	./.:.:.:.	0/0:0:54:54
chr1	91270222	.	A	G	191.009	.	VDB=0.0306322;SGB=-0.680642;RPB=0.22723;MQB=1;MQSB=1;BQB=0.925699;MQ0F=0;AF1=0.5;AC1=1;MQ=37;FQ=194.015;PV4=1,0.0951255,1,0.255333;DP=37;DP4=11,10,6,6	GT:PL:DP:DPR	./.:.:.:.	./.:.:.:.	./.:.:.:.	./.:.:.:.	./.:.:.:.	./.:.:.:.	./.:.:.:.	./.:.:.:.	./.:.:.:.	./.:.:.:.	./.:.:.:.	0/1:221,0,255:33:21,12	./.:.:.:.
chr1	91358383	.	C	T	221.999	.	VDB=9.43227e-05;SGB=-0.693127;MQSB=1;MQ0F=0;AF1=1;AC1=2;MQ=37;FQ=-125.987;DP=80;DP4=0,0,36,33	GT:PL:DP:DPR	1/1:255,99,0:33:0,33	./.:.:.:.	./.:.:.:.	0/0:0,.,.:0:0,.	1/1:37,3,0:1:0,1	./.:.:.:.	./.:.:.:.	1/1:67,6,0:2:0,2	./.:.:.:.	./.:.:.:.	./.:.:.:.	1/1:245,27,0:9:0,9	1/1:255,72,0:24:0,24
chr1	91435586	.	A	.	101.995	.	MQSB=1;MQ0F=0;AF1=0;AC1=0;MQ=37;FQ=-98.9866;DP=43;DP4=22,21,0,0	GT:PL:DP:DPR	0/0:0:24:24	./.:.:.:.	0/0:0:1:1	./.:.:.:.	0/0:0:1:1	./.:.:.:.	./.:.:.:.	0/0:0:2:2	0/0:0:1:1	./.:.:.:.	./.:.:.:.	0/0:0:3:3	0/0:0:11:11
chr1	91582464	.	T	C	221.999	.	VDB=0.00196711;SGB=-0.692976;MQSB=1;MQ0F=0;AF1=1;AC1=2;MQ=37;FQ=-104.987;DP=114;DP4=0,0,36,68	GT:PL:DP:DPR	1/1:255,78,0:26:0,26	./.:.:.:.	./.:.:.:.	./.:.:.:.	1/1:37,3,0:1:0,1	./.:.:.:.	./.:.:.:.	./.:.:.:.	./.:.:.:.	./.:.:.:.	1/1:37,3,0:1:0,1	1/1:255,87,0:29:0,29	1/1:255,141,0:47:0,47
chr1	91718782	.	C	.	89.9946	.	MQSB=0.974597;MQ0F=0;AF1=0;AC1=0;MQ=37;FQ=-53.9861;DP=39;DP4=13,20,0,0	GT:PL:DP:DPR	0/0:0:9:9	./.:.:.:.	./.:.:.:.	./.:.:.:.	./.:.:.:.	./.:.:.:.	0/0:0:1:1	./.:.:.:.	./.:.:.:.	./.:.:.:.	./.:.:.:.	0/0:0:20:20	0/0:0:3:3
chr1	91840712	.	T	.	6.18452	.	SGB=-0.379885;MQ0F=0;AF1=1;AC1=2;MQ=25;FQ=-30.0038;DP=2;DP4=0,0,1,1	GT:PL:DP:DPR	0/0:25:1:0	./.:.:.:.	./.:.:.:.	./.:.:.:.	./.:.:.:.	./.:.:.:.	./.:.:.:.	0/0:25:1:0	./.:.:.:.	./.:.:.:.	./.:.:.:.	./.:.:.:.	./.:.:.:.
chr1	91840712	.	T	C	189.016	.	SGB=-0.379885;MQ0F=0;AF1=1;AC1=2;MQ=37;FQ=-29.991;VDB=0.771809;MQSB=1;DP=15;DP4=0,0,9,6	GT:PL:DP:DPR	./.:.:.:.	1/1:37,3,0:1:0,1	./.:.:.:.	1/1:37,3,0:1:0,1	./.:.:.:.	./.:.:.:.	./.:.:.:.	./.:.:.:.	./.:.:.:.	1/1:37,3,0:1:0,1	./.:.:.:.	1/1:104,9,0:3:0,3	1/1:222,27,0:9:0,9
chr1	91857655	.	G	A	222.001	.	VDB=2.61482e-06;SGB=-0.690438;MQSB=1;MQ0F=0;AF1=1;AC1=2;MQ=37;FQ=-77.9863;DP=172;DP4=0,0,70,78	GT:PL:DP:DPR	1/1:255,51,0:17:0,17	./.:.:.:.	./.:.:.:.	0/0:0,.,.:0:0,.	./.:.:.:.	./.:.:.:.	1/1:37,3,0:1:0,1	1/1:67,6,0:2:0,2	0/0:0,.,.:0:0,.	./.:.:.:.	./.:.:.:.	1/1:255,255,0:116:0,116	1/1:255,36,0:12:0,12
chr1	92225849	.	C	T	218.003	.	SGB=-0.379885;MQ0F=0;AF1=1;AC1=2;MQ=37;FQ=-29.991;VDB=0.0529733;MQSB=1;DP=20;DP4=0,0,10,5	GT:PL:DP:DPR	1/1:37,3,0:1:0,1	./.:.:.:.	./.:.:.:.	./.:.:.:.	./.:.:.:.	./.:.:.:.	./.:.:.:.	1/1:37,3,0:1:0,1	./.:.:.:.	./.:.:.:.	./.:.:.:.	1/1:251,33,0:11:0,11	1/1:74,6,0:2:0,2
chr1	92273799	.	A	.	131.995	.	MQSB=1;MQ0F=0;AF1=0;AC1=0;MQ=37;FQ=-110.987;DP=89;DP4=38,51,0,0	GT:PL:DP:DPR	0/0:0:28:28	0/0:0:2:2	./.:.:.:.	./.:.:.:.	./.:.:.:.	./.:.:.:.	./.:.:.:.	0/0:0:2:2	./.:.:.:.	./.:.:.:.	./.:.:.:.	0/0:0:34:34	0/0:0:23:23
chr1	92331878	.	T	.	283.236	.	MQSB=0.964642;MQ0F=0;AF1=0;AC1=0;MQ=37;FQ=-59.9861;DP=327;DP4=164,155,0,0	GT:PL:DP:DPR	0/0:0:11:11	./.:.:.:.	./.:.:.:.	./.:.:.:.	./.:.:.:.	./.:.:.:.	0/0:0:1:1	0/0:0:3:3	0/0:0:1:1	0/0:0:1:1	./.:.:.:.	0/0:0:287:287	0/0:0:15:15
chr1	92581626	.	A	T	221.999	.	VDB=3.27159e-05;SGB=-0.693127;MQSB=1;MQ0F=0;AF1=1;AC1=2;MQ=37;FQ=-125.987;DP=111;DP4=0,0,57,52	GT:PL:DP:DPR	1/1:255,99,0:33:0,33	./.:.:.:.	./.:.:.:.	./.:.:.:.	./.:.:.:.	./.:.:.:.	1/1:37,3,0:1:0,1	1/1:37,3,0:1:0,1	./.:.:.:.	./.:.:.:.	./.:.:.:.	1/1:255,169,0:56:0,56	1/1:255,54,0:18:0,18
chr1	92615520	.	G	A	221.999	.	VDB=0.0285204;SGB=-0.690438;MQSB=0.818731;MQ0F=0;AF1=1;AC1=2;MQ=36;FQ=-77.9863;DP=114;DP4=0,0,58,46	GT:PL:DP:DPR	1/1:255,51,0:17:0,17	1/1:37,3,0:1:0,1	./.:.:.:.	./.:.:.:.	./.:.:.:.	./.:.:.:.	./.:.:.:.	./.:.:.:.	1/1:36,3,0:1:0,1	./.:.:.:.	./.:.:.:.	1/1:255,232,0:77:0,77	1/1:221,24,0:8:0,8
chr1	92687973	.	C	A	222	.	VDB=0.00112744;SGB=-0.692914;MQSB=0.9171;MQ0F=0;AF1=1;AC1=2;MQ=37;FQ=-101.987;DP=56;DP4=0,0,25,30	GT:PL:DP:DPR	1/1:255,75,0:25:0,25	./.:.:.:.	./.:.:.:.	1/1:37,3,0:1:0,1	./.:.:.:.	./.:.:.:.	./.:.:.:.	1/1:205,21,0:7:0,7	./.:.:.:.	./.:.:.:.	1/1:37,3,0:1:0,1	1/1:255,39,0:14:0,13	1/1:205,21,0:7:0,7
chr1	92856829	.	C	T	221.999	.	SGB=-0.379885;MQ0F=0;AF1=1;AC1=2;MQ=37;FQ=-29.991;VDB=0.02;MQSB=0.0925789;DP=136;DP4=0,0,70,47	GT:PL:DP:DPR	1/1:37,3,0:1:0,1	./.:.:.:.	./.:.:.:.	./.:.:.:.	./.:.:.:.	./.:.:.:.	1/1:37,3,0:1:0,1	1/1:67,6,0:2:0,2	./.:.:.:.	./.:.:.:.	./.:.:.:.	1/1:255,255,0:113:0,113	./.:.:.:.
chr1	92958471	.	T	.	41.9943	.	MQ0F=0;AF1=0;AC1=0;MQ=37;FQ=-35.9869;DP=8;DP4=4,4,0,0	GT:PL:DP:DPR	0/0:0:3:3	./.:.:.:.	./.:.:.:.	./.:.:.:.	./.:.:.:.	./.:.:.:.	0/0:0:1:1	./.:.:.:.	./.:.:.:.	./.:.:.:.	./.:.:.:.	./.:.:.:.	0/0:0:4:4
chr1	93002837	.	C	T	188.033	.	VDB=0.0428737;SGB=-0.651104;MQSB=0.900802;MQ0F=0;AF1=1;AC1=2;MQ=37;FQ=-50.986;DP=23;DP4=0,0,9,5	GT:PL:DP:DPR	1/1:221,24,0:8:0,8	./.:.:.:.	./.:.:.:.	./.:.:.:.	0/0:0,.,.:0:0,.	./.:.:.:.	./.:.:.:.	0/0:0,.,.:0:0,.	./.:.:.:.	./.:.:.:.	./.:.:.:.	1/1:37,3,0:1:0,1	1/1:160,15,0:5:0,5
chr1	93252325	.	G	.	32.9952	.	MQ0F=0;AF1=0;AC1=0;MQ=37;FQ=-29.991;DP=1;DP4=1,0,0,0	GT:PL:DP:DPR	./.:.:.:.	./.:.:.:.	./.:.:.:.	./.:.:.:.	./.:.:.:.	./.:.:.:.	./.:.:.:.	./.:.:.:.	./.:.:.:.	./.:.:.:.	./.:.:.:.	./.:.:.:.	0/0:0:1:1
chr1	93375720	.	C	.	283.236	.	MQSB=0.965376;MQ0F=0;AF1=0;AC1=0;MQ=37;FQ=-213.988;SGB=-0.379885;RPB=1;MQB=1;BQB=1;PV4=1,1,1,0.106148;DP=286;DP4=144,131,1,1	GT:PL:DP:DPR	0/0:0:62:62	0/0:0:1:1	./.:.:.:.	0/0:0:3:3	./.:.:.:.	./.:.:.:.	./.:.:.:.	0/0:28:3:2	0/0:0:1:1	./.:.:.:.	./.:.:.:.	0/0:0:142:142	0/0:0:65:64
chr1	93639215	.	C	.	77.9945	.	SGB=-0.379885;RPB=1;MQB=1;MQSB=1;BQB=1;MQ0F=0;AF1=0;AC1=0;MQ=37;FQ=-46.986;PV4=1,1,1,1;DP=55;DP4=31,23,1,0	GT:PL:DP:DPR	0/0:0:19:18	0/0:0:3:3	./.:.:.:.	./.:.:.:.	./.:.:.:.	./.:.:.:.	./.:.:.:.	0/0:0:2:2	./.:.:.:.	./.:.:.:.	./.:.:.:.	0/0:0:16:16	0/0:0:15:15
chr1	93954887	.	A	.	95.9947	.	MQSB=1;MQ0F=0;AF1=0;AC1=0;MQ=37;FQ=-92.9865;DP=44;DP4=27,17,0,0	GT:PL:DP:DPR	0/0:0:22:22	./.:.:.:.	./.:.:.:.	./.:.:.:.	./.:.:.:.	./.:.:.:.	./.:.:.:.	0/0:0:6:6	./.:.:.:.	./.:.:.:.	./.:.:.:.	0/0:0:1:1	0/0:0:15:15
chr1	94090278	.	T	C	221.999	.	VDB=0.00161771;SGB=-0.689466;MQSB=1;MQ0F=0;AF1=1;AC1=2;MQ=37;FQ=-74.9863;DP=26;DP4=0,0,13,13	GT:PL:DP:DPR	1/1:255,48,0:16:0,16	./.:.:.:.	./.:.:.:.	./.:.:.:.	./.:.:.:.	./.:.:.:.	1/1:67,6,0:2:0,2	1/1:37,3,0:1:0,1	1/1:37,3,0:1:0,1	./.:.:.:.	./.:.:.:.	1/1:99,9,0:3:0,3	1/1:105,9,0:3:0,3
chr1	94127480	.	T	C	221.999	.	VDB=0.0704742;SGB=-0.693132;MQSB=1;MQ0F=0;AF1=1;AC1=2;MQ=37;FQ=-128.987;DP=94;DP4=0,0,37,54	GT:PL:DP:DPR	1/1:255,102,0:34:0,34	1/1:105,9,0:3:0,3	./.:.:.:.	./.:.:.:.	./.:.:.:.	1/1:37,3,0:1:0,1	./.:.:.:.	1/1:147,15,0:5:0,5	1/1:37,3,0:1:0,1	./.:.:.:.	./.:.:.:.	1/1:255,63,0:21:0,21	1/1:255,78,0:26:0,26
chr1	94214604	.	G	.	41.9943	.	MQ0F=0;AF1=0;AC1=0;MQ=37;FQ=-32.988;MQSB=1;DP=7;DP4=4,3,0,0	GT:PL:DP:DPR	0/0:0:2:2	./.:.:.:.	./.:.:.:.	./.:.:.:.	./.:.:.:.	./.:.:.:.	./.:.:.:.	./.:.:.:.	0/0:0:1:1	./.:.:.:.	./.:.:.:.	./.:.:.:.	0/0:0:4:4
chr1	94471948	.	C	.	98.9947	.	MQSB=1;MQ0F=0;AF1=0;AC1=0;MQ=37;FQ=-32.988;DP=31;DP4=13,16,0,0	GT:PL:DP:DPR	0/0:0:2:2	0/0:0:2:2	./.:.:.:.	./.:.:.:.	0/0:0:1:1	./.:.:.:.	./.:.:.:.	./.:.:.:.	./.:.:.:.	./.:.:.:.	./.:.:.:.	0/0:0:23:23	0/0:0:1:1
chr1	94860836	.	G	.	283.236	.	SGB=-0.379885;RPB=1;MQB=1;MQSB=1;BQB=1;MQ0F=0;AF1=0;AC1=0;MQ=37;FQ=-139.987;PV4=0.42,1,1,1;VDB=0.0221621;DP=714;DP4=366,317,3,1	GT:PL:DP:DPR	0/0:0:50:49	0/0:0:2:2	./.:.:.:.	./.:.:.:.	./.:.:.:.	./.:.:.:.	0/0:0:2:2	0/0:0:4:4	./.:.:.:.	./.:.:.:.	./.:.:.:.	0/0:0:586:583	0/0:0:43:43
chr1	94882093	.	G	.	110.995	.	MQSB=0.993896;MQ0F=0;AF1=0;AC1=0;MQ=44;FQ=-107.987;DP=40;DP4=12,27,0,0	GT:PL:DP:DPR	./.:.:.:.	./.:.:.:.	./.:.:.:.	./.:.:.:.	./.:.:.:.	./.:.:.:.	./.:.:.:.	./.:.:.:.	./.:.:.:.	./.:.:.:.	./.:.:.:.	0/0:0:27:27	0/0:0:12:12
chr1	95064999	.	T	.	44.9942	.	MQSB=1;MQ0F=0;AF1=0;AC1=0;MQ=37;FQ=-41.9862;DP=12;DP4=8,4,0,0	GT:PL:DP:DPR	0/0:0:5:5	0/0:0:1:1	./.:.:.:.	./.:.:.:.	./.:.:.:.	./.:.:.:.	./.:.:.:.	0/0:0:1:1	./.:.:.:.	0/0:0:2:2	./.:.:.:.	./.:.:.:.	0/0:0:3:3
chr1	95213011	.	G	.	283.236	.	MQSB=1;MQ0F=0;AF1=0;AC1=0;MQ=37;FQ=-264.989;SGB=-0.379885;RPB=1;MQB=1;BQB=1;PV4=1,1,1,0.35672;DP=244;DP4=115,128,0,1	GT:PL:DP:DPR	0/0:0:79:79	0/0:0:2:2	./.:.:.:.	./.:.:.:.	0/0:0:1:1	./.:.:.:.	0/0:0:1:1	0/0:0:6:6	0/0:0:2:2	./.:.:.:.	./.:.:.:.	0/0:0:56:55	0/0:0:97:97
chr1	95258770	.	C	T	221.999	.	VDB=0.00385174;SGB=-0.662043;MQSB=0.974597;MQ0F=0;AF1=1;AC1=2;MQ=37;FQ=-53.9861;DP=41;DP4=0,0,21,15	GT:PL:DP:DPR	1/1:243,27,0:9:0,9	./.:.:.:.	./.:.:.:.	./.:.:.:.	./.:.:.:.	./.:.:.:.	0/0:0,.,.:0:0,.	0/0:0,.,.:0:0,.	1/1:105,9,0:3:0,3	./.:.:.:.	./.:.:.:.	1/1:234,27,0:9:0,9	1/1:255,45,0:15:0,15
chr1	95297194	.	A	.	279.36	.	MQSB=1;MQ0F=0;AF1=0;AC1=0;MQ=37;FQ=-207.988;DP=188;DP4=98,89,0,0	GT:PL:DP:DPR	0/0:0:60:60	./.:.:.:.	./.:.:.:.	./.:.:.:.	./.:.:.:.	./.:.:.:.	0/0:0:2:2	0/0:0:3:3	./.:.:.:.	./.:.:.:.	./.:.:.:.	0/0:0:39:39	0/0:0:83:83
chr1	95423065	.	G	A	221.999	.	VDB=0.00048898;SGB=-0.693054;MQSB=1;MQ0F=0;AF1=1;AC1=2;MQ=37;FQ=-110.987;DP=73;DP4=0,0,33,32	GT:PL:DP:DPR	1/1:255,84,0:28:0,28	./.:.:.:.	./.:.:.:.	./.:.:.:.	./.:.:.:.	./.:.:.:.	./.:.:.:.	1/1:37,3,0:1:0,1	1/1:37,3,0:1:0,1	./.:.:.:.	./.:.:.:.	1/1:255,45,0:15:0,15	1/1:255,60,0:20:0,20
chr1	95477262	.	C	A	222	.	VDB=0.07273;SGB=-0.651104;MQSB=1;MQ0F=0;AF1=1;AC1=2;MQ=37;FQ=-50.986;DP=84;DP4=0,0,36,44	GT:PL:DP:DPR	1/1:215,24,0:8:0,8	./.:.:.:.	./.:.:.:.	./.:.:.:.	./.:.:.:.	./.:.:.:.	./.:.:.:.	1/1:37,3,0:1:0,1	./.:.:.:.	./.:.:.:.	./.:.:.:.	1/1:255,175,0:58:0,58	1/1:255,39,0:13:0,13
chr1	95684940	.	T	C	128.264	.	VDB=0.0135873;SGB=-0.590765;MQSB=1;MQ0F=0;AF1=1;AC1=2;MQ=37;FQ=-41.9862;DP=19;DP4=0,0,2,14	GT:PL:DP:DPR	1/1:161,15,0:5:0,5	1/1:37,3,0:1:0,1	./.:.:.:.	./.:.:.:.	./.:.:.:.	./.:.:.:.	./.:.:.:.	1/1:67,6,0:2:0,2	0/0:22,.,.:1:0,.	./.:.:.:.	./.:.:.:.	1/1:113,12,0:4:0,4	1/1:92,9,0:3:0,3
chr1	95718992	.	T	C	221.999	.	VDB=3.1553e-05;SGB=-0.693127;MQSB=1;MQ0F=0;AF1=1;AC1=2;MQ=37;FQ=-125.987;DP=199;DP4=0,0,93,102	GT:PL:DP:DPR	1/1:255,99,0:33:0,33	./.:.:.:.	./.:.:.:.	0/0:25,.,.:1:0,.	1/1:67,6,0:2:0,2	./.:.:.:.	./.:.:.:.	1/1:67,6,0:2:0,2	./.:.:.:.	./.:.:.:.	./.:.:.:.	1/1:255,255,0:136:0,136	1/1:255,63,0:21:0,21
chr1	96677750	.	A	.	283.236	.	MQSB=0.931547;MQ0F=0;AF1=0;AC1=0;MQ=37;FQ=-98.9866;DP=253;DP4=113,138,0,0	GT:PL:DP:DPR	0/0:0:24:24	./.:.:.:.	./.:.:.:.	./.:.:.:.	./.:.:.:.	./.:.:.:.	./.:.:.:.	./.:.:.:.	./.:.:.:.	./.:.:.:.	./.:.:.:.	0/0:0:205:205	0/0:0:22:22
chr1	96942516	.	G	A	35.7656	.	SGB=-0.379885;MQ0F=0;AF1=1;AC1=2;MQ=37;FQ=-29.991;VDB=0.02;DP=4;DP4=0,0,2,2	GT:PL:DP:DPR	./.:.:.:.	./.:.:.:.	./.:.:.:.	./.:.:.:.	1/1:37,3,0:1:0,1	./.:.:.:.	./.:.:.:.	1/1:67,6,0:2:0,2	./.:.:.:.	./.:.:.:.	./.:.:.:.	./.:.:.:.	1/1:37,3,0:1:0,1
chr1	97195480	.	A	G	221.999	.	VDB=5.53884e-07;SGB=-0.693147;MQSB=0.951508;MQ0F=0;AF1=1;AC1=2;MQ=36;FQ=-174.988;DP=141;DP4=0,1,78,56	GT:PL:DP:DPR	1/1:255,148,0:49:0,49	./.:.:.:.	./.:.:.:.	./.:.:.:.	./.:.:.:.	./.:.:.:.	0/0:0,.,.:1:1,.	./.:.:.:.	./.:.:.:.	./.:.:.:.	./.:.:.:.	1/1:255,114,0:38:0,38	1/1:255,141,0:47:0,47
chr1	97276664	.	G	.	38.9945	.	MQSB=1;MQ0F=0;AF1=0;AC1=0;MQ=37;FQ=-32.988;DP=11;DP4=2,9,0,0	GT:PL:DP:DPR	0/0:0:2:2	./.:.:.:.	./.:.:.:.	./.:.:.:.	0/0:0:1:1	./.:.:.:.	./.:.:.:.	0/0:0:3:3	./.:.:.:.	0/0:0:1:1	./.:.:.:.	0/0:0:2:2	0/0:0:2:2
chr1	97366225	.	A	.	41.9943	.	MQ0F=0;AF1=0;AC1=0;MQ=60;FQ=-38.9864;DP=6;DP4=6,0,0,0	GT:PL:DP:DPR	./.:.:.:.	./.:.:.:.	./.:.:.:.	./.:.:.:.	./.:.:.:.	./.:.:.:.	./.:.:.:.	./.:.:.:.	./.:.:.:.	./.:.:.:.	./.:.:.:.	0/0:0:4:4	0/0:0:2:2
chr1	97458910	.	C	T	221.999	.	VDB=0.0309705;SGB=-0.693141;MQSB=1;MQ0F=0;AF1=1;AC1=2;MQ=37;FQ=-137.987;DP=433;DP4=0,0,150,161	GT:PL:DP:DPR	1/1:255,111,0:37:0,37	./.:.:.:.	./.:.:.:.	./.:.:.:.	./.:.:.:.	./.:.:.:.	1/1:37,3,0:1:0,1	1/1:183,21,0:7:0,7	./.:.:.:.	./.:.:.:.	./.:.:.:.	1/1:255,255,0:227:0,227	1/1:255,117,0:39:0,39
chr1	97515884	.	T	C	221.999	.	VDB=4.12184e-14;SGB=-0.693147;MQSB=0.999599;MQ0F=0;AF1=1;AC1=2;MQ=37;FQ=-180.988;DP=117;DP4=0,0,59,50	GT:PL:DP:DPR	1/1:255,154,0:51:0,51	./.:.:.:.	./.:.:.:.	1/1:92,9,0:3:0,3	./.:.:.:.	./.:.:.:.	1/1:67,6,0:2:0,2	1/1:104,9,0:3:0,3	./.:.:.:.	./.:.:.:.	./.:.:.:.	1/1:255,66,0:22:0,22	1/1:255,84,0:28:0,28
chr1	97606601	.	T	.	113.995	.	MQSB=0.97357;MQ0F=0;AF1=0;AC1=0;MQ=38;FQ=-83.9864;DP=52;DP4=32,20,0,0	GT:PL:DP:DPR	0/0:0:19:19	./.:.:.:.	./.:.:.:.	./.:.:.:.	./.:.:.:.	./.:.:.:.	./.:.:.:.	0/0:0:2:2	./.:.:.:.	./.:.:.:.	./.:.:.:.	0/0:0:3:3	0/0:0:28:28
chr1	97642612	.	T	.	101.995	.	MQSB=1;MQ0F=0;AF1=0;AC1=0;MQ=37;FQ=-98.9866;DP=37;DP4=17,20,0,0	GT:PL:DP:DPR	0/0:0:24:24	./.:.:.:.	./.:.:.:.	0/0:0:1:1	./.:.:.:.	./.:.:.:.	0/0:0:1:1	0/0:0:1:1	./.:.:.:.	./.:.:.:.	./.:.:.:.	0/0:0:6:6	0/0:0:4:4
chr1	97696420	.	G	.	77.9945	.	MQSB=1;MQ0F=0;AF1=0;AC1=0;MQ=37;FQ=-74.9863;DP=41;DP4=15,26,0,0	GT:PL:DP:DPR	0/0:0:16:16	0/0:0:1:1	./.:.:.:.	0/0:0:1:1	./.:.:.:.	./.:.:.:.	./.:.:.:.	0/0:0:4:4	./.:.:.:.	./.:.:.:.	./.:.:.:.	0/0:0:11:11	0/0:0:8:8
chr1	97746135	.	T	.	261.986	.	MQSB=0.999883;MQ0F=0;AF1=0;AC1=0;MQ=37;FQ=-258.989;DP=163;DP4=83,80,0,0	GT:PL:DP:DPR	0/0:0:77:77	0/0:0:1:1	./.:.:.:.	0/0:0:4:4	./.:.:.:.	./.:.:.:.	./.:.:.:.	0/0:0:5:5	0/0:0:1:1	./.:.:.:.	./.:.:.:.	0/0:0:37:37	0/0:0:38:38
chr1	97906442	.	G	A	221.999	.	VDB=9.9034e-11;SGB=-0.693147;RPB=1;MQB=1;MQSB=1;BQB=1;MQ0F=0;AF1=1;AC1=2;MQ=37;FQ=-152.987;PV4=1,1,1,0.344242;DP=127;DP4=1,0,48,49	GT:PL:DP:DPR	1/1:255,126,0:54:1,53	./.:.:.:.	./.:.:.:.	0/0:0,.,.:0:0,.	./.:.:.:.	./.:.:.:.	./.:.:.:.	1/1:67,6,0:2:0,2	./.:.:.:.	./.:.:.:.	./.:.:.:.	1/1:255,63,0:21:0,21	1/1:255,63,0:21:0,21
chr1	97931346	.	A	C	222.008	.	VDB=0.0542547;SGB=-0.692352;MQSB=0.895122;MQ0F=0;AF1=1;AC1=2;MQ=37;FQ=-89.9865;DP=35;DP4=0,0,18,14	GT:PL:DP:DPR	1/1:255,63,0:21:0,21	./.:.:.:.	./.:.:.:.	./.:.:.:.	0/0:0,.,.:0:0,.	./.:.:.:.	./.:.:.:.	1/1:37,3,0:1:0,1	./.:.:.:.	./.:.:.:.	./.:.:.:.	./.:.:.:.	1/1:255,30,0:10:0,10
chr1	97955982	.	G	.	47.9942	.	MQSB=1;MQ0F=0;AF1=0;AC1=0;MQ=37;FQ=-44.9861;DP=15;DP4=6,9,0,0	GT:PL:DP:DPR	0/0:0:6:6	0/0:0:1:1	./.:.:.:.	./.:.:.:.	./.:.:.:.	./.:.:.:.	./.:.:.:.	./.:.:.:.	./.:.:.:.	./.:.:.:.	./.:.:.:.	0/0:0:3:3	0/0:0:5:5
chr1	98078072	.	G	.	161.996	.	MQSB=1;MQ0F=0;AF1=0;AC1=0;MQ=37;FQ=-137.987;DP=91;DP4=40,51,0,0	GT:PL:DP:DPR	0/0:0:37:37	./.:.:.:.	./.:.:.:.	./.:.:.:.	./.:.:.:.	./.:.:.:.	./.:.:.:.	0/0:0:3:3	./.:.:.:.	./.:.:.:.	./.:.:.:.	0/0:0:7:7	0/0:0:44:44
chr1	98078072	.	G	A	7.79993	.	SGB=-0.379885;MQ0F=0;AF1=1;AC1=2;MQ=37;FQ=-29.991;DP=1;DP4=0,0,0,1	GT:PL:DP:DPR	./.:.:.:.	./.:.:.:.	./.:.:.:.	./.:.:.:.	./.:.:.:.	./.:.:.:.	./.:.:.:.	./.:.:.:.	./.:.:.:.	1/1:37,3,0:1:0,1	./.:.:.:.	./.:.:.:.	./.:.:.:.
chr1	98196332	.	C	A	221.999	.	VDB=0.00351203;SGB=-0.693147;MQSB=0.983893;MQ0F=0;AF1=1;AC1=2;MQ=37;FQ=-281.989;DP=224;DP4=0,0,105,112	GT:PL:DP:DPR	1/1:255,255,0:101:0,101	./.:.:.:.	./.:.:.:.	1/1:57,6,0:2:0,2	./.:.:.:.	./.:.:.:.	1/1:37,3,0:1:0,1	1/1:135,12,0:4:0,4	1/1:97,9,0:3:0,3	1/1:37,3,0:1:0,1	./.:.:.:.	1/1:255,120,0:40:0,40	1/1:255,196,0:65:0,65
chr1	98238089	.	G	.	180.996	.	MQSB=0.96864;MQ0F=0;AF1=0;AC1=0;MQ=37;FQ=-177.988;DP=74;DP4=36,36,0,0	GT:PL:DP:DPR	0/0:0:50:50	0/0:0:0:0	./.:.:.:.	./.:.:.:.	./.:.:.:.	./.:.:.:.	./.:.:.:.	./.:.:.:.	0/0:0:1:1	./.:.:.:.	./.:.:.:.	0/0:0:21:21	./.:.:.:.
chr1	98238089	.	G	A	221.999	.	VDB=0.00458449;SGB=-0.693139;MQSB=1;MQ0F=0;AF1=1;AC1=2;MQ=37;FQ=-134.987;DP=48;DP4=0,0,16,20	GT:PL:DP:DPR	./.:.:.:.	./.:.:.:.	./.:.:.:.	./.:.:.:.	./.:.:.:.	./.:.:.:.	./.:.:.:.	./.:.:.:.	./.:.:.:.	./.:.:.:.	./.:.:.:.	./.:.:.:.	1/1:255,108,0:36:0,36
chr1	98343497	.	A	.	134.995	.	MQSB=0.956841;MQ0F=0;AF1=0;AC1=0;MQ=37;FQ=-131.987;DP=87;DP4=43,44,0,0	GT:PL:DP:DPR	0/0:0:35:35	0/0:0:1:1	./.:.:.:.	./.:.:.:.	./.:.:.:.	./.:.:.:.	./.:.:.:.	0/0:0:1:1	./.:.:.:.	./.:.:.:.	./.:.:.:.	0/0:0:29:29	0/0:0:21:21
chr1	98430806	.	T	C	221.999	.	VDB=0.109857;SGB=-0.693147;MQSB=1;MQ0F=0;AF1=1;AC1=2;MQ=37;FQ=-189.988;DP=178;DP4=0,0,84,88	GT:PL:DP:DPR	1/1:255,163,0:54:0,54	./.:.:.:.	./.:.:.:.	1/1:67,6,0:2:0,2	1/1:67,6,0:2:0,2	./.:.:.:.	./.:.:.:.	1/1:53,6,0:2:0,2	1/1:67,6,0:2:0,2	./.:.:.:.	./.:.:.:.	1/1:255,132,0:44:0,44	1/1:255,199,0:66:0,66
chr1	98664177	.	G	A	222.001	.	VDB=0.0115299;SGB=-0.680642;MQSB=0.982603;MQ0F=0;AF1=1;AC1=2;MQ=37;FQ=-62.9862;DP=222;DP4=0,0,76,83	GT:PL:DP:DPR	1/1:255,36,0:12:0,12	./.:.:.:.	./.:.:.:.	./.:.:.:.	./.:.:.:.	./.:.:.:.	./.:.:.:.	1/1:104,9,0:3:0,3	./.:.:.:.	./.:.:.:.	./.:.:.:.	1/1:255,255,0:107:0,107	1/1:255,111,0:37:0,37
chr1	98702244	.	G	.	89.9946	.	MQSB=1;MQ0F=0;AF1=0;AC1=0;MQ=37;FQ=-80.9864;DP=59;DP4=24,35,0,0	GT:PL:DP:DPR	0/0:0:18:18	./.:.:.:.	./.:.:.:.	./.:.:.:.	0/0:0:3:3	./.:.:.:.	./.:.:.:.	0/0:0:2:2	./.:.:.:.	./.:.:.:.	./.:.:.:.	0/0:0:16:16	0/0:0:20:20
chr1	98808327	.	T	.	283.236	.	MQSB=0.977926;MQ0F=0;AF1=0;AC1=0;MQ=37;FQ=-192.988;DP=403;DP4=208,187,0,0	GT:PL:DP:DPR	0/0:0:55:55	./.:.:.:.	./.:.:.:.	./.:.:.:.	0/0:0:2:2	./.:.:.:.	0/0:0:1:1	0/0:0:1:1	./.:.:.:.	./.:.:.:.	./.:.:.:.	0/0:0:235:235	0/0:0:101:101
chr1	98986363	.	A	.	283.236	.	MQSB=1;MQ0F=0;AF1=0;AC1=0;MQ=37;FQ=-125.987;DP=177;DP4=97,78,0,0	GT:PL:DP:DPR	0/0:0:33:33	./.:.:.:.	./.:.:.:.	./.:.:.:.	0/0:0:1:1	./.:.:.:.	0/0:0:1:1	0/0:0:5:5	./.:.:.:.	./.:.:.:.	./.:.:.:.	0/0:0:96:96	0/0:0:39:39
chr1	99013561	.	C	.	283.236	.	MQSB=0.975339;MQ0F=0;AF1=0;AC1=0;MQ=37;FQ=-198.988;DP=209;DP4=111,98,0,0	GT:PL:DP:DPR	0/0:0:57:57	./.:.:.:.	./.:.:.:.	./.:.:.:.	0/0:0:1:1	./.:.:.:.	./.:.:.:.	0/0:0:5:5	./.:.:.:.	./.:.:.:.	./.:.:.:.	0/0:0:47:47	0/0:0:99:99
chr1	99237377	.	T	.	35.995	.	SGB=-0.379885;RPB=1;MQB=1;MQSB=1.01283;BQB=1;MQ0F=0;AF1=0.493641;AC1=1;MQ=37;FQ=-11.3185;PV4=0.428571,1,1,0.0816186;DP=12;DP4=7,4,1,0	GT:PL:DP:DPR	0/0:16:7:6	./.:.:.:.	./.:.:.:.	0/0:0:1:1	./.:.:.:.	./.:.:.:.	0/0:0:1:1	./.:.:.:.	./.:.:.:.	./.:.:.:.	./.:.:.:.	0/0:0:1:1	0/0:0:2:2
chr1	99314925	.	T	C	221.999	.	VDB=0.0348597;SGB=-0.651104;MQSB=0.900802;MQ0F=0;AF1=1;AC1=2;MQ=37;FQ=-50.986;DP=47;DP4=0,0,18,29	GT:PL:DP:DPR	1/1:225,24,0:8:0,8	./.:.:.:.	./.:.:.:.	./.:.:.:.	./.:.:.:.	./.:.:.:.	./.:.:.:.	./.:.:.:.	./.:.:.:.	./.:.:.:.	./.:.:.:.	1/1:255,69,0:23:0,23	1/1:255,48,0:16:0,16
chr1	99345463	.	A	G	221.999	.	VDB=0.000125375;SGB=-0.688148;MQSB=1;MQ0F=0;AF1=1;AC1=2;MQ=37;FQ=-71.9863;DP=92;DP4=0,0,50,34	GT:PL:DP:DPR	1/1:255,45,0:15:0,15	./.:.:.:.	./.:.:.:.	./.:.:.:.	./.:.:.:.	./.:.:.:.	./.:.:.:.	./.:.:.:.	./.:.:.:.	1/1:37,3,0:1:0,1	./.:.:.:.	1/1:255,181,0:60:0,60	1/1:216,24,0:8:0,8
chr1	99438575	.	G	.	283.236	.	VDB=0.52;SGB=-0.453602;RPB=0.758065;MQB=0.967742;MQSB=0.99991;BQB=1;MQ0F=0;AF1=0;AC1=0;MQ=37;FQ=-148.987;PV4=0.230655,1,1,1;DP=231;DP4=97,130,2,0	GT:PL:DP:DPR	0/0:0:64:62	./.:.:.:.	./.:.:.:.	./.:.:.:.	./.:.:.:.	./.:.:.:.	0/0:0:1:1	0/0:0:5:5	./.:.:.:.	./.:.:.:.	./.:.:.:.	0/0:0:71:71	0/0:0:88:88
chr1	99597502	.	C	.	140.995	.	MQSB=1;MQ0F=0;AF1=0;AC1=0;MQ=37;FQ=-137.987;DP=105;DP4=54,50,0,0	GT:PL:DP:DPR	0/0:0:37:37	./.:.:.:.	./.:.:.:.	./.:.:.:.	./.:.:.:.	./.:.:.:.	./.:.:.:.	0/0:0:1:1	./.:.:.:.	./.:.:.:.	0/0:0:1:1	0/0:0:33:33	0/0:0:32:32
chr1	99769147	.	C	.	164.996	.	MQSB=0.971871;MQ0F=0;AF1=0;AC1=0;MQ=37;FQ=-161.987;DP=74;DP4=41,33,0,0	GT:PL:DP:DPR	0/0:0:45:45	./.:.:.:.	./.:.:.:.	./.:.:.:.	./.:.:.:.	./.:.:.:.	0/0:0:1:1	0/0:0:2:2	0/0:0:3:3	0/0:0:1:1	./.:.:.:.	0/0:0:13:13	0/0:0:9:9
chr1	99905012	.	T	C	221.999	.	VDB=0.0605396;SGB=-0.693145;MQSB=1;MQ0F=0;AF1=1;AC1=2;MQ=37;FQ=-146.987;DP=139;DP4=0,0,68,70	GT:PL:DP:DPR	1/1:255,120,0:40:0,40	./.:.:.:.	./.:.:.:.	./.:.:.:.	1/1:34,3,0:1:0,1	./.:.:.:.	1/1:37,3,0:1:0,1	1/1:113,12,0:4:0,4	./.:.:.:.	1/1:37,3,0:1:0,1	./.:.:.:.	1/1:255,144,0:49:0,48	1/1:255,126,0:42:0,42
chr1	99997409	.	A	C	221.999	.	VDB=2.07135e-06;SGB=-0.693147;MQSB=0.990072;MQ0F=0;AF1=1;AC1=2;MQ=36;FQ=-273.989;DP=275;DP4=0,0,133,133	GT:PL:DP:DPR	1/1:255,247,0:83:0,82	./.:.:.:.	./.:.:.:.	./.:.:.:.	./.:.:.:.	./.:.:.:.	./.:.:.:.	1/1:45,6,0:2:0,2	1/1:62,6,0:2:0,2	1/1:37,3,0:1:0,1	./.:.:.:.	1/1:255,208,0:70:0,69	1/1:255,255,0:108:0,108
chr1	100041952	.	G	.	125.995	.	MQSB=1;MQ0F=0;AF1=0;AC1=0;MQ=37;FQ=-122.987;DP=76;DP4=39,37,0,0	GT:PL:DP:DPR	0/0:0:32:32	0/0:0:3:3	./.:.:.:.	./.:.:.:.	./.:.:.:.	./.:.:.:.	./.:.:.:.	./.:.:.:.	./.:.:.:.	./.:.:.:.	./.:.:.:.	0/0:0:12:12	0/0:0:29:29
chr1	100237544	.	A	G	221.999	.	VDB=0.00233774;SGB=-0.693147;MQSB=1;MQ0F=0;AF1=1;AC1=2;MQ=37;FQ=-180.988;DP=126;DP4=0,0,69,54	GT:PL:DP:DPR	1/1:255,154,0:51:0,51	./.:.:.:.	./.:.:.:.	1/1:37,3,0:1:0,1	1/1:37,3,0:1:0,1	./.:.:.:.	./.:.:.:.	./.:.:.:.	./.:.:.:.	./.:.:.:.	./.:.:.:.	1/1:255,57,0:19:0,19	1/1:255,154,0:51:0,51
chr1	100382840	.	C	.	68.9944	.	MQSB=0.992367;MQ0F=0;AF1=0;AC1=0;MQ=37;FQ=-50.986;DP=30;DP4=15,15,0,0	GT:PL:DP:DPR	0/0:0:8:8	0/0:0:1:1	./.:.:.:.	./.:.:.:.	0/0:0:1:1	./.:.:.:.	./.:.:.:.	0/0:0:2:2	./.:.:.:.	0/0:0:1:1	./.:.:.:.	0/0:0:4:4	0/0:0:13:13
chr1	100432385	.	G	.	107.995	.	MQSB=1;MQ0F=0;AF1=0;AC1=0;MQ=37;FQ=-104.987;DP=55;DP4=24,31,0,0	GT:PL:DP:DPR	0/0:0:26:26	./.:.:.:.	./.:.:.:.	./.:.:.:.	./.:.:.:.	./.:.:.:.	./.:.:.:.	0/0:0:4:4	./.:.:.:.	./.:.:.:.	./.:.:.:.	0/0:0:1:1	0/0:0:24:24
chr1	100481800	.	C	.	38.9945	.	MQ0F=0;AF1=0;AC1=0;MQ=37;FQ=-29.991;DP=7;DP4=4,1,0,0	GT:PL:DP:DPR	./.:.:.:.	./.:.:.:.	./.:.:.:.	./.:.:.:.	./.:.:.:.	./.:.:.:.	0/0:0:1:1	0/0:0:3:3	./.:.:.:.	./.:.:.:.	./.:.:.:.	0/0:0:1:1	0/0:0:0:0
chr1	100800828	.	A	C,T	201.016	.	VDB=0.14314;SGB=-0.590765;MQ0F=0;AF1=1;AC1=2;MQ=37;FQ=-41.9862;MQSB=1;DP=18;DP4=0,0,12,6	GT:PL:DP:DPR	1/1:129,15,0,.,.,.:5:0,5,.	./.:.:.:.	./.:.:.:.	./.:.:.:.	./.:.:.:.	./.:.:.:.	./.:.:.:.	0/0:25,.,.,.,.,.:1:0,.,.	./.:.:.:.	./.:.:.:.	./.:.:.:.	1/1:97,34,28,68,0,65:3:0,2,1	1/1:234,27,0,.,.,.:9:0,9,.
chr1	100862935	.	G	.	59.9942	.	MQ0F=0;AF1=0;AC1=0;MQ=37;FQ=-32.988;MQSB=0.952347;DP=18;DP4=7,9,0,0	GT:PL:DP:DPR	0/0:0:2:2	./.:.:.:.	./.:.:.:.	./.:.:.:.	./.:.:.:.	./.:.:.:.	./.:.:.:.	./.:.:.:.	./.:.:.:.	./.:.:.:.	./.:.:.:.	0/0:0:10:10	0/0:0:4:4
chr1	101231777	.	T	C	222.001	.	VDB=1.40773e-05;SGB=-0.693132;MQSB=1;MQ0F=0;AF1=1;AC1=2;MQ=37;FQ=-128.987;DP=74;DP4=0,0,36,38	GT:PL:DP:DPR	1/1:255,102,0:34:0,34	./.:.:.:.	./.:.:.:.	./.:.:.:.	./.:.:.:.	./.:.:.:.	1/1:37,3,0:1:0,1	1/1:104,9,0:3:0,3	./.:.:.:.	./.:.:.:.	./.:.:.:.	1/1:255,72,0:24:0,24	1/1:255,36,0:12:0,12
chr1	101330295	.	T	C	221.999	.	VDB=0.117011;SGB=-0.670168;MQSB=0.916482;MQ0F=0;AF1=1;AC1=2;MQ=37;FQ=-56.9861;DP=41;DP4=0,0,17,19	GT:PL:DP:DPR	1/1:244,30,0:10:0,10	./.:.:.:.	./.:.:.:.	./.:.:.:.	1/1:37,3,0:1:0,1	./.:.:.:.	./.:.:.:.	1/1:67,6,0:2:0,2	./.:.:.:.	./.:.:.:.	./.:.:.:.	1/1:168,15,0:5:0,5	1/1:255,54,0:18:0,18
chr1	101403755	.	T	C	192.033	.	VDB=0.010981;SGB=-0.651104;MQSB=0.900802;MQ0F=0;AF1=1;AC1=2;MQ=37;FQ=-50.986;DP=19;DP4=0,1,9,8	GT:PL:DP:DPR	1/1:225,24,0:8:0,8	./.:.:.:.	./.:.:.:.	0/0:0,.,.:1:1,.	./.:.:.:.	./.:.:.:.	./.:.:.:.	0/0:0,.,.:0:0,.	1/1:37,3,0:1:0,1	./.:.:.:.	./.:.:.:.	1/1:144,15,0:5:0,5	1/1:104,9,0:3:0,3
chr1	101816107	.	C	.	149.995	.	MQSB=1;MQ0F=0;AF1=0;AC1=0;MQ=37;FQ=-68.9862;DP=62;DP4=38,24,0,0	GT:PL:DP:DPR	0/0:0:14:14	./.:.:.:.	./.:.:.:.	./.:.:.:.	./.:.:.:.	./.:.:.:.	./.:.:.:.	./.:.:.:.	./.:.:.:.	./.:.:.:.	./.:.:.:.	0/0:0:40:40	0/0:0:8:8
chr1	101851539	.	A	G	201.016	.	VDB=0.00064721;SGB=-0.662043;MQSB=0.924584;MQ0F=0;AF1=1;AC1=2;MQ=37;FQ=-53.9861;DP=24;DP4=1,0,11,8	GT:PL:DP:DPR	1/1:234,27,0:9:0,9	./.:.:.:.	./.:.:.:.	0/0:0,.,.:0:0,.	1/1:37,3,0:1:0,1	./.:.:.:.	0/0:0,.,.:1:1,.	1/1:37,3,0:1:0,1	./.:.:.:.	./.:.:.:.	./.:.:.:.	1/1:163,15,0:5:0,5	1/1:102,9,0:3:0,3
chr1	101892420	.	C	.	195.996	.	MQSB=1;MQ0F=0;AF1=0;AC1=0;MQ=37;FQ=-128.987;DP=128;DP4=84,44,0,0	GT:PL:DP:DPR	0/0:0:34:34	0/0:0:1:1	./.:.:.:.	./.:.:.:.	./.:.:.:.	0/0:0:1:1	./.:.:.:.	0/0:0:5:5	0/0:0:1:1	./.:.:.:.	./.:.:.:.	0/0:0:55:55	0/0:0:31:31
chr1	101918115	.	T	.	77.9945	.	SGB=-0.379885;RPB=1;MQB=1;MQSB=0.924584;BQB=1;MQ0F=0;AF1=0.473684;AC1=1;MQ=37;FQ=-17.0717;PV4=1,1,1,1;DP=43;DP4=22,20,1,0	GT:PL:DP:DPR	0/0:10:9:8	./.:.:.:.	./.:.:.:.	./.:.:.:.	0/0:0:1:1	./.:.:.:.	0/0:0:2:2	0/0:0:1:1	0/0:0:2:2	0/0:0:1:1	./.:.:.:.	0/0:0:16:16	0/0:0:11:11
chr1	102026796	.	T	C	201.016	.	VDB=0.0127219;SGB=-0.662043;MQSB=0.924584;MQ0F=0;AF1=1;AC1=2;MQ=37;FQ=-53.9861;DP=18;DP4=0,0,11,7	GT:PL:DP:DPR	1/1:234,27,0:9:0,9	./.:.:.:.	./.:.:.:.	1/1:37,3,0:1:0,1	1/1:37,3,0:1:0,1	./.:.:.:.	./.:.:.:.	./.:.:.:.	./.:.:.:.	./.:.:.:.	./.:.:.:.	1/1:185,18,0:6:0,6	1/1:37,3,0:1:0,1
chr1	102307473	.	C	.	219.996	.	MQSB=0.980208;MQ0F=0;AF1=0;AC1=0;MQ=37;FQ=-216.988;DP=145;DP4=66,79,0,0	GT:PL:DP:DPR	0/0:0:63:63	./.:.:.:.	./.:.:.:.	./.:.:.:.	0/0:0:1:1	./.:.:.:.	0/0:0:1:1	./.:.:.:.	./.:.:.:.	./.:.:.:.	./.:.:.:.	0/0:0:30:30	0/0:0:50:50
chr1	102567034	.	T	C	80.5134	.	SGB=-0.379885;MQ0F=0;AF1=1;AC1=2;MQ=37;FQ=-29.991;VDB=0.0846253;DP=8;DP4=0,0,1,6	GT:PL:DP:DPR	1/1:37,3,0:1:0,1	1/1:37,3,0:1:0,1	./.:.:.:.	./.:.:.:.	./.:.:.:.	./.:.:.:.	./.:.:.:.	./.:.:.:.	./.:.:.:.	./.:.:.:.	1/1:37,3,0:1:0,1	./.:.:.:.	1/1:113,12,0:4:0,4
chr1	102640160	.	C	.	71.9944	.	MQSB=1;MQ0F=0;AF1=0;AC1=0;MQ=37;FQ=-41.9862;DP=35;DP4=16,19,0,0	GT:PL:DP:DPR	0/0:0:5:5	./.:.:.:.	./.:.:.:.	./.:.:.:.	0/0:0:1:1	./.:.:.:.	0/0:0:1:1	0/0:0:2:2	./.:.:.:.	./.:.:.:.	0/0:0:1:1	0/0:0:11:11	0/0:0:14:14
chr1	102792723	.	G	.	276.666	.	MQ0F=0;AF1=0;AC1=0;MQ=37;FQ=-29.991;MQSB=0.97975;DP=94;DP4=30,59,0,0	GT:PL:DP:DPR	./.:.:.:.	./.:.:.:.	./.:.:.:.	./.:.:.:.	0/0:0:1:1	./.:.:.:.	./.:.:.:.	./.:.:.:.	./.:.:.:.	./.:.:.:.	./.:.:.:.	0/0:0:82:82	0/0:0:6:6
chr1	102864195	.	A	C	128.264	.	VDB=0.855578;SGB=-0.590765;MQSB=1;MQ0F=0;AF1=1;AC1=2;MQ=37;FQ=-41.9862;DP=15;DP4=0,0,9,6	GT:PL:DP:DPR	1/1:161,15,0:5:0,5	1/1:37,3,0:1:0,1	./.:.:.:.	./.:.:.:.	./.:.:.:.	./.:.:.:.	./.:.:.:.	1/1:86,9,0:3:0,3	1/1:37,3,0:1:0,1	./.:.:.:.	./.:.:.:.	1/1:74,6,0:2:0,2	1/1:105,9,0:3:0,3
chr1	102942640	.	A	.	35.995	.	MQ0F=0;AF1=0;AC1=0;MQ=37;FQ=-29.991;DP=4;DP4=3,1,0,0	GT:PL:DP:DPR	0/0:0:1:1	./.:.:.:.	./.:.:.:.	./.:.:.:.	./.:.:.:.	./.:.:.:.	./.:.:.:.	./.:.:.:.	./.:.:.:.	./.:.:.:.	./.:.:.:.	0/0:0:2:2	0/0:0:1:1
chr1	103071560	.	C	T	221.999	.	VDB=0.00280418;SGB=-0.69168;MQSB=1;MQ0F=0;AF1=1;AC1=2;MQ=37;FQ=-83.9864;DP=48;DP4=0,0,19,12	GT:PL:DP:DPR	1/1:255,57,0:19:0,19	1/1:37,3,0:1:0,1	./.:.:.:.	./.:.:.:.	./.:.:.:.	1/1:37,3,0:1:0,1	./.:.:.:.	1/1:37,3,0:1:0,1	./.:.:.:.	./.:.:.:.	./.:.:.:.	1/1:37,3,0:1:0,1	1/1:227,24,0:8:0,8
chr1	103105517	.	A	.	44.9942	.	MQ0F=0;AF1=0;AC1=0;MQ=37;FQ=-41.9862;MQSB=1;DP=9;DP4=1,8,0,0	GT:PL:DP:DPR	0/0:0:5:5	./.:.:.:.	./.:.:.:.	./.:.:.:.	./.:.:.:.	./.:.:.:.	./.:.:.:.	./.:.:.:.	./.:.:.:.	./.:.:.:.	./.:.:.:.	./.:.:.:.	0/0:0:4:4
chr1	103154830	.	G	.	62.9943	.	MQSB=0.950952;MQ0F=0;AF1=0;AC1=0;MQ=37;FQ=-59.9861;SGB=-0.379885;RPB=1;MQB=1;BQB=1;PV4=1,1,1,1;DP=27;DP4=14,12,1,0	GT:PL:DP:DPR	0/0:0:11:11	./.:.:.:.	./.:.:.:.	./.:.:.:.	./.:.:.:.	./.:.:.:.	./.:.:.:.	0/0:0:1:1	./.:.:.:.	./.:.:.:.	./.:.:.:.	0/0:0:6:6	0/0:10:9:8
chr1	103185339	.	A	G	221.999	.	VDB=0.000144432;SGB=-0.693147;MQSB=1;MQ0F=0;AF1=1;AC1=2;MQ=37;FQ=-210.988;RPB=1;MQB=1;BQB=1;PV4=1,0.449552,1,1;DP=211;DP4=1,0,97,104	GT:PL:DP:DPR	1/1:255,184,0:61:0,61	1/1:37,3,0:1:0,1	./.:.:.:.	./.:.:.:.	./.:.:.:.	./.:.:.:.	./.:.:.:.	1/1:99,12,0:4:0,4	./.:.:.:.	./.:.:.:.	./.:.:.:.	1/1:255,151,0:50:0,50	1/1:255,222,0:86:1,85
chr1	103515881	.	T	G	222	.	VDB=0.104082;SGB=-0.692976;MQSB=0.937241;MQ0F=0;AF1=1;AC1=2;MQ=37;FQ=-104.987;DP=72;DP4=0,0,32,39	GT:PL:DP:DPR	1/1:255,78,0:26:0,26	./.:.:.:.	./.:.:.:.	1/1:37,3,0:1:0,1	./.:.:.:.	./.:.:.:.	./.:.:.:.	1/1:129,15,0:5:0,5	1/1:37,3,0:1:0,1	./.:.:.:.	./.:.:.:.	1/1:255,39,0:13:0,13	1/1:255,75,0:25:0,25
chr1	103675933	.	C	.	104.995	.	MQSB=1;MQ0F=0;AF1=0;AC1=0;MQ=37;FQ=-62.9862;DP=46;DP4=25,21,0,0	GT:PL:DP:DPR	0/0:0:12:12	./.:.:.:.	./.:.:.:.	./.:.:.:.	./.:.:.:.	./.:.:.:.	./.:.:.:.	0/0:0:3:3	./.:.:.:.	./.:.:.:.	./.:.:.:.	0/0:0:25:25	0/0:0:6:6
chr1	103766703	.	A	.	38.9945	.	MQ0F=0;AF1=0;AC1=0;MQ=37;FQ=-29.991;DP=5;DP4=1,4,0,0	GT:PL:DP:DPR	0/0:0:1:1	0/0:0:1:1	./.:.:.:.	./.:.:.:.	./.:.:.:.	./.:.:.:.	./.:.:.:.	./.:.:.:.	./.:.:.:.	./.:.:.:.	./.:.:.:.	./.:.:.:.	0/0:0:3:3
chr1	104220701	.	C	.	47.9942	.	MQSB=1;MQ0F=0;AF1=0;AC1=0;MQ=37;FQ=-32.988;DP=10;DP4=5,5,0,0	GT:PL:DP:DPR	0/0:0:2:2	./.:.:.:.	./.:.:.:.	./.:.:.:.	./.:.:.:.	./.:.:.:.	./.:.:.:.	./.:.:.:.	./.:.:.:.	./.:.:.:.	./.:.:.:.	0/0:0:2:2	0/0:0:6:6
chr1	104280525	.	A	.	77.9945	.	MQSB=1;MQ0F=0;AF1=0;AC1=0;MQ=37;FQ=-74.9863;DP=30;DP4=14,15,0,0	GT:PL:DP:DPR	0/0:0:16:16	./.:.:.:.	./.:.:.:.	0/0:0:1:1	./.:.:.:.	./.:.:.:.	./.:.:.:.	0/0:0:2:2	./.:.:.:.	./.:.:.:.	./.:.:.:.	0/0:0:2:2	0/0:0:8:8
chr1	105477614	.	A	G	221.999	.	VDB=0.000620725;SGB=-0.693143;MQSB=0.975228;MQ0F=0;AF1=1;AC1=2;MQ=37;FQ=-140.987;DP=122;DP4=0,0,44,76	GT:PL:DP:DPR	1/1:255,114,0:38:0,38	./.:.:.:.	./.:.:.:.	1/1:37,3,0:1:0,1	1/1:37,3,0:1:0,1	./.:.:.:.	1/1:37,3,0:1:0,1	1/1:147,15,0:5:0,5	./.:.:.:.	1/1:37,3,0:1:0,1	0/0:0,.,.:0:0,.	1/1:255,108,0:36:0,36	1/1:255,108,0:37:0,36
chr1	105689048	.	G	A	221.999	.	VDB=0.00390167;SGB=-0.692976;MQSB=1;MQ0F=0;AF1=1;AC1=2;MQ=37;FQ=-104.987;DP=110;DP4=0,0,49,39	GT:PL:DP:DPR	1/1:255,78,0:26:0,26	0/0:0,.,.:0:0,.	./.:.:.:.	./.:.:.:.	./.:.:.:.	./.:.:.:.	0/0:0,.,.:0:0,.	0/0:0,.,.:0:0,.	./.:.:.:.	./.:.:.:.	./.:.:.:.	1/1:255,75,0:25:0,25	1/1:255,111,0:37:0,37
chr1	105754655	.	G	A	221.999	.	VDB=0.0495844;SGB=-0.683931;RPB=0.75304;MQB=1;MQSB=1;BQB=1;MQ0F=0;AF1=0.5;AC1=1;MQ=37;FQ=195.478;PV4=0.205983,1,1,1;DP=113;DP4=5,6,26,34	GT:PL:DP:DPR	0/1:225,0,226:24:11,13	./.:.:.:.	./.:.:.:.	./.:.:.:.	./.:.:.:.	./.:.:.:.	0/0:0,.,.:0:0,.	0/0:0,.,.:0:0,.	1/1:37,3,0:1:0,1	./.:.:.:.	./.:.:.:.	1/1:255,123,0:41:0,41	1/1:161,15,0:5:0,5
chr1	105884830	.	A	G	221.999	.	VDB=0.28719;SGB=-0.693147;MQSB=1;MQ0F=0;AF1=1;AC1=2;MQ=37;FQ=-234.988;DP=252;DP4=0,0,113,125	GT:PL:DP:DPR	1/1:255,208,0:69:0,69	./.:.:.:.	./.:.:.:.	1/1:37,3,0:1:0,1	1/1:74,6,0:2:0,2	./.:.:.:.	1/1:135,12,0:4:0,4	1/1:92,9,0:3:0,3	./.:.:.:.	./.:.:.:.	./.:.:.:.	1/1:255,163,0:54:0,54	1/1:255,255,0:105:0,105
chr1	106015356	.	A	.	264.975	.	MQSB=1;MQ0F=0;AF1=0;AC1=0;MQ=37;FQ=-170.988;DP=171;DP4=78,93,0,0	GT:PL:DP:DPR	0/0:0:48:48	./.:.:.:.	./.:.:.:.	0/0:0:2:2	0/0:0:3:3	./.:.:.:.	./.:.:.:.	0/0:0:5:5	./.:.:.:.	./.:.:.:.	./.:.:.:.	0/0:0:35:35	0/0:0:78:78
chr1	106267009	.	G	.	240.996	.	MQSB=0.966012;MQ0F=0;AF1=0;AC1=0;MQ=37;FQ=-68.9862;DP=100;DP4=54,46,0,0	GT:PL:DP:DPR	0/0:0:14:14	./.:.:.:.	./.:.:.:.	0/0:0:1:1	./.:.:.:.	./.:.:.:.	./.:.:.:.	0/0:0:2:2	./.:.:.:.	./.:.:.:.	./.:.:.:.	0/0:0:70:70	0/0:0:13:13
chr1	106319550	.	G	.	110.995	.	MQSB=1;MQ0F=0;AF1=0;AC1=0;MQ=37;FQ=-41.9862;DP=41;DP4=19,22,0,0	GT:PL:DP:DPR	0/0:0:5:5	./.:.:.:.	./.:.:.:.	./.:.:.:.	./.:.:.:.	./.:.:.:.	./.:.:.:.	./.:.:.:.	./.:.:.:.	./.:.:.:.	./.:.:.:.	0/0:0:27:27	0/0:0:9:9
chr1	106407844	.	A	G	222	.	VDB=1.34541e-05;SGB=-0.693147;MQSB=0.97425;MQ0F=0;AF1=1;AC1=2;MQ=37;FQ=-161.987;DP=102;DP4=0,0,51,45	GT:PL:DP:DPR	1/1:255,135,0:45:0,45	1/1:37,3,0:1:0,1	./.:.:.:.	./.:.:.:.	./.:.:.:.	./.:.:.:.	./.:.:.:.	1/1:95,9,0:3:0,3	./.:.:.:.	./.:.:.:.	./.:.:.:.	1/1:255,42,0:14:0,14	1/1:255,99,0:33:0,33
chr1	106453206	.	A	G	221.999	.	VDB=0.00377655;SGB=-0.690438;MQSB=1;MQ0F=0;AF1=1;AC1=2;MQ=37;FQ=-77.9863;DP=33;DP4=0,0,14,17	GT:PL:DP:DPR	1/1:255,51,0:17:0,17	./.:.:.:.	./.:.:.:.	./.:.:.:.	1/1:74,6,0:2:0,2	./.:.:.:.	./.:.:.:.	1/1:37,3,0:1:0,1	./.:.:.:.	./.:.:.:.	./.:.:.:.	1/1:37,3,0:1:0,1	1/1:219,30,0:10:0,10
chr1	106538660	.	G	.	195.996	.	MQSB=0.899724;MQ0F=0;AF1=0;AC1=0;MQ=37;FQ=-189.988;DP=112;DP4=55,57,0,0	GT:PL:DP:DPR	0/0:0:54:54	./.:.:.:.	./.:.:.:.	./.:.:.:.	./.:.:.:.	./.:.:.:.	./.:.:.:.	0/0:0:2:2	./.:.:.:.	0/0:0:1:1	./.:.:.:.	./.:.:.:.	0/0:0:55:55
chr1	106538660	.	G	A	221.999	.	VDB=3.91983e-08;SGB=-0.693147;MQSB=1;MQ0F=0;AF1=1;AC1=2;MQ=39;FQ=-243.988;DP=86;DP4=0,0,46,26	GT:PL:DP:DPR	./.:.:.:.	./.:.:.:.	./.:.:.:.	./.:.:.:.	./.:.:.:.	./.:.:.:.	./.:.:.:.	./.:.:.:.	./.:.:.:.	./.:.:.:.	./.:.:.:.	1/1:255,217,0:72:0,72	./.:.:.:.
chr1	106596266	.	C	.	195.996	.	MQSB=1;MQ0F=0;AF1=0;AC1=0;MQ=37;FQ=-95.9866;DP=140;DP4=62,78,0,0	GT:PL:DP:DPR	0/0:0:23:23	0/0:0:1:1	./.:.:.:.	0/0:0:1:1	./.:.:.:.	./.:.:.:.	./.:.:.:.	0/0:0:8:8	0/0:0:1:1	./.:.:.:.	./.:.:.:.	0/0:0:51:51	0/0:0:55:55
chr1	106802833	.	G	.	258.991	.	SGB=-0.379885;RPB=1;MQB=1;MQSB=1;BQB=1;MQ0F=0;AF1=0;AC1=0;MQ=37;FQ=-182.988;PV4=1,1,1,1;DP=171;DP4=89,81,1,0	GT:PL:DP:DPR	0/0:0:64:63	0/0:0:2:2	./.:.:.:.	./.:.:.:.	./.:.:.:.	./.:.:.:.	0/0:0:1:1	0/0:0:2:2	./.:.:.:.	./.:.:.:.	./.:.:.:.	0/0:0:26:26	0/0:0:76:76
chr1	106824629	.	C	.	164.996	.	MQSB=1;MQ0F=0;AF1=0;AC1=0;MQ=37;FQ=-113.987;SGB=-0.379885;RPB=1;MQB=1;BQB=1;PV4=1,1,1,1;DP=122;DP4=56,64,0,2	GT:PL:DP:DPR	0/0:0:29:29	0/0:0:1:1	./.:.:.:.	./.:.:.:.	0/0:0:1:1	./.:.:.:.	./.:.:.:.	0/0:0:4:4	./.:.:.:.	./.:.:.:.	./.:.:.:.	0/0:0:30:29	0/0:0:57:56
chr1	106881204	.	A	.	192.996	.	MQSB=1;MQ0F=0;AF1=0;AC1=0;MQ=37;FQ=-189.988;DP=120;DP4=67,53,0,0	GT:PL:DP:DPR	0/0:0:54:54	./.:.:.:.	./.:.:.:.	./.:.:.:.	0/0:0:1:1	./.:.:.:.	./.:.:.:.	0/0:0:3:3	0/0:0:1:1	./.:.:.:.	./.:.:.:.	0/0:0:33:33	0/0:0:28:28
chr1	107257059	.	T	C	221.999	.	VDB=1.34625e-07;SGB=-0.693147;MQSB=1;MQ0F=0;AF1=1;AC1=2;MQ=37;FQ=-183.988;DP=160;DP4=0,0,73,85	GT:PL:DP:DPR	1/1:255,157,0:52:0,52	./.:.:.:.	./.:.:.:.	1/1:37,3,0:1:0,1	./.:.:.:.	./.:.:.:.	1/1:37,3,0:1:0,1	1/1:135,12,0:4:0,4	./.:.:.:.	1/1:37,3,0:1:0,1	./.:.:.:.	1/1:255,144,0:48:0,48	1/1:255,154,0:51:0,51
chr1	107284449	.	A	G	221.999	.	VDB=0.0935893;SGB=-0.693147;RPB=1;MQB=1;MQSB=0.953641;BQB=1;MQ0F=0;AF1=1;AC1=2;MQ=37;FQ=-224.988;PV4=1,1,0.436185,0.268055;DP=167;DP4=0,1,64,79	GT:PL:DP:DPR	1/1:255,198,0:78:1,77	./.:.:.:.	./.:.:.:.	1/1:37,3,0:1:0,1	1/1:37,3,0:1:0,1	./.:.:.:.	./.:.:.:.	./.:.:.:.	1/1:37,3,0:1:0,1	0/0:25,.,.:1:0,.	./.:.:.:.	1/1:255,84,0:28:0,28	1/1:255,99,0:34:0,33
chr1	107333592	.	A	G	222	.	VDB=0.024007;SGB=-0.693054;MQSB=1;MQ0F=0;AF1=1;AC1=2;MQ=37;FQ=-110.987;DP=74;DP4=0,0,29,43	GT:PL:DP:DPR	1/1:255,84,0:28:0,28	./.:.:.:.	./.:.:.:.	./.:.:.:.	0/0:21,.,.:1:0,.	./.:.:.:.	./.:.:.:.	1/1:74,6,0:2:0,2	0/0:0,.,.:0:0,.	./.:.:.:.	./.:.:.:.	1/1:255,81,0:27:0,27	1/1:255,42,0:14:0,14
chr1	107611829	.	G	.	41.9943	.	MQ0F=0;AF1=0;AC1=0;MQ=37;FQ=-38.9864;DP=4;DP4=4,0,0,0	GT:PL:DP:DPR	0/0:0:4:4	./.:.:.:.	./.:.:.:.	./.:.:.:.	./.:.:.:.	./.:.:.:.	./.:.:.:.	./.:.:.:.	./.:.:.:.	./.:.:.:.	./.:.:.:.	./.:.:.:.	./.:.:.:.
chr1	107611829	.	G	A	35.0118	.	SGB=-0.379885;RPB=1;MQB=1;BQB=1;MQ0F=0;AF1=0.5;AC1=1;MQ=37;FQ=3.54149;PV4=1,1,1,1;VDB=0.06;MQSB=1;DP=5;DP4=1,1,1,2	GT:PL:DP:DPR	./.:.:.:.	./.:.:.:.	./.:.:.:.	./.:.:.:.	./.:.:.:.	./.:.:.:.	./.:.:.:.	0/1:31,0,31:2:1,1	./.:.:.:.	./.:.:.:.	./.:.:.:.	0/1:65,0,28:3:1,2	./.:.:.:.
chr1	107727635	.	G	C	221.999	.	VDB=0.000246683;SGB=-0.693139;MQSB=1;MQ0F=0;AF1=1;AC1=2;MQ=37;FQ=-134.987;DP=176;DP4=0,0,91,83	GT:PL:DP:DPR	1/1:255,108,0:36:0,36	./.:.:.:.	./.:.:.:.	./.:.:.:.	./.:.:.:.	./.:.:.:.	1/1:37,3,0:1:0,1	1/1:113,12,0:4:0,4	1/1:66,6,0:2:0,2	./.:.:.:.	./.:.:.:.	1/1:255,117,0:39:0,39	1/1:255,255,0:92:0,92
chr1	107910690	.	T	.	283.236	.	MQSB=0.992367;MQ0F=0;AF1=0;AC1=0;MQ=37;FQ=-50.986;DP=143;DP4=81,60,0,0	GT:PL:DP:DPR	0/0:0:8:8	./.:.:.:.	./.:.:.:.	./.:.:.:.	./.:.:.:.	./.:.:.:.	./.:.:.:.	./.:.:.:.	./.:.:.:.	./.:.:.:.	./.:.:.:.	0/0:0:112:112	0/0:0:21:21
chr1	108091870	.	T	.	44.9942	.	MQ0F=0;AF1=0;AC1=0;MQ=37;FQ=-29.991;MQSB=1;DP=12;DP4=5,7,0,0	GT:PL:DP:DPR	0/0:0:1:1	0/0:0:1:1	./.:.:.:.	./.:.:.:.	./.:.:.:.	./.:.:.:.	0/0:0:1:1	0/0:0:1:1	./.:.:.:.	./.:.:.:.	./.:.:.:.	0/0:0:5:5	0/0:0:3:3
chr1	108154057	.	G	.	216.996	.	MQSB=1;MQ0F=0;AF1=0;AC1=0;MQ=37;FQ=-186.988;DP=167;DP4=84,83,0,0	GT:PL:DP:DPR	0/0:0:53:53	./.:.:.:.	./.:.:.:.	./.:.:.:.	./.:.:.:.	./.:.:.:.	./.:.:.:.	0/0:0:7:7	./.:.:.:.	0/0:0:2:2	0/0:0:1:1	0/0:0:42:42	0/0:0:62:62
chr1	108199006	.	G	.	89.9946	.	MQSB=1;MQ0F=0;AF1=0;AC1=0;MQ=37;FQ=-86.9865;DP=38;DP4=18,20,0,0	GT:PL:DP:DPR	0/0:0:20:20	./.:.:.:.	./.:.:.:.	./.:.:.:.	0/0:0:1:1	./.:.:.:.	./.:.:.:.	./.:.:.:.	./.:.:.:.	0/0:0:1:1	./.:.:.:.	0/0:0:14:14	0/0:0:2:2
chr1	108249215	.	C	.	71.9944	.	MQSB=1;MQ0F=0;AF1=0;AC1=0;MQ=37;FQ=-47.986;DP=34;DP4=21,12,0,0	GT:PL:DP:DPR	0/0:0:7:7	0/0:0:1:1	./.:.:.:.	0/0:0:1:1	./.:.:.:.	./.:.:.:.	./.:.:.:.	0/0:0:2:2	./.:.:.:.	./.:.:.:.	./.:.:.:.	0/0:0:14:14	0/0:0:8:8
chr1	108352293	.	C	.	50.9942	.	MQSB=1.01283;MQ0F=0;AF1=0;AC1=0;MQ=37;FQ=-47.986;DP=15;DP4=8,7,0,0	GT:PL:DP:DPR	0/0:0:7:7	./.:.:.:.	./.:.:.:.	./.:.:.:.	./.:.:.:.	./.:.:.:.	./.:.:.:.	0/0:0:4:4	./.:.:.:.	./.:.:.:.	./.:.:.:.	0/0:0:2:2	0/0:0:2:2
chr1	108453122	.	T	.	41.9943	.	MQSB=1;MQ0F=0;AF1=0;AC1=0;MQ=37;FQ=-38.9864;DP=9;DP4=4,5,0,0	GT:PL:DP:DPR	0/0:0:4:4	./.:.:.:.	./.:.:.:.	./.:.:.:.	0/0:0:1:1	./.:.:.:.	./.:.:.:.	0/0:0:2:2	./.:.:.:.	./.:.:.:.	./.:.:.:.	./.:.:.:.	0/0:0:2:2
chr1	108673807	.	C	.	44.9942	.	MQ0F=0;AF1=0;AC1=0;MQ=37;FQ=-29.991;MQSB=1;DP=8;DP4=6,2,0,0	GT:PL:DP:DPR	0/0:0:1:1	./.:.:.:.	./.:.:.:.	0/0:0:1:1	./.:.:.:.	./.:.:.:.	0/0:0:1:1	./.:.:.:.	./.:.:.:.	./.:.:.:.	./.:.:.:.	0/0:0:5:5	./.:.:.:.
chr1	108782509	.	G	.	62.9943	.	MQ0F=0;AF1=0;AC1=0;MQ=37;FQ=-29.991;MQSB=0.950952;DP=13;DP4=6,7,0,0	GT:PL:DP:DPR	0/0:0:1:1	./.:.:.:.	./.:.:.:.	./.:.:.:.	./.:.:.:.	./.:.:.:.	./.:.:.:.	0/0:0:1:1	./.:.:.:.	./.:.:.:.	./.:.:.:.	0/0:0:11:11	./.:.:.:.
chr1	108935413	.	A	G	222.042	.	VDB=0.000628983;SGB=-0.693146;MQSB=0.953755;MQ0F=0;AF1=1;AC1=2;MQ=37;FQ=-155.987;RPB=1;MQB=1;BQB=1;PV4=1,0.412791,1,0.239352;DP=115;DP4=1,0,65,43	GT:PL:DP:DPR	1/1:255,129,0:43:0,43	./.:.:.:.	./.:.:.:.	./.:.:.:.	1/1:37,3,0:1:0,1	./.:.:.:.	0/0:0,.,.:0:0,.	1/1:179,18,0:6:0,6	./.:.:.:.	./.:.:.:.	./.:.:.:.	1/1:255,117,0:39:0,39	1/1:255,23,0:20:1,19
chr1	109007793	.	A	C	221.999	.	VDB=0.00446298;SGB=-0.693147;MQSB=1;MQ0F=0;AF1=1;AC1=2;MQ=37;FQ=-189.988;RPB=1;MQB=1;BQB=1;PV4=0.48855,1,1,0.193946;DP=415;DP4=0,1,197,201	GT:PL:DP:DPR	1/1:255,163,0:54:0,54	1/1:67,6,0:2:0,2	./.:.:.:.	./.:.:.:.	1/1:37,3,0:1:0,1	./.:.:.:.	./.:.:.:.	1/1:104,9,0:3:0,3	./.:.:.:.	./.:.:.:.	./.:.:.:.	1/1:255,255,0:262:1,261	1/1:255,232,0:77:0,77
chr1	109200000	.	T	.	89.9946	.	MQSB=1;MQ0F=0;AF1=0;AC1=0;MQ=37;FQ=-86.9865;DP=58;DP4=30,26,0,0	GT:PL:DP:DPR	0/0:0:20:20	0/0:0:1:1	./.:.:.:.	./.:.:.:.	./.:.:.:.	./.:.:.:.	./.:.:.:.	0/0:0:1:1	0/0:0:1:1	./.:.:.:.	./.:.:.:.	0/0:0:13:13	0/0:0:20:20
chr1	109221369	.	A	G	222	.	VDB=0.006924;SGB=-0.683931;MQSB=0.547344;MQ0F=0;AF1=1;AC1=2;MQ=40;FQ=-65.9862;DP=32;DP4=0,0,12,16	GT:PL:DP:DPR	1/1:255,39,0:13:0,13	./.:.:.:.	./.:.:.:.	./.:.:.:.	./.:.:.:.	1/1:37,3,0:1:0,1	./.:.:.:.	1/1:62,6,0:2:0,2	./.:.:.:.	./.:.:.:.	./.:.:.:.	1/1:126,21,0:7:0,7	1/1:125,15,0:5:0,5
chr1	109431433	.	A	C	65.9724	.	SGB=-0.379885;MQ0F=0;AF1=1;AC1=2;MQ=37;FQ=-29.991;VDB=0.724364;MQSB=1;DP=5;DP4=0,0,3,2	GT:PL:DP:DPR	./.:.:.:.	./.:.:.:.	./.:.:.:.	./.:.:.:.	./.:.:.:.	1/1:37,3,0:1:0,1	./.:.:.:.	./.:.:.:.	./.:.:.:.	./.:.:.:.	./.:.:.:.	1/1:98,9,0:3:0,3	1/1:37,3,0:1:0,1
chr1	109521534	.	T	G	221.999	.	VDB=0.00369428;SGB=-0.692067;MQSB=1;MQ0F=0;AF1=1;AC1=2;MQ=37;FQ=-86.9865;DP=91;DP4=0,0,41,49	GT:PL:DP:DPR	1/1:255,60,0:20:0,20	./.:.:.:.	./.:.:.:.	./.:.:.:.	./.:.:.:.	./.:.:.:.	1/1:63,6,0:2:0,2	1/1:37,3,0:1:0,1	./.:.:.:.	./.:.:.:.	./.:.:.:.	1/1:255,120,0:40:0,40	1/1:255,81,0:27:0,27
chr1	109543734	.	T	.	104.995	.	MQSB=1;MQ0F=0;AF1=0;AC1=0;MQ=37;FQ=-38.9864;DP=44;DP4=23,20,0,0	GT:PL:DP:DPR	0/0:0:4:4	./.:.:.:.	./.:.:.:.	./.:.:.:.	./.:.:.:.	0/0:0:0:0	./.:.:.:.	./.:.:.:.	./.:.:.:.	./.:.:.:.	./.:.:.:.	0/0:0:25:25	0/0:0:14:14
chr1	109706655	.	T	C	149.134	.	VDB=0.0131721;SGB=-0.616816;MQSB=1;MQ0F=0;AF1=1;AC1=2;MQ=37;FQ=-44.9861;DP=15;DP4=0,0,4,10	GT:PL:DP:DPR	1/1:182,18,0:6:0,6	./.:.:.:.	./.:.:.:.	./.:.:.:.	./.:.:.:.	./.:.:.:.	./.:.:.:.	./.:.:.:.	./.:.:.:.	./.:.:.:.	./.:.:.:.	1/1:182,18,0:6:0,6	1/1:67,6,0:2:0,2
chr1	109840087	.	C	.	71.9944	.	MQSB=1;MQ0F=0;AF1=0;AC1=0;MQ=37;FQ=-44.9861;DP=25;DP4=13,11,0,0	GT:PL:DP:DPR	0/0:0:6:6	./.:.:.:.	./.:.:.:.	./.:.:.:.	./.:.:.:.	./.:.:.:.	./.:.:.:.	0/0:0:2:2	./.:.:.:.	./.:.:.:.	./.:.:.:.	0/0:0:14:14	0/0:0:2:2
chr1	109869888	.	T	C	66.9724	.	VDB=0.42;SGB=-0.453602;MQ0F=0;AF1=1;AC1=2;MQ=37;FQ=-32.988;MQSB=1;DP=11;DP4=0,0,7,3	GT:PL:DP:DPR	1/1:67,6,0:2:0,2	1/1:37,3,0:1:0,1	./.:.:.:.	./.:.:.:.	./.:.:.:.	./.:.:.:.	./.:.:.:.	1/1:67,6,0:2:0,2	./.:.:.:.	./.:.:.:.	./.:.:.:.	1/1:61,6,0:2:0,2	1/1:99,9,0:3:0,3
chr1	110037865	.	T	.	146.995	.	MQSB=1;MQ0F=0;AF1=0;AC1=0;MQ=37;FQ=-119.987;DP=82;DP4=39,43,0,0	GT:PL:DP:DPR	0/0:0:31:31	./.:.:.:.	./.:.:.:.	./.:.:.:.	./.:.:.:.	./.:.:.:.	./.:.:.:.	0/0:0:6:6	./.:.:.:.	./.:.:.:.	./.:.:.:.	0/0:0:6:6	0/0:0:39:39
chr1	110070985	.	T	.	44.9942	.	MQ0F=0;AF1=0;AC1=0;MQ=37;FQ=-32.988;MQSB=1;DP=7;DP4=4,3,0,0	GT:PL:DP:DPR	0/0:0:2:2	./.:.:.:.	./.:.:.:.	./.:.:.:.	./.:.:.:.	./.:.:.:.	./.:.:.:.	./.:.:.:.	./.:.:.:.	./.:.:.:.	./.:.:.:.	./.:.:.:.	0/0:0:5:5
chr1	110299855	.	G	.	101.995	.	MQSB=1;MQ0F=0;AF1=0;AC1=0;MQ=37;FQ=-41.9862;DP=33;DP4=16,17,0,0	GT:PL:DP:DPR	0/0:0:5:5	./.:.:.:.	./.:.:.:.	./.:.:.:.	./.:.:.:.	./.:.:.:.	./.:.:.:.	0/0:0:1:1	./.:.:.:.	./.:.:.:.	./.:.:.:.	0/0:0:3:3	0/0:0:24:24
chr1	110389787	.	C	T	222.001	.	VDB=0.0388839;SGB=-0.680642;MQSB=0.95494;MQ0F=0;AF1=1;AC1=2;MQ=37;FQ=-62.9862;DP=54;DP4=0,0,21,19	GT:PL:DP:DPR	1/1:255,36,0:12:0,12	1/1:37,3,0:1:0,1	./.:.:.:.	./.:.:.:.	./.:.:.:.	./.:.:.:.	./.:.:.:.	1/1:67,6,0:2:0,2	./.:.:.:.	./.:.:.:.	./.:.:.:.	1/1:205,21,0:7:0,7	1/1:255,54,0:18:0,18
chr1	110557741	.	G	.	130.995	.	SGB=-0.379885;RPB=1;MQB=1;MQSB=1;BQB=1;MQ0F=0;AF1=0;AC1=0;MQ=37;FQ=-127.987;PV4=1,1,1,0.0594067;DP=103;DP4=52,50,0,1	GT:PL:DP:DPR	0/0:0:46:45	0/0:0:4:4	./.:.:.:.	./.:.:.:.	./.:.:.:.	./.:.:.:.	0/0:0:1:1	./.:.:.:.	./.:.:.:.	./.:.:.:.	./.:.:.:.	0/0:0:33:33	0/0:0:19:19
chr1	110720832	.	C	.	283.236	.	SGB=-0.379885;RPB=1;MQB=1;MQSB=1;BQB=1;MQ0F=0;AF1=0;AC1=0;MQ=37;FQ=-82.9864;PV4=0.419355,1,1,1;DP=198;DP4=83,110,2,0	GT:PL:DP:DPR	0/0:0:31:30	./.:.:.:.	./.:.:.:.	./.:.:.:.	./.:.:.:.	./.:.:.:.	0/0:0:1:1	0/0:0:2:2	./.:.:.:.	0/0:0:1:1	./.:.:.:.	0/0:0:137:136	0/0:0:23:23
chr1	110982956	.	A	G	221.999	.	VDB=0.0421058;SGB=-0.692067;MQSB=1;MQ0F=0;AF1=1;AC1=2;MQ=37;FQ=-86.9865;RPB=1;MQB=1;BQB=1;PV4=1,1,1,1;DP=79;DP4=20,9,19,30	GT:PL:DP:DPR	1/1:255,60,0:20:0,20	1/1:37,3,0:1:0,1	./.:.:.:.	0/1:65,0,28:3:1,2	0/0:0,.,.:1:1,.	./.:.:.:.	0/0:0,.,.:1:1,.	./.:.:.:.	./.:.:.:.	./.:.:.:.	./.:.:.:.	0/0:0,.,.:26:26,.	1/1:255,78,0:26:0,26
chr1	111326520	.	G	T	221.999	.	VDB=1.44137e-05;SGB=-0.693147;MQSB=1;MQ0F=0;AF1=1;AC1=2;MQ=37;FQ=-177.988;DP=121;DP4=0,0,47,70	GT:PL:DP:DPR	1/1:255,151,0:50:0,50	./.:.:.:.	./.:.:.:.	1/1:37,3,0:1:0,1	1/1:55,6,0:2:0,2	1/1:37,3,0:1:0,1	./.:.:.:.	1/1:207,21,0:7:0,7	./.:.:.:.	./.:.:.:.	./.:.:.:.	1/1:255,69,0:23:0,23	1/1:255,99,0:33:0,33
chr1	111577424	.	C	G	221.999	.	VDB=3.6776e-05;SGB=-0.693079;MQSB=0.969907;MQ0F=0;AF1=1;AC1=2;MQ=37;FQ=-113.987;DP=375;DP4=0,0,175,176	GT:PL:DP:DPR	1/1:255,87,0:29:0,29	0/0:0,.,.:0:0,.	./.:.:.:.	./.:.:.:.	1/1:37,3,0:1:0,1	./.:.:.:.	./.:.:.:.	1/1:58,6,0:2:0,2	./.:.:.:.	./.:.:.:.	./.:.:.:.	1/1:255,255,0:291:0,291	1/1:255,84,0:28:0,28
chr1	112344219	.	G	A	221.999	.	VDB=0.00213284;SGB=-0.651104;MQSB=0.900802;MQ0F=0;AF1=1;AC1=2;MQ=37;FQ=-50.986;DP=142;DP4=0,1,58,44	GT:PL:DP:DPR	1/1:221,24,0:8:0,8	./.:.:.:.	./.:.:.:.	0/0:0,.,.:1:1,.	./.:.:.:.	./.:.:.:.	./.:.:.:.	./.:.:.:.	./.:.:.:.	./.:.:.:.	./.:.:.:.	1/1:255,255,0:89:0,89	1/1:161,15,0:5:0,5
chr1	112396926	.	G	.	44.9942	.	MQSB=1;MQ0F=0;AF1=0;AC1=0;MQ=37;FQ=-41.9862;DP=12;DP4=7,4,0,0	GT:PL:DP:DPR	0/0:0:5:5	./.:.:.:.	./.:.:.:.	./.:.:.:.	0/0:0:1:1	./.:.:.:.	0/0:0:1:1	./.:.:.:.	./.:.:.:.	./.:.:.:.	./.:.:.:.	0/0:0:1:1	0/0:0:3:3
chr1	113085294	.	G	.	62.9943	.	MQSB=0.974597;MQ0F=0;AF1=0;AC1=0;MQ=37;FQ=-53.9861;DP=31;DP4=15,16,0,0	GT:PL:DP:DPR	0/0:0:9:9	./.:.:.:.	./.:.:.:.	./.:.:.:.	./.:.:.:.	./.:.:.:.	./.:.:.:.	0/0:0:4:4	0/0:0:1:1	./.:.:.:.	./.:.:.:.	0/0:0:11:11	0/0:0:6:6
chr1	113215525	.	A	.	71.9944	.	MQSB=1;MQ0F=0;AF1=0;AC1=0;MQ=37;FQ=-68.9862;DP=33;DP4=18,15,0,0	GT:PL:DP:DPR	0/0:0:14:14	./.:.:.:.	./.:.:.:.	./.:.:.:.	./.:.:.:.	./.:.:.:.	0/0:0:1:1	0/0:0:4:4	./.:.:.:.	0/0:0:1:1	./.:.:.:.	0/0:0:9:9	0/0:0:4:4
chr1	113490096	.	C	T	205.001	.	VDB=0.00414998;SGB=-0.680642;MQSB=1;MQ0F=0;AF1=1;AC1=2;MQ=37;FQ=-62.9862;DP=26;DP4=0,0,19,3	GT:PL:DP:DPR	1/1:238,36,0:12:0,12	./.:.:.:.	./.:.:.:.	./.:.:.:.	./.:.:.:.	./.:.:.:.	./.:.:.:.	1/1:67,6,0:2:0,2	./.:.:.:.	./.:.:.:.	./.:.:.:.	1/1:113,12,0:4:0,4	1/1:129,12,0:4:0,4
chr1	113745976	.	G	.	116.995	.	MQSB=1;MQ0F=0;AF1=0;AC1=0;MQ=37;FQ=-110.987;DP=74;DP4=32,42,0,0	GT:PL:DP:DPR	0/0:0:28:28	0/0:0:1:1	0/0:0:2:2	./.:.:.:.	./.:.:.:.	./.:.:.:.	0/0:0:1:1	./.:.:.:.	./.:.:.:.	./.:.:.:.	./.:.:.:.	0/0:0:13:13	0/0:0:29:29
chr1	114085424	.	T	C	222.001	.	VDB=4.0251e-05;SGB=-0.693143;MQSB=1;MQ0F=0;AF1=1;AC1=2;MQ=37;FQ=-140.987;RPB=0.51111;MQB=0.982371;BQB=0.500502;PV4=0.0015396,1,1,1;DP=162;DP4=0,7,90,57	GT:PL:DP:DPR	1/1:255,114,0:38:0,38	./.:.:.:.	./.:.:.:.	./.:.:.:.	./.:.:.:.	./.:.:.:.	1/1:37,3,0:1:0,1	1/1:165,18,0:6:0,6	./.:.:.:.	./.:.:.:.	./.:.:.:.	1/1:255,37,0:76:7,69	1/1:255,99,0:33:0,33
chr1	114338523	.	A	.	86.9946	.	MQSB=0.964642;MQ0F=0;AF1=0;AC1=0;MQ=37;FQ=-59.9861;DP=30;DP4=18,12,0,0	GT:PL:DP:DPR	0/0:0:11:11	./.:.:.:.	./.:.:.:.	./.:.:.:.	./.:.:.:.	./.:.:.:.	./.:.:.:.	./.:.:.:.	./.:.:.:.	./.:.:.:.	./.:.:.:.	./.:.:.:.	0/0:0:19:19
chr1	114338523	.	A	G	182.009	.	VDB=0.00430975;SGB=-0.670168;RPB=0.0997826;MQB=1;MQSB=1;BQB=0.621145;MQ0F=0;AF1=0.5;AC1=1;MQ=37;FQ=119.016;PV4=1,1,1,1;DP=18;DP4=3,4,4,6	GT:PL:DP:DPR	./.:.:.:.	./.:.:.:.	./.:.:.:.	./.:.:.:.	./.:.:.:.	./.:.:.:.	./.:.:.:.	./.:.:.:.	./.:.:.:.	./.:.:.:.	./.:.:.:.	0/1:212,0,146:17:7,10	./.:.:.:.
chr1	114647883	.	G	A	221.999	.	VDB=4.88694e-06;SGB=-0.693147;MQSB=1;MQ0F=0;AF1=1;AC1=2;MQ=37;FQ=-180.988;DP=171;DP4=51,57,18,33	GT:PL:DP:DPR	1/1:255,154,0:51:0,51	./.:.:.:.	./.:.:.:.	./.:.:.:.	0/0:0,.,.:1:1,.	./.:.:.:.	./.:.:.:.	0/0:0,.,.:6:6,.	./.:.:.:.	./.:.:.:.	./.:.:.:.	0/0:0,.,.:43:43,.	0/0:0,.,.:58:58,.
chr1	115185215	.	T	C	222.001	.	VDB=0.000574512;SGB=-0.693145;MQSB=1;MQ0F=0;AF1=1;AC1=2;MQ=37;FQ=-146.987;DP=66;DP4=0,0,36,28	GT:PL:DP:DPR	1/1:255,120,0:40:0,40	1/1:104,9,0:3:0,3	./.:.:.:.	1/1:37,3,0:1:0,1	./.:.:.:.	./.:.:.:.	1/1:37,3,0:1:0,1	1/1:67,6,0:2:0,2	./.:.:.:.	./.:.:.:.	./.:.:.:.	1/1:255,36,0:12:0,12	1/1:160,15,0:5:0,5
chr1	116662832	.	G	A	42.7648	.	SGB=-0.379885;MQ0F=0;AF1=1;AC1=2;MQ=37;FQ=-29.991;VDB=0.38;MQSB=1;DP=3;DP4=0,0,2,1	GT:PL:DP:DPR	1/1:37,3,0:1:0,1	./.:.:.:.	./.:.:.:.	./.:.:.:.	./.:.:.:.	./.:.:.:.	./.:.:.:.	./.:.:.:.	./.:.:.:.	./.:.:.:.	./.:.:.:.	./.:.:.:.	1/1:74,6,0:2:0,2
chr1	117619160	.	G	T	188.033	.	SGB=-0.379885;MQ0F=0;AF1=1;AC1=2;MQ=37;FQ=-29.991;VDB=0.0516381;MQSB=1;DP=15;DP4=1,1,7,6	GT:PL:DP:DPR	1/1:37,3,0:1:0,1	./.:.:.:.	./.:.:.:.	./.:.:.:.	./.:.:.:.	./.:.:.:.	./.:.:.:.	0/0:0,.,.:1:1,.	./.:.:.:.	0/0:0,.,.:1:1,.	./.:.:.:.	1/1:135,12,0:4:0,4	1/1:221,24,0:8:0,8
chr1	117722957	.	C	.	35.995	.	MQ0F=0;AF1=0;AC1=0;MQ=37;FQ=-32.988;DP=4;DP4=0,3,0,0	GT:PL:DP:DPR	./.:.:.:.	./.:.:.:.	./.:.:.:.	./.:.:.:.	./.:.:.:.	./.:.:.:.	./.:.:.:.	0/0:0:2:2	./.:.:.:.	./.:.:.:.	./.:.:.:.	0/0:0:1:1	./.:.:.:.
chr1	117854060	.	C	.	62.9943	.	MQSB=0.950952;MQ0F=0;AF1=0;AC1=0;MQ=37;FQ=-59.9861;DP=18;DP4=10,7,0,0	GT:PL:DP:DPR	0/0:0:11:11	./.:.:.:.	./.:.:.:.	./.:.:.:.	./.:.:.:.	./.:.:.:.	0/0:0:0:0	0/0:0:1:1	./.:.:.:.	./.:.:.:.	./.:.:.:.	0/0:0:5:5	./.:.:.:.
chr1	117854060	.	C	T	44.0073	.	VDB=0.172729;SGB=-0.511536;RPB=0.810265;MQB=1.01283;MQSB=1;BQB=1.01283;MQ0F=0;AF1=0.5;AC1=1;MQ=37;FQ=47.0142;PV4=1,1,1,1;DP=9;DP4=3,1,3,0	GT:PL:DP:DPR	./.:.:.:.	./.:.:.:.	./.:.:.:.	./.:.:.:.	./.:.:.:.	./.:.:.:.	./.:.:.:.	./.:.:.:.	./.:.:.:.	./.:.:.:.	./.:.:.:.	./.:.:.:.	0/1:74,0,110:7:4,3
chr1	118002920	.	A	G	222.001	.	VDB=0.000101719;SGB=-0.690438;MQSB=1;MQ0F=0;AF1=1;AC1=2;MQ=37;FQ=-77.9863;DP=38;DP4=0,0,16,21	GT:PL:DP:DPR	1/1:255,51,0:17:0,17	1/1:74,6,0:2:0,2	./.:.:.:.	./.:.:.:.	./.:.:.:.	./.:.:.:.	./.:.:.:.	1/1:104,9,0:3:0,3	./.:.:.:.	./.:.:.:.	./.:.:.:.	1/1:90,9,0:3:0,3	1/1:255,36,0:12:0,12
chr1	118072379	.	C	.	38.9945	.	MQSB=1;MQ0F=0;AF1=0;AC1=0;MQ=37;FQ=-35.9869;DP=7;DP4=2,5,0,0	GT:PL:DP:DPR	0/0:0:3:3	./.:.:.:.	./.:.:.:.	./.:.:.:.	./.:.:.:.	./.:.:.:.	./.:.:.:.	0/0:0:2:2	./.:.:.:.	./.:.:.:.	./.:.:.:.	0/0:0:2:2	./.:.:.:.
chr1	118072379	.	C	T	35.7656	.	VDB=0.26;SGB=-0.453602;MQ0F=0;AF1=1;AC1=2;MQ=37;FQ=-32.988;DP=3;DP4=0,0,2,0	GT:PL:DP:DPR	./.:.:.:.	./.:.:.:.	./.:.:.:.	./.:.:.:.	./.:.:.:.	./.:.:.:.	./.:.:.:.	./.:.:.:.	./.:.:.:.	./.:.:.:.	./.:.:.:.	./.:.:.:.	1/1:67,6,0:2:0,2
chr1	118609659	.	A	G	221.999	.	VDB=0.0117185;SGB=-0.693132;MQSB=1;MQ0F=0;AF1=1;AC1=2;MQ=37;FQ=-128.987;RPB=1;MQB=1;BQB=1;PV4=0.475,0.393211,1,1;DP=148;DP4=0,2,87,56	GT:PL:DP:DPR	1/1:255,102,0:34:0,34	1/1:37,3,0:1:0,1	./.:.:.:.	./.:.:.:.	0/0:0,.,.:0:0,.	./.:.:.:.	./.:.:.:.	1/1:150,15,0:5:0,5	./.:.:.:.	./.:.:.:.	1/1:37,3,0:1:0,1	1/1:255,83,0:40:1,39	1/1:255,156,0:64:1,63
chr1	119106826	.	C	T	221.999	.	VDB=0.00051019;SGB=-0.692717;MQSB=1;MQ0F=0;AF1=1;AC1=2;MQ=37;FQ=-95.9866;DP=130;DP4=0,0,42,56	GT:PL:DP:DPR	1/1:255,69,0:23:0,23	1/1:37,3,0:1:0,1	0/0:0,.,.:0:0,.	./.:.:.:.	1/1:37,3,0:1:0,1	./.:.:.:.	./.:.:.:.	1/1:67,6,0:2:0,2	./.:.:.:.	./.:.:.:.	0/0:0,.,.:0:0,.	1/1:255,81,0:27:0,27	1/1:255,132,0:44:0,44
chr1	119226741	.	A	G	222.639	.	VDB=0.00335515;SGB=-0.688148;RPB=1;MQB=1;MQSB=1;BQB=1;MQ0F=0;AF1=1;AC1=2;MQ=37;FQ=-37.9865;PV4=1,0.403109,1,0.384928;DP=282;DP4=4,1,154,105	GT:PL:DP:DPR	1/1:255,11,0:16:1,15	1/1:37,3,0:1:0,1	./.:.:.:.	./.:.:.:.	./.:.:.:.	./.:.:.:.	./.:.:.:.	1/1:208,24,0:8:0,8	./.:.:.:.	./.:.:.:.	./.:.:.:.	1/1:255,255,0:232:1,231	0/1:111,0,84:7:3,4
chr1	119355031	.	T	.	131.995	.	MQSB=1;MQ0F=0;AF1=0;AC1=0;MQ=37;FQ=-62.9862;DP=80;DP4=31,49,0,0	GT:PL:DP:DPR	0/0:0:12:12	./.:.:.:.	./.:.:.:.	0/0:0:2:2	./.:.:.:.	./.:.:.:.	./.:.:.:.	0/0:0:5:5	./.:.:.:.	./.:.:.:.	./.:.:.:.	0/0:0:27:27	0/0:0:34:34
chr1	119421373	.	C	.	113.995	.	MQSB=1;MQ0F=0;AF1=0;AC1=0;MQ=37;FQ=-110.987;DP=72;DP4=28,44,0,0	GT:PL:DP:DPR	0/0:0:28:28	./.:.:.:.	./.:.:.:.	./.:.:.:.	0/0:0:1:1	./.:.:.:.	0/0:0:1:1	0/0:0:4:4	./.:.:.:.	./.:.:.:.	./.:.:.:.	0/0:0:13:13	0/0:0:25:25
chr1	119509629	.	A	G	222.001	.	VDB=0.110958;SGB=-0.680642;MQSB=0.982603;MQ0F=0;AF1=1;AC1=2;MQ=37;FQ=-62.9862;DP=46;DP4=0,0,24,22	GT:PL:DP:DPR	1/1:255,36,0:12:0,12	./.:.:.:.	./.:.:.:.	1/1:37,3,0:1:0,1	1/1:67,6,0:2:0,2	1/1:37,3,0:1:0,1	./.:.:.:.	1/1:37,3,0:1:0,1	./.:.:.:.	./.:.:.:.	./.:.:.:.	1/1:255,66,0:22:0,22	1/1:178,21,0:7:0,7
chr1	119579301	.	G	.	161.996	.	MQSB=1;MQ0F=0;AF1=0;AC1=0;MQ=37;FQ=-158.987;DP=123;DP4=61,62,0,0	GT:PL:DP:DPR	0/0:0:44:44	0/0:0:1:1	./.:.:.:.	0/0:0:2:2	0/0:0:1:1	./.:.:.:.	0/0:0:1:1	0/0:0:5:5	./.:.:.:.	./.:.:.:.	./.:.:.:.	0/0:0:35:35	0/0:0:34:34
chr1	119725960	.	G	.	95.9947	.	MQSB=1;MQ0F=0;AF1=0;AC1=0;MQ=37;FQ=-92.9865;SGB=-0.379885;RPB=1;MQB=1;BQB=1;PV4=0.4,1,1,0.38485;DP=56;DP4=30,25,1,0	GT:PL:DP:DPR	0/0:0:22:22	./.:.:.:.	./.:.:.:.	./.:.:.:.	./.:.:.:.	./.:.:.:.	./.:.:.:.	0/0:0:2:2	./.:.:.:.	./.:.:.:.	./.:.:.:.	0/0:0:22:22	0/0:7:10:9
chr1	120384425	.	T	G	7.79993	.	SGB=-0.379885;MQ0F=0;AF1=1;AC1=2;MQ=37;FQ=-29.991;DP=5;DP4=0,0,2,2	GT:PL:DP:DPR	1/1:37,3,0:1:0,1	./.:.:.:.	./.:.:.:.	1/1:37,3,0:1:0,1	./.:.:.:.	./.:.:.:.	./.:.:.:.	1/1:37,3,0:1:0,1	./.:.:.:.	./.:.:.:.	./.:.:.:.	./.:.:.:.	1/1:37,3,0:1:0,1
chr1	120842008	.	T	.	83.9945	.	MQSB=1;MQ0F=0;AF1=0;AC1=0;MQ=37;FQ=-80.9864;DP=35;DP4=16,19,0,0	GT:PL:DP:DPR	0/0:0:18:18	0/0:0:1:1	./.:.:.:.	./.:.:.:.	./.:.:.:.	0/0:0:2:2	./.:.:.:.	./.:.:.:.	./.:.:.:.	./.:.:.:.	./.:.:.:.	./.:.:.:.	0/0:0:14:14
chr1	122672541	.	T	C	221.999	.	VDB=0.406008;SGB=-0.693147;MQSB=0.97223;MQ0F=0;AF1=1;AC1=2;MQ=37;FQ=-170.988;DP=146;DP4=0,0,76,61	GT:PL:DP:DPR	1/1:255,144,0:48:0,48	1/1:67,6,0:2:0,2	./.:.:.:.	./.:.:.:.	./.:.:.:.	./.:.:.:.	./.:.:.:.	./.:.:.:.	1/1:37,3,0:1:0,1	./.:.:.:.	./.:.:.:.	1/1:255,57,0:19:0,19	1/1:255,202,0:67:0,67
chr1	122789893	.	G	.	125.995	.	SGB=-0.379885;RPB=1;MQB=1;MQSB=1;BQB=1;MQ0F=0;AF1=0;AC1=0;MQ=37;FQ=-85.9865;PV4=1,1,1,0.494848;DP=87;DP4=36,50,0,1	GT:PL:DP:DPR	0/0:0:32:31	0/0:0:2:2	./.:.:.:.	./.:.:.:.	0/0:0:2:2	./.:.:.:.	./.:.:.:.	0/0:0:2:2	./.:.:.:.	./.:.:.:.	./.:.:.:.	0/0:0:17:17	0/0:0:32:32
chr1	122884941	.	T	A	222.001	.	VDB=0.000175722;SGB=-0.689466;MQSB=1;MQ0F=0;AF1=1;AC1=2;MQ=37;FQ=-74.9863;DP=56;DP4=0,0,25,28	GT:PL:DP:DPR	1/1:255,48,0:16:0,16	1/1:108,12,0:4:0,4	./.:.:.:.	./.:.:.:.	./.:.:.:.	./.:.:.:.	./.:.:.:.	1/1:119,12,0:4:0,4	./.:.:.:.	./.:.:.:.	./.:.:.:.	1/1:255,51,0:17:0,17	1/1:255,36,0:12:0,12
chr1	123713681	.	A	.	101.995	.	MQSB=0.582748;MQ0F=0;AF1=0;AC1=0;MQ=36;FQ=-98.9866;DP=58;DP4=33,25,0,0	GT:PL:DP:DPR	0/0:0:24:24	0/0:0:1:1	./.:.:.:.	0/0:0:1:1	0/0:0:1:1	./.:.:.:.	./.:.:.:.	0/0:0:2:2	./.:.:.:.	./.:.:.:.	./.:.:.:.	0/0:0:12:12	0/0:0:17:17
chr1	123795324	.	C	T	221.999	.	VDB=0.0005793;SGB=-0.692352;MQSB=1;MQ0F=0;AF1=1;AC1=2;MQ=37;FQ=-89.9865;DP=42;DP4=0,0,17,17	GT:PL:DP:DPR	1/1:255,63,0:21:0,21	0/0:0,.,.:0:0,.	./.:.:.:.	./.:.:.:.	1/1:37,3,0:1:0,1	./.:.:.:.	1/1:37,3,0:1:0,1	1/1:67,6,0:2:0,2	./.:.:.:.	./.:.:.:.	1/1:37,3,0:1:0,1	1/1:37,3,0:1:0,1	1/1:200,21,0:7:0,7
chr1	124464855	.	C	.	143.995	.	MQSB=0.900802;MQ0F=0;AF1=0;AC1=0;MQ=37;FQ=-50.986;DP=55;DP4=20,35,0,0	GT:PL:DP:DPR	0/0:0:8:8	0/0:0:1:1	./.:.:.:.	./.:.:.:.	./.:.:.:.	./.:.:.:.	./.:.:.:.	./.:.:.:.	./.:.:.:.	./.:.:.:.	./.:.:.:.	0/0:0:38:38	0/0:0:8:8
chr1	124531404	.	G	A	222.001	.	VDB=0.0102727;SGB=-0.680642;MQSB=1;MQ0F=0;AF1=1;AC1=2;MQ=37;FQ=-62.9862;DP=141;DP4=0,0,41,70	GT:PL:DP:DPR	1/1:255,36,0:12:0,12	./.:.:.:.	./.:.:.:.	./.:.:.:.	./.:.:.:.	./.:.:.:.	./.:.:.:.	1/1:67,6,0:2:0,2	./.:.:.:.	./.:.:.:.	./.:.:.:.	1/1:255,238,0:79:0,79	1/1:255,54,0:18:0,18
chr1	124785274	.	G	.	110.995	.	MQSB=1;MQ0F=0;AF1=0;AC1=0;MQ=37;FQ=-107.987;DP=62;DP4=31,31,0,0	GT:PL:DP:DPR	0/0:0:27:27	0/0:0:2:2	./.:.:.:.	./.:.:.:.	./.:.:.:.	./.:.:.:.	./.:.:.:.	0/0:0:4:4	./.:.:.:.	./.:.:.:.	./.:.:.:.	0/0:0:3:3	0/0:0:26:26
chr1	125076053	.	G	A	212.016	.	VDB=0.0120595;SGB=-0.651104;MQSB=1;MQ0F=0;AF1=1;AC1=2;MQ=37;FQ=-50.986;DP=36;DP4=0,0,16,12	GT:PL:DP:DPR	1/1:188,24,0:8:0,8	0/0:0,.,.:0:0,.	./.:.:.:.	./.:.:.:.	./.:.:.:.	./.:.:.:.	1/1:37,3,0:1:0,1	1/1:67,6,0:2:0,2	./.:.:.:.	./.:.:.:.	./.:.:.:.	1/1:227,24,0:8:0,8	1/1:245,27,0:9:0,9
chr1	126606801	.	C	.	56.9942	.	MQ0F=0;AF1=0;AC1=0;MQ=37;FQ=-29.991;MQSB=1;DP=12;DP4=8,4,0,0	GT:PL:DP:DPR	./.:.:.:.	./.:.:.:.	./.:.:.:.	./.:.:.:.	./.:.:.:.	./.:.:.:.	0/0:0:1:1	./.:.:.:.	./.:.:.:.	./.:.:.:.	./.:.:.:.	0/0:0:2:2	0/0:0:9:9
chr1	126680933	.	C	T	194.033	.	VDB=0.00376034;SGB=-0.651104;MQSB=0.992367;MQ0F=0;AF1=1;AC1=2;MQ=37;FQ=-50.986;DP=28;DP4=0,0,9,13	GT:PL:DP:DPR	1/1:227,24,0:8:0,8	./.:.:.:.	./.:.:.:.	./.:.:.:.	./.:.:.:.	./.:.:.:.	1/1:37,3,0:1:0,1	1/1:84,9,0:3:0,3	./.:.:.:.	./.:.:.:.	./.:.:.:.	1/1:185,18,0:6:0,6	1/1:135,12,0:4:0,4
chr1	128447062	.	A	G	222.169	.	VDB=0.000239704;SGB=-0.690438;RPB=1;MQB=1;MQSB=1;BQB=1;MQ0F=0;AF1=1;AC1=2;MQ=37;FQ=-43.9861;PV4=1,1,1,0.362825;DP=57;DP4=0,1,25,31	GT:PL:DP:DPR	1/1:255,17,0:18:1,17	./.:.:.:.	./.:.:.:.	./.:.:.:.	./.:.:.:.	./.:.:.:.	1/1:74,6,0:2:0,2	1/1:129,12,0:4:0,4	./.:.:.:.	1/1:37,3,0:1:0,1	./.:.:.:.	1/1:255,66,0:22:0,22	1/1:255,30,0:10:0,10
chr1	128962989	.	C	G	221.999	.	VDB=5.18631e-06;SGB=-0.693141;MQSB=0.959189;MQ0F=0;AF1=1;AC1=2;MQ=37;FQ=-134.987;DP=170;DP4=0,0,92,70	GT:PL:DP:DPR	1/1:255,108,0:37:0,36	./.:.:.:.	./.:.:.:.	./.:.:.:.	1/1:135,12,0:4:0,4	1/1:92,9,0:3:0,3	1/1:37,3,0:1:0,1	1/1:37,3,0:1:0,1	./.:.:.:.	0/0:0,.,.:0:0,.	./.:.:.:.	1/1:255,135,0:45:0,45	1/1:255,214,0:71:0,71
chr1	129076257	.	C	.	62.9943	.	SGB=-0.379885;RPB=1;MQB=1;MQSB=1;BQB=1;MQ0F=0;AF1=0;AC1=0;MQ=37;FQ=-46.986;PV4=1,1,1,0.0592208;DP=44;DP4=20,23,1,0	GT:PL:DP:DPR	0/0:0:19:18	0/0:0:1:1	./.:.:.:.	./.:.:.:.	0/0:0:1:1	./.:.:.:.	./.:.:.:.	0/0:0:6:6	./.:.:.:.	./.:.:.:.	./.:.:.:.	0/0:0:6:6	0/0:0:11:11
chr1	129170050	.	G	.	283.236	.	MQSB=1;MQ0F=0;AF1=0;AC1=0;MQ=37;FQ=-264.989;VDB=0.52;SGB=-0.453602;RPB=0.361438;MQB=0.954248;BQB=0.0346405;PV4=0.501227,2.00307e-09,0.378781,0.0224772;DP=1056;DP4=483,546,0,2	GT:PL:DP:DPR	0/0:0:79:79	./.:.:.:.	./.:.:.:.	./.:.:.:.	0/0:0:3:3	./.:.:.:.	0/0:0:2:2	0/0:0:4:4	0/0:0:3:3	./.:.:.:.	./.:.:.:.	0/0:0:767:765	0/0:0:173:173
chr1	129305266	.	T	C	221.999	.	VDB=0.00652528;SGB=-0.689466;MQSB=1;MQ0F=0;AF1=1;AC1=2;MQ=37;FQ=-74.9863;DP=29;DP4=0,0,17,12	GT:PL:DP:DPR	1/1:255,48,0:16:0,16	./.:.:.:.	./.:.:.:.	1/1:37,3,0:1:0,1	1/1:37,3,0:1:0,1	./.:.:.:.	./.:.:.:.	1/1:74,6,0:2:0,2	./.:.:.:.	./.:.:.:.	./.:.:.:.	1/1:74,6,0:2:0,2	1/1:205,21,0:7:0,7
chr1	129505485	.	C	.	243.996	.	MQSB=0.908364;MQ0F=0;AF1=0;AC1=0;MQ=36;FQ=-137.987;SGB=-0.379885;RPB=1;MQB=1;BQB=1;PV4=0.444444,1,1,1;DP=179;DP4=82,96,1,0	GT:PL:DP:DPR	0/0:0:37:37	./.:.:.:.	./.:.:.:.	0/0:0:1:1	./.:.:.:.	./.:.:.:.	0/0:0:1:1	0/0:0:6:6	./.:.:.:.	./.:.:.:.	./.:.:.:.	0/0:0:63:62	0/0:0:71:71
chr1	129646287	.	T	C	221.999	.	VDB=0.044549;SGB=-0.693021;MQSB=0.898397;MQ0F=0;AF1=1;AC1=2;MQ=37;FQ=-107.987;DP=38;DP4=0,0,12,26	GT:PL:DP:DPR	1/1:255,81,0:27:0,27	./.:.:.:.	./.:.:.:.	1/1:67,6,0:2:0,2	./.:.:.:.	./.:.:.:.	1/1:67,6,0:2:0,2	1/1:67,6,0:2:0,2	./.:.:.:.	./.:.:.:.	./.:.:.:.	1/1:127,12,0:4:0,4	1/1:37,3,0:1:0,1
chr1	129774934	.	T	.	219.996	.	MQSB=0.982575;MQ0F=0;AF1=0;AC1=0;MQ=37;FQ=-216.988;SGB=-0.379885;RPB=1;MQB=1;BQB=1;PV4=0.288889,0,1,0.191669;DP=157;DP4=89,67,0,1	GT:PL:DP:DPR	0/0:0:63:63	0/0:0:2:2	./.:.:.:.	0/0:0:3:3	0/0:0:1:1	./.:.:.:.	0/0:0:2:2	./.:.:.:.	0/0:0:1:1	./.:.:.:.	./.:.:.:.	0/0:0:40:40	0/0:0:45:44
chr1	129974968	.	C	.	170.996	.	MQSB=1;MQ0F=0;AF1=0;AC1=0;MQ=37;FQ=-98.9866;DP=109;DP4=61,48,0,0	GT:PL:DP:DPR	0/0:0:24:24	./.:.:.:.	./.:.:.:.	./.:.:.:.	./.:.:.:.	0/0:0:2:2	./.:.:.:.	0/0:0:1:1	./.:.:.:.	./.:.:.:.	./.:.:.:.	0/0:0:35:35	0/0:0:47:47
chr1	130414598	.	A	.	65.9943	.	MQSB=0.838008;MQ0F=0;AF1=0;AC1=0;MQ=38;FQ=-62.9862;DP=17;DP4=6,11,0,0	GT:PL:DP:DPR	0/0:0:12:12	./.:.:.:.	./.:.:.:.	0/0:0:1:1	0/0:0:1:1	./.:.:.:.	./.:.:.:.	./.:.:.:.	./.:.:.:.	./.:.:.:.	./.:.:.:.	0/0:0:1:1	0/0:0:2:2
chr1	130517998	.	T	C	163.067	.	VDB=0.0366953;SGB=-0.590765;MQSB=1;MQ0F=0;AF1=1;AC1=2;MQ=37;FQ=-41.9862;DP=12;DP4=0,0,5,7	GT:PL:DP:DPR	1/1:160,15,0:5:0,5	./.:.:.:.	./.:.:.:.	./.:.:.:.	./.:.:.:.	./.:.:.:.	./.:.:.:.	./.:.:.:.	./.:.:.:.	./.:.:.:.	./.:.:.:.	1/1:196,21,0:7:0,7	./.:.:.:.
chr1	130616566	.	C	T	102.514	.	VDB=0.131345;SGB=-0.556411;MQSB=1;MQ0F=0;AF1=1;AC1=2;MQ=37;FQ=-38.9864;DP=9;DP4=0,0,3,3	GT:PL:DP:DPR	1/1:135,12,0:4:0,4	./.:.:.:.	./.:.:.:.	./.:.:.:.	./.:.:.:.	./.:.:.:.	./.:.:.:.	./.:.:.:.	./.:.:.:.	./.:.:.:.	./.:.:.:.	0/0:0,.,.:0:0,.	1/1:74,6,0:2:0,2
chr1	130684886	.	G	.	38.9945	.	MQ0F=0;AF1=0;AC1=0;MQ=37;FQ=-32.988;MQSB=1;DP=8;DP4=5,3,0,0	GT:PL:DP:DPR	0/0:0:2:2	./.:.:.:.	./.:.:.:.	./.:.:.:.	./.:.:.:.	./.:.:.:.	./.:.:.:.	0/0:0:2:2	./.:.:.:.	./.:.:.:.	./.:.:.:.	0/0:0:3:3	0/0:0:1:1
chr1	132388576	.	A	G	221.999	.	VDB=5.21487e-05;SGB=-0.693054;MQSB=1;MQ0F=0;AF1=1;AC1=2;MQ=37;FQ=-110.987;RPB=1;MQB=1;BQB=1;PV4=1,0.312333,1,0.219928;DP=67;DP4=1,0,34,30	GT:PL:DP:DPR	1/1:255,84,0:28:0,28	./.:.:.:.	./.:.:.:.	./.:.:.:.	./.:.:.:.	./.:.:.:.	./.:.:.:.	./.:.:.:.	./.:.:.:.	0/0:0,.,.:0:0,.	./.:.:.:.	1/1:201,2,0:13:1,12	1/1:255,72,0:24:0,24
chr1	132723503	.	G	.	113.995	.	MQSB=1;MQ0F=0;AF1=0;AC1=0;MQ=37;FQ=-110.987;SGB=-0.379885;RPB=1;MQB=1;BQB=1;PV4=1,1,1,0.183899;DP=43;DP4=23,19,0,1	GT:PL:DP:DPR	0/0:0:28:28	0/0:0:3:3	./.:.:.:.	./.:.:.:.	./.:.:.:.	./.:.:.:.	./.:.:.:.	0/0:0:3:3	./.:.:.:.	./.:.:.:.	./.:.:.:.	./.:.:.:.	0/0:10:9:8
chr1	132768483	.	A	G	225.009	.	VDB=0.0114679;SGB=-0.693144;RPB=0.582671;MQB=0.982211;MQSB=0.984877;BQB=0.850834;MQ0F=0;AF1=0.5;AC1=1;MQ=37;FQ=225.007;PV4=1,0.0899917,0.17349,0.19207;DP=290;DP4=43,51,96,91	GT:PL:DP:DPR	0/1:255,0,255:74:35,39	0/0:0,.,.:2:2,.	./.:.:.:.	./.:.:.:.	0/0:0,.,.:1:1,.	./.:.:.:.	./.:.:.:.	0/0:28,.,.:3:2,.	0/0:0,.,.:1:1,.	1/1:37,3,0:1:0,1	./.:.:.:.	1/1:255,255,0:95:0,95	0/1:255,0,255:104:53,51
chr1	132983082	.	A	.	59.9942	.	MQSB=0.861511;MQ0F=0;AF1=0;AC1=0;MQ=37;FQ=-44.9861;DP=29;DP4=13,15,0,0	GT:PL:DP:DPR	0/0:0:6:6	0/0:0:3:3	./.:.:.:.	./.:.:.:.	./.:.:.:.	./.:.:.:.	./.:.:.:.	0/0:0:1:1	./.:.:.:.	./.:.:.:.	./.:.:.:.	0/0:0:8:8	0/0:0:10:10
chr1	134069561	.	C	A	221.999	.	VDB=0.000211424;SGB=-0.693079;MQSB=1;MQ0F=0;AF1=1;AC1=2;MQ=37;FQ=-113.987;DP=73;DP4=0,0,30,38	GT:PL:DP:DPR	1/1:255,87,0:29:0,29	./.:.:.:.	./.:.:.:.	./.:.:.:.	./.:.:.:.	./.:.:.:.	./.:.:.:.	./.:.:.:.	./.:.:.:.	./.:.:.:.	./.:.:.:.	1/1:255,51,0:17:0,17	1/1:255,66,0:22:0,22
chr1	135366450	.	T	C	221.999	.	VDB=1.15447e-06;SGB=-0.693147;MQSB=0.97327;MQ0F=0;AF1=1;AC1=2;MQ=37;FQ=-210.988;DP=384;DP4=0,0,192,175	GT:PL:DP:DPR	1/1:255,184,0:62:0,61	./.:.:.:.	./.:.:.:.	1/1:37,3,0:1:0,1	./.:.:.:.	./.:.:.:.	./.:.:.:.	1/1:185,18,0:6:0,6	./.:.:.:.	./.:.:.:.	./.:.:.:.	1/1:255,255,0:161:0,161	1/1:255,255,0:137:0,137
chr1	135444745	.	A	C	222	.	VDB=0.0131096;SGB=-0.683931;MQSB=1;MQ0F=0;AF1=1;AC1=2;MQ=37;FQ=-65.9862;DP=69;DP4=0,0,24,45	GT:PL:DP:DPR	1/1:255,39,0:13:0,13	./.:.:.:.	./.:.:.:.	./.:.:.:.	./.:.:.:.	./.:.:.:.	./.:.:.:.	1/1:37,3,0:1:0,1	./.:.:.:.	./.:.:.:.	./.:.:.:.	1/1:255,78,0:28:0,26	1/1:255,81,0:27:0,27
chr1	135602002	.	T	.	8.62896	.	SGB=-0.379885;MQ0F=0;AF1=1;AC1=2;MQ=37;FQ=-30.0174;DP=1;DP4=0,0,1,0	GT:PL:DP:DPR	0/0:22:1:0	./.:.:.:.	./.:.:.:.	./.:.:.:.	./.:.:.:.	./.:.:.:.	./.:.:.:.	./.:.:.:.	./.:.:.:.	./.:.:.:.	./.:.:.:.	./.:.:.:.	./.:.:.:.
chr1	135602002	.	T	C	47.9722	.	VDB=0.901652;SGB=-0.511536;MQSB=1;MQ0F=0;AF1=1;AC1=2;MQ=37;FQ=-35.9869;DP=4;DP4=0,0,1,2	GT:PL:DP:DPR	./.:.:.:.	./.:.:.:.	./.:.:.:.	./.:.:.:.	./.:.:.:.	./.:.:.:.	./.:.:.:.	./.:.:.:.	./.:.:.:.	./.:.:.:.	./.:.:.:.	1/1:80,9,0:3:0,3	./.:.:.:.
chr1	136798461	.	G	.	89.9946	.	MQSB=0.928603;MQ0F=0;AF1=0;AC1=0;MQ=36;FQ=-77.9863;DP=56;DP4=26,30,0,0	GT:PL:DP:DPR	0/0:0:17:17	0/0:0:2:2	./.:.:.:.	./.:.:.:.	./.:.:.:.	./.:.:.:.	./.:.:.:.	0/0:0:3:3	./.:.:.:.	./.:.:.:.	./.:.:.:.	0/0:0:20:20	0/0:0:14:14
chr1	137500339	.	T	G	221.999	.	VDB=0.00367136;SGB=-0.692352;MQSB=1;MQ0F=0;AF1=1;AC1=2;MQ=37;FQ=-89.9865;DP=86;DP4=0,0,53,30	GT:PL:DP:DPR	1/1:255,63,0:21:0,21	0/0:0,.,.:0:0,.	./.:.:.:.	1/1:37,3,0:1:0,1	1/1:37,3,0:1:0,1	./.:.:.:.	1/1:37,3,0:1:0,1	1/1:161,15,0:5:0,5	./.:.:.:.	./.:.:.:.	./.:.:.:.	1/1:255,51,0:17:0,17	1/1:255,111,0:37:0,37
chr1	138452988	.	T	G	221.999	.	VDB=4.86897e-10;SGB=-0.693147;MQSB=1;MQ0F=0;AF1=1;AC1=2;MQ=37;FQ=-198.988;DP=163;DP4=0,0,73,87	GT:PL:DP:DPR	1/1:255,172,0:57:0,57	1/1:92,9,0:3:0,3	./.:.:.:.	./.:.:.:.	1/1:37,3,0:1:0,1	./.:.:.:.	./.:.:.:.	1/1:207,21,0:7:0,7	./.:.:.:.	./.:.:.:.	1/1:59,6,0:2:0,2	1/1:255,160,0:53:0,53	1/1:255,111,0:37:0,37
chr1	138487358	.	T	C	221.999	.	VDB=0.0015234;SGB=-0.692562;MQSB=0.892142;MQ0F=0;AF1=1;AC1=2;MQ=37;FQ=-92.9865;DP=59;DP4=0,0,25,31	GT:PL:DP:DPR	1/1:255,66,0:22:0,22	1/1:67,6,0:2:0,2	./.:.:.:.	./.:.:.:.	1/1:37,3,0:1:0,1	./.:.:.:.	./.:.:.:.	1/1:105,9,0:3:0,3	./.:.:.:.	./.:.:.:.	./.:.:.:.	1/1:255,63,0:21:0,21	1/1:195,21,0:7:0,7
chr1	138579674	.	C	.	231.996	.	MQSB=1;MQ0F=0;AF1=0;AC1=0;MQ=37;FQ=-128.987;DP=140;DP4=65,74,0,0	GT:PL:DP:DPR	0/0:0:34:34	./.:.:.:.	./.:.:.:.	./.:.:.:.	./.:.:.:.	./.:.:.:.	./.:.:.:.	0/0:0:3:3	./.:.:.:.	./.:.:.:.	./.:.:.:.	0/0:0:35:35	0/0:0:67:67
chr1	138583183	.	A	G	222.002	.	VDB=0.000101459;SGB=-0.693147;MQSB=1;MQ0F=0;AF1=1;AC1=2;MQ=37;FQ=-201.988;RPB=0.5;MQB=1;BQB=0.75;PV4=1,0.270735,1,1;DP=117;DP4=3,0,59,53	GT:PL:DP:DPR	1/1:255,175,0:58:0,58	./.:.:.:.	./.:.:.:.	./.:.:.:.	./.:.:.:.	./.:.:.:.	1/1:37,3,0:1:0,1	0/1:97,0,50:6:2,4	1/1:104,9,0:3:0,3	1/1:67,6,0:2:0,2	./.:.:.:.	1/1:255,63,0:21:0,21	1/1:255,35,0:24:1,23
chr1	138612242	.	C	.	35.995	.	MQ0F=0;AF1=0;AC1=0;MQ=37;FQ=-29.991;DP=5;DP4=3,2,0,0	GT:PL:DP:DPR	0/0:0:1:1	./.:.:.:.	./.:.:.:.	./.:.:.:.	./.:.:.:.	./.:.:.:.	./.:.:.:.	./.:.:.:.	./.:.:.:.	./.:.:.:.	./.:.:.:.	0/0:0:2:2	0/0:0:2:2
chr1	138650000	.	G	.	86.9946	.	MQSB=1;MQ0F=0;AF1=0;AC1=0;MQ=37;FQ=-83.9864;SGB=-0.379885;RPB=1;MQB=1;BQB=1;PV4=1,1,1,1;DP=60;DP4=29,29,2,0	GT:PL:DP:DPR	0/0:0:19:19	./.:.:.:.	./.:.:.:.	./.:.:.:.	0/0:0:2:2	./.:.:.:.	./.:.:.:.	0/0:0:2:2	0/0:0:1:1	./.:.:.:.	./.:.:.:.	0/0:0:22:21	0/0:0:14:13
chr1	138692649	.	T	C	221.999	.	VDB=0.00259261;SGB=-0.676189;MQSB=0.594025;MQ0F=0;AF1=1;AC1=2;MQ=33;FQ=-59.9861;RPB=1;MQB=1;BQB=1;PV4=1,1,1,1;DP=117;DP4=0,1,53,60	GT:PL:DP:DPR	1/1:235,33,0:11:0,11	./.:.:.:.	./.:.:.:.	./.:.:.:.	1/1:37,3,0:1:0,1	./.:.:.:.	./.:.:.:.	1/1:74,6,0:2:0,2	./.:.:.:.	./.:.:.:.	./.:.:.:.	1/1:255,157,0:52:0,52	1/1:255,107,0:48:1,47
chr1	138762745	.	C	T	97.5136	.	VDB=0.26;SGB=-0.453602;MQ0F=0;AF1=1;AC1=2;MQ=37;FQ=-32.988;MQSB=1;DP=12;DP4=0,0,4,5	GT:PL:DP:DPR	1/1:67,6,0:2:0,2	./.:.:.:.	./.:.:.:.	0/0:0,.,.:0:0,.	./.:.:.:.	./.:.:.:.	./.:.:.:.	1/1:37,3,0:1:0,1	1/1:37,3,0:1:0,1	./.:.:.:.	./.:.:.:.	1/1:130,12,0:4:0,4	1/1:37,3,0:1:0,1
chr1	138784934	.	C	A	152.134	.	VDB=0.138245;SGB=-0.556411;MQSB=1;MQ0F=0;AF1=1;AC1=2;MQ=37;FQ=-38.9864;DP=17;DP4=0,0,9,8	GT:PL:DP:DPR	1/1:135,12,0:4:0,4	./.:.:.:.	./.:.:.:.	./.:.:.:.	./.:.:.:.	./.:.:.:.	./.:.:.:.	1/1:37,3,0:1:0,1	./.:.:.:.	./.:.:.:.	./.:.:.:.	1/1:166,18,0:6:0,6	1/1:185,18,0:6:0,6
chr1	139231307	.	T	.	92.9947	.	MQSB=1;MQ0F=0;AF1=0;AC1=0;MQ=37;FQ=-89.9865;DP=56;DP4=16,40,0,0	GT:PL:DP:DPR	0/0:0:21:21	./.:.:.:.	./.:.:.:.	./.:.:.:.	./.:.:.:.	./.:.:.:.	./.:.:.:.	0/0:0:3:3	./.:.:.:.	0/0:0:1:1	./.:.:.:.	0/0:0:14:14	0/0:0:17:17
chr1	139231307	.	T	C	42.7648	.	VDB=0.36;SGB=-0.453602;MQSB=1;MQ0F=0;AF1=1;AC1=2;MQ=37;FQ=-32.988;DP=4;DP4=0,0,3,1	GT:PL:DP:DPR	./.:.:.:.	1/1:74,6,0:2:0,2	./.:.:.:.	./.:.:.:.	./.:.:.:.	./.:.:.:.	1/1:67,6,0:2:0,2	./.:.:.:.	./.:.:.:.	./.:.:.:.	./.:.:.:.	./.:.:.:.	./.:.:.:.
chr1	139556422	.	T	.	56.9942	.	MQSB=1;MQ0F=0;AF1=0;AC1=0;MQ=37;FQ=-35.9869;DP=17;DP4=9,8,0,0	GT:PL:DP:DPR	0/0:0:3:3	./.:.:.:.	./.:.:.:.	./.:.:.:.	./.:.:.:.	./.:.:.:.	./.:.:.:.	./.:.:.:.	./.:.:.:.	./.:.:.:.	./.:.:.:.	0/0:0:5:5	0/0:0:9:9
chr1	139697423	.	A	G	221.999	.	VDB=0.210834;SGB=-0.690438;MQSB=1;MQ0F=0;AF1=1;AC1=2;MQ=37;FQ=-77.9863;DP=38;DP4=0,0,14,20	GT:PL:DP:DPR	1/1:255,51,0:17:0,17	./.:.:.:.	./.:.:.:.	./.:.:.:.	./.:.:.:.	./.:.:.:.	0/0:0,.,.:0:0,.	1/1:67,6,0:2:0,2	./.:.:.:.	./.:.:.:.	./.:.:.:.	1/1:145,15,0:5:0,5	1/1:253,30,0:10:0,10
chr1	139787079	.	G	.	59.9942	.	MQSB=0.900802;MQ0F=0;AF1=0;AC1=0;MQ=37;FQ=-50.986;DP=23;DP4=9,13,0,0	GT:PL:DP:DPR	0/0:0:8:8	./.:.:.:.	./.:.:.:.	0/0:0:1:1	0/0:0:1:1	./.:.:.:.	./.:.:.:.	0/0:0:2:2	./.:.:.:.	./.:.:.:.	./.:.:.:.	0/0:0:10:10	./.:.:.:.
chr1	139787079	.	G	A	113.035	.	VDB=0.0833169;SGB=-0.590765;RPB=1;MQB=1;MQSB=0.861511;BQB=1;MQ0F=0;AF1=0.503167;AC1=1;MQ=37;FQ=-8.62639;PV4=1,1,1,0.212232;DP=6;DP4=0,1,3,2	GT:PL:DP:DPR	./.:.:.:.	./.:.:.:.	./.:.:.:.	./.:.:.:.	./.:.:.:.	./.:.:.:.	./.:.:.:.	./.:.:.:.	./.:.:.:.	./.:.:.:.	./.:.:.:.	./.:.:.:.	0/1:143,0,19:6:1,5
chr1	139824926	.	G	A	225.009	.	VDB=1.85035e-08;SGB=-0.693147;MQSB=1;MQ0F=0;AF1=1;AC1=2;MQ=37;FQ=-219.988;RPB=0.595855;MQB=1;BQB=0.990418;PV4=0.76549,0.275066,1,1;DP=220;DP4=16,22,82,73	GT:PL:DP:DPR	1/1:255,193,0:64:0,64	./.:.:.:.	./.:.:.:.	1/1:37,3,0:1:0,1	1/1:37,3,0:1:0,1	./.:.:.:.	./.:.:.:.	1/1:129,15,0:5:0,5	1/1:37,3,0:1:0,1	./.:.:.:.	./.:.:.:.	0/1:255,0,212:56:15,41	0/1:255,0,255:65:23,42
chr1	139979761	.	G	.	283.236	.	MQSB=1;MQ0F=0;AF1=0;AC1=0;MQ=37;FQ=-137.987;SGB=-0.379885;RPB=1;MQB=1;BQB=1;PV4=0.416667,1,1,0.279509;DP=278;DP4=122,150,1,0	GT:PL:DP:DPR	0/0:0:37:37	0/0:0:3:3	./.:.:.:.	./.:.:.:.	0/0:0:1:1	./.:.:.:.	0/0:0:2:2	0/0:0:3:3	0/0:0:3:3	./.:.:.:.	./.:.:.:.	0/0:0:188:188	0/0:0:36:35
chr1	140476945	.	A	G	221.999	.	VDB=7.24145e-06;SGB=-0.693147;MQSB=1;MQ0F=0;AF1=1;AC1=2;MQ=37;FQ=-192.988;DP=117;DP4=0,0,47,66	GT:PL:DP:DPR	1/1:255,166,0:55:0,55	1/1:37,3,0:1:0,1	./.:.:.:.	1/1:37,3,0:1:0,1	1/1:37,3,0:1:0,1	./.:.:.:.	./.:.:.:.	./.:.:.:.	./.:.:.:.	0/0:20,.,.:1:0,.	./.:.:.:.	1/1:255,72,0:24:0,24	1/1:255,90,0:30:0,30
chr1	141396322	.	G	T	35.7656	.	VDB=0.1;SGB=-0.453602;MQ0F=0;AF1=1;AC1=2;MQ=37;FQ=-32.988;DP=3;DP4=0,0,0,3	GT:PL:DP:DPR	1/1:67,6,0:2:0,2	./.:.:.:.	./.:.:.:.	./.:.:.:.	./.:.:.:.	./.:.:.:.	./.:.:.:.	./.:.:.:.	./.:.:.:.	./.:.:.:.	./.:.:.:.	0/0:15,.,.:1:0,.	./.:.:.:.
chr1	141767788	.	T	C	59.9723	.	VDB=0.126715;SGB=-0.511536;MQ0F=0;AF1=1;AC1=2;MQ=37;FQ=-35.9869;DP=3;DP4=0,0,0,3	GT:PL:DP:DPR	./.:.:.:.	./.:.:.:.	./.:.:.:.	./.:.:.:.	./.:.:.:.	./.:.:.:.	./.:.:.:.	./.:.:.:.	./.:.:.:.	./.:.:.:.	./.:.:.:.	1/1:92,9,0:3:0,3	./.:.:.:.
chr1	142094979	.	T	A	221.999	.	VDB=3.07556e-05;SGB=-0.693147;MQSB=1;MQ0F=0;AF1=1;AC1=2;MQ=37;FQ=-281.989;DP=285;DP4=0,0,156,116	GT:PL:DP:DPR	1/1:255,255,0:91:0,91	./.:.:.:.	./.:.:.:.	./.:.:.:.	1/1:37,3,0:1:0,1	./.:.:.:.	1/1:37,3,0:1:0,1	1/1:161,15,0:5:0,5	./.:.:.:.	1/1:37,3,0:1:0,1	./.:.:.:.	1/1:255,255,0:94:0,94	1/1:255,238,0:79:0,79
chr1	142192985	.	A	.	283.236	.	MQSB=0.97425;MQ0F=0;AF1=0;AC1=0;MQ=37;FQ=-143.987;DP=191;DP4=76,114,0,0	GT:PL:DP:DPR	0/0:0:39:39	./.:.:.:.	./.:.:.:.	./.:.:.:.	./.:.:.:.	./.:.:.:.	./.:.:.:.	./.:.:.:.	0/0:0:2:2	0/0:0:1:1	./.:.:.:.	0/0:0:108:108	0/0:0:40:40
chr1	142296642	.	C	T	222.008	.	VDB=0.12386;SGB=-0.636426;RPB=0.447727;MQB=1;MQSB=1;BQB=1;MQ0F=0;AF1=0.5;AC1=1;MQ=37;FQ=126.016;PV4=0.169802,1,1,0.254984;DP=51;DP4=9,6,11,19	GT:PL:DP:DPR	0/1:153,0,238:19:12,7	./.:.:.:.	./.:.:.:.	./.:.:.:.	./.:.:.:.	./.:.:.:.	0/0:0,.,.:1:1,.	1/1:113,12,0:4:0,4	0/0:0,.,.:2:2,.	./.:.:.:.	./.:.:.:.	1/1:235,27,0:9:0,9	1/1:255,30,0:10:0,10
chr1	142641024	.	G	.	177.996	.	MQSB=1;MQ0F=0;AF1=0;AC1=0;MQ=37;FQ=-104.987;DP=110;DP4=57,53,0,0	GT:PL:DP:DPR	0/0:0:26:26	./.:.:.:.	./.:.:.:.	./.:.:.:.	0/0:0:1:1	./.:.:.:.	./.:.:.:.	0/0:0:3:3	0/0:0:1:1	./.:.:.:.	./.:.:.:.	0/0:0:49:49	0/0:0:30:30
chr1	143136809	.	A	.	140.995	.	MQSB=1;MQ0F=0;AF1=0;AC1=0;MQ=37;FQ=-74.9863;DP=86;DP4=46,40,0,0	GT:PL:DP:DPR	0/0:0:16:16	./.:.:.:.	./.:.:.:.	./.:.:.:.	./.:.:.:.	./.:.:.:.	./.:.:.:.	0/0:0:3:3	./.:.:.:.	./.:.:.:.	./.:.:.:.	0/0:0:30:30	0/0:0:37:37
chr1	143379850	.	C	.	283.236	.	MQSB=1;MQ0F=0;AF1=0;AC1=0;MQ=37;FQ=-131.987;DP=180;DP4=93,87,0,0	GT:PL:DP:DPR	0/0:0:35:35	./.:.:.:.	./.:.:.:.	./.:.:.:.	0/0:0:2:2	./.:.:.:.	./.:.:.:.	0/0:0:4:4	./.:.:.:.	./.:.:.:.	./.:.:.:.	0/0:0:40:40	0/0:0:99:99
chr1	143567931	.	C	.	32.9939	.	MQ0F=0;AF1=0;AC1=0;MQ=37;FQ=-29.9923;DP=1;DP4=1,0,0,0	GT:PL:DP:DPR	./.:.:.:.	./.:.:.:.	./.:.:.:.	./.:.:.:.	./.:.:.:.	./.:.:.:.	./.:.:.:.	./.:.:.:.	./.:.:.:.	./.:.:.:.	./.:.:.:.	./.:.:.:.	0/0:0:1:1
chr1	143871665	.	A	G	81.5134	.	VDB=0.32;SGB=-0.453602;MQ0F=0;AF1=1;AC1=2;MQ=32;FQ=-32.988;MQSB=1;DP=11;DP4=0,0,5,5	GT:PL:DP:DPR	1/1:57,6,0:2:0,2	./.:.:.:.	./.:.:.:.	0/0:25,.,.:1:0,.	./.:.:.:.	./.:.:.:.	0/0:0,.,.:0:0,.	1/1:37,3,0:1:0,1	./.:.:.:.	./.:.:.:.	./.:.:.:.	1/1:114,12,0:4:0,4	1/1:50,6,0:2:0,2
chr1	144273046	.	C	T	225.009	.	VDB=0.00336053;SGB=-0.680642;RPB=0.649117;MQB=1;MQSB=1;BQB=1;MQ0F=0;AF1=0.5;AC1=1;MQ=37;FQ=132.016;PV4=1,1,1,1;DP=117;DP4=28,29,31,17	GT:PL:DP:DPR	0/1:238,0,159:19:7,12	./.:.:.:.	./.:.:.:.	0/0:0,.,.:0:0,.	./.:.:.:.	./.:.:.:.	./.:.:.:.	0/0:0,.,.:4:4,.	./.:.:.:.	./.:.:.:.	./.:.:.:.	0/1:255,0,255:77:46,31	1/1:161,15,0:5:0,5
chr1	144314248	.	C	.	74.9944	.	MQSB=1;MQ0F=0;AF1=0;AC1=0;MQ=37;FQ=-71.9863;DP=33;DP4=14,18,0,0	GT:PL:DP:DPR	0/0:0:15:15	./.:.:.:.	./.:.:.:.	0/0:0:1:1	0/0:0:1:1	./.:.:.:.	./.:.:.:.	0/0:0:1:1	./.:.:.:.	./.:.:.:.	./.:.:.:.	0/0:0:7:7	0/0:0:7:7
chr1	144524860	.	C	T	222.003	.	VDB=0.00121027;SGB=-0.692562;MQSB=1;MQ0F=0;AF1=1;AC1=2;MQ=37;FQ=-92.9865;DP=79;DP4=0,0,24,46	GT:PL:DP:DPR	1/1:255,66,0:22:0,22	1/1:67,6,0:2:0,2	./.:.:.:.	./.:.:.:.	./.:.:.:.	./.:.:.:.	1/1:37,3,0:1:0,1	1/1:129,15,0:5:0,5	1/1:105,9,0:3:0,3	./.:.:.:.	./.:.:.:.	1/1:255,33,0:11:0,11	1/1:255,78,0:26:0,26
chr1	144551980	.	G	.	35.995	.	MQ0F=0;AF1=0;AC1=0;MQ=37;FQ=-32.988;DP=3;DP4=0,2,0,0	GT:PL:DP:DPR	0/0:0:2:2	./.:.:.:.	./.:.:.:.	./.:.:.:.	./.:.:.:.	./.:.:.:.	./.:.:.:.	./.:.:.:.	./.:.:.:.	./.:.:.:.	./.:.:.:.	0/0:0:0:0	./.:.:.:.
chr1	144797574	.	T	C	182.033	.	SGB=-0.379885;MQ0F=0;AF1=1;AC1=2;MQ=37;FQ=-29.991;VDB=0.02;MQSB=1;DP=14;DP4=0,0,4,10	GT:PL:DP:DPR	1/1:37,3,0:1:0,1	1/1:67,6,0:2:0,2	./.:.:.:.	./.:.:.:.	1/1:37,3,0:1:0,1	./.:.:.:.	./.:.:.:.	./.:.:.:.	./.:.:.:.	./.:.:.:.	./.:.:.:.	1/1:215,24,0:8:0,8	1/1:74,6,0:2:0,2
chr1	145009246	.	T	C	96.5136	.	VDB=0.811811;SGB=-0.556411;MQSB=1;MQ0F=0;AF1=1;AC1=2;MQ=37;FQ=-38.9864;DP=10;DP4=0,0,7,3	GT:PL:DP:DPR	1/1:129,12,0:4:0,4	./.:.:.:.	./.:.:.:.	./.:.:.:.	./.:.:.:.	./.:.:.:.	./.:.:.:.	1/1:71,6,0:2:0,2	./.:.:.:.	./.:.:.:.	./.:.:.:.	1/1:104,9,0:3:0,3	1/1:37,3,0:1:0,1
chr1	145470565	.	C	.	62.9943	.	MQSB=1;MQ0F=0;AF1=0;AC1=0;MQ=37;FQ=-59.9861;DP=18;DP4=7,11,0,0	GT:PL:DP:DPR	0/0:0:11:11	./.:.:.:.	./.:.:.:.	./.:.:.:.	./.:.:.:.	./.:.:.:.	./.:.:.:.	./.:.:.:.	./.:.:.:.	./.:.:.:.	./.:.:.:.	0/0:0:3:3	0/0:0:4:4
chr1	145470565	.	C	T	7.79993	.	SGB=-0.379885;MQ0F=0;AF1=1;AC1=2;MQ=37;FQ=-29.991;DP=1;DP4=0,0,0,1	GT:PL:DP:DPR	./.:.:.:.	./.:.:.:.	./.:.:.:.	./.:.:.:.	./.:.:.:.	./.:.:.:.	./.:.:.:.	./.:.:.:.	1/1:37,3,0:1:0,1	./.:.:.:.	./.:.:.:.	./.:.:.:.	./.:.:.:.
chr1	145682206	.	C	.	44.9942	.	MQSB=1;MQ0F=0;AF1=0;AC1=0;MQ=37;FQ=-41.9862;DP=14;DP4=5,8,0,0	GT:PL:DP:DPR	0/0:0:5:5	./.:.:.:.	./.:.:.:.	./.:.:.:.	./.:.:.:.	./.:.:.:.	./.:.:.:.	0/0:0:1:1	./.:.:.:.	./.:.:.:.	./.:.:.:.	0/0:0:5:5	0/0:0:2:2
chr1	145710047	.	C	.	35.995	.	MQSB=1;MQ0F=0;AF1=0;AC1=0;MQ=37;FQ=-32.988;DP=4;DP4=1,3,0,0	GT:PL:DP:DPR	./.:.:.:.	./.:.:.:.	./.:.:.:.	./.:.:.:.	./.:.:.:.	./.:.:.:.	0/0:0:2:2	./.:.:.:.	./.:.:.:.	./.:.:.:.	./.:.:.:.	0/0:0:2:2	./.:.:.:.
chr1	146521361	.	A	G	210.016	.	VDB=0.00170145;SGB=-0.662043;MQSB=0.974597;MQ0F=0;AF1=1;AC1=2;MQ=37;FQ=-53.9861;DP=23;DP4=1,0,11,9	GT:PL:DP:DPR	1/1:243,27,0:9:0,9	./.:.:.:.	./.:.:.:.	./.:.:.:.	./.:.:.:.	./.:.:.:.	0/0:0,.,.:1:1,.	1/1:74,6,0:2:0,2	./.:.:.:.	./.:.:.:.	./.:.:.:.	1/1:74,6,0:2:0,2	1/1:205,21,0:7:0,7
chr1	147023886	.	T	.	283.236	.	MQSB=1;MQ0F=0;AF1=0;AC1=0;MQ=37;FQ=-258.989;DP=296;DP4=161,135,0,0	GT:PL:DP:DPR	0/0:0:77:77	./.:.:.:.	./.:.:.:.	./.:.:.:.	./.:.:.:.	0/0:0:1:1	./.:.:.:.	./.:.:.:.	./.:.:.:.	0/0:0:1:1	./.:.:.:.	0/0:0:87:87	0/0:0:130:130
chr1	147023886	.	T	C	80.5134	.	VDB=0.0190094;SGB=-0.556411;MQ0F=0;AF1=1;AC1=2;MQ=37;FQ=-38.9864;RPB=1;MQB=1;MQSB=1;BQB=1;PV4=1,1,1,0.350094;DP=9;DP4=1,1,2,5	GT:PL:DP:DPR	./.:.:.:.	1/1:113,12,0:4:0,4	./.:.:.:.	./.:.:.:.	1/1:37,3,0:1:0,1	./.:.:.:.	./.:.:.:.	0/1:56,0,62:4:2,2	./.:.:.:.	./.:.:.:.	./.:.:.:.	./.:.:.:.	./.:.:.:.
chr1	147421398	.	G	.	44.9942	.	MQ0F=0;AF1=0;AC1=0;MQ=37;FQ=-29.991;MQSB=1;DP=7;DP4=2,5,0,0	GT:PL:DP:DPR	./.:.:.:.	./.:.:.:.	./.:.:.:.	./.:.:.:.	./.:.:.:.	./.:.:.:.	./.:.:.:.	./.:.:.:.	./.:.:.:.	0/0:0:1:1	./.:.:.:.	0/0:0:5:5	0/0:0:1:1
chr1	148158623	.	T	C	165.067	.	VDB=0.18;SGB=-0.453602;MQSB=1;MQ0F=0;AF1=1;AC1=2;MQ=32;FQ=-32.988;DP=13;DP4=0,0,8,5	GT:PL:DP:DPR	1/1:62,6,0:2:0,2	./.:.:.:.	./.:.:.:.	./.:.:.:.	./.:.:.:.	./.:.:.:.	./.:.:.:.	1/1:74,6,0:2:0,2	./.:.:.:.	./.:.:.:.	./.:.:.:.	1/1:198,21,0:7:0,7	1/1:67,6,0:2:0,2
chr1	148893434	.	G	A	222.008	.	VDB=0.00673682;SGB=-0.670168;MQSB=1.00775;MQ0F=0;AF1=1;AC1=2;MQ=37;FQ=-56.9861;DP=42;DP4=0,0,18,13	GT:PL:DP:DPR	1/1:255,30,0:10:0,10	1/1:37,3,0:1:0,1	./.:.:.:.	./.:.:.:.	./.:.:.:.	./.:.:.:.	./.:.:.:.	0/0:0,.,.:0:0,.	./.:.:.:.	./.:.:.:.	./.:.:.:.	1/1:243,27,0:9:0,9	1/1:255,33,0:11:0,11
chr1	148969868	.	A	G	221.999	.	VDB=5.45271e-06;SGB=-0.693147;MQSB=1;MQ0F=0;AF1=1;AC1=2;MQ=37;FQ=-281.989;DP=237;DP4=0,0,117,111	GT:PL:DP:DPR	1/1:255,255,0:90:0,90	./.:.:.:.	./.:.:.:.	./.:.:.:.	1/1:37,3,0:1:0,1	./.:.:.:.	1/1:37,3,0:1:0,1	1/1:92,9,0:3:0,3	1/1:37,3,0:1:0,1	1/1:74,6,0:2:0,2	./.:.:.:.	1/1:255,217,0:72:0,72	1/1:255,172,0:58:0,57
chr1	149377013	.	T	.	167.996	.	MQSB=1;MQ0F=0;AF1=0;AC1=0;MQ=37;FQ=-164.987;DP=123;DP4=64,58,0,0	GT:PL:DP:DPR	0/0:0:46:46	./.:.:.:.	./.:.:.:.	./.:.:.:.	0/0:0:1:1	./.:.:.:.	./.:.:.:.	0/0:0:6:6	0/0:0:1:1	0/0:0:1:1	./.:.:.:.	0/0:0:39:39	0/0:0:28:28
chr1	149418667	.	G	A	222	.	VDB=9.47148e-05;SGB=-0.683931;MQSB=1;MQ0F=0;AF1=1;AC1=2;MQ=37;FQ=-65.9862;DP=41;DP4=0,0,24,10	GT:PL:DP:DPR	1/1:255,39,0:13:0,13	0/0:0,.,.:0:0,.	./.:.:.:.	./.:.:.:.	./.:.:.:.	./.:.:.:.	1/1:37,3,0:1:0,1	./.:.:.:.	1/1:37,3,0:1:0,1	./.:.:.:.	./.:.:.:.	1/1:179,18,0:6:0,6	1/1:255,39,0:13:0,13
chr1	149551396	.	C	.	80.9945	.	MQSB=1;MQ0F=0;AF1=0;AC1=0;MQ=37;FQ=-71.9863;DP=45;DP4=29,16,0,0	GT:PL:DP:DPR	0/0:0:15:15	./.:.:.:.	./.:.:.:.	./.:.:.:.	./.:.:.:.	./.:.:.:.	./.:.:.:.	./.:.:.:.	./.:.:.:.	./.:.:.:.	./.:.:.:.	0/0:0:17:17	0/0:0:13:13
chr1	150701102	.	C	.	261.986	.	MQSB=1;MQ0F=0;AF1=0;AC1=0;MQ=37;FQ=-137.987;DP=161;DP4=79,79,0,0	GT:PL:DP:DPR	0/0:0:37:37	./.:.:.:.	./.:.:.:.	./.:.:.:.	0/0:0:1:1	./.:.:.:.	./.:.:.:.	0/0:0:2:2	./.:.:.:.	./.:.:.:.	./.:.:.:.	0/0:0:77:77	0/0:0:41:41
chr1	150924038	.	A	G	221.999	.	VDB=0.160409;SGB=-0.556411;MQSB=1;MQ0F=0;AF1=1;AC1=2;MQ=37;FQ=-38.9864;DP=1035;DP4=0,0,492,423	GT:PL:DP:DPR	1/1:135,12,0:4:0,4	./.:.:.:.	./.:.:.:.	./.:.:.:.	./.:.:.:.	./.:.:.:.	./.:.:.:.	1/1:92,9,0:3:0,3	./.:.:.:.	./.:.:.:.	./.:.:.:.	1/1:255,255,0:905:0,903	1/1:105,9,0:3:0,3
chr1	150974434	.	T	C	221.999	.	VDB=0.0363041;SGB=-0.693127;MQSB=1;MQ0F=0;AF1=1;AC1=2;MQ=37;FQ=-125.987;DP=109;DP4=0,0,52,51	GT:PL:DP:DPR	1/1:255,99,0:33:0,33	./.:.:.:.	./.:.:.:.	./.:.:.:.	./.:.:.:.	./.:.:.:.	./.:.:.:.	1/1:50,6,0:2:0,2	./.:.:.:.	./.:.:.:.	./.:.:.:.	1/1:255,78,0:26:0,26	1/1:255,126,0:42:0,42
chr1	150998344	.	C	.	110.995	.	MQSB=1;MQ0F=0;AF1=0;AC1=0;MQ=37;FQ=-107.987;DP=52;DP4=30,22,0,0	GT:PL:DP:DPR	0/0:0:27:27	0/0:0:1:1	./.:.:.:.	./.:.:.:.	./.:.:.:.	./.:.:.:.	./.:.:.:.	0/0:0:1:1	0/0:0:1:1	./.:.:.:.	./.:.:.:.	0/0:0:14:14	0/0:0:8:8
chr1	151125563	.	A	C	221.999	.	VDB=0.00093945;SGB=-0.692914;MQSB=1;MQ0F=0;AF1=1;AC1=2;MQ=37;FQ=-101.987;DP=85;DP4=0,0,36,39	GT:PL:DP:DPR	1/1:255,75,0:25:0,25	./.:.:.:.	./.:.:.:.	0/0:0,.,.:0:0,.	./.:.:.:.	./.:.:.:.	./.:.:.:.	1/1:67,6,0:2:0,2	./.:.:.:.	./.:.:.:.	./.:.:.:.	1/1:255,69,0:23:0,23	1/1:255,75,0:25:0,25
chr1	151146817	.	A	C	35.7656	.	VDB=0.58;SGB=-0.453602;MQ0F=0;AF1=1;AC1=2;MQ=37;FQ=-32.988;DP=2;DP4=0,0,2,0	GT:PL:DP:DPR	./.:.:.:.	./.:.:.:.	./.:.:.:.	./.:.:.:.	./.:.:.:.	./.:.:.:.	./.:.:.:.	./.:.:.:.	./.:.:.:.	./.:.:.:.	./.:.:.:.	1/1:67,6,0:2:0,2	./.:.:.:.
chr1	151179972	.	A	G	174.067	.	SGB=-0.379885;MQ0F=0;AF1=1;AC1=2;MQ=37;FQ=-29.991;VDB=0.00046101;MQSB=1.01283;DP=11;DP4=0,0,4,6	GT:PL:DP:DPR	1/1:37,3,0:1:0,1	./.:.:.:.	./.:.:.:.	./.:.:.:.	./.:.:.:.	./.:.:.:.	./.:.:.:.	./.:.:.:.	./.:.:.:.	./.:.:.:.	./.:.:.:.	1/1:207,21,0:7:0,7	1/1:67,6,0:2:0,2
chr1	151550746	.	C	.	35.995	.	MQ0F=0;AF1=0;AC1=0;MQ=37;FQ=-29.991;DP=3;DP4=0,3,0,0	GT:PL:DP:DPR	./.:.:.:.	./.:.:.:.	./.:.:.:.	./.:.:.:.	0/0:0:1:1	./.:.:.:.	./.:.:.:.	./.:.:.:.	./.:.:.:.	./.:.:.:.	./.:.:.:.	0/0:0:2:2	./.:.:.:.
chr1	151590393	.	A	.	283.236	.	MQSB=1;MQ0F=0;AF1=0;AC1=0;MQ=37;FQ=-167.987;DP=193;DP4=99,94,0,0	GT:PL:DP:DPR	0/0:0:47:47	./.:.:.:.	./.:.:.:.	./.:.:.:.	./.:.:.:.	./.:.:.:.	./.:.:.:.	0/0:0:5:5	./.:.:.:.	./.:.:.:.	./.:.:.:.	0/0:0:43:43	0/0:0:98:98
chr1	151770190	.	C	.	222.996	.	MQSB=1;MQ0F=0;AF1=0;AC1=0;MQ=37;FQ=-80.9864;DP=92;DP4=34,57,0,0	GT:PL:DP:DPR	0/0:0:18:18	./.:.:.:.	./.:.:.:.	0/0:0:1:1	./.:.:.:.	./.:.:.:.	0/0:0:1:1	0/0:0:2:2	./.:.:.:.	./.:.:.:.	./.:.:.:.	0/0:0:64:64	0/0:0:5:5
chr1	152110607	.	G	.	192.996	.	MQSB=0.976763;MQ0F=0;AF1=0;AC1=0;MQ=37;FQ=-189.988;DP=56;DP4=25,31,0,0	GT:PL:DP:DPR	0/0:0:54:54	0/0:0:1:1	./.:.:.:.	./.:.:.:.	./.:.:.:.	./.:.:.:.	0/0:0:1:1	./.:.:.:.	./.:.:.:.	./.:.:.:.	./.:.:.:.	./.:.:.:.	./.:.:.:.
chr1	152110607	.	G	C	214.009	.	SGB=-0.379885;MQ0F=0;AF1=1;AC1=2;MQ=37;FQ=-29.991;VDB=0.38;MQSB=1;RPB=0.462292;MQB=0.924584;BQB=0.924584;PV4=1,1,1,1;DP=49;DP4=12,14,10,12	GT:PL:DP:DPR	./.:.:.:.	./.:.:.:.	./.:.:.:.	./.:.:.:.	1/1:37,3,0:1:0,1	./.:.:.:.	./.:.:.:.	1/1:74,6,0:2:0,2	./.:.:.:.	./.:.:.:.	1/1:67,6,0:2:0,2	0/1:79,0,162:9:6,3	0/1:244,0,255:34:20,14
chr1	152189521	.	A	G	221.999	.	VDB=4.12887e-05;SGB=-0.693097;MQSB=1;MQ0F=0;AF1=1;AC1=2;MQ=37;FQ=-116.987;RPB=0.730948;MQB=0.730948;BQB=0.89338;PV4=0.444444,0.146176,1,1;DP=75;DP4=5,0,28,38	GT:PL:DP:DPR	1/1:255,90,0:30:0,30	./.:.:.:.	./.:.:.:.	./.:.:.:.	./.:.:.:.	./.:.:.:.	./.:.:.:.	1/1:113,12,0:4:0,4	./.:.:.:.	./.:.:.:.	./.:.:.:.	0/1:106,0,109:9:5,4	1/1:255,84,0:28:0,28
chr1	152245009	.	A	.	177.996	.	MQSB=1;MQ0F=0;AF1=0;AC1=0;MQ=37;FQ=-174.988;DP=143;DP4=74,69,0,0	GT:PL:DP:DPR	0/0:0:49:49	./.:.:.:.	./.:.:.:.	./.:.:.:.	0/0:0:1:1	./.:.:.:.	0/0:0:2:2	0/0:0:5:5	0/0:0:1:1	./.:.:.:.	./.:.:.:.	0/0:0:49:49	0/0:0:36:36
chr1	153085257	.	C	A	221.999	.	VDB=3.23312e-06;SGB=-0.693147;MQSB=0.993022;MQ0F=0;AF1=1;AC1=2;MQ=37;FQ=-281.989;DP=296;DP4=0,0,142,149	GT:PL:DP:DPR	1/1:255,255,0:88:0,88	1/1:66,6,0:2:0,2	./.:.:.:.	./.:.:.:.	./.:.:.:.	./.:.:.:.	./.:.:.:.	1/1:67,6,0:2:0,2	1/1:37,3,0:1:0,1	./.:.:.:.	./.:.:.:.	1/1:255,255,0:87:0,87	1/1:255,255,0:111:0,111
chr1	153190553	.	T	C	221.999	.	VDB=0.00833008;SGB=-0.692067;MQSB=1;MQ0F=0;AF1=1;AC1=2;MQ=37;FQ=-86.9865;DP=31;DP4=0,0,19,12	GT:PL:DP:DPR	1/1:255,60,0:20:0,20	./.:.:.:.	./.:.:.:.	1/1:67,6,0:2:0,2	./.:.:.:.	./.:.:.:.	1/1:37,3,0:1:0,1	1/1:67,6,0:2:0,2	./.:.:.:.	./.:.:.:.	./.:.:.:.	1/1:67,6,0:2:0,2	1/1:135,12,0:4:0,4
chr1	153249283	.	T	C	221.999	.	VDB=8.09305e-06;SGB=-0.693147;RPB=1;MQB=1;MQSB=0.998657;BQB=1;MQ0F=0;AF1=1;AC1=2;MQ=37;FQ=-281.989;PV4=1,1,0.445257,1;DP=367;DP4=0,1,164,189	GT:PL:DP:DPR	1/1:255,255,0:123:1,122	./.:.:.:.	./.:.:.:.	./.:.:.:.	./.:.:.:.	./.:.:.:.	./.:.:.:.	1/1:135,12,0:4:0,4	./.:.:.:.	./.:.:.:.	1/1:37,3,0:1:0,1	1/1:255,255,0:102:0,102	1/1:255,255,0:124:0,124
chr1	153326272	.	A	G	221.999	.	VDB=8.29534e-06;SGB=-0.693147;MQSB=0.890269;MQ0F=0;AF1=1;AC1=2;MQ=36;FQ=-246.988;RPB=1;MQB=1;BQB=1;PV4=0.462963,0.390946,1,0.204912;DP=184;DP4=0,1,97,84	GT:PL:DP:DPR	1/1:255,220,0:73:0,73	1/1:37,3,0:1:0,1	./.:.:.:.	./.:.:.:.	./.:.:.:.	./.:.:.:.	0/0:25,.,.:1:0,.	./.:.:.:.	./.:.:.:.	./.:.:.:.	1/1:37,3,0:1:0,1	1/1:255,157,0:52:0,52	1/1:255,126,0:54:1,53
chr1	153775818	.	G	.	86.9946	.	MQSB=1;MQ0F=0;AF1=0;AC1=0;MQ=37;FQ=-83.9864;DP=50;DP4=31,18,0,0	GT:PL:DP:DPR	0/0:0:19:19	./.:.:.:.	./.:.:.:.	./.:.:.:.	./.:.:.:.	./.:.:.:.	./.:.:.:.	0/0:0:3:3	0/0:0:2:2	./.:.:.:.	./.:.:.:.	0/0:0:15:15	0/0:0:10:10
chr1	154299737	.	T	.	38.9945	.	MQ0F=0;AF1=0;AC1=0;MQ=37;FQ=-29.991;MQSB=1;DP=6;DP4=3,3,0,0	GT:PL:DP:DPR	./.:.:.:.	./.:.:.:.	./.:.:.:.	./.:.:.:.	./.:.:.:.	0/0:0:1:1	./.:.:.:.	./.:.:.:.	./.:.:.:.	./.:.:.:.	./.:.:.:.	0/0:0:2:2	0/0:0:3:3
chr1	154506866	.	A	G	221.999	.	VDB=3.50022e-08;SGB=-0.693145;RPB=1;MQB=1;MQSB=0.965718;BQB=1;MQ0F=0;AF1=1;AC1=2;MQ=37;FQ=-135.987;PV4=1,1,1,1;DP=1222;DP4=0,5,609,557	GT:PL:DP:DPR	1/1:255,109,0:42:1,41	./.:.:.:.	./.:.:.:.	./.:.:.:.	./.:.:.:.	./.:.:.:.	1/1:37,3,0:1:0,1	1/1:129,12,0:4:0,4	./.:.:.:.	./.:.:.:.	./.:.:.:.	1/1:255,255,0:1042:4,1038	1/1:255,247,0:82:0,82
chr1	154567741	.	A	G	222.003	.	VDB=0.210772;SGB=-0.616816;MQSB=1;MQ0F=0;AF1=1;AC1=2;MQ=37;FQ=-44.9861;DP=28;DP4=0,0,14,10	GT:PL:DP:DPR	1/1:182,18,0:6:0,6	./.:.:.:.	./.:.:.:.	./.:.:.:.	./.:.:.:.	./.:.:.:.	0/0:23,.,.:1:0,.	./.:.:.:.	./.:.:.:.	./.:.:.:.	./.:.:.:.	1/1:255,33,0:11:0,11	1/1:178,18,0:6:0,6
chr1	155153054	.	A	G	96.2638	.	VDB=0.0782353;SGB=-0.590765;MQSB=1;MQ0F=0;AF1=1;AC1=2;MQ=37;FQ=-41.9862;DP=12;DP4=0,0,5,7	GT:PL:DP:DPR	1/1:129,15,0:5:0,5	./.:.:.:.	./.:.:.:.	./.:.:.:.	./.:.:.:.	./.:.:.:.	./.:.:.:.	1/1:37,3,0:1:0,1	1/1:37,3,0:1:0,1	./.:.:.:.	./.:.:.:.	1/1:107,12,0:4:0,4	1/1:37,3,0:1:0,1
chr1	155203052	.	C	.	35.995	.	MQSB=1;MQ0F=0;AF1=0;AC1=0;MQ=37;FQ=-32.988;DP=5;DP4=2,3,0,0	GT:PL:DP:DPR	0/0:0:2:2	./.:.:.:.	./.:.:.:.	./.:.:.:.	./.:.:.:.	./.:.:.:.	./.:.:.:.	./.:.:.:.	./.:.:.:.	./.:.:.:.	./.:.:.:.	0/0:0:2:2	0/0:0:1:1
chr1	155203052	.	C	T	35.7656	.	VDB=0.02;SGB=-0.453602;MQ0F=0;AF1=1;AC1=2;MQ=37;FQ=-32.988;DP=2;DP4=0,0,0,2	GT:PL:DP:DPR	./.:.:.:.	1/1:67,6,0:2:0,2	./.:.:.:.	./.:.:.:.	./.:.:.:.	./.:.:.:.	./.:.:.:.	./.:.:.:.	./.:.:.:.	./.:.:.:.	./.:.:.:.	./.:.:.:.	./.:.:.:.
chr1	155265146	.	A	.	38.9945	.	MQ0F=0;AF1=0;AC1=0;MQ=37;FQ=-32.988;MQSB=1;DP=5;DP4=4,1,0,0	GT:PL:DP:DPR	./.:.:.:.	./.:.:.:.	./.:.:.:.	./.:.:.:.	./.:.:.:.	./.:.:.:.	./.:.:.:.	./.:.:.:.	./.:.:.:.	./.:.:.:.	./.:.:.:.	0/0:0:2:2	0/0:0:3:3
chr1	155745134	.	C	.	198.996	.	MQSB=1;MQ0F=0;AF1=0;AC1=0;MQ=37;FQ=-71.9863;DP=114;DP4=49,64,0,0	GT:PL:DP:DPR	0/0:0:15:15	./.:.:.:.	./.:.:.:.	./.:.:.:.	0/0:0:1:1	./.:.:.:.	./.:.:.:.	0/0:0:5:5	./.:.:.:.	0/0:0:1:1	./.:.:.:.	0/0:0:56:56	0/0:0:35:35
chr1	156220603	.	T	C	221.999	.	VDB=0.000161456;SGB=-0.69312;MQSB=1;MQ0F=0;AF1=1;AC1=2;MQ=37;FQ=-122.987;DP=72;DP4=0,0,33,37	GT:PL:DP:DPR	1/1:255,96,0:32:0,32	1/1:37,3,0:1:0,1	./.:.:.:.	./.:.:.:.	./.:.:.:.	1/1:37,3,0:1:0,1	1/1:37,3,0:1:0,1	1/1:105,9,0:3:0,3	1/1:37,3,0:1:0,1	1/1:37,3,0:1:0,1	./.:.:.:.	1/1:245,27,0:9:0,9	1/1:255,63,0:21:0,21
chr1	156744637	.	G	.	38.9945	.	MQSB=1;MQ0F=0;AF1=0;AC1=0;MQ=37;FQ=-35.9869;DP=12;DP4=7,5,0,0	GT:PL:DP:DPR	0/0:0:3:3	./.:.:.:.	./.:.:.:.	./.:.:.:.	./.:.:.:.	./.:.:.:.	0/0:0:1:1	0/0:0:2:2	0/0:0:1:1	./.:.:.:.	./.:.:.:.	0/0:0:3:3	0/0:0:2:2
chr1	156900139	.	G	A	221.999	.	VDB=1.12172e-06;SGB=-0.692562;MQSB=0.834768;MQ0F=0;AF1=1;AC1=2;MQ=38;FQ=-92.9865;RPB=1;MQB=1;BQB=1;PV4=1,0.298703,1,0.259522;DP=503;DP4=1,0,184,178	GT:PL:DP:DPR	1/1:255,66,0:22:0,22	0/0:0,.,.:0:0,.	./.:.:.:.	1/1:37,3,0:1:0,1	1/1:67,6,0:2:0,2	./.:.:.:.	./.:.:.:.	1/1:37,3,0:1:0,1	0/0:0,.,.:0:0,.	./.:.:.:.	./.:.:.:.	1/1:255,255,0:287:1,285	1/1:255,151,0:50:0,50
chr1	157016123	.	A	G	126.264	.	VDB=0.96552;SGB=-0.590765;MQSB=1;MQ0F=0;AF1=1;AC1=2;MQ=37;FQ=-41.9862;DP=5;DP4=0,0,3,2	GT:PL:DP:DPR	./.:.:.:.	./.:.:.:.	./.:.:.:.	./.:.:.:.	./.:.:.:.	./.:.:.:.	./.:.:.:.	./.:.:.:.	./.:.:.:.	./.:.:.:.	./.:.:.:.	1/1:159,15,0:5:0,5	./.:.:.:.
chr1	157124942	.	T	.	77.9945	.	MQSB=1;MQ0F=0;AF1=0;AC1=0;MQ=37;FQ=-74.9863;DP=47;DP4=26,21,0,0	GT:PL:DP:DPR	0/0:0:16:16	./.:.:.:.	./.:.:.:.	./.:.:.:.	./.:.:.:.	./.:.:.:.	./.:.:.:.	0/0:0:5:5	./.:.:.:.	./.:.:.:.	0/0:0:1:1	0/0:0:13:13	0/0:0:12:12
chr1	157239611	.	A	G	222	.	VDB=0.000114665;SGB=-0.69312;MQSB=1;MQ0F=0;AF1=1;AC1=2;MQ=37;FQ=-122.987;DP=577;DP4=0,0,311,250	GT:PL:DP:DPR	1/1:255,96,0:32:0,32	./.:.:.:.	./.:.:.:.	./.:.:.:.	./.:.:.:.	./.:.:.:.	./.:.:.:.	1/1:57,6,0:2:0,2	./.:.:.:.	./.:.:.:.	./.:.:.:.	1/1:255,255,0:513:0,513	1/1:255,42,0:14:0,14
chr1	157284336	.	A	G	221.999	.	VDB=4.59513e-05;SGB=-0.693147;RPB=1;MQB=1;MQSB=1;BQB=1;MQ0F=0;AF1=1;AC1=2;MQ=37;FQ=-149.987;PV4=0.358491,0.416862,1,0.323777;DP=297;DP4=1,1,133,140	GT:PL:DP:DPR	1/1:255,123,0:53:1,52	0/0:0,.,.:1:1,.	./.:.:.:.	1/1:37,3,0:1:0,1	./.:.:.:.	./.:.:.:.	1/1:37,3,0:1:0,1	1/1:179,18,0:6:0,6	./.:.:.:.	1/1:37,3,0:1:0,1	./.:.:.:.	1/1:255,255,0:184:0,183	1/1:255,84,0:28:0,28
chr1	157328169	.	T	.	264.975	.	MQSB=1;MQ0F=0;AF1=0;AC1=0;MQ=37;FQ=-134.987;DP=171;DP4=90,81,0,0	GT:PL:DP:DPR	0/0:0:36:36	0/0:0:2:2	./.:.:.:.	0/0:0:2:2	0/0:0:3:3	./.:.:.:.	./.:.:.:.	0/0:0:7:7	./.:.:.:.	./.:.:.:.	./.:.:.:.	0/0:0:43:43	0/0:0:78:78
chr1	157355192	.	C	T	152.134	.	VDB=0.00378685;SGB=-0.616816;MQSB=0.861511;MQ0F=0;AF1=1;AC1=2;MQ=37;FQ=-44.9861;DP=18;DP4=0,0,7,4	GT:PL:DP:DPR	1/1:185,18,0:6:0,6	./.:.:.:.	./.:.:.:.	./.:.:.:.	./.:.:.:.	./.:.:.:.	./.:.:.:.	0/0:0,.,.:0:0,.	./.:.:.:.	./.:.:.:.	./.:.:.:.	1/1:37,3,0:1:0,1	1/1:129,12,0:4:0,4
chr1	157419451	.	T	C,G	102.514	.	VDB=0.658104;SGB=-0.556411;RPB=0.810265;MQB=1.01283;MQSB=1.01283;BQB=1.01283;MQ0F=0;AF1=0.5;AC1=1;MQ=37;FQ=57.0126;PV4=1,1,1,0.232856;DP=13;DP4=3,1,4,5	GT:PL:DP:DPR	0/1:116,0,84,.,.,.:7:3,4,.	./.:.:.:.	./.:.:.:.	./.:.:.:.	./.:.:.:.	./.:.:.:.	./.:.:.:.	0/0:0,.,.,.,.,.:1:1,.,.	./.:.:.:.	./.:.:.:.	./.:.:.:.	1/1:37,3,0,.,.,.:1:0,1,.	2/2:135,.,.,12,.,0:4:0,.,4
chr1	157457269	.	G	.	74.9944	.	MQSB=1;MQ0F=0;AF1=0;AC1=0;MQ=37;FQ=-71.9863;DP=36;DP4=14,22,0,0	GT:PL:DP:DPR	0/0:0:15:15	0/0:0:1:1	./.:.:.:.	./.:.:.:.	./.:.:.:.	./.:.:.:.	0/0:0:1:1	0/0:0:3:3	./.:.:.:.	./.:.:.:.	0/0:0:1:1	0/0:0:13:13	0/0:0:2:2
chr1	157656358	.	G	.	283.236	.	MQSB=1;MQ0F=0;AF1=0;AC1=0;MQ=37;FQ=-281.989;VDB=0.121446;SGB=-0.556411;RPB=0.427637;MQB=0.994734;BQB=0.783967;PV4=0.0531245,1,0.351887,1;DP=900;DP4=447,418,1,4	GT:PL:DP:DPR	0/0:0:101:101	./.:.:.:.	./.:.:.:.	0/0:0:1:1	./.:.:.:.	./.:.:.:.	./.:.:.:.	0/0:0:10:10	0/0:0:1:1	./.:.:.:.	0/0:0:1:1	0/0:0:642:638	0/0:0:114:113
chr1	157682341	.	A	.	240.996	.	MQSB=1;MQ0F=0;AF1=0;AC1=0;MQ=37;FQ=-95.9866;DP=169;DP4=86,83,0,0	GT:PL:DP:DPR	0/0:0:23:23	0/0:0:1:1	./.:.:.:.	0/0:0:1:1	./.:.:.:.	./.:.:.:.	0/0:0:1:1	0/0:0:4:4	0/0:0:1:1	./.:.:.:.	./.:.:.:.	0/0:0:68:68	0/0:0:70:70
chr1	157723699	.	G	.	53.9942	.	SGB=-0.379885;RPB=1;MQB=1;MQSB=1.01283;BQB=1;MQ0F=0;AF1=0.493641;AC1=1;MQ=37;FQ=-11.3185;PV4=1,1,1,1;DP=15;DP4=9,5,1,0	GT:PL:DP:DPR	0/0:16:7:6	./.:.:.:.	./.:.:.:.	./.:.:.:.	./.:.:.:.	./.:.:.:.	./.:.:.:.	./.:.:.:.	./.:.:.:.	./.:.:.:.	./.:.:.:.	0/0:0:8:8	./.:.:.:.
chr1	157723699	.	G	A	3.54366	.	SGB=-0.379885;RPB=1;MQB=1;MQSB=1;BQB=1;MQ0F=0;AF1=0.5;AC1=1;MQ=37;FQ=3.54149;PV4=1,1,1,1;DP=2;DP4=1,0,0,1	GT:PL:DP:DPR	./.:.:.:.	./.:.:.:.	./.:.:.:.	./.:.:.:.	./.:.:.:.	./.:.:.:.	./.:.:.:.	./.:.:.:.	./.:.:.:.	./.:.:.:.	./.:.:.:.	./.:.:.:.	0/1:31,0,31:2:1,1
chr1	157809496	.	A	G	222.003	.	VDB=0.015783;SGB=-0.676189;MQSB=0.964642;MQ0F=0;AF1=1;AC1=2;MQ=37;FQ=-59.9861;DP=61;DP4=0,0,32,26	GT:PL:DP:DPR	1/1:255,33,0:11:0,11	./.:.:.:.	./.:.:.:.	./.:.:.:.	./.:.:.:.	./.:.:.:.	./.:.:.:.	1/1:37,3,0:1:0,1	./.:.:.:.	./.:.:.:.	./.:.:.:.	1/1:255,66,0:22:0,22	1/1:255,72,0:24:0,24
chr1	157871181	.	C	.	80.9945	.	SGB=-0.379885;RPB=1;MQB=1;MQSB=1;BQB=1;MQ0F=0;AF1=0;AC1=0;MQ=37;FQ=-49.986;PV4=1,1,1,1;DP=49;DP4=23,25,1,0	GT:PL:DP:DPR	0/0:0:20:19	0/0:0:1:1	0/0:0:1:1	./.:.:.:.	./.:.:.:.	./.:.:.:.	./.:.:.:.	0/0:0:1:1	./.:.:.:.	./.:.:.:.	./.:.:.:.	0/0:0:17:17	0/0:0:9:9
chr1	157948736	.	A	G	222.001	.	VDB=0.00185177;SGB=-0.680642;MQSB=0.864013;MQ0F=0;AF1=1;AC1=2;MQ=36;FQ=-62.9862;DP=21;DP4=0,0,10,11	GT:PL:DP:DPR	1/1:255,36,0:12:0,12	1/1:37,3,0:1:0,1	./.:.:.:.	./.:.:.:.	./.:.:.:.	./.:.:.:.	1/1:37,3,0:1:0,1	./.:.:.:.	./.:.:.:.	1/1:37,3,0:1:0,1	./.:.:.:.	1/1:148,15,0:5:0,5	1/1:37,3,0:1:0,1
chr1	157970916	.	A	.	207.996	.	MQSB=0.971003;MQ0F=0;AF1=0;AC1=0;MQ=36;FQ=-204.988;DP=59;DP4=30,29,0,0	GT:PL:DP:DPR	0/0:0:59:59	./.:.:.:.	./.:.:.:.	./.:.:.:.	./.:.:.:.	./.:.:.:.	./.:.:.:.	./.:.:.:.	./.:.:.:.	./.:.:.:.	./.:.:.:.	./.:.:.:.	./.:.:.:.
chr1	157970916	.	A	G	222.008	.	SGB=-0.379885;MQ0F=0;AF1=1;AC1=2;MQ=37;FQ=-29.991;VDB=0.878682;MQSB=0.952347;RPB=1;MQB=1;BQB=1;PV4=0.494624,0.406422,1,1;DP=181;DP4=1,0,86,93	GT:PL:DP:DPR	./.:.:.:.	1/1:37,3,0:1:0,1	./.:.:.:.	1/1:37,3,0:1:0,1	1/1:37,3,0:1:0,1	./.:.:.:.	1/1:37,3,0:1:0,1	1/1:255,30,0:10:0,10	./.:.:.:.	./.:.:.:.	./.:.:.:.	1/1:255,243,0:93:1,92	1/1:255,220,0:73:0,73
chr1	158037465	.	C	.	240.996	.	MQSB=0.957495;MQ0F=0;AF1=0;AC1=0;MQ=36;FQ=-237.988;DP=137;DP4=68,69,0,0	GT:PL:DP:DPR	0/0:0:70:70	0/0:0:2:2	./.:.:.:.	./.:.:.:.	0/0:0:1:1	./.:.:.:.	./.:.:.:.	0/0:0:3:3	0/0:0:2:2	0/0:0:1:1	./.:.:.:.	0/0:0:35:35	0/0:0:23:23
chr1	158088844	.	T	C	221.999	.	VDB=0.199735;SGB=-0.693021;MQSB=1;MQ0F=0;AF1=1;AC1=2;MQ=37;FQ=-107.987;DP=66;DP4=0,0,30,36	GT:PL:DP:DPR	1/1:255,81,0:27:0,27	1/1:37,3,0:1:0,1	./.:.:.:.	./.:.:.:.	1/1:37,3,0:1:0,1	./.:.:.:.	./.:.:.:.	1/1:37,3,0:1:0,1	./.:.:.:.	./.:.:.:.	./.:.:.:.	1/1:255,48,0:16:0,16	1/1:255,60,0:20:0,20
chr10	1206871	.	C	.	164.996	.	MQSB=1;MQ0F=0;AF1=0;AC1=0;MQ=37;FQ=-92.9865;DP=108;DP4=63,45,0,0	GT:PL:DP:DPR	0/0:0:22:22	0/0:0:1:1	./.:.:.:.	0/0:0:1:1	0/0:0:1:1	./.:.:.:.	0/0:0:3:3	./.:.:.:.	./.:.:.:.	./.:.:.:.	./.:.:.:.	0/0:0:45:45	0/0:0:35:35
chr10	1612315	.	G	.	283.236	.	MQSB=1;MQ0F=0;AF1=0;AC1=0;MQ=37;FQ=-207.988;VDB=0.22;SGB=-0.453602;RPB=0.679487;MQB=1;BQB=0.987179;PV4=1,1,1,1;DP=261;DP4=147,107,1,1	GT:PL:DP:DPR	0/0:0:60:60	0/0:0:3:3	./.:.:.:.	./.:.:.:.	0/0:0:1:1	./.:.:.:.	./.:.:.:.	0/0:0:7:7	./.:.:.:.	./.:.:.:.	./.:.:.:.	0/0:0:105:105	0/0:0:80:78
chr10	1783418	.	G	.	122.995	.	MQSB=1;MQ0F=0;AF1=0;AC1=0;MQ=37;FQ=-119.987;VDB=0.52;SGB=-0.453602;RPB=0.884615;MQB=1;BQB=0.538462;PV4=0.0952381,0.00563329,1,0.454001;DP=50;DP4=16,32,2,0	GT:PL:DP:DPR	0/0:0:31:31	./.:.:.:.	./.:.:.:.	./.:.:.:.	./.:.:.:.	./.:.:.:.	./.:.:.:.	0/0:0:3:3	0/0:0:1:1	./.:.:.:.	./.:.:.:.	./.:.:.:.	0/0:17:15:13
chr10	1783418	.	G	T	225.009	.	VDB=0.381714;SGB=-0.692562;RPB=0.38316;MQB=0.356886;MQSB=0.885957;BQB=0.986691;MQ0F=0;AF1=0.5;AC1=1;MQ=39;FQ=221.824;PV4=0.121161,0.264111,1,0.19594;DP=45;DP4=15,5,11,11	GT:PL:DP:DPR	./.:.:.:.	./.:.:.:.	./.:.:.:.	./.:.:.:.	./.:.:.:.	./.:.:.:.	./.:.:.:.	./.:.:.:.	./.:.:.:.	./.:.:.:.	./.:.:.:.	0/1:255,0,250:42:20,22	./.:.:.:.
chr10	1979167	.	A	.	95.9947	.	MQ0F=0;AF1=0;AC1=0;MQ=37;FQ=-29.991;MQSB=0.0336647;DP=26;DP4=14,12,0,0	GT:PL:DP:DPR	0/0:0:1:1	./.:.:.:.	./.:.:.:.	./.:.:.:.	./.:.:.:.	./.:.:.:.	./.:.:.:.	./.:.:.:.	./.:.:.:.	./.:.:.:.	./.:.:.:.	0/0:0:22:22	0/0:0:3:3
chr10	2013047	.	A	G	225.009	.	VDB=0.0873029;SGB=-0.693147;RPB=1;MQB=1;MQSB=0.983051;BQB=1;MQ0F=0;AF1=1;AC1=2;MQ=37;FQ=-204.988;PV4=1,1,0.452938,1;DP=232;DP4=21,14,116,74	GT:PL:DP:DPR	1/1:255,178,0:71:1,69	./.:.:.:.	1/1:37,3,0:1:0,1	./.:.:.:.	./.:.:.:.	1/1:67,6,0:2:0,2	1/1:37,3,0:1:0,1	1/1:160,15,0:5:0,5	./.:.:.:.	1/1:67,6,0:2:0,2	./.:.:.:.	0/1:255,0,255:66:34,32	1/1:255,232,0:77:0,77
chr10	2120126	.	T	.	35.995	.	MQ0F=0;AF1=0;AC1=0;MQ=37;FQ=-29.991;DP=7;DP4=2,5,0,0	GT:PL:DP:DPR	0/0:0:1:1	0/0:0:2:2	./.:.:.:.	./.:.:.:.	./.:.:.:.	./.:.:.:.	0/0:0:2:2	0/0:0:1:1	./.:.:.:.	./.:.:.:.	./.:.:.:.	./.:.:.:.	0/0:0:1:1
chr10	2120126	.	T	C	70.0074	.	VDB=0.23997;SGB=-0.556411;RPB=0.607698;MQB=0.810265;MQSB=1;BQB=1.01283;MQ0F=0;AF1=0.5;AC1=1;MQ=39;FQ=56.9076;PV4=0.428571,1,1,1;DP=7;DP4=2,1,4,0	GT:PL:DP:DPR	./.:.:.:.	./.:.:.:.	./.:.:.:.	./.:.:.:.	./.:.:.:.	./.:.:.:.	./.:.:.:.	./.:.:.:.	./.:.:.:.	./.:.:.:.	./.:.:.:.	0/1:100,0,84:7:3,4	./.:.:.:.
chr10	2244249	.	A	.	283.236	.	MQSB=1;MQ0F=0;AF1=0;AC1=0;MQ=37;FQ=-183.988;DP=239;DP4=114,123,0,0	GT:PL:DP:DPR	0/0:0:52:52	./.:.:.:.	./.:.:.:.	./.:.:.:.	./.:.:.:.	./.:.:.:.	./.:.:.:.	0/0:0:10:10	./.:.:.:.	./.:.:.:.	./.:.:.:.	0/0:0:116:116	0/0:0:59:59
chr10	2335938	.	A	G	221.999	.	VDB=7.82109e-10;SGB=-0.693147;MQSB=1;MQ0F=0;AF1=1;AC1=2;MQ=37;FQ=-192.988;DP=146;DP4=0,0,59,83	GT:PL:DP:DPR	1/1:255,166,0:55:0,55	1/1:67,6,0:2:0,2	./.:.:.:.	./.:.:.:.	./.:.:.:.	./.:.:.:.	1/1:37,3,0:1:0,1	1/1:37,3,0:1:0,1	./.:.:.:.	./.:.:.:.	./.:.:.:.	1/1:255,102,0:34:0,34	1/1:255,148,0:49:0,49
chr10	2361595	.	G	.	35.995	.	MQ0F=0;AF1=0;AC1=0;MQ=37;FQ=-32.988;DP=3;DP4=1,2,0,0	GT:PL:DP:DPR	0/0:0:2:2	./.:.:.:.	./.:.:.:.	./.:.:.:.	./.:.:.:.	./.:.:.:.	./.:.:.:.	./.:.:.:.	./.:.:.:.	./.:.:.:.	./.:.:.:.	0/0:0:1:1	./.:.:.:.
chr10	2445414	.	T	C	127.264	.	VDB=0.52;SGB=-0.453602;MQSB=1;MQ0F=0;AF1=1;AC1=2;MQ=37;FQ=-32.988;DP=20;DP4=0,0,11,5	GT:PL:DP:DPR	1/1:74,6,0:2:0,2	1/1:37,3,0:1:0,1	./.:.:.:.	./.:.:.:.	./.:.:.:.	./.:.:.:.	1/1:37,3,0:1:0,1	1/1:37,3,0:1:0,1	./.:.:.:.	1/1:37,3,0:1:0,1	1/1:37,3,0:1:0,1	1/1:160,15,0:5:0,5	1/1:135,12,0:4:0,4
chr10	2541230	.	T	C	225.009	.	VDB=0.00144024;SGB=-0.693144;MQSB=1;MQ0F=0;AF1=1;AC1=2;MQ=37;FQ=-143.987;RPB=0.89859;MQB=1;BQB=0.981371;PV4=0.434816,1,1,1;DP=173;DP4=15,19,55,74	GT:PL:DP:DPR	1/1:255,117,0:39:0,39	./.:.:.:.	./.:.:.:.	./.:.:.:.	./.:.:.:.	./.:.:.:.	./.:.:.:.	1/1:92,9,0:3:0,3	1/1:37,3,0:1:0,1	./.:.:.:.	./.:.:.:.	0/1:255,0,255:60:34,26	1/1:255,181,0:60:0,60
chr10	2847964	.	A	C	221.999	.	VDB=0.00494676;SGB=-0.693127;MQSB=1;MQ0F=0;AF1=1;AC1=2;MQ=37;FQ=-125.987;DP=90;DP4=0,0,51,36	GT:PL:DP:DPR	1/1:255,99,0:33:0,33	./.:.:.:.	./.:.:.:.	1/1:37,3,0:1:0,1	1/1:67,6,0:2:0,2	./.:.:.:.	1/1:74,6,0:2:0,2	1/1:37,3,0:1:0,1	./.:.:.:.	1/1:37,3,0:1:0,1	./.:.:.:.	1/1:255,66,0:22:0,22	1/1:255,75,0:25:0,25
chr10	3123963	.	G	T	221.999	.	VDB=1.66859e-07;SGB=-0.693147;MQSB=0.976033;MQ0F=0;AF1=1;AC1=2;MQ=37;FQ=-183.988;DP=108;DP4=0,0,52,55	GT:PL:DP:DPR	1/1:255,157,0:52:0,52	1/1:36,3,0:1:0,1	./.:.:.:.	./.:.:.:.	1/1:37,3,0:1:0,1	./.:.:.:.	./.:.:.:.	1/1:37,3,0:1:0,1	./.:.:.:.	./.:.:.:.	1/1:37,3,0:1:0,1	1/1:255,75,0:25:0,25	1/1:255,78,0:26:0,26
chr10	3640011	.	A	G	222.021	.	VDB=0.022889;SGB=-0.692067;RPB=1;MQB=1;MQSB=1;BQB=1;MQ0F=0;AF1=1;AC1=2;MQ=37;FQ=-52.986;PV4=0.428571,1,1,0.352765;DP=60;DP4=0,1,24,35	GT:PL:DP:DPR	1/1:255,26,0:21:1,20	1/1:37,3,0:1:0,1	./.:.:.:.	./.:.:.:.	1/1:37,3,0:1:0,1	./.:.:.:.	./.:.:.:.	1/1:37,3,0:1:0,1	./.:.:.:.	./.:.:.:.	./.:.:.:.	1/1:212,24,0:8:0,8	1/1:255,84,0:28:0,28
chr10	3749763	.	A	C	155.134	.	VDB=0.0202676;SGB=-0.616816;MQSB=1;MQ0F=0;AF1=1;AC1=2;MQ=37;FQ=-44.9861;DP=15;DP4=0,0,6,9	GT:PL:DP:DPR	1/1:182,18,0:6:0,6	1/1:37,3,0:1:0,1	./.:.:.:.	./.:.:.:.	./.:.:.:.	./.:.:.:.	./.:.:.:.	1/1:37,3,0:1:0,1	./.:.:.:.	./.:.:.:.	./.:.:.:.	1/1:37,3,0:1:0,1	1/1:188,18,0:6:0,6
chr10	3991135	.	G	T	222	.	VDB=3.52418e-05;SGB=-0.692067;MQSB=1;MQ0F=0;AF1=1;AC1=2;MQ=37;FQ=-86.9865;DP=54;DP4=0,0,25,19	GT:PL:DP:DPR	1/1:255,60,0:20:0,20	1/1:36,3,0:1:0,1	./.:.:.:.	./.:.:.:.	./.:.:.:.	./.:.:.:.	./.:.:.:.	1/1:67,6,0:2:0,2	./.:.:.:.	./.:.:.:.	./.:.:.:.	1/1:255,39,0:13:0,13	1/1:227,24,0:8:0,8
chr10	4255382	.	G	.	146.995	.	MQSB=1;MQ0F=0;AF1=0;AC1=0;MQ=37;FQ=-116.987;DP=107;DP4=54,53,0,0	GT:PL:DP:DPR	0/0:0:30:30	./.:.:.:.	./.:.:.:.	0/0:0:1:1	./.:.:.:.	./.:.:.:.	./.:.:.:.	0/0:0:6:6	./.:.:.:.	./.:.:.:.	./.:.:.:.	0/0:0:31:31	0/0:0:39:39
chr10	4968122	.	T	C	221.999	.	VDB=0.000190521;SGB=-0.693146;MQSB=1;MQ0F=0;AF1=1;AC1=2;MQ=37;FQ=-155.987;DP=119;DP4=0,0,50,69	GT:PL:DP:DPR	1/1:255,129,0:43:0,43	1/1:37,3,0:1:0,1	./.:.:.:.	1/1:37,3,0:1:0,1	1/1:87,9,0:3:0,3	./.:.:.:.	./.:.:.:.	1/1:74,6,0:2:0,2	./.:.:.:.	./.:.:.:.	./.:.:.:.	1/1:255,117,0:39:0,39	1/1:255,90,0:30:0,30
chr10	5115850	.	C	.	188.996	.	MQSB=1;MQ0F=0;AF1=0;AC1=0;MQ=37;FQ=-95.9866;SGB=-0.379885;RPB=1;MQB=1;BQB=1;PV4=1,1,1,1;DP=119;DP4=60,57,1,0	GT:PL:DP:DPR	0/0:0:23:23	./.:.:.:.	./.:.:.:.	./.:.:.:.	./.:.:.:.	./.:.:.:.	./.:.:.:.	0/0:0:3:3	0/0:0:1:1	./.:.:.:.	./.:.:.:.	0/0:0:26:26	0/0:0:65:64
chr10	5115850	.	C	T	7.79993	.	SGB=-0.379885;MQ0F=0;AF1=1;AC1=2;MQ=37;FQ=-29.991;DP=1;DP4=0,0,0,1	GT:PL:DP:DPR	./.:.:.:.	./.:.:.:.	./.:.:.:.	./.:.:.:.	1/1:37,3,0:1:0,1	./.:.:.:.	./.:.:.:.	./.:.:.:.	./.:.:.:.	./.:.:.:.	./.:.:.:.	./.:.:.:.	./.:.:.:.
chr10	5140497	.	T	.	283.236	.	MQSB=0.976033;MQ0F=0;AF1=0;AC1=0;MQ=37;FQ=-183.988;DP=388;DP4=177,207,0,0	GT:PL:DP:DPR	0/0:0:52:52	./.:.:.:.	./.:.:.:.	./.:.:.:.	./.:.:.:.	./.:.:.:.	0/0:0:2:2	0/0:0:3:3	0/0:0:1:1	./.:.:.:.	./.:.:.:.	0/0:0:283:283	0/0:0:43:43
chr10	6003240	.	T	C	225.422	.	VDB=1.08228e-11;SGB=-0.693147;RPB=0.0763923;MQB=1;MQSB=1;BQB=0.997221;MQ0F=0;AF1=0.555409;AC1=1;MQ=37;FQ=-20.029;PV4=0.640401,0.376364,1,0.0590203;DP=129;DP4=3,3,72,48	GT:PL:DP:DPR	0/1:255,0,7:54:5,49	./.:.:.:.	./.:.:.:.	./.:.:.:.	1/1:37,3,0:1:0,1	./.:.:.:.	./.:.:.:.	0/1:130,0,16:7:1,6	1/1:37,3,0:1:0,1	./.:.:.:.	./.:.:.:.	1/1:255,42,0:14:0,14	1/1:255,148,0:49:0,49
chr10	6096967	.	G	.	113.995	.	MQSB=0.992367;MQ0F=0;AF1=0;AC1=0;MQ=37;FQ=-50.986;DP=55;DP4=28,27,0,0	GT:PL:DP:DPR	0/0:0:8:8	0/0:0:2:2	./.:.:.:.	./.:.:.:.	./.:.:.:.	./.:.:.:.	./.:.:.:.	0/0:0:1:1	./.:.:.:.	./.:.:.:.	./.:.:.:.	0/0:0:28:28	0/0:0:16:16
chr10	6243331	.	G	.	283.236	.	MQSB=0.950952;MQ0F=0;AF1=0;AC1=0;MQ=37;FQ=-59.9861;DP=221;DP4=118,99,0,0	GT:PL:DP:DPR	0/0:0:11:11	./.:.:.:.	./.:.:.:.	./.:.:.:.	./.:.:.:.	./.:.:.:.	./.:.:.:.	0/0:0:1:1	./.:.:.:.	./.:.:.:.	./.:.:.:.	0/0:0:177:177	0/0:0:28:28
chr10	6373370	.	T	.	283.236	.	MQSB=0.974597;MQ0F=0;AF1=0;AC1=0;MQ=37;FQ=-53.9861;DP=297;DP4=122,156,0,0	GT:PL:DP:DPR	0/0:0:9:9	./.:.:.:.	./.:.:.:.	./.:.:.:.	./.:.:.:.	./.:.:.:.	0/0:0:1:1	0/0:0:2:2	./.:.:.:.	0/0:0:1:1	./.:.:.:.	0/0:0:261:261	0/0:0:4:4
chr10	7136112	.	G	A	222.001	.	VDB=0.00387995;SGB=-0.692914;MQSB=1;MQ0F=0;AF1=1;AC1=2;MQ=37;FQ=-101.987;DP=56;DP4=0,0,25,25	GT:PL:DP:DPR	1/1:255,75,0:25:0,25	./.:.:.:.	./.:.:.:.	./.:.:.:.	./.:.:.:.	./.:.:.:.	./.:.:.:.	1/1:113,12,0:4:0,4	./.:.:.:.	./.:.:.:.	./.:.:.:.	1/1:218,27,0:9:0,9	1/1:255,36,0:12:0,12
chr10	7271842	.	C	.	119.995	.	SGB=-0.379885;RPB=1;MQB=1;MQSB=1;BQB=1;MQ0F=0;AF1=0;AC1=0;MQ=37;FQ=-58.9861;PV4=1,1,1,1;DP=65;DP4=33,31,0,1	GT:PL:DP:DPR	0/0:0:23:22	./.:.:.:.	./.:.:.:.	./.:.:.:.	./.:.:.:.	./.:.:.:.	./.:.:.:.	0/0:0:2:2	./.:.:.:.	./.:.:.:.	./.:.:.:.	0/0:0:10:10	0/0:0:30:30
chr10	7389647	.	T	.	192.996	.	MQSB=1;MQ0F=0;AF1=0;AC1=0;MQ=37;FQ=-146.987;DP=94;DP4=46,48,0,0	GT:PL:DP:DPR	0/0:0:40:40	./.:.:.:.	./.:.:.:.	./.:.:.:.	./.:.:.:.	./.:.:.:.	./.:.:.:.	./.:.:.:.	./.:.:.:.	./.:.:.:.	./.:.:.:.	./.:.:.:.	0/0:0:54:54
chr10	7389647	.	T	G	220.008	.	VDB=0.0417261;SGB=-0.670168;MQSB=0.916482;MQ0F=0;AF1=1;AC1=2;MQ=37;FQ=-56.9861;DP=11;DP4=0,0,3,7	GT:PL:DP:DPR	./.:.:.:.	./.:.:.:.	./.:.:.:.	./.:.:.:.	./.:.:.:.	./.:.:.:.	./.:.:.:.	./.:.:.:.	./.:.:.:.	./.:.:.:.	./.:.:.:.	1/1:253,30,0:10:0,10	./.:.:.:.
chr10	7490264	.	A	G	221.999	.	VDB=1.34044e-05;SGB=-0.693147;MQSB=0.965521;MQ0F=0;AF1=1;AC1=2;MQ=37;FQ=-195.988;DP=130;DP4=0,0,67,58	GT:PL:DP:DPR	1/1:255,169,0:56:0,56	./.:.:.:.	./.:.:.:.	./.:.:.:.	0/0:13,.,.:1:0,.	./.:.:.:.	./.:.:.:.	1/1:243,27,0:9:0,9	./.:.:.:.	1/1:37,3,0:1:0,1	./.:.:.:.	1/1:255,90,0:30:0,30	1/1:255,81,0:28:0,27
chr10	8331353	.	A	.	86.9946	.	MQSB=1;MQ0F=0;AF1=0;AC1=0;MQ=37;FQ=-83.9864;DP=33;DP4=16,17,0,0	GT:PL:DP:DPR	0/0:0:19:19	./.:.:.:.	./.:.:.:.	./.:.:.:.	./.:.:.:.	./.:.:.:.	./.:.:.:.	0/0:0:1:1	./.:.:.:.	./.:.:.:.	./.:.:.:.	0/0:0:2:2	0/0:0:11:11
chr10	8480337	.	T	C	221.999	.	VDB=0.00491092;SGB=-0.693141;MQSB=0.82864;MQ0F=0;AF1=1;AC1=2;MQ=37;FQ=-137.987;DP=122;DP4=0,0,65,57	GT:PL:DP:DPR	1/1:255,111,0:37:0,37	1/1:113,12,0:4:0,4	./.:.:.:.	1/1:37,3,0:1:0,1	./.:.:.:.	./.:.:.:.	1/1:37,3,0:1:0,1	1/1:67,6,0:2:0,2	./.:.:.:.	./.:.:.:.	./.:.:.:.	1/1:255,114,0:38:0,38	1/1:255,117,0:39:0,39
chr10	8514821	.	A	G	221.999	.	VDB=0.000884514;SGB=-0.693147;MQSB=0.971168;MQ0F=0;AF1=1;AC1=2;MQ=37;FQ=-164.987;DP=119;DP4=0,0,51,67	GT:PL:DP:DPR	1/1:255,138,0:46:0,46	./.:.:.:.	./.:.:.:.	./.:.:.:.	./.:.:.:.	./.:.:.:.	1/1:37,3,0:1:0,1	./.:.:.:.	./.:.:.:.	./.:.:.:.	./.:.:.:.	1/1:255,81,0:27:0,27	1/1:255,132,0:44:0,44
chr10	8873550	.	C	.	149.995	.	SGB=-0.379885;RPB=1;MQB=1;MQSB=1;BQB=1;MQ0F=0;AF1=0;AC1=0;MQ=37;FQ=-67.9862;PV4=1,1,1,1;DP=84;DP4=51,32,1,0	GT:PL:DP:DPR	0/0:0:26:25	./.:.:.:.	./.:.:.:.	./.:.:.:.	0/0:0:1:1	./.:.:.:.	./.:.:.:.	0/0:0:1:1	./.:.:.:.	./.:.:.:.	./.:.:.:.	0/0:0:16:16	0/0:0:40:40
chr10	9379039	.	A	.	219.996	.	MQSB=1;MQ0F=0;AF1=0;AC1=0;MQ=37;FQ=-101.987;DP=109;DP4=54,52,0,0	GT:PL:DP:DPR	0/0:0:25:25	0/0:0:1:1	./.:.:.:.	./.:.:.:.	./.:.:.:.	./.:.:.:.	./.:.:.:.	./.:.:.:.	./.:.:.:.	./.:.:.:.	./.:.:.:.	0/0:0:63:63	0/0:0:17:17
chr10	9558767	.	G	.	213.996	.	MQSB=1;MQ0F=0;AF1=0;AC1=0;MQ=37;FQ=-210.988;DP=160;DP4=76,84,0,0	GT:PL:DP:DPR	0/0:0:61:61	./.:.:.:.	./.:.:.:.	0/0:0:2:2	./.:.:.:.	./.:.:.:.	./.:.:.:.	0/0:0:3:3	./.:.:.:.	./.:.:.:.	./.:.:.:.	0/0:0:43:43	0/0:0:51:51
chr10	10680671	.	G	A	138.008	.	VDB=0.0795002;SGB=-0.636426;RPB=0.963762;MQB=1;MQSB=1;BQB=1;MQ0F=0;AF1=0.5;AC1=1;MQ=37;FQ=133.962;PV4=0.245098,1,1,1;DP=66;DP4=35,14,10,5	GT:PL:DP:DPR	0/1:161,0,180:18:11,7	0/0:0,.,.:1:1,.	./.:.:.:.	./.:.:.:.	./.:.:.:.	./.:.:.:.	./.:.:.:.	0/0:0,.,.:1:1,.	./.:.:.:.	./.:.:.:.	./.:.:.:.	0/1:168,0,198:17:9,8	0/0:0,.,.:27:27,.
chr10	10795992	.	T	C	221.999	.	VDB=7.61476e-06;SGB=-0.693147;MQSB=1;MQ0F=0;AF1=1;AC1=2;MQ=37;FQ=-222.988;DP=192;DP4=0,0,92,98	GT:PL:DP:DPR	1/1:255,196,0:65:0,65	1/1:135,12,0:4:0,4	./.:.:.:.	1/1:67,6,0:2:0,2	./.:.:.:.	./.:.:.:.	./.:.:.:.	1/1:208,24,0:8:0,8	1/1:37,3,0:1:0,1	1/1:67,6,0:2:0,2	./.:.:.:.	1/1:255,141,0:47:0,47	1/1:255,184,0:61:0,61
chr10	10902127	.	T	.	77.9945	.	MQSB=0.948436;MQ0F=0;AF1=0;AC1=0;MQ=36;FQ=-74.9863;DP=30;DP4=12,18,0,0	GT:PL:DP:DPR	0/0:0:16:16	0/0:0:1:1	./.:.:.:.	0/0:0:1:1	./.:.:.:.	./.:.:.:.	./.:.:.:.	./.:.:.:.	./.:.:.:.	0/0:0:1:1	./.:.:.:.	0/0:0:5:5	0/0:0:6:6
chr10	11654004	.	A	.	83.9945	.	MQSB=1;MQ0F=0;AF1=0;AC1=0;MQ=38;FQ=-80.9864;DP=42;DP4=17,25,0,0	GT:PL:DP:DPR	0/0:0:18:18	0/0:0:4:4	./.:.:.:.	./.:.:.:.	./.:.:.:.	./.:.:.:.	0/0:0:2:2	0/0:0:2:2	./.:.:.:.	./.:.:.:.	./.:.:.:.	0/0:0:5:5	0/0:0:11:11
chr10	11817063	.	T	.	32.9952	.	MQ0F=0;AF1=0;AC1=0;MQ=37;FQ=-29.991;DP=2;DP4=0,2,0,0	GT:PL:DP:DPR	./.:.:.:.	./.:.:.:.	./.:.:.:.	./.:.:.:.	./.:.:.:.	./.:.:.:.	./.:.:.:.	0/0:0:1:1	./.:.:.:.	./.:.:.:.	./.:.:.:.	0/0:0:1:1	./.:.:.:.
chr10	12200563	.	G	.	155.995	.	MQSB=1;MQ0F=0;AF1=0;AC1=0;MQ=37;FQ=-152.987;DP=102;DP4=42,60,0,0	GT:PL:DP:DPR	0/0:0:42:42	0/0:0:1:1	./.:.:.:.	./.:.:.:.	./.:.:.:.	./.:.:.:.	0/0:0:2:2	0/0:0:2:2	./.:.:.:.	./.:.:.:.	./.:.:.:.	0/0:0:30:30	0/0:0:25:25
chr10	12519179	.	T	.	41.9943	.	MQSB=1;MQ0F=0;AF1=0;AC1=0;MQ=37;FQ=-35.9869;DP=9;DP4=4,5,0,0	GT:PL:DP:DPR	0/0:0:3:3	./.:.:.:.	./.:.:.:.	./.:.:.:.	./.:.:.:.	./.:.:.:.	./.:.:.:.	0/0:0:1:1	./.:.:.:.	./.:.:.:.	./.:.:.:.	0/0:0:4:4	0/0:0:1:1
chr10	12728376	.	A	G	221.999	.	VDB=0.000464992;SGB=-0.693097;MQSB=1;MQ0F=0;AF1=1;AC1=2;MQ=37;FQ=-116.987;DP=92;DP4=0,0,42,48	GT:PL:DP:DPR	1/1:255,90,0:30:0,30	./.:.:.:.	./.:.:.:.	./.:.:.:.	1/1:37,3,0:1:0,1	./.:.:.:.	./.:.:.:.	1/1:105,9,0:3:0,3	./.:.:.:.	./.:.:.:.	./.:.:.:.	1/1:255,45,0:15:0,15	1/1:255,123,0:41:0,41
chr10	12834288	.	T	C	221.999	.	VDB=6.76121e-06;SGB=-0.692562;MQSB=1;MQ0F=0;AF1=1;AC1=2;MQ=37;FQ=-92.9865;DP=53;DP4=0,0,22,31	GT:PL:DP:DPR	1/1:255,66,0:22:0,22	1/1:37,3,0:1:0,1	./.:.:.:.	./.:.:.:.	./.:.:.:.	./.:.:.:.	./.:.:.:.	1/1:67,6,0:2:0,2	./.:.:.:.	1/1:36,3,0:1:0,1	./.:.:.:.	1/1:255,57,0:19:0,19	1/1:225,24,0:8:0,8
chr10	13194173	.	T	C	221.999	.	VDB=0.123672;SGB=-0.590765;MQ0F=0;AF1=1;AC1=2;MQ=37;FQ=-41.9862;MQSB=1;DP=29;DP4=0,0,19,10	GT:PL:DP:DPR	1/1:129,15,0:5:0,5	./.:.:.:.	./.:.:.:.	./.:.:.:.	1/1:74,6,0:2:0,2	./.:.:.:.	./.:.:.:.	1/1:105,9,0:3:0,3	./.:.:.:.	./.:.:.:.	./.:.:.:.	1/1:255,51,0:17:0,17	1/1:39,6,0:2:0,2
chr10	13684162	.	T	.	59.9942	.	MQSB=0.916482;MQ0F=0;AF1=0;AC1=0;MQ=37;FQ=-56.9861;DP=10;DP4=3,7,0,0	GT:PL:DP:DPR	0/0:0:10:10	./.:.:.:.	./.:.:.:.	./.:.:.:.	./.:.:.:.	./.:.:.:.	./.:.:.:.	./.:.:.:.	./.:.:.:.	./.:.:.:.	./.:.:.:.	./.:.:.:.	./.:.:.:.
chr10	13684162	.	T	C	77.0075	.	VDB=0.145389;SGB=-0.556411;RPB=0.62023;MQB=0.992367;MQSB=1;BQB=0.992367;MQ0F=0;AF1=0.5;AC1=1;MQ=37;FQ=77.0053;PV4=1,1,1,1;DP=10;DP4=3,1,3,2	GT:PL:DP:DPR	./.:.:.:.	./.:.:.:.	./.:.:.:.	./.:.:.:.	./.:.:.:.	./.:.:.:.	./.:.:.:.	./.:.:.:.	./.:.:.:.	./.:.:.:.	./.:.:.:.	0/1:107,0,107:8:4,4	1/1:37,3,0:1:0,1
chr10	13852686	.	A	G	42.7648	.	VDB=0.36;SGB=-0.453602;MQ0F=0;AF1=1;AC1=2;MQ=32;FQ=-32.988;MQSB=1;DP=9;DP4=0,0,6,2	GT:PL:DP:DPR	1/1:57,6,0:2:0,2	./.:.:.:.	./.:.:.:.	./.:.:.:.	./.:.:.:.	./.:.:.:.	1/1:37,3,0:1:0,1	1/1:55,6,0:2:0,2	./.:.:.:.	./.:.:.:.	./.:.:.:.	1/1:74,6,0:2:0,2	1/1:37,3,0:1:0,1
chr10	14832153	.	C	.	107.995	.	MQSB=0.861511;MQ0F=0;AF1=0;AC1=0;MQ=37;FQ=-44.9861;DP=46;DP4=24,22,0,0	GT:PL:DP:DPR	0/0:0:6:6	0/0:0:1:1	./.:.:.:.	./.:.:.:.	./.:.:.:.	./.:.:.:.	./.:.:.:.	0/0:0:2:2	./.:.:.:.	./.:.:.:.	./.:.:.:.	0/0:0:26:26	0/0:0:11:11
chr10	15051277	.	G	A	158.067	.	VDB=0.58;SGB=-0.453602;MQ0F=0;AF1=1;AC1=2;MQ=37;FQ=-32.988;MQSB=1;DP=14;DP4=0,0,6,6	GT:PL:DP:DPR	1/1:67,6,0:2:0,2	./.:.:.:.	./.:.:.:.	1/1:74,6,0:2:0,2	./.:.:.:.	./.:.:.:.	./.:.:.:.	1/1:37,3,0:1:0,1	./.:.:.:.	./.:.:.:.	./.:.:.:.	1/1:191,21,0:7:0,7	0/0:0,.,.:0:0,.
chr10	15126517	.	C	.	134.995	.	MQSB=1;MQ0F=0;AF1=0;AC1=0;MQ=37;FQ=-83.9864;DP=61;DP4=35,26,0,0	GT:PL:DP:DPR	0/0:0:19:19	./.:.:.:.	./.:.:.:.	./.:.:.:.	./.:.:.:.	./.:.:.:.	./.:.:.:.	./.:.:.:.	./.:.:.:.	./.:.:.:.	./.:.:.:.	0/0:0:7:7	0/0:0:35:35
chr10	15298290	.	G	.	41.9943	.	MQ0F=0;AF1=0;AC1=0;MQ=37;FQ=-32.988;MQSB=1;DP=10;DP4=9,1,0,0	GT:PL:DP:DPR	0/0:0:2:2	./.:.:.:.	./.:.:.:.	0/0:0:1:1	0/0:0:1:1	./.:.:.:.	./.:.:.:.	0/0:0:2:2	./.:.:.:.	./.:.:.:.	./.:.:.:.	0/0:0:4:4	./.:.:.:.
chr10	15357040	.	G	.	28.2394	.	MQ0F=0;AC1=2;MQ=0;FQ=-30.0004;DP=1;DP4=0,0,0,0	GT:PL:DP:DPR	./.:.:.:.	./.:.:.:.	./.:.:.:.	./.:.:.:.	./.:.:.:.	./.:.:.:.	./.:.:.:.	./.:.:.:.	./.:.:.:.	./.:.:.:.	./.:.:.:.	0/0:0:0:0	./.:.:.:.
chr10	15849166	.	C	T	32.9952	.	SGB=-0.379885;MQ0F=0;AF1=1;AC1=2;MQ=37;FQ=-29.991;DP=3;DP4=0,1,2,0	GT:PL:DP:DPR	./.:.:.:.	./.:.:.:.	./.:.:.:.	./.:.:.:.	./.:.:.:.	./.:.:.:.	./.:.:.:.	1/1:37,3,0:1:0,1	./.:.:.:.	./.:.:.:.	./.:.:.:.	1/1:37,3,0:1:0,1	0/0:0,.,.:1:1,.
chr10	15878155	.	C	.	38.9945	.	MQSB=1;MQ0F=0;AF1=0;AC1=0;MQ=33;FQ=-35.9869;SGB=-0.379885;RPB=1;MQB=1;BQB=1;PV4=1,0.0837532,0,0.106713;DP=14;DP4=6,5,0,1	GT:PL:DP:DPR	0/0:0:3:3	./.:.:.:.	./.:.:.:.	0/0:0:1:1	./.:.:.:.	./.:.:.:.	./.:.:.:.	0/0:0:2:2	./.:.:.:.	./.:.:.:.	./.:.:.:.	0/0:13:4:3	0/0:0:2:2
chr10	15974499	.	T	C	221.999	.	VDB=0.00183257;SGB=-0.692914;MQSB=1;MQ0F=0;AF1=1;AC1=2;MQ=37;FQ=-101.987;RPB=0.890852;MQB=1;BQB=0.98232;PV4=1,1,1,1;DP=84;DP4=23,25,15,21	GT:PL:DP:DPR	1/1:255,75,0:25:0,25	0/0:0,.,.:3:3,.	./.:.:.:.	0/0:0,.,.:1:1,.	./.:.:.:.	0/0:0,.,.:1:1,.	./.:.:.:.	0/0:0,.,.:1:1,.	./.:.:.:.	./.:.:.:.	./.:.:.:.	0/1:197,0,255:36:25,11	0/0:0,.,.:17:17,.
chr10	16191688	.	C	T	221.999	.	VDB=5.14242e-05;SGB=-0.693132;MQSB=0.982301;MQ0F=0;AF1=1;AC1=2;MQ=37;FQ=-128.987;DP=124;DP4=0,0,44,55	GT:PL:DP:DPR	1/1:255,102,0:34:0,34	./.:.:.:.	./.:.:.:.	./.:.:.:.	./.:.:.:.	./.:.:.:.	1/1:37,3,0:1:0,1	1/1:37,3,0:1:0,1	./.:.:.:.	./.:.:.:.	./.:.:.:.	1/1:255,87,0:29:0,29	1/1:255,102,0:34:0,34
chr10	16460889	.	C	.	73.9944	.	SGB=-0.379885;RPB=1;MQB=1;MQSB=1;BQB=1;MQ0F=0;AF1=0;AC1=0;MQ=37;FQ=-70.9863;PV4=0.37037,1,1,1;DP=48;DP4=24,23,1,0	GT:PL:DP:DPR	0/0:0:27:26	./.:.:.:.	./.:.:.:.	./.:.:.:.	0/0:0:1:1	./.:.:.:.	./.:.:.:.	0/0:0:2:2	./.:.:.:.	./.:.:.:.	./.:.:.:.	0/0:0:14:14	0/0:0:4:4
chr10	16487469	.	T	C	222.001	.	VDB=0.196414;SGB=-0.693079;MQSB=1;MQ0F=0;AF1=1;AC1=2;MQ=37;FQ=-113.987;DP=67;DP4=0,0,29,34	GT:PL:DP:DPR	1/1:255,87,0:29:0,29	1/1:37,3,0:1:0,1	1/1:37,3,0:1:0,1	./.:.:.:.	./.:.:.:.	./.:.:.:.	1/1:37,3,0:1:0,1	1/1:142,15,0:5:0,5	./.:.:.:.	./.:.:.:.	./.:.:.:.	1/1:255,36,0:12:0,12	1/1:255,42,0:14:0,14
chr10	16524236	.	T	.	283.236	.	MQSB=1;MQ0F=0;AF1=0;AC1=0;MQ=37;FQ=-281.989;DP=214;DP4=112,101,0,0	GT:PL:DP:DPR	0/0:0:129:129	0/0:0:2:2	./.:.:.:.	./.:.:.:.	0/0:0:1:1	./.:.:.:.	./.:.:.:.	0/0:0:9:9	./.:.:.:.	./.:.:.:.	./.:.:.:.	0/0:0:72:72	./.:.:.:.
chr10	16524236	.	T	C	225.009	.	VDB=0.74;SGB=-0.453602;MQ0F=0;AF1=1;AC1=2;MQ=37;FQ=-32.988;RPB=0.651955;MQB=1;MQSB=1;BQB=0.725887;PV4=0.250496,1,1,1;DP=88;DP4=35,14,23,15	GT:PL:DP:DPR	./.:.:.:.	./.:.:.:.	./.:.:.:.	./.:.:.:.	./.:.:.:.	./.:.:.:.	1/1:67,6,0:2:0,2	./.:.:.:.	./.:.:.:.	./.:.:.:.	./.:.:.:.	./.:.:.:.	0/1:255,0,255:85:49,36
chr10	16548361	.	T	C	222.085	.	VDB=0.00117387;SGB=-0.691153;RPB=1;MQB=1;MQSB=1;BQB=1;MQ0F=0;AF1=1;AC1=2;MQ=37;FQ=-46.986;PV4=0.473684,0.397174,1,0.213924;DP=45;DP4=13,8,10,14	GT:PL:DP:DPR	1/1:255,20,0:19:1,18	1/1:37,3,0:1:0,1	./.:.:.:.	./.:.:.:.	./.:.:.:.	./.:.:.:.	./.:.:.:.	0/1:62,0,56:4:2,2	./.:.:.:.	0/0:0,.,.:1:1,.	./.:.:.:.	0/0:0,.,.:12:12,.	0/1:71,0,138:8:5,3
chr10	16738622	.	T	C	7.79993	.	SGB=-0.379885;MQ0F=0;AF1=1;AC1=2;MQ=37;FQ=-29.991;DP=1;DP4=0,0,1,0	GT:PL:DP:DPR	1/1:37,3,0:1:0,1	./.:.:.:.	./.:.:.:.	./.:.:.:.	./.:.:.:.	./.:.:.:.	./.:.:.:.	./.:.:.:.	./.:.:.:.	./.:.:.:.	./.:.:.:.	./.:.:.:.	./.:.:.:.
chr10	16985300	.	G	.	41.9943	.	MQSB=1;MQ0F=0;AF1=0;AC1=0;MQ=37;FQ=-35.9869;DP=11;DP4=4,6,0,0	GT:PL:DP:DPR	0/0:0:3:3	./.:.:.:.	./.:.:.:.	0/0:0:1:1	./.:.:.:.	./.:.:.:.	./.:.:.:.	./.:.:.:.	./.:.:.:.	./.:.:.:.	./.:.:.:.	0/0:0:4:4	0/0:0:2:2
chr10	17100439	.	A	G	222.001	.	VDB=0.00922013;SGB=-0.680642;MQSB=1;MQ0F=0;AF1=1;AC1=2;MQ=37;FQ=-62.9862;RPB=0.927743;MQB=1;BQB=0.939898;PV4=1,1,1,1;DP=56;DP4=11,12,14,19	GT:PL:DP:DPR	1/1:255,36,0:12:0,12	./.:.:.:.	./.:.:.:.	./.:.:.:.	./.:.:.:.	./.:.:.:.	./.:.:.:.	./.:.:.:.	./.:.:.:.	./.:.:.:.	./.:.:.:.	0/1:216,0,229:21:11,10	0/1:228,0,243:23:12,11
chr10	17407918	.	T	.	161.996	.	MQSB=1;MQ0F=0;AF1=0;AC1=0;MQ=37;FQ=-158.987;DP=54;DP4=25,29,0,0	GT:PL:DP:DPR	0/0:0:44:44	0/0:0:1:1	./.:.:.:.	0/0:0:2:2	./.:.:.:.	./.:.:.:.	0/0:0:3:3	0/0:0:4:4	./.:.:.:.	./.:.:.:.	./.:.:.:.	./.:.:.:.	./.:.:.:.
chr10	17407918	.	T	C	221.999	.	VDB=7.1133e-06;SGB=-0.693146;MQSB=0.971594;MQ0F=0;AF1=1;AC1=2;MQ=37;FQ=-152.987;RPB=0.961166;MQB=0.961166;BQB=0.899815;PV4=0.559441,1,1,0.468795;DP=55;DP4=6,1,27,21	GT:PL:DP:DPR	./.:.:.:.	./.:.:.:.	./.:.:.:.	./.:.:.:.	./.:.:.:.	./.:.:.:.	./.:.:.:.	./.:.:.:.	./.:.:.:.	./.:.:.:.	./.:.:.:.	1/1:255,126,0:42:0,42	0/1:147,0,133:13:7,6
chr10	17683504	.	G	.	283.236	.	MQSB=1;MQ0F=0;AF1=0;AC1=0;MQ=37;FQ=-128.987;DP=228;DP4=121,101,0,0	GT:PL:DP:DPR	0/0:0:34:34	0/0:0:2:2	./.:.:.:.	./.:.:.:.	0/0:0:1:1	./.:.:.:.	0/0:0:1:1	0/0:0:1:1	./.:.:.:.	./.:.:.:.	./.:.:.:.	0/0:0:164:164	0/0:0:19:19
chr10	18175151	.	T	C	221.999	.	VDB=0.0209676;SGB=-0.662043;MQSB=0.924584;MQ0F=0;AF1=1;AC1=2;MQ=37;FQ=-53.9861;DP=97;DP4=0,0,41,51	GT:PL:DP:DPR	1/1:240,27,0:9:0,9	0/0:0,.,.:0:0,.	./.:.:.:.	./.:.:.:.	1/1:37,3,0:1:0,1	./.:.:.:.	./.:.:.:.	1/1:77,9,0:3:0,3	./.:.:.:.	./.:.:.:.	./.:.:.:.	1/1:255,132,0:44:0,44	1/1:255,105,0:35:0,35
chr10	18230679	.	A	.	92.9947	.	MQSB=1;MQ0F=0;AF1=0;AC1=0;MQ=37;FQ=-89.9865;DP=22;DP4=17,5,0,0	GT:PL:DP:DPR	0/0:0:21:21	./.:.:.:.	./.:.:.:.	./.:.:.:.	./.:.:.:.	./.:.:.:.	./.:.:.:.	./.:.:.:.	./.:.:.:.	./.:.:.:.	0/0:0:1:1	./.:.:.:.	./.:.:.:.
chr10	18230679	.	A	G	222.001	.	SGB=-0.379885;MQ0F=0;AF1=1;AC1=2;MQ=37;FQ=-29.991;VDB=0.00841633;MQSB=1;RPB=1;MQB=1;BQB=1;PV4=1,1,1,1;DP=28;DP4=6,2,13,5	GT:PL:DP:DPR	./.:.:.:.	./.:.:.:.	./.:.:.:.	1/1:37,3,0:1:0,1	./.:.:.:.	./.:.:.:.	./.:.:.:.	./.:.:.:.	1/1:37,3,0:1:0,1	./.:.:.:.	./.:.:.:.	1/1:255,36,0:12:0,12	0/1:97,0,182:12:8,4
chr10	18287420	.	G	C	221.999	.	VDB=0.00960307;SGB=-0.693145;MQSB=0.979606;MQ0F=0;AF1=1;AC1=2;MQ=37;FQ=-149.987;DP=504;DP4=0,0,230,256	GT:PL:DP:DPR	1/1:255,123,0:41:0,41	./.:.:.:.	./.:.:.:.	./.:.:.:.	1/1:37,3,0:1:0,1	./.:.:.:.	1/1:74,6,0:2:0,2	1/1:215,24,0:8:0,8	1/1:91,9,0:3:0,3	1/1:37,3,0:1:0,1	./.:.:.:.	1/1:255,255,0:339:0,339	1/1:255,255,0:91:0,90
chr10	18743955	.	T	A	214.003	.	VDB=0.36;SGB=-0.453602;MQSB=1;MQ0F=0;AF1=1;AC1=2;MQ=37;FQ=-32.988;DP=15;DP4=0,0,8,6	GT:PL:DP:DPR	./.:.:.:.	./.:.:.:.	./.:.:.:.	./.:.:.:.	./.:.:.:.	./.:.:.:.	./.:.:.:.	1/1:74,6,0:2:0,2	1/1:37,3,0:1:0,1	./.:.:.:.	./.:.:.:.	1/1:247,33,0:11:0,11	./.:.:.:.
chr10	18772359	.	T	A	222.003	.	VDB=0.000357935;SGB=-0.662043;MQSB=0.924584;MQ0F=0;AF1=1;AC1=2;MQ=37;FQ=-53.9861;DP=28;DP4=0,0,17,10	GT:PL:DP:DPR	1/1:234,27,0:9:0,9	./.:.:.:.	./.:.:.:.	./.:.:.:.	./.:.:.:.	./.:.:.:.	./.:.:.:.	1/1:37,3,0:1:0,1	./.:.:.:.	./.:.:.:.	./.:.:.:.	1/1:162,18,0:6:0,6	1/1:255,33,0:11:0,11
chr10	18811354	.	C	G	221.999	.	VDB=0.00309148;SGB=-0.692067;MQSB=1;MQ0F=0;AF1=1;AC1=2;MQ=37;FQ=-86.9865;DP=37;DP4=0,0,19,18	GT:PL:DP:DPR	1/1:255,60,0:20:0,20	./.:.:.:.	./.:.:.:.	./.:.:.:.	1/1:37,3,0:1:0,1	./.:.:.:.	./.:.:.:.	1/1:154,15,0:5:0,5	1/1:37,3,0:1:0,1	./.:.:.:.	./.:.:.:.	1/1:37,3,0:1:0,1	1/1:205,27,0:9:0,9
chr10	18882288	.	A	.	98.9947	.	MQSB=1;MQ0F=0;AF1=0;AC1=0;MQ=37;FQ=-77.9863;DP=61;DP4=36,25,0,0	GT:PL:DP:DPR	0/0:0:17:17	./.:.:.:.	./.:.:.:.	./.:.:.:.	./.:.:.:.	./.:.:.:.	./.:.:.:.	0/0:0:6:6	./.:.:.:.	./.:.:.:.	./.:.:.:.	0/0:0:15:15	0/0:0:23:23
chr10	18921165	.	G	.	283.236	.	MQSB=0.985472;MQ0F=0;AF1=0;AC1=0;MQ=37;FQ=-234.988;VDB=0.0221621;SGB=-0.511536;RPB=0.77066;MQB=0.999294;BQB=0.834512;PV4=0.0918096,1,0.405915,1;DP=589;DP4=250,322,3,0	GT:PL:DP:DPR	0/0:0:69:69	0/0:0:1:1	./.:.:.:.	./.:.:.:.	./.:.:.:.	./.:.:.:.	./.:.:.:.	./.:.:.:.	./.:.:.:.	./.:.:.:.	./.:.:.:.	0/0:0:400:397	0/0:0:105:105
chr10	19017657	.	T	C	222.003	.	VDB=0.000824739;SGB=-0.693147;MQSB=1;MQ0F=0;AF1=1;AC1=2;MQ=37;FQ=-180.988;DP=323;DP4=0,0,153,166	GT:PL:DP:DPR	1/1:255,154,0:51:0,51	1/1:74,6,0:2:0,2	./.:.:.:.	./.:.:.:.	1/1:37,3,0:1:0,1	./.:.:.:.	0/0:22,.,.:1:0,.	1/1:255,33,0:11:0,11	./.:.:.:.	./.:.:.:.	./.:.:.:.	1/1:255,255,0:92:0,92	1/1:255,255,0:161:0,161
chr10	19591280	.	A	G	221.999	.	VDB=0.000101378;SGB=-0.693132;RPB=1;MQB=1;MQSB=1;BQB=1;MQ0F=0;AF1=1;AC1=2;MQ=37;FQ=-94.9866;PV4=0.485714,0.433402,1,0.334191;DP=119;DP4=1,1,54,60	GT:PL:DP:DPR	1/1:255,68,0:35:1,34	1/1:37,3,0:1:0,1	./.:.:.:.	./.:.:.:.	1/1:74,6,0:2:0,2	0/0:0,.,.:1:1,.	./.:.:.:.	./.:.:.:.	./.:.:.:.	./.:.:.:.	./.:.:.:.	1/1:255,99,0:33:0,33	1/1:255,132,0:44:0,44
chr10	20117400	.	T	.	86.9946	.	MQSB=1;MQ0F=0;AF1=0;AC1=0;MQ=37;FQ=-77.9863;DP=44;DP4=21,23,0,0	GT:PL:DP:DPR	0/0:0:17:17	./.:.:.:.	./.:.:.:.	./.:.:.:.	0/0:0:1:1	./.:.:.:.	./.:.:.:.	0/0:0:2:2	./.:.:.:.	./.:.:.:.	./.:.:.:.	0/0:0:5:5	0/0:0:19:19
chr10	20359799	.	A	G	221.999	.	VDB=0.013739;SGB=-0.693143;MQSB=1;MQ0F=0;AF1=1;AC1=2;MQ=37;FQ=-140.987;DP=108;DP4=0,0,53,45	GT:PL:DP:DPR	1/1:255,114,0:38:0,38	./.:.:.:.	./.:.:.:.	./.:.:.:.	./.:.:.:.	./.:.:.:.	./.:.:.:.	1/1:92,9,0:3:0,3	1/1:37,3,0:1:0,1	./.:.:.:.	1/1:37,3,0:1:0,1	1/1:255,75,0:25:0,25	1/1:255,90,0:30:0,30
chr10	20388692	.	C	T	222.003	.	VDB=0.000788879;SGB=-0.693054;MQSB=1;MQ0F=0;AF1=1;AC1=2;MQ=37;FQ=-110.987;DP=49;DP4=0,0,17,28	GT:PL:DP:DPR	1/1:255,84,0:28:0,28	./.:.:.:.	./.:.:.:.	./.:.:.:.	./.:.:.:.	./.:.:.:.	1/1:37,3,0:1:0,1	./.:.:.:.	./.:.:.:.	./.:.:.:.	./.:.:.:.	1/1:255,33,0:11:0,11	1/1:161,15,0:5:0,5
chr10	20462779	.	A	.	180.996	.	MQSB=1;MQ0F=0;AF1=0;AC1=0;MQ=37;FQ=-128.987;SGB=-0.379885;RPB=1;MQB=1;BQB=1;PV4=1,1,1,1;DP=122;DP4=71,50,1,0	GT:PL:DP:DPR	0/0:0:34:34	0/0:0:2:2	./.:.:.:.	./.:.:.:.	0/0:0:1:1	0/0:0:1:1	0/0:0:1:1	0/0:0:1:1	./.:.:.:.	0/0:0:1:1	./.:.:.:.	0/0:0:31:30	0/0:0:50:50
chr10	20498087	.	G	.	62.9943	.	MQSB=1;MQ0F=0;AF1=0;AC1=0;MQ=37;FQ=-59.9861;DP=19;DP4=7,12,0,0	GT:PL:DP:DPR	0/0:0:11:11	./.:.:.:.	./.:.:.:.	./.:.:.:.	./.:.:.:.	./.:.:.:.	./.:.:.:.	0/0:0:1:1	0/0:0:1:1	./.:.:.:.	./.:.:.:.	0/0:0:4:4	0/0:0:2:2
chr10	20550545	.	G	A	35.7656	.	VDB=0.52;SGB=-0.453602;MQ0F=0;AF1=1;AC1=2;MQ=37;FQ=-32.988;DP=6;DP4=0,0,2,3	GT:PL:DP:DPR	1/1:67,6,0:2:0,2	./.:.:.:.	./.:.:.:.	./.:.:.:.	./.:.:.:.	./.:.:.:.	./.:.:.:.	./.:.:.:.	./.:.:.:.	./.:.:.:.	./.:.:.:.	1/1:67,6,0:2:0,2	1/1:37,3,0:1:0,1
chr10	20609250	.	T	C	72.9724	.	VDB=0.681436;SGB=-0.511536;MQSB=1;MQ0F=0;AF1=1;AC1=2;MQ=37;FQ=-35.9869;DP=3;DP4=0,0,1,2	GT:PL:DP:DPR	./.:.:.:.	./.:.:.:.	./.:.:.:.	./.:.:.:.	./.:.:.:.	./.:.:.:.	./.:.:.:.	./.:.:.:.	./.:.:.:.	./.:.:.:.	./.:.:.:.	1/1:105,9,0:3:0,3	./.:.:.:.
chr10	20636156	.	T	C	212.016	.	VDB=0.00208352;SGB=-0.662043;MQSB=0.974597;MQ0F=0;AF1=1;AC1=2;MQ=37;FQ=-53.9861;DP=11;DP4=0,0,6,5	GT:PL:DP:DPR	1/1:245,27,0:9:0,9	./.:.:.:.	./.:.:.:.	./.:.:.:.	./.:.:.:.	./.:.:.:.	./.:.:.:.	./.:.:.:.	./.:.:.:.	./.:.:.:.	./.:.:.:.	1/1:37,3,0:1:0,1	1/1:37,3,0:1:0,1
chr10	20899486	.	T	.	86.9946	.	MQSB=1;MQ0F=0;AF1=0;AC1=0;MQ=37;FQ=-83.9864;DP=44;DP4=21,23,0,0	GT:PL:DP:DPR	0/0:0:19:19	./.:.:.:.	./.:.:.:.	./.:.:.:.	./.:.:.:.	./.:.:.:.	0/0:0:1:1	0/0:0:5:5	./.:.:.:.	./.:.:.:.	./.:.:.:.	0/0:0:10:10	0/0:0:9:9
chr10	20932671	.	T	C	221.999	.	VDB=0.00349131;SGB=-0.693147;MQSB=1;MQ0F=0;AF1=1;AC1=2;MQ=37;FQ=-207.988;DP=130;DP4=0,0,68,53	GT:PL:DP:DPR	1/1:255,181,0:60:0,60	./.:.:.:.	./.:.:.:.	0/0:0,.,.:0:0,.	./.:.:.:.	./.:.:.:.	./.:.:.:.	1/1:104,9,0:3:0,3	./.:.:.:.	./.:.:.:.	./.:.:.:.	1/1:255,51,0:17:0,17	1/1:255,123,0:41:0,41
chr10	21329317	.	A	G	221.999	.	VDB=0.0585261;SGB=-0.693147;RPB=1;MQB=1;MQSB=0.961874;BQB=1;MQ0F=0;AF1=1;AC1=2;MQ=37;FQ=-262.989;PV4=0.360465,1,0.43922,1;DP=282;DP4=1,1,124,145	GT:PL:DP:DPR	1/1:255,236,0:86:1,85	./.:.:.:.	./.:.:.:.	1/1:37,3,0:1:0,1	./.:.:.:.	./.:.:.:.	1/1:37,3,0:1:0,1	1/1:130,12,0:4:0,4	./.:.:.:.	./.:.:.:.	./.:.:.:.	1/1:255,241,0:80:0,80	1/1:255,255,0:99:1,97
chr10	22008344	.	C	.	47.9942	.	MQSB=1;MQ0F=0;AF1=0;AC1=0;MQ=37;FQ=-44.9861;DP=8;DP4=2,6,0,0	GT:PL:DP:DPR	./.:.:.:.	./.:.:.:.	./.:.:.:.	./.:.:.:.	./.:.:.:.	./.:.:.:.	./.:.:.:.	./.:.:.:.	./.:.:.:.	./.:.:.:.	./.:.:.:.	0/0:0:6:6	0/0:0:2:2
chr10	22128700	.	G	A	236.996	.	VDB=0.00839481;SGB=-0.693146;MQSB=1;MQ0F=0;AF1=1;AC1=2;MQ=37;FQ=-155.987;RPB=0.793418;MQB=1;BQB=0.87795;PV4=0.543374,1,1,1;DP=180;DP4=53,52,28,37	GT:PL:DP:DPR	1/1:255,129,0:43:0,43	./.:.:.:.	./.:.:.:.	./.:.:.:.	./.:.:.:.	./.:.:.:.	./.:.:.:.	0/0:0,.,.:3:3,.	./.:.:.:.	./.:.:.:.	./.:.:.:.	0/1:255,0,255:43:22,21	0/0:0,.,.:81:80,.
chr10	25907293	.	C	T	221.999	.	VDB=0.0333792;SGB=-0.693147;RPB=1;MQB=1;MQSB=1;BQB=1;MQ0F=0;AF1=1;AC1=2;MQ=37;FQ=-158.987;PV4=0.482143,0.424716,1,0.258775;DP=126;DP4=1,0,56,58	GT:PL:DP:DPR	1/1:255,132,0:56:1,55	./.:.:.:.	./.:.:.:.	./.:.:.:.	./.:.:.:.	./.:.:.:.	./.:.:.:.	1/1:67,6,0:2:0,2	0/0:0,.,.:0:0,.	./.:.:.:.	./.:.:.:.	1/1:255,81,0:27:0,27	1/1:255,90,0:30:0,30
chr10	25972663	.	G	T	221.999	.	VDB=0.00111663;SGB=-0.680642;MQSB=1;MQ0F=0;AF1=1;AC1=2;MQ=37;FQ=-62.9862;DP=77;DP4=0,0,35,40	GT:PL:DP:DPR	1/1:253,36,0:12:0,12	./.:.:.:.	./.:.:.:.	./.:.:.:.	./.:.:.:.	./.:.:.:.	./.:.:.:.	./.:.:.:.	./.:.:.:.	./.:.:.:.	./.:.:.:.	1/1:255,154,0:51:0,51	1/1:251,36,0:12:0,12
chr10	26406685	.	T	C	221.999	.	VDB=0.000264066;SGB=-0.692914;MQSB=1;MQ0F=0;AF1=1;AC1=2;MQ=37;FQ=-101.987;DP=93;DP4=0,0,43,49	GT:PL:DP:DPR	1/1:255,75,0:25:0,25	./.:.:.:.	./.:.:.:.	./.:.:.:.	./.:.:.:.	./.:.:.:.	./.:.:.:.	1/1:169,18,0:6:0,6	./.:.:.:.	./.:.:.:.	./.:.:.:.	1/1:255,78,0:27:0,26	1/1:255,102,0:34:0,34
chr10	26431631	.	T	.	177.996	.	MQSB=1;MQ0F=0;AF1=0;AC1=0;MQ=37;FQ=-174.988;DP=110;DP4=45,65,0,0	GT:PL:DP:DPR	0/0:0:49:49	0/0:0:1:1	./.:.:.:.	./.:.:.:.	0/0:0:1:1	./.:.:.:.	./.:.:.:.	0/0:0:5:5	./.:.:.:.	0/0:0:1:1	./.:.:.:.	0/0:0:41:41	0/0:0:12:12
chr10	26589153	.	A	.	56.9942	.	MQSB=0.974597;MQ0F=0;AF1=0;AC1=0;MQ=37;FQ=-53.9861;DP=9;DP4=5,4,0,0	GT:PL:DP:DPR	0/0:0:9:9	./.:.:.:.	./.:.:.:.	./.:.:.:.	./.:.:.:.	./.:.:.:.	./.:.:.:.	./.:.:.:.	./.:.:.:.	./.:.:.:.	./.:.:.:.	./.:.:.:.	./.:.:.:.
chr10	26885064	.	A	G	222	.	VDB=0.00246477;SGB=-0.69168;MQSB=1;MQ0F=0;AF1=1;AC1=2;MQ=37;FQ=-83.9864;RPB=0.84472;MQB=1;BQB=0.927743;PV4=0.62704,1,1,1;DP=53;DP4=4,6,24,17	GT:PL:DP:DPR	1/1:255,57,0:19:0,19	./.:.:.:.	./.:.:.:.	1/1:37,3,0:1:0,1	1/1:37,3,0:1:0,1	1/1:37,3,0:1:0,1	./.:.:.:.	0/0:0,.,.:2:2,.	./.:.:.:.	./.:.:.:.	./.:.:.:.	0/1:145,0,192:14:8,6	1/1:255,39,0:13:0,13
chr10	26929817	.	A	.	180.996	.	MQSB=1;MQ0F=0;AF1=0;AC1=0;MQ=37;FQ=-177.988;DP=52;DP4=20,32,0,0	GT:PL:DP:DPR	0/0:0:50:50	0/0:0:2:2	./.:.:.:.	./.:.:.:.	./.:.:.:.	./.:.:.:.	./.:.:.:.	./.:.:.:.	./.:.:.:.	./.:.:.:.	./.:.:.:.	./.:.:.:.	./.:.:.:.
chr10	26929817	.	A	G	225.009	.	VDB=0.0977173;SGB=-0.651104;MQ0F=0;AF1=1;AC1=2;MQ=37;FQ=-50.986;RPB=0.997152;MQB=1;MQSB=1;BQB=0.949789;PV4=0.0702153,1,1,1;DP=100;DP4=23,28,27,21	GT:PL:DP:DPR	./.:.:.:.	./.:.:.:.	./.:.:.:.	./.:.:.:.	./.:.:.:.	./.:.:.:.	./.:.:.:.	1/1:162,24,0:8:0,8	./.:.:.:.	./.:.:.:.	./.:.:.:.	0/1:255,0,249:32:17,15	0/1:255,0,255:59:34,25
chr10	26973237	.	C	T	223.009	.	VDB=0.0967864;SGB=-0.689466;RPB=1;MQB=1;MQSB=1;BQB=1;MQ0F=0;AF1=0.5;AC1=1;MQ=37;FQ=223.893;PV4=0.540143,1,1,1;DP=160;DP4=11,17,46,45	GT:PL:DP:DPR	0/1:253,0,255:44:28,16	1/1:37,3,0:1:0,1	./.:.:.:.	./.:.:.:.	1/1:74,6,0:2:0,2	./.:.:.:.	./.:.:.:.	./.:.:.:.	./.:.:.:.	./.:.:.:.	./.:.:.:.	1/1:255,81,0:27:0,27	1/1:255,135,0:45:0,45
chr10	27098905	.	A	G	225.009	.	VDB=0.0152963;SGB=-0.692067;RPB=0.874201;MQB=1;MQSB=1;BQB=0.972604;MQ0F=0;AF1=0.5;AC1=1;MQ=37;FQ=148.017;PV4=1,0.375332,1,1;DP=62;DP4=9,5,22,26	GT:PL:DP:DPR	0/1:255,0,175:29:9,20	./.:.:.:.	./.:.:.:.	./.:.:.:.	./.:.:.:.	./.:.:.:.	1/1:67,6,0:2:0,2	1/1:135,12,0:4:0,4	./.:.:.:.	./.:.:.:.	./.:.:.:.	1/1:255,57,0:19:0,19	0/1:82,0,129:8:5,3
chr10	27228918	.	T	C	222.067	.	VDB=0.118649;SGB=-0.692562;MQSB=1;MQ0F=0;AF1=1;AC1=2;MQ=37;FQ=-92.9865;RPB=1;MQB=1;BQB=1;PV4=0.358491,0.359212,1,0.341913;DP=101;DP4=1,1,48,48	GT:PL:DP:DPR	1/1:255,66,0:22:0,22	./.:.:.:.	./.:.:.:.	./.:.:.:.	./.:.:.:.	./.:.:.:.	1/1:105,9,0:3:0,3	1/1:37,3,0:1:0,1	./.:.:.:.	./.:.:.:.	./.:.:.:.	1/1:255,123,0:53:1,52	1/1:255,21,0:19:1,18
chr10	28624573	.	G	T	222	.	VDB=0.44694;SGB=-0.686358;MQSB=1;MQ0F=0;AF1=1;AC1=2;MQ=37;FQ=-68.9862;DP=29;DP4=0,0,9,18	GT:PL:DP:DPR	1/1:255,42,0:14:0,14	./.:.:.:.	./.:.:.:.	1/1:37,3,0:1:0,1	0/0:0,.,.:0:0,.	./.:.:.:.	./.:.:.:.	1/1:151,15,0:5:0,5	0/0:0,.,.:0:0,.	./.:.:.:.	./.:.:.:.	./.:.:.:.	1/1:174,21,0:7:0,7
chr10	28781938	.	G	.	243.996	.	SGB=-0.379885;RPB=1;MQB=1;MQSB=1;BQB=1;MQ0F=0;AF1=0;AC1=0;MQ=37;FQ=-124.987;PV4=0.466667,1,1,1;DP=170;DP4=73,96,1,0	GT:PL:DP:DPR	0/0:0:45:44	./.:.:.:.	./.:.:.:.	./.:.:.:.	./.:.:.:.	./.:.:.:.	0/0:0:2:2	0/0:0:4:4	./.:.:.:.	./.:.:.:.	./.:.:.:.	0/0:0:48:48	0/0:0:71:71
chr10	28970257	.	A	G	225.009	.	VDB=1.60374e-05;SGB=-0.692067;RPB=0.482859;MQB=0.973096;MQSB=0.960687;BQB=0.990763;MQ0F=0;AF1=0.5;AC1=1;MQ=37;FQ=197.014;PV4=1,1,0.223811,1;DP=93;DP4=6,6,40,37	GT:PL:DP:DPR	0/1:255,0,224:32:12,20	./.:.:.:.	./.:.:.:.	./.:.:.:.	./.:.:.:.	./.:.:.:.	./.:.:.:.	1/1:105,9,0:3:0,3	./.:.:.:.	./.:.:.:.	./.:.:.:.	1/1:255,66,0:22:0,22	1/1:255,96,0:32:0,32
chr10	28996491	.	T	.	201.996	.	MQSB=1;MQ0F=0;AF1=0;AC1=0;MQ=37;FQ=-86.9865;DP=116;DP4=55,61,0,0	GT:PL:DP:DPR	0/0:0:20:20	./.:.:.:.	./.:.:.:.	./.:.:.:.	./.:.:.:.	./.:.:.:.	./.:.:.:.	0/0:0:2:2	./.:.:.:.	./.:.:.:.	./.:.:.:.	0/0:0:37:37	0/0:0:57:57
chr10	30852279	.	G	A	221.999	.	VDB=2.9749e-08;SGB=-0.693147;MQSB=1;MQ0F=0;AF1=1;AC1=2;MQ=37;FQ=-183.988;DP=208;DP4=0,0,77,93	GT:PL:DP:DPR	1/1:255,157,0:52:0,52	./.:.:.:.	./.:.:.:.	1/1:37,3,0:1:0,1	1/1:37,3,0:1:0,1	./.:.:.:.	1/1:74,6,0:2:0,2	1/1:67,6,0:2:0,2	1/1:37,3,0:1:0,1	1/1:37,3,0:1:0,1	1/1:37,3,0:1:0,1	1/1:255,144,0:48:0,48	1/1:255,184,0:61:0,61
chr10	31043847	.	T	.	44.9942	.	MQSB=1;MQ0F=0;AF1=0;AC1=0;MQ=37;FQ=-41.9862;DP=10;DP4=5,5,0,0	GT:PL:DP:DPR	0/0:0:5:5	./.:.:.:.	./.:.:.:.	./.:.:.:.	./.:.:.:.	./.:.:.:.	./.:.:.:.	0/0:0:1:1	./.:.:.:.	./.:.:.:.	./.:.:.:.	./.:.:.:.	0/0:0:4:4
chr10	31393400	.	G	.	38.9945	.	MQSB=1;MQ0F=0;AF1=0;AC1=0;MQ=37;FQ=-35.9869;DP=3;DP4=1,2,0,0	GT:PL:DP:DPR	./.:.:.:.	./.:.:.:.	./.:.:.:.	./.:.:.:.	./.:.:.:.	./.:.:.:.	./.:.:.:.	./.:.:.:.	./.:.:.:.	./.:.:.:.	./.:.:.:.	./.:.:.:.	0/0:0:3:3
chr10	31838388	.	C	.	225.996	.	MQSB=0.957193;MQ0F=0;AF1=0;AC1=0;MQ=37;FQ=-143.987;DP=164;DP4=69,95,0,0	GT:PL:DP:DPR	0/0:0:39:39	./.:.:.:.	./.:.:.:.	./.:.:.:.	0/0:0:1:1	./.:.:.:.	0/0:0:1:1	0/0:0:3:3	0/0:0:1:1	./.:.:.:.	./.:.:.:.	0/0:0:54:54	0/0:0:65:65
chr10	31979839	.	G	.	35.995	.	MQ0F=0;AF1=0;AC1=0;MQ=37;FQ=-29.991;DP=3;DP4=3,0,0,0	GT:PL:DP:DPR	0/0:0:1:1	./.:.:.:.	./.:.:.:.	./.:.:.:.	./.:.:.:.	./.:.:.:.	./.:.:.:.	./.:.:.:.	./.:.:.:.	./.:.:.:.	./.:.:.:.	0/0:0:2:2	./.:.:.:.
chr10	32363634	.	C	.	261.986	.	MQSB=1;MQ0F=0;AF1=0;AC1=0;MQ=37;FQ=-41.9862;DP=85;DP4=40,45,0,0	GT:PL:DP:DPR	0/0:0:5:5	./.:.:.:.	./.:.:.:.	./.:.:.:.	./.:.:.:.	./.:.:.:.	./.:.:.:.	0/0:0:1:1	./.:.:.:.	./.:.:.:.	./.:.:.:.	0/0:0:77:77	0/0:0:2:2
chr10	32389035	.	C	T	221.999	.	VDB=8.62409e-05;SGB=-0.693079;MQSB=1;MQ0F=0;AF1=1;AC1=2;MQ=37;FQ=-113.987;DP=270;DP4=0,0,73,101	GT:PL:DP:DPR	1/1:255,87,0:29:0,29	./.:.:.:.	./.:.:.:.	./.:.:.:.	./.:.:.:.	./.:.:.:.	0/0:0,.,.:0:0,.	1/1:37,3,0:1:0,1	1/1:37,3,0:1:0,1	./.:.:.:.	1/1:37,3,0:1:0,1	1/1:255,255,0:133:0,133	1/1:218,27,0:9:0,9
chr10	32485711	.	A	.	107.995	.	MQSB=1;MQ0F=0;AF1=0;AC1=0;MQ=37;FQ=-104.987;DP=53;DP4=28,25,0,0	GT:PL:DP:DPR	0/0:0:26:26	0/0:0:3:3	./.:.:.:.	./.:.:.:.	./.:.:.:.	./.:.:.:.	./.:.:.:.	0/0:0:3:3	0/0:0:1:1	./.:.:.:.	./.:.:.:.	0/0:0:6:6	0/0:0:14:14
chr10	32572295	.	G	.	53.9942	.	MQSB=1;MQ0F=0;AF1=0;AC1=0;MQ=37;FQ=-35.9869;DP=15;DP4=8,7,0,0	GT:PL:DP:DPR	0/0:0:3:3	./.:.:.:.	./.:.:.:.	./.:.:.:.	./.:.:.:.	./.:.:.:.	0/0:0:1:1	0/0:0:1:1	./.:.:.:.	./.:.:.:.	./.:.:.:.	0/0:0:8:8	0/0:0:2:2
chr10	32598179	.	G	.	28.2394	.	MQ0F=0;AC1=2;MQ=0;FQ=-30.0004;DP=38;DP4=0,0,0,0	GT:PL:DP:DPR	0/0:0:0:0	./.:.:.:.	./.:.:.:.	./.:.:.:.	./.:.:.:.	0/0:0:0:0	./.:.:.:.	./.:.:.:.	./.:.:.:.	./.:.:.:.	./.:.:.:.	./.:.:.:.	0/0:0:0:0
chr10	32598179	.	G	T	127.002	.	VDB=0.997836;SGB=-0.676189;MQSB=0.8618;MQ0F=0;AF1=1;AC1=2;MQ=38;FQ=-59.9861;DP=84;DP4=0,0,6,5	GT:PL:DP:DPR	./.:.:.:.	./.:.:.:.	./.:.:.:.	./.:.:.:.	./.:.:.:.	./.:.:.:.	./.:.:.:.	./.:.:.:.	./.:.:.:.	./.:.:.:.	./.:.:.:.	1/1:160,33,0:11:0,11	./.:.:.:.
chr10	32677973	.	T	.	95.9947	.	MQSB=1;MQ0F=0;AF1=0;AC1=0;MQ=37;FQ=-92.9865;DP=41;DP4=24,17,0,0	GT:PL:DP:DPR	0/0:0:22:22	./.:.:.:.	./.:.:.:.	0/0:0:1:1	./.:.:.:.	./.:.:.:.	./.:.:.:.	0/0:0:2:2	./.:.:.:.	./.:.:.:.	./.:.:.:.	0/0:0:1:1	0/0:0:15:15
chr10	32796943	.	C	.	47.9942	.	MQSB=1;MQ0F=0;AF1=0;AC1=0;MQ=37;FQ=-44.9861;DP=14;DP4=5,8,0,0	GT:PL:DP:DPR	0/0:0:6:6	./.:.:.:.	./.:.:.:.	./.:.:.:.	./.:.:.:.	./.:.:.:.	./.:.:.:.	./.:.:.:.	./.:.:.:.	./.:.:.:.	./.:.:.:.	0/0:0:6:6	0/0:0:1:1
chr10	32817478	.	T	C	222	.	VDB=0.110322;SGB=-0.680642;RPB=0.0334823;MQB=1;MQSB=1;BQB=0.978495;MQ0F=0;AF1=0.5;AC1=1;MQ=37;FQ=189.016;PV4=1,1,1,1;DP=84;DP4=9,14,24,33	GT:PL:DP:DPR	0/1:216,0,255:35:23,12	./.:.:.:.	./.:.:.:.	./.:.:.:.	./.:.:.:.	./.:.:.:.	./.:.:.:.	1/1:67,6,0:2:0,2	1/1:37,3,0:1:0,1	1/1:37,3,0:1:0,1	./.:.:.:.	1/1:255,39,0:13:0,13	1/1:255,84,0:28:0,28
chr10	33042660	.	C	.	38.9945	.	MQ0F=0;AF1=0;AC1=0;MQ=37;FQ=-29.991;MQSB=1;DP=6;DP4=4,2,0,0	GT:PL:DP:DPR	./.:.:.:.	./.:.:.:.	./.:.:.:.	./.:.:.:.	./.:.:.:.	./.:.:.:.	./.:.:.:.	0/0:0:1:1	0/0:0:1:1	./.:.:.:.	./.:.:.:.	0/0:0:3:3	0/0:0:1:1
chr10	33191321	.	C	.	38.9945	.	MQSB=1;MQ0F=0;AF1=0;AC1=0;MQ=37;FQ=-35.9869;DP=3;DP4=1,2,0,0	GT:PL:DP:DPR	0/0:0:3:3	./.:.:.:.	./.:.:.:.	./.:.:.:.	./.:.:.:.	./.:.:.:.	./.:.:.:.	./.:.:.:.	./.:.:.:.	./.:.:.:.	./.:.:.:.	./.:.:.:.	./.:.:.:.
chr10	33191321	.	C	T	35.7656	.	SGB=-0.379885;MQ0F=0;AF1=1;AC1=2;MQ=37;FQ=-29.991;VDB=0.22;DP=4;DP4=0,0,0,3	GT:PL:DP:DPR	./.:.:.:.	1/1:37,3,0:1:0,1	./.:.:.:.	./.:.:.:.	./.:.:.:.	./.:.:.:.	./.:.:.:.	1/1:67,6,0:2:0,2	./.:.:.:.	./.:.:.:.	./.:.:.:.	./.:.:.:.	./.:.:.:.
chr10	33218475	.	T	G	200.016	.	VDB=0.004262;SGB=-0.662043;MQSB=0.924584;MQ0F=0;AF1=1;AC1=2;MQ=37;FQ=-53.9861;DP=23;DP4=0,0,12,11	GT:PL:DP:DPR	1/1:233,27,0:9:0,9	1/1:67,6,0:2:0,2	./.:.:.:.	./.:.:.:.	./.:.:.:.	./.:.:.:.	1/1:37,3,0:1:0,1	1/1:135,12,0:4:0,4	./.:.:.:.	./.:.:.:.	./.:.:.:.	1/1:104,9,0:3:0,3	1/1:135,12,0:4:0,4
chr10	33385244	.	T	C	222	.	VDB=0.00117793;SGB=-0.692067;MQSB=1;MQ0F=0;AF1=1;AC1=2;MQ=37;FQ=-86.9865;DP=52;DP4=0,0,29,20	GT:PL:DP:DPR	1/1:255,60,0:20:0,20	./.:.:.:.	./.:.:.:.	./.:.:.:.	./.:.:.:.	./.:.:.:.	./.:.:.:.	1/1:37,3,0:1:0,1	./.:.:.:.	./.:.:.:.	./.:.:.:.	1/1:255,45,0:15:0,15	1/1:255,39,0:13:0,13
chr10	33496117	.	C	T	222.001	.	VDB=0.0118736;SGB=-0.651104;MQSB=0.900802;MQ0F=0;AF1=1;AC1=2;MQ=37;FQ=-50.986;DP=51;DP4=0,0,23,17	GT:PL:DP:DPR	1/1:221,24,0:8:0,8	./.:.:.:.	./.:.:.:.	1/1:37,3,0:1:0,1	./.:.:.:.	./.:.:.:.	./.:.:.:.	./.:.:.:.	./.:.:.:.	./.:.:.:.	./.:.:.:.	1/1:255,57,0:19:0,19	1/1:255,36,0:12:0,12
chr10	33606957	.	C	T	222	.	VDB=0.00233777;SGB=-0.683931;MQSB=0.988166;MQ0F=0;AF1=1;AC1=2;MQ=42;FQ=-65.9862;DP=60;DP4=0,0,34,25	GT:PL:DP:DPR	1/1:255,39,0:13:0,13	./.:.:.:.	./.:.:.:.	./.:.:.:.	1/1:37,3,0:1:0,1	./.:.:.:.	./.:.:.:.	1/1:37,3,0:1:0,1	./.:.:.:.	./.:.:.:.	./.:.:.:.	1/1:255,63,0:21:0,21	1/1:255,69,0:23:0,23
chr10	33658021	.	G	.	86.9946	.	MQSB=1;MQ0F=0;AF1=0;AC1=0;MQ=37;FQ=-83.9864;DP=53;DP4=27,26,0,0	GT:PL:DP:DPR	0/0:0:19:19	./.:.:.:.	./.:.:.:.	./.:.:.:.	./.:.:.:.	0/0:0:1:1	./.:.:.:.	./.:.:.:.	0/0:0:1:1	./.:.:.:.	./.:.:.:.	0/0:0:15:15	0/0:0:17:17
chr10	33774666	.	A	.	104.995	.	MQSB=1;MQ0F=0;AF1=0;AC1=0;MQ=37;FQ=-101.987;DP=42;DP4=22,20,0,0	GT:PL:DP:DPR	0/0:0:25:25	./.:.:.:.	./.:.:.:.	./.:.:.:.	./.:.:.:.	0/0:0:1:1	./.:.:.:.	./.:.:.:.	./.:.:.:.	./.:.:.:.	0/0:0:1:1	0/0:0:1:1	0/0:0:14:14
chr10	33877992	.	T	C	221.999	.	VDB=0.0243922;SGB=-0.688148;MQSB=1;MQ0F=0;AF1=1;AC1=2;MQ=37;FQ=-71.9863;DP=30;DP4=0,0,12,17	GT:PL:DP:DPR	1/1:255,45,0:15:0,15	./.:.:.:.	./.:.:.:.	./.:.:.:.	./.:.:.:.	./.:.:.:.	1/1:37,3,0:1:0,1	1/1:104,9,0:3:0,3	./.:.:.:.	./.:.:.:.	./.:.:.:.	1/1:152,15,0:5:0,5	1/1:152,15,0:5:0,5
chr10	33998082	.	T	C	222.001	.	VDB=0.0516518;SGB=-0.680642;MQSB=0.982603;MQ0F=0;AF1=1;AC1=2;MQ=37;FQ=-62.9862;RPB=1;MQB=1;BQB=1;PV4=0.375,0,1,0.131121;DP=28;DP4=7,3,7,9	GT:PL:DP:DPR	1/1:255,36,0:12:0,12	0/0:0,.,.:2:2,.	./.:.:.:.	0/0:0,.,.:1:1,.	./.:.:.:.	./.:.:.:.	./.:.:.:.	1/1:37,3,0:1:0,1	0/0:0,.,.:0:0,.	./.:.:.:.	./.:.:.:.	1/1:67,6,0:2:0,2	0/0:0,.,.:8:7,.
chr10	34407598	.	C	.	38.9945	.	MQ0F=0;AF1=0;AC1=0;MQ=37;FQ=-29.991;MQSB=1;DP=7;DP4=4,2,0,0	GT:PL:DP:DPR	0/0:0:1:1	./.:.:.:.	./.:.:.:.	0/0:0:1:1	./.:.:.:.	./.:.:.:.	./.:.:.:.	./.:.:.:.	0/0:0:1:1	./.:.:.:.	./.:.:.:.	0/0:0:3:3	./.:.:.:.
chr10	35312701	.	C	.	35.995	.	MQ0F=0;AF1=0;AC1=0;MQ=37;FQ=-29.991;DP=4;DP4=2,1,0,0	GT:PL:DP:DPR	./.:.:.:.	./.:.:.:.	./.:.:.:.	./.:.:.:.	./.:.:.:.	./.:.:.:.	./.:.:.:.	./.:.:.:.	0/0:0:1:1	./.:.:.:.	./.:.:.:.	0/0:0:2:2	./.:.:.:.
chr10	35479280	.	T	G	7.79993	.	SGB=-0.379885;MQ0F=0;AF1=1;AC1=2;MQ=37;FQ=-29.991;DP=1;DP4=0,0,0,1	GT:PL:DP:DPR	./.:.:.:.	./.:.:.:.	./.:.:.:.	./.:.:.:.	./.:.:.:.	./.:.:.:.	./.:.:.:.	1/1:37,3,0:1:0,1	./.:.:.:.	./.:.:.:.	./.:.:.:.	./.:.:.:.	./.:.:.:.
chr10	35673350	.	C	T	221.999	.	VDB=0.0477568;SGB=-0.689466;MQSB=1;MQ0F=0;AF1=1;AC1=2;MQ=37;FQ=-74.9863;DP=33;DP4=0,0,10,16	GT:PL:DP:DPR	1/1:255,48,0:16:0,16	./.:.:.:.	./.:.:.:.	./.:.:.:.	0/0:0,.,.:0:0,.	./.:.:.:.	./.:.:.:.	0/0:0,.,.:0:0,.	./.:.:.:.	./.:.:.:.	./.:.:.:.	1/1:204,21,0:7:0,7	1/1:105,9,0:3:0,3
chr10	36253722	.	A	C	7.79993	.	SGB=-0.379885;MQ0F=0;AF1=1;AC1=2;MQ=37;FQ=-29.991;DP=3;DP4=0,0,2,1	GT:PL:DP:DPR	1/1:37,3,0:1:0,1	./.:.:.:.	./.:.:.:.	./.:.:.:.	./.:.:.:.	./.:.:.:.	./.:.:.:.	1/1:37,3,0:1:0,1	./.:.:.:.	./.:.:.:.	./.:.:.:.	1/1:37,3,0:1:0,1	./.:.:.:.
chr10	36419341	.	G	.	53.9942	.	MQSB=0.900802;MQ0F=0;AF1=0;AC1=0;MQ=37;FQ=-50.986;DP=24;DP4=9,15,0,0	GT:PL:DP:DPR	0/0:0:8:8	./.:.:.:.	./.:.:.:.	0/0:0:2:2	./.:.:.:.	./.:.:.:.	./.:.:.:.	0/0:0:1:1	0/0:0:1:1	./.:.:.:.	./.:.:.:.	0/0:0:6:6	0/0:0:6:6
chr10	36545238	.	A	.	74.9944	.	MQSB=0.861511;MQ0F=0;AF1=0;AC1=0;MQ=37;FQ=-44.9861;DP=38;DP4=18,20,0,0	GT:PL:DP:DPR	0/0:0:6:6	./.:.:.:.	./.:.:.:.	./.:.:.:.	./.:.:.:.	./.:.:.:.	./.:.:.:.	0/0:0:2:2	0/0:0:1:1	./.:.:.:.	./.:.:.:.	0/0:0:15:15	0/0:0:14:14
chr10	36626462	.	A	T	221.999	.	VDB=2.60493e-07;SGB=-0.693147;MQSB=0.973657;MQ0F=0;AF1=1;AC1=2;MQ=37;FQ=-210.988;DP=254;DP4=0,0,112,124	GT:PL:DP:DPR	1/1:255,184,0:61:0,61	./.:.:.:.	./.:.:.:.	./.:.:.:.	./.:.:.:.	./.:.:.:.	./.:.:.:.	1/1:37,3,0:1:0,1	./.:.:.:.	1/1:37,3,0:1:0,1	1/1:37,3,0:1:0,1	1/1:255,255,0:138:0,138	1/1:255,102,0:34:0,34
chr10	36786669	.	C	A	222	.	VDB=0.523781;SGB=-0.686358;MQSB=1;MQ0F=0;AF1=1;AC1=2;MQ=37;FQ=-68.9862;DP=45;DP4=0,0,23,15	GT:PL:DP:DPR	1/1:255,42,0:14:0,14	./.:.:.:.	./.:.:.:.	0/0:0,.,.:0:0,.	1/1:37,3,0:1:0,1	./.:.:.:.	./.:.:.:.	1/1:104,9,0:3:0,3	1/1:104,9,0:3:0,3	./.:.:.:.	./.:.:.:.	1/1:179,18,0:6:0,6	1/1:214,33,0:11:0,11
chr10	36946284	.	C	.	113.995	.	MQSB=1;MQ0F=0;AF1=0;AC1=0;MQ=37;FQ=-65.9862;DP=63;DP4=43,20,0,0	GT:PL:DP:DPR	0/0:0:13:13	./.:.:.:.	./.:.:.:.	0/0:0:1:1	./.:.:.:.	./.:.:.:.	./.:.:.:.	0/0:0:2:2	0/0:0:1:1	./.:.:.:.	./.:.:.:.	0/0:0:28:28	0/0:0:18:18
chr10	37022108	.	G	.	50.9942	.	MQSB=1.01283;MQ0F=0;AF1=0;AC1=0;MQ=37;FQ=-47.986;DP=18;DP4=6,12,0,0	GT:PL:DP:DPR	0/0:0:7:7	./.:.:.:.	./.:.:.:.	./.:.:.:.	./.:.:.:.	./.:.:.:.	0/0:0:1:1	./.:.:.:.	0/0:0:1:1	./.:.:.:.	./.:.:.:.	0/0:0:6:6	0/0:0:3:3
chr10	37793494	.	G	.	41.9943	.	MQSB=1;MQ0F=0;AF1=0;AC1=0;MQ=37;FQ=-35.9869;DP=11;DP4=5,6,0,0	GT:PL:DP:DPR	0/0:0:3:3	./.:.:.:.	./.:.:.:.	./.:.:.:.	./.:.:.:.	0/0:0:1:1	0/0:0:1:1	0/0:0:1:1	./.:.:.:.	./.:.:.:.	./.:.:.:.	0/0:0:4:4	0/0:0:1:1
chr10	37830642	.	T	C	221.999	.	VDB=8.16449e-08;SGB=-0.693147;MQSB=0.960059;MQ0F=0;AF1=1;AC1=2;MQ=37;FQ=-161.987;RPB=0.243243;MQB=1;BQB=0.5;PV4=0.527665,1,1,0.221336;DP=126;DP4=3,0,65,58	GT:PL:DP:DPR	1/1:255,135,0:45:0,45	./.:.:.:.	./.:.:.:.	./.:.:.:.	1/1:37,3,0:1:0,1	./.:.:.:.	0/0:0,.,.:1:1,.	1/1:104,9,0:3:0,3	./.:.:.:.	./.:.:.:.	./.:.:.:.	1/1:255,61,0:39:2,37	1/1:255,108,0:37:0,36
chr10	37852123	.	G	.	65.9943	.	SGB=-0.379885;RPB=1;MQB=1;MQSB=1;BQB=1;MQ0F=0;AF1=0;AC1=0;MQ=37;FQ=-43.9861;PV4=1,1,1,1;DP=32;DP4=15,16,0,1	GT:PL:DP:DPR	0/0:0:18:17	./.:.:.:.	./.:.:.:.	./.:.:.:.	./.:.:.:.	./.:.:.:.	./.:.:.:.	0/0:0:2:2	./.:.:.:.	./.:.:.:.	./.:.:.:.	./.:.:.:.	0/0:0:12:12
chr10	37852123	.	G	A	101.008	.	VDB=0.194159;SGB=-0.590765;RPB=0.683497;MQB=0.950952;MQSB=0.964642;BQB=0.950952;MQ0F=0;AF1=0.5;AC1=1;MQ=37;FQ=103.994;PV4=1,1,1,0.287523;DP=11;DP4=2,4,2,3	GT:PL:DP:DPR	./.:.:.:.	./.:.:.:.	./.:.:.:.	./.:.:.:.	./.:.:.:.	./.:.:.:.	./.:.:.:.	./.:.:.:.	./.:.:.:.	./.:.:.:.	./.:.:.:.	0/1:131,0,154:11:6,5	./.:.:.:.
chr10	37995157	.	C	T	42.7648	.	SGB=-0.379885;MQ0F=0;AF1=1;AC1=2;MQ=37;FQ=-29.991;VDB=0.32;MQSB=1;DP=4;DP4=0,0,2,1	GT:PL:DP:DPR	./.:.:.:.	./.:.:.:.	./.:.:.:.	1/1:37,3,0:1:0,1	./.:.:.:.	./.:.:.:.	./.:.:.:.	./.:.:.:.	./.:.:.:.	./.:.:.:.	./.:.:.:.	1/1:74,6,0:2:0,2	./.:.:.:.
chr10	38376013	.	G	.	71.9944	.	MQ0F=0;AF1=0;AC1=0;MQ=37;FQ=-29.991;MQSB=0.174566;DP=23;DP4=13,10,0,0	GT:PL:DP:DPR	0/0:0:1:1	./.:.:.:.	./.:.:.:.	./.:.:.:.	./.:.:.:.	./.:.:.:.	./.:.:.:.	./.:.:.:.	./.:.:.:.	./.:.:.:.	./.:.:.:.	0/0:0:14:14	0/0:0:8:8
chr10	38986604	.	C	A	164.067	.	VDB=0.0992599;SGB=-0.636426;MQSB=1.01283;MQ0F=0;AF1=1;AC1=2;MQ=37;FQ=-47.986;RPB=1;MQB=1;BQB=1;PV4=0.25,0.333333,1,0.295243;DP=15;DP4=1,0,6,8	GT:PL:DP:DPR	1/1:197,21,0:7:0,7	./.:.:.:.	./.:.:.:.	./.:.:.:.	./.:.:.:.	./.:.:.:.	1/1:37,3,0:1:0,1	1/1:104,9,0:3:0,3	./.:.:.:.	./.:.:.:.	./.:.:.:.	./.:.:.:.	0/1:68,0,25:4:1,3
chr10	39528344	.	C	T	221.999	.	VDB=0.00323624;SGB=-0.688148;MQSB=1;MQ0F=0;AF1=1;AC1=2;MQ=37;FQ=-71.9863;DP=126;DP4=0,0,53,39	GT:PL:DP:DPR	1/1:255,45,0:15:0,15	./.:.:.:.	./.:.:.:.	1/1:37,3,0:1:0,1	./.:.:.:.	./.:.:.:.	./.:.:.:.	1/1:37,3,0:1:0,1	./.:.:.:.	./.:.:.:.	./.:.:.:.	1/1:255,160,0:53:0,53	1/1:255,66,0:22:0,22
chr10	39702260	.	A	G	221.999	.	VDB=0.000905711;SGB=-0.693147;MQSB=1;MQ0F=0;AF1=1;AC1=2;MQ=37;FQ=-167.987;DP=416;DP4=0,0,188,225	GT:PL:DP:DPR	1/1:255,141,0:47:0,47	./.:.:.:.	./.:.:.:.	./.:.:.:.	./.:.:.:.	./.:.:.:.	1/1:37,3,0:1:0,1	1/1:243,27,0:9:0,9	./.:.:.:.	./.:.:.:.	./.:.:.:.	1/1:255,255,0:303:0,303	1/1:255,160,0:53:0,53
chr10	40720260	.	C	T	221.999	.	VDB=3.53237e-06;SGB=-0.692562;MQSB=1;MQ0F=0;AF1=1;AC1=2;MQ=37;FQ=-92.9865;DP=61;DP4=13,18,9,17	GT:PL:DP:DPR	1/1:255,66,0:22:0,22	0/0:0,.,.:1:1,.	./.:.:.:.	./.:.:.:.	./.:.:.:.	./.:.:.:.	0/0:0,.,.:1:1,.	1/1:113,12,0:4:0,4	./.:.:.:.	./.:.:.:.	./.:.:.:.	0/0:0,.,.:5:5,.	0/0:0,.,.:24:24,.
chr10	41672195	.	A	G	142.134	.	SGB=-0.379885;MQ0F=0;AF1=1;AC1=2;MQ=37;FQ=-29.991;VDB=0.00688729;MQSB=0.5;DP=11;DP4=0,0,5,6	GT:PL:DP:DPR	./.:.:.:.	1/1:37,3,0:1:0,1	./.:.:.:.	1/1:37,3,0:1:0,1	./.:.:.:.	./.:.:.:.	./.:.:.:.	./.:.:.:.	./.:.:.:.	./.:.:.:.	./.:.:.:.	1/1:175,18,0:6:0,6	1/1:92,9,0:3:0,3
chr10	41812396	.	C	T	174.067	.	VDB=0.22;SGB=-0.453602;MQSB=1;MQ0F=0;AF1=1;AC1=2;MQ=37;FQ=-32.988;DP=10;DP4=0,0,5,5	GT:PL:DP:DPR	1/1:74,6,0:2:0,2	./.:.:.:.	./.:.:.:.	./.:.:.:.	./.:.:.:.	./.:.:.:.	./.:.:.:.	./.:.:.:.	./.:.:.:.	1/1:37,3,0:1:0,1	./.:.:.:.	./.:.:.:.	1/1:207,21,0:7:0,7
chr10	42024665	.	T	C	225.009	.	VDB=0.00751992;SGB=-0.692562;MQSB=1;MQ0F=0;AF1=1;AC1=2;MQ=37;FQ=-92.9865;RPB=0.972037;MQB=1;BQB=0.962133;PV4=0.722393,0.18653,1,0.124029;DP=95;DP4=9,6,46,31	GT:PL:DP:DPR	1/1:255,66,0:22:0,22	./.:.:.:.	./.:.:.:.	./.:.:.:.	./.:.:.:.	./.:.:.:.	1/1:37,3,0:1:0,1	1/1:104,9,0:3:0,3	0/0:0,.,.:1:1,.	1/1:67,6,0:2:0,2	./.:.:.:.	0/1:255,0,252:31:14,17	1/1:255,96,0:32:0,32
chr10	42264196	.	A	C	221.999	.	VDB=7.17062e-08;SGB=-0.693146;MQSB=0.982709;MQ0F=0;AF1=1;AC1=2;MQ=37;FQ=-152.987;DP=860;DP4=0,0,419,406	GT:PL:DP:DPR	1/1:255,126,0:42:0,42	./.:.:.:.	./.:.:.:.	./.:.:.:.	./.:.:.:.	./.:.:.:.	./.:.:.:.	1/1:121,12,0:4:0,4	1/1:37,3,0:1:0,1	./.:.:.:.	./.:.:.:.	1/1:255,255,0:718:0,717	1/1:255,178,0:60:0,59
chr10	42533694	.	T	C	149.134	.	VDB=0.118204;SGB=-0.616816;MQSB=1;MQ0F=0;AF1=1;AC1=2;MQ=37;FQ=-44.9861;DP=13;DP4=0,0,3,9	GT:PL:DP:DPR	1/1:182,18,0:6:0,6	./.:.:.:.	./.:.:.:.	./.:.:.:.	./.:.:.:.	./.:.:.:.	./.:.:.:.	./.:.:.:.	./.:.:.:.	./.:.:.:.	./.:.:.:.	1/1:130,12,0:4:0,4	1/1:67,6,0:2:0,2
chr10	42862459	.	T	.	28.2394	.	MQ0F=0;AC1=2;MQ=0;FQ=-30.0004;DP=1;DP4=0,0,0,0	GT:PL:DP:DPR	./.:.:.:.	0/0:0:0:0	./.:.:.:.	./.:.:.:.	./.:.:.:.	./.:.:.:.	./.:.:.:.	./.:.:.:.	./.:.:.:.	./.:.:.:.	./.:.:.:.	./.:.:.:.	./.:.:.:.
chr10	42862459	.	T	G	141.134	.	SGB=-0.379885;MQ0F=0;AF1=1;AC1=2;MQ=37;FQ=-29.991;VDB=0.789228;MQSB=1;DP=7;DP4=0,0,3,4	GT:PL:DP:DPR	./.:.:.:.	./.:.:.:.	./.:.:.:.	./.:.:.:.	1/1:37,3,0:1:0,1	./.:.:.:.	./.:.:.:.	./.:.:.:.	./.:.:.:.	./.:.:.:.	./.:.:.:.	1/1:174,18,0:6:0,6	./.:.:.:.
chr10	43229292	.	T	.	53.9942	.	MQSB=1;MQ0F=0;AF1=0;AC1=0;MQ=37;FQ=-50.986;DP=21;DP4=12,9,0,0	GT:PL:DP:DPR	0/0:0:8:8	./.:.:.:.	./.:.:.:.	0/0:0:1:1	./.:.:.:.	./.:.:.:.	./.:.:.:.	0/0:0:1:1	./.:.:.:.	./.:.:.:.	./.:.:.:.	0/0:0:7:7	0/0:0:4:4
chr10	44065746	.	G	T	221.999	.	VDB=0.000255474;SGB=-0.69168;MQSB=0.472367;MQ0F=0;AF1=1;AC1=2;MQ=37;FQ=-83.9864;DP=68;DP4=0,0,32,32	GT:PL:DP:DPR	1/1:255,57,0:19:0,19	./.:.:.:.	./.:.:.:.	./.:.:.:.	1/1:37,3,0:1:0,1	./.:.:.:.	./.:.:.:.	1/1:130,12,0:4:0,4	./.:.:.:.	./.:.:.:.	./.:.:.:.	1/1:255,72,0:24:0,24	1/1:255,48,0:16:0,16
chr10	44255052	.	A	.	71.9944	.	MQSB=1;MQ0F=0;AF1=0;AC1=0;MQ=37;FQ=-68.9862;DP=21;DP4=12,9,0,0	GT:PL:DP:DPR	0/0:0:14:14	./.:.:.:.	./.:.:.:.	./.:.:.:.	./.:.:.:.	./.:.:.:.	0/0:0:1:1	0/0:0:2:2	./.:.:.:.	./.:.:.:.	./.:.:.:.	./.:.:.:.	0/0:0:4:4
chr10	44362494	.	T	C	221.999	.	VDB=0.0112131;SGB=-0.689466;MQSB=1;MQ0F=0;AF1=1;AC1=2;MQ=37;FQ=-74.9863;RPB=0.924449;MQB=0.964642;BQB=0.924449;PV4=1,1,1,1;DP=39;DP4=7,9,10,12	GT:PL:DP:DPR	1/1:255,48,0:16:0,16	1/1:67,6,0:2:0,2	./.:.:.:.	./.:.:.:.	./.:.:.:.	./.:.:.:.	./.:.:.:.	0/0:0,.,.:2:2,.	./.:.:.:.	./.:.:.:.	./.:.:.:.	0/1:100,0,175:11:7,4	0/0:0,.,.:7:7,.
chr10	44445350	.	C	.	80.9945	.	MQSB=0.955563;MQ0F=0;AF1=0;AC1=0;MQ=36;FQ=-77.9863;DP=37;DP4=21,16,0,0	GT:PL:DP:DPR	0/0:0:17:17	./.:.:.:.	./.:.:.:.	./.:.:.:.	./.:.:.:.	0/0:0:2:2	./.:.:.:.	0/0:0:5:5	./.:.:.:.	0/0:0:1:1	./.:.:.:.	0/0:0:1:1	0/0:0:11:11
chr10	44445350	.	C	T	35.7656	.	VDB=0.02;SGB=-0.453602;MQ0F=0;AF1=1;AC1=2;MQ=37;FQ=-32.988;DP=2;DP4=0,0,2,0	GT:PL:DP:DPR	./.:.:.:.	1/1:67,6,0:2:0,2	./.:.:.:.	./.:.:.:.	./.:.:.:.	./.:.:.:.	./.:.:.:.	./.:.:.:.	./.:.:.:.	./.:.:.:.	./.:.:.:.	./.:.:.:.	./.:.:.:.
chr10	44481175	.	G	.	155.995	.	MQSB=1;MQ0F=0;AF1=0;AC1=0;MQ=37;FQ=-152.987;DP=109;DP4=51,57,0,0	GT:PL:DP:DPR	0/0:0:42:42	./.:.:.:.	0/0:0:1:1	0/0:0:1:1	./.:.:.:.	./.:.:.:.	0/0:0:1:1	0/0:0:2:2	0/0:0:2:2	0/0:0:1:1	./.:.:.:.	0/0:0:35:35	0/0:0:23:23
chr10	44868505	.	T	C	221.999	.	VDB=0.00028184;SGB=-0.693145;MQSB=1;MQ0F=0;AF1=1;AC1=2;MQ=37;FQ=-149.987;DP=148;DP4=0,0,71,69	GT:PL:DP:DPR	1/1:255,123,0:41:0,41	1/1:37,3,0:1:0,1	./.:.:.:.	./.:.:.:.	./.:.:.:.	./.:.:.:.	1/1:130,12,0:4:0,4	1/1:37,3,0:1:0,1	1/1:37,3,0:1:0,1	0/1:33,3,0:1:0,1	./.:.:.:.	1/1:255,220,0:73:0,73	1/1:255,54,0:18:0,18
chr10	45207315	.	G	A	222.008	.	VDB=1.43702e-05;SGB=-0.692352;MQSB=1;MQ0F=0;AF1=1;AC1=2;MQ=37;FQ=-89.9865;DP=58;DP4=0,0,24,20	GT:PL:DP:DPR	1/1:255,63,0:21:0,21	./.:.:.:.	./.:.:.:.	1/1:37,3,0:1:0,1	./.:.:.:.	./.:.:.:.	./.:.:.:.	1/1:37,3,0:1:0,1	./.:.:.:.	./.:.:.:.	./.:.:.:.	1/1:255,33,0:11:0,11	1/1:255,30,0:10:0,10
chr10	46199529	.	C	.	186.996	.	SGB=-0.379885;RPB=1;MQB=1;MQSB=1;BQB=1;MQ0F=0;AF1=0;AC1=0;MQ=37;FQ=-61.9861;PV4=1,1,1,0.394893;DP=116;DP4=67,48,1,0	GT:PL:DP:DPR	0/0:0:24:23	./.:.:.:.	./.:.:.:.	./.:.:.:.	./.:.:.:.	./.:.:.:.	./.:.:.:.	0/0:0:4:4	./.:.:.:.	./.:.:.:.	./.:.:.:.	0/0:0:52:52	0/0:0:36:36
chr10	46312239	.	G	.	283.236	.	SGB=-0.379885;RPB=1;MQB=1;MQSB=1;BQB=1;MQ0F=0;AF1=0;AC1=0;MQ=37;FQ=-127.987;PV4=0.456522,1,1,1;VDB=0.02;DP=537;DP4=278,248,2,2	GT:PL:DP:DPR	0/0:0:46:45	0/0:0:2:2	./.:.:.:.	./.:.:.:.	./.:.:.:.	0/0:0:1:1	./.:.:.:.	0/0:0:1:1	./.:.:.:.	./.:.:.:.	./.:.:.:.	0/0:0:383:381	0/0:0:97:96
chr10	46486647	.	C	T	222.008	.	VDB=0.00211505;SGB=-0.670168;MQSB=0.952347;MQ0F=0;AF1=1;AC1=2;MQ=37;FQ=-56.9861;DP=23;DP4=0,0,8,11	GT:PL:DP:DPR	1/1:255,30,0:10:0,10	./.:.:.:.	./.:.:.:.	1/1:37,3,0:1:0,1	./.:.:.:.	./.:.:.:.	1/1:37,3,0:1:0,1	./.:.:.:.	./.:.:.:.	./.:.:.:.	./.:.:.:.	1/1:130,12,0:4:0,4	1/1:105,9,0:3:0,3
chr10	46508754	.	C	.	65.9943	.	MQSB=0.982603;MQ0F=0;AF1=0;AC1=0;MQ=37;FQ=-62.9862;DP=24;DP4=13,11,0,0	GT:PL:DP:DPR	0/0:0:12:12	./.:.:.:.	./.:.:.:.	./.:.:.:.	./.:.:.:.	./.:.:.:.	./.:.:.:.	./.:.:.:.	./.:.:.:.	./.:.:.:.	./.:.:.:.	0/0:0:9:9	0/0:0:3:3
chr10	46665928	.	A	.	125.995	.	MQSB=1;MQ0F=0;AF1=0;AC1=0;MQ=37;FQ=-122.987;DP=34;DP4=23,10,0,0	GT:PL:DP:DPR	0/0:0:32:32	0/0:0:1:1	./.:.:.:.	./.:.:.:.	./.:.:.:.	./.:.:.:.	./.:.:.:.	./.:.:.:.	./.:.:.:.	./.:.:.:.	./.:.:.:.	./.:.:.:.	./.:.:.:.
chr10	46665928	.	A	G	194.007	.	VDB=0.00806223;SGB=-0.670168;MQSB=1;MQ0F=0;AF1=1;AC1=2;MQ=37;FQ=-56.9861;RPB=0.952347;MQB=0.952347;BQB=0.952347;PV4=1,1,1,0.417688;DP=20;DP4=3,2,11,4	GT:PL:DP:DPR	./.:.:.:.	./.:.:.:.	./.:.:.:.	./.:.:.:.	./.:.:.:.	./.:.:.:.	./.:.:.:.	./.:.:.:.	./.:.:.:.	./.:.:.:.	./.:.:.:.	1/1:227,30,0:10:0,10	0/1:133,0,133:10:5,5
chr10	46835160	.	A	G	221.999	.	VDB=0.00883288;SGB=-0.693147;RPB=1;MQB=1;MQSB=1;BQB=1;MQ0F=0;AF1=1;AC1=2;MQ=37;FQ=-139.987;PV4=1,1,1,0.279196;DP=120;DP4=0,2,52,65	GT:PL:DP:DPR	1/1:255,113,0:50:1,49	./.:.:.:.	./.:.:.:.	./.:.:.:.	./.:.:.:.	./.:.:.:.	1/1:74,6,0:2:0,2	0/1:182,0,10:9:1,8	1/1:67,6,0:2:0,2	./.:.:.:.	./.:.:.:.	1/1:255,123,0:41:0,41	1/1:255,45,0:15:0,15
chr10	47114150	.	G	A	169.067	.	VDB=0.1;SGB=-0.453602;MQ0F=0;AF1=1;AC1=2;MQ=37;FQ=-32.988;MQSB=1.01283;DP=12;DP4=0,0,6,6	GT:PL:DP:DPR	1/1:67,6,0:2:0,2	1/1:37,3,0:1:0,1	./.:.:.:.	./.:.:.:.	./.:.:.:.	./.:.:.:.	./.:.:.:.	./.:.:.:.	./.:.:.:.	./.:.:.:.	./.:.:.:.	1/1:202,21,0:7:0,7	1/1:67,6,0:2:0,2
chr10	47197199	.	T	C	54.9722	.	SGB=-0.379885;MQ0F=0;AF1=1;AC1=2;MQ=37;FQ=-29.991;VDB=0.06;MQSB=1;DP=9;DP4=0,0,5,3	GT:PL:DP:DPR	1/1:37,3,0:1:0,1	./.:.:.:.	./.:.:.:.	./.:.:.:.	1/1:37,3,0:1:0,1	./.:.:.:.	./.:.:.:.	1/1:74,6,0:2:0,2	./.:.:.:.	./.:.:.:.	./.:.:.:.	1/1:87,9,0:3:0,3	1/1:37,3,0:1:0,1
chr10	47689396	.	T	C	221.999	.	VDB=0.0157351;SGB=-0.693147;MQSB=1;MQ0F=0;AF1=1;AC1=2;MQ=37;FQ=-281.989;RPB=1;MQB=1;BQB=1;PV4=1,1,1,1;DP=314;DP4=0,1,119,187	GT:PL:DP:DPR	1/1:255,255,0:88:0,88	./.:.:.:.	./.:.:.:.	1/1:74,6,0:2:0,2	./.:.:.:.	./.:.:.:.	./.:.:.:.	0/1:59,0,28:3:1,2	./.:.:.:.	1/1:62,6,0:2:0,2	./.:.:.:.	1/1:255,255,0:113:0,113	1/1:255,255,0:99:0,99
chr10	47721937	.	G	A	7.79993	.	SGB=-0.379885;MQ0F=0;AF1=1;AC1=2;MQ=37;FQ=-29.991;DP=2;DP4=0,0,1,0	GT:PL:DP:DPR	./.:.:.:.	./.:.:.:.	./.:.:.:.	./.:.:.:.	./.:.:.:.	./.:.:.:.	./.:.:.:.	./.:.:.:.	./.:.:.:.	./.:.:.:.	./.:.:.:.	1/1:37,3,0:1:0,1	./.:.:.:.
chr10	47842705	.	A	.	219.996	.	MQSB=1;MQ0F=0;AF1=0;AC1=0;MQ=37;FQ=-216.988;DP=74;DP4=37,37,0,0	GT:PL:DP:DPR	0/0:0:63:63	0/0:0:1:1	./.:.:.:.	./.:.:.:.	0/0:0:1:1	./.:.:.:.	0/0:0:2:2	0/0:0:7:7	./.:.:.:.	./.:.:.:.	./.:.:.:.	./.:.:.:.	./.:.:.:.
chr10	47842705	.	A	G	221.999	.	VDB=3.15752e-08;SGB=-0.693147;MQSB=1;MQ0F=0;AF1=1;AC1=2;MQ=37;FQ=-228.988;DP=69;DP4=0,0,31,36	GT:PL:DP:DPR	./.:.:.:.	./.:.:.:.	./.:.:.:.	./.:.:.:.	./.:.:.:.	./.:.:.:.	./.:.:.:.	./.:.:.:.	./.:.:.:.	./.:.:.:.	./.:.:.:.	1/1:255,202,0:67:0,67	./.:.:.:.
chr10	48303587	.	A	.	74.9944	.	MQSB=0.861511;MQ0F=0;AF1=0;AC1=0;MQ=37;FQ=-44.9861;DP=30;DP4=16,14,0,0	GT:PL:DP:DPR	0/0:0:6:6	./.:.:.:.	./.:.:.:.	./.:.:.:.	./.:.:.:.	./.:.:.:.	./.:.:.:.	0/0:0:1:1	./.:.:.:.	0/0:0:1:1	./.:.:.:.	0/0:0:7:7	0/0:0:15:15
chr10	48391115	.	G	.	83.9945	.	MQSB=1;MQ0F=0;AF1=0;AC1=0;MQ=37;FQ=-80.9864;DP=53;DP4=33,20,0,0	GT:PL:DP:DPR	0/0:0:18:18	./.:.:.:.	./.:.:.:.	./.:.:.:.	./.:.:.:.	./.:.:.:.	./.:.:.:.	0/0:0:2:2	./.:.:.:.	./.:.:.:.	./.:.:.:.	0/0:0:18:18	0/0:0:15:15
chr10	48684692	.	C	T	96.0077	.	VDB=0.0513395;SGB=-0.590765;RPB=0.142852;MQB=0.952347;MQSB=1;BQB=0.952347;MQ0F=0;AF1=0.5;AC1=1;MQ=37;FQ=96.0056;PV4=1,1,1,1;DP=31;DP4=10,15,1,4	GT:PL:DP:DPR	0/1:126,0,126:10:5,5	0/0:0,.,.:1:1,.	./.:.:.:.	./.:.:.:.	./.:.:.:.	./.:.:.:.	0/0:0,.,.:1:1,.	./.:.:.:.	./.:.:.:.	./.:.:.:.	./.:.:.:.	0/0:0,.,.:10:10,.	0/0:0,.,.:8:8,.
chr10	48926752	.	C	.	146.995	.	MQSB=1;MQ0F=0;AF1=0;AC1=0;MQ=37;FQ=-143.987;DP=78;DP4=42,36,0,0	GT:PL:DP:DPR	0/0:0:39:39	./.:.:.:.	./.:.:.:.	./.:.:.:.	./.:.:.:.	./.:.:.:.	0/0:0:1:1	0/0:0:4:4	./.:.:.:.	./.:.:.:.	./.:.:.:.	0/0:0:9:9	0/0:0:25:25
chr10	49132397	.	T	.	77.9945	.	MQSB=1.01283;MQ0F=0;AF1=0;AC1=0;MQ=37;FQ=-47.986;DP=28;DP4=14,14,0,0	GT:PL:DP:DPR	0/0:0:7:7	./.:.:.:.	./.:.:.:.	./.:.:.:.	./.:.:.:.	./.:.:.:.	./.:.:.:.	./.:.:.:.	./.:.:.:.	0/0:0:1:1	./.:.:.:.	0/0:0:4:4	0/0:0:16:16
chr10	49165345	.	G	.	44.9942	.	MQSB=1;MQ0F=0;AF1=0;AC1=0;MQ=37;FQ=-41.9862;DP=6;DP4=3,3,0,0	GT:PL:DP:DPR	./.:.:.:.	./.:.:.:.	./.:.:.:.	./.:.:.:.	./.:.:.:.	./.:.:.:.	./.:.:.:.	./.:.:.:.	./.:.:.:.	./.:.:.:.	./.:.:.:.	0/0:0:5:5	0/0:0:1:1
chr10	49237160	.	T	G	221.999	.	VDB=0.0357161;SGB=-0.693147;MQSB=1;MQ0F=0;AF1=1;AC1=2;MQ=37;FQ=-201.988;RPB=1;MQB=1;BQB=1;PV4=0.477273,0.457677,0.457677,0.227532;DP=225;DP4=1,0,103,110	GT:PL:DP:DPR	1/1:255,175,0:59:0,58	1/1:37,3,0:1:0,1	./.:.:.:.	1/1:67,6,0:2:0,2	./.:.:.:.	./.:.:.:.	./.:.:.:.	1/1:37,3,0:1:0,1	./.:.:.:.	./.:.:.:.	./.:.:.:.	1/1:255,190,0:63:0,63	1/1:255,228,0:88:1,87
chr10	49394110	.	G	.	107.995	.	MQSB=1;MQ0F=0;AF1=0;AC1=0;MQ=37;FQ=-104.987;DP=83;DP4=46,37,0,0	GT:PL:DP:DPR	0/0:0:26:26	0/0:0:1:1	./.:.:.:.	./.:.:.:.	./.:.:.:.	./.:.:.:.	0/0:0:1:1	0/0:0:3:3	./.:.:.:.	0/0:0:1:1	./.:.:.:.	0/0:0:26:26	0/0:0:25:25
chr10	49435552	.	C	T	222.008	.	VDB=0.0417261;SGB=-0.670168;MQSB=0.952347;MQ0F=0;AF1=1;AC1=2;MQ=37;FQ=-56.9861;DP=17;DP4=0,0,5,6	GT:PL:DP:DPR	1/1:255,30,0:10:0,10	./.:.:.:.	./.:.:.:.	./.:.:.:.	./.:.:.:.	./.:.:.:.	./.:.:.:.	./.:.:.:.	1/1:37,3,0:1:0,1	0/0:0,.,.:0:0,.	./.:.:.:.	./.:.:.:.	0/0:0,.,.:0:0,.
chr10	50213424	.	G	.	149.995	.	MQSB=1;MQ0F=0;AF1=0;AC1=0;MQ=37;FQ=-146.987;DP=102;DP4=45,57,0,0	GT:PL:DP:DPR	0/0:0:40:40	./.:.:.:.	./.:.:.:.	0/0:0:2:2	./.:.:.:.	./.:.:.:.	0/0:0:1:1	0/0:0:1:1	./.:.:.:.	0/0:0:1:1	0/0:0:1:1	0/0:0:18:18	0/0:0:38:38
chr10	50705459	.	T	C	222.003	.	VDB=0.00268191;SGB=-0.693132;MQSB=1;MQ0F=0;AF1=1;AC1=2;MQ=37;FQ=-128.987;DP=51;DP4=0,0,29,20	GT:PL:DP:DPR	1/1:255,102,0:34:0,34	./.:.:.:.	./.:.:.:.	1/1:37,3,0:1:0,1	./.:.:.:.	0/0:22,.,.:1:0,.	./.:.:.:.	./.:.:.:.	./.:.:.:.	./.:.:.:.	./.:.:.:.	1/1:74,6,0:2:0,2	1/1:255,33,0:11:0,11
chr10	50747119	.	C	T	221.999	.	VDB=0.146325;SGB=-0.692352;MQSB=1;MQ0F=0;AF1=1;AC1=2;MQ=37;FQ=-89.9865;DP=148;DP4=0,0,44,79	GT:PL:DP:DPR	1/1:255,63,0:21:0,21	./.:.:.:.	./.:.:.:.	./.:.:.:.	./.:.:.:.	./.:.:.:.	./.:.:.:.	1/1:74,6,0:2:0,2	./.:.:.:.	./.:.:.:.	./.:.:.:.	1/1:255,255,0:93:0,93	1/1:195,21,0:7:0,7
chr10	50789886	.	T	C	225.009	.	VDB=0.000228654;SGB=-0.693147;RPB=0.987745;MQB=0.946674;MQSB=0.999991;BQB=0.749308;MQ0F=0;AF1=0.5;AC1=1;MQ=37;FQ=225.007;PV4=0.497146,0.00954325,0.0968423,1;DP=404;DP4=43,39,153,153	GT:PL:DP:DPR	0/1:255,0,255:139:78,60	1/1:37,3,0:1:0,1	1/1:37,3,0:1:0,1	0/0:0,.,.:3:3,.	0/0:0,.,.:1:1,.	./.:.:.:.	./.:.:.:.	1/1:135,12,0:4:0,4	1/1:74,6,0:2:0,2	0/0:26,.,.:1:0,.	./.:.:.:.	1/1:255,214,0:71:0,71	1/1:255,255,0:165:0,165
chr10	51001410	.	G	.	161.996	.	MQSB=1;MQ0F=0;AF1=0;AC1=0;MQ=37;FQ=-158.987;DP=92;DP4=33,56,0,0	GT:PL:DP:DPR	0/0:0:44:44	./.:.:.:.	./.:.:.:.	./.:.:.:.	./.:.:.:.	./.:.:.:.	./.:.:.:.	0/0:0:3:3	0/0:0:0:0	./.:.:.:.	./.:.:.:.	0/0:0:29:29	0/0:0:13:13
chr10	51001410	.	G	A	7.79993	.	SGB=-0.379885;MQ0F=0;AF1=1;AC1=2;MQ=37;FQ=-29.991;DP=1;DP4=0,0,1,0	GT:PL:DP:DPR	./.:.:.:.	./.:.:.:.	./.:.:.:.	./.:.:.:.	./.:.:.:.	1/1:37,3,0:1:0,1	./.:.:.:.	./.:.:.:.	./.:.:.:.	./.:.:.:.	./.:.:.:.	./.:.:.:.	./.:.:.:.
chr10	51073291	.	C	.	283.236	.	MQSB=1;MQ0F=0;AF1=0;AC1=0;MQ=37;FQ=-158.987;DP=200;DP4=83,116,0,0	GT:PL:DP:DPR	0/0:0:44:44	./.:.:.:.	./.:.:.:.	./.:.:.:.	./.:.:.:.	./.:.:.:.	./.:.:.:.	0/0:0:4:4	0/0:0:1:1	./.:.:.:.	./.:.:.:.	0/0:0:94:94	0/0:0:56:56
chr10	51980270	.	C	.	50.9942	.	MQ0F=0;AF1=0;AC1=0;MQ=37;FQ=-32.988;MQSB=1.01283;DP=9;DP4=3,6,0,0	GT:PL:DP:DPR	0/0:0:2:2	./.:.:.:.	./.:.:.:.	./.:.:.:.	./.:.:.:.	./.:.:.:.	./.:.:.:.	./.:.:.:.	./.:.:.:.	./.:.:.:.	./.:.:.:.	0/0:0:7:7	./.:.:.:.
chr10	52033595	.	T	C	221.999	.	VDB=0.174515;SGB=-0.693146;MQSB=0.998724;MQ0F=0;AF1=1;AC1=2;MQ=37;FQ=-152.987;DP=90;DP4=0,0,39,47	GT:PL:DP:DPR	1/1:255,126,0:42:0,42	1/1:37,3,0:1:0,1	./.:.:.:.	./.:.:.:.	./.:.:.:.	./.:.:.:.	1/1:37,3,0:1:0,1	./.:.:.:.	1/1:37,3,0:1:0,1	./.:.:.:.	./.:.:.:.	1/1:255,54,0:18:0,18	1/1:255,69,0:23:0,23
chr10	52244274	.	G	A	211.016	.	VDB=0.064148;SGB=-0.662043;MQSB=0.809011;MQ0F=0;AF1=1;AC1=2;MQ=38;FQ=-53.9861;DP=23;DP4=0,0,9,8	GT:PL:DP:DPR	1/1:244,27,0:9:0,9	./.:.:.:.	./.:.:.:.	./.:.:.:.	./.:.:.:.	1/1:37,3,0:1:0,1	1/1:37,3,0:1:0,1	./.:.:.:.	./.:.:.:.	./.:.:.:.	./.:.:.:.	1/1:74,6,0:2:0,2	1/1:129,12,0:4:0,4
chr10	52464256	.	A	G	222	.	VDB=0.00517784;SGB=-0.686358;MQSB=0.966012;MQ0F=0;AF1=1;AC1=2;MQ=37;FQ=-68.9862;DP=28;DP4=0,0,13,14	GT:PL:DP:DPR	1/1:255,42,0:14:0,14	./.:.:.:.	./.:.:.:.	./.:.:.:.	1/1:37,3,0:1:0,1	./.:.:.:.	./.:.:.:.	0/0:0,.,.:0:0,.	./.:.:.:.	./.:.:.:.	./.:.:.:.	1/1:207,21,0:7:0,7	1/1:161,15,0:5:0,5
chr10	52506582	.	A	G	221.999	.	VDB=0.019049;SGB=-0.693132;MQSB=0.973818;MQ0F=0;AF1=1;AC1=2;MQ=37;FQ=-125.987;DP=100;DP4=0,0,42,56	GT:PL:DP:DPR	1/1:255,99,0:34:0,33	./.:.:.:.	./.:.:.:.	1/1:37,3,0:1:0,1	./.:.:.:.	./.:.:.:.	1/1:37,3,0:1:0,1	1/1:135,12,0:4:0,4	1/1:37,3,0:1:0,1	./.:.:.:.	./.:.:.:.	1/1:255,60,0:20:0,20	1/1:255,111,0:37:0,37
chr10	52667436	.	C	T	167.067	.	VDB=0.00663729;SGB=-0.636426;MQSB=1;MQ0F=0;AF1=1;AC1=2;MQ=37;FQ=-47.986;DP=18;DP4=0,0,4,11	GT:PL:DP:DPR	1/1:200,21,0:7:0,7	./.:.:.:.	./.:.:.:.	./.:.:.:.	./.:.:.:.	./.:.:.:.	./.:.:.:.	1/1:37,3,0:1:0,1	./.:.:.:.	./.:.:.:.	./.:.:.:.	1/1:182,18,0:6:0,6	1/1:37,3,0:1:0,1
chr10	52836817	.	G	.	155.995	.	MQSB=1;MQ0F=0;AF1=0;AC1=0;MQ=37;FQ=-152.987;DP=73;DP4=37,36,0,0	GT:PL:DP:DPR	0/0:0:42:42	./.:.:.:.	./.:.:.:.	./.:.:.:.	./.:.:.:.	./.:.:.:.	0/0:0:2:2	./.:.:.:.	./.:.:.:.	./.:.:.:.	./.:.:.:.	0/0:0:29:29	./.:.:.:.
chr10	52836817	.	G	A	225.009	.	VDB=0.02;SGB=-0.453602;RPB=1;MQB=1;BQB=1;MQ0F=0;AF1=0.500396;AC1=1;MQ=37;FQ=3.54531;PV4=1,1,1,1;MQSB=1;DP=50;DP4=10,12,9,12	GT:PL:DP:DPR	./.:.:.:.	./.:.:.:.	./.:.:.:.	./.:.:.:.	./.:.:.:.	./.:.:.:.	./.:.:.:.	0/1:59,0,28:3:1,2	./.:.:.:.	./.:.:.:.	./.:.:.:.	./.:.:.:.	0/1:255,0,255:40:21,19
chr10	52884624	.	C	.	101.995	.	MQSB=0.900802;MQ0F=0;AF1=0;AC1=0;MQ=37;FQ=-50.986;DP=56;DP4=26,30,0,0	GT:PL:DP:DPR	0/0:0:8:8	./.:.:.:.	./.:.:.:.	./.:.:.:.	./.:.:.:.	./.:.:.:.	./.:.:.:.	0/0:0:4:4	./.:.:.:.	./.:.:.:.	./.:.:.:.	0/0:0:24:24	0/0:0:20:20
chr10	53136010	.	C	.	68.9944	.	MQSB=1;MQ0F=0;AF1=0;AC1=0;MQ=37;FQ=-65.9862;DP=42;DP4=25,17,0,0	GT:PL:DP:DPR	0/0:0:13:13	./.:.:.:.	./.:.:.:.	./.:.:.:.	./.:.:.:.	./.:.:.:.	0/0:0:1:1	0/0:0:1:1	0/0:0:3:3	./.:.:.:.	./.:.:.:.	0/0:0:11:11	0/0:0:13:13
chr10	53949424	.	A	G	35.995	.	SGB=-0.379885;RPB=1;MQB=1;BQB=1;MQ0F=0;AF1=0.501057;AC1=1;MQ=37;FQ=-5.91094;PV4=1,1,1,1;MQSB=1;DP=6;DP4=1,2,0,1	GT:PL:DP:DPR	0/1:31,0,23:2:1,1	./.:.:.:.	./.:.:.:.	0/0:0,.,.:0:0,.	./.:.:.:.	./.:.:.:.	./.:.:.:.	./.:.:.:.	./.:.:.:.	./.:.:.:.	./.:.:.:.	0/0:0,.,.:2:2,.	0/0:0,.,.:0:0,.
chr10	54787499	.	T	.	62.9943	.	MQSB=0.950952;MQ0F=0;AF1=0;AC1=0;MQ=37;FQ=-59.9861;DP=14;DP4=5,9,0,0	GT:PL:DP:DPR	0/0:0:11:11	0/0:0:2:2	./.:.:.:.	./.:.:.:.	./.:.:.:.	./.:.:.:.	./.:.:.:.	./.:.:.:.	./.:.:.:.	./.:.:.:.	./.:.:.:.	0/0:0:1:1	./.:.:.:.
chr10	55105762	.	T	C	221.999	.	VDB=0.014098;SGB=-0.693127;MQSB=1;MQ0F=0;AF1=1;AC1=2;MQ=37;FQ=-125.987;DP=123;DP4=0,0,65,58	GT:PL:DP:DPR	1/1:255,99,0:33:0,33	./.:.:.:.	./.:.:.:.	./.:.:.:.	1/1:37,3,0:1:0,1	./.:.:.:.	./.:.:.:.	1/1:104,9,0:3:0,3	1/1:37,3,0:1:0,1	./.:.:.:.	./.:.:.:.	1/1:255,84,0:28:0,28	1/1:255,172,0:57:0,57
chr10	55378200	.	C	.	50.9942	.	MQSB=1.01283;MQ0F=0;AF1=0;AC1=0;MQ=37;FQ=-47.986;DP=18;DP4=10,8,0,0	GT:PL:DP:DPR	0/0:0:7:7	./.:.:.:.	./.:.:.:.	0/0:0:1:1	./.:.:.:.	./.:.:.:.	./.:.:.:.	0/0:0:1:1	./.:.:.:.	./.:.:.:.	./.:.:.:.	0/0:0:6:6	0/0:0:3:3
chr10	56116909	.	C	.	65.9943	.	MQSB=1;MQ0F=0;AF1=0;AC1=0;MQ=37;FQ=-62.9862;DP=30;DP4=21,9,0,0	GT:PL:DP:DPR	0/0:0:12:12	./.:.:.:.	./.:.:.:.	0/0:0:2:2	./.:.:.:.	./.:.:.:.	0/0:0:1:1	0/0:0:3:3	./.:.:.:.	./.:.:.:.	./.:.:.:.	0/0:0:12:12	./.:.:.:.
chr10	56116909	.	C	A	166.009	.	VDB=0.378188;SGB=-0.651104;RPB=0.75;MQB=1;MQSB=0.952347;BQB=1;MQ0F=0;AF1=0.500031;AC1=1;MQ=37;FQ=12.2797;PV4=0.444444,1,1,0.388101;DP=10;DP4=0,2,5,3	GT:PL:DP:DPR	./.:.:.:.	./.:.:.:.	./.:.:.:.	./.:.:.:.	./.:.:.:.	./.:.:.:.	./.:.:.:.	./.:.:.:.	./.:.:.:.	./.:.:.:.	./.:.:.:.	./.:.:.:.	0/1:196,0,39:10:2,8
chr10	56464919	.	C	T	221.999	.	VDB=0.00221826;SGB=-0.69168;MQSB=1;MQ0F=0;AF1=1;AC1=2;MQ=37;FQ=-83.9864;DP=84;DP4=0,0,44,27	GT:PL:DP:DPR	1/1:255,57,0:19:0,19	./.:.:.:.	./.:.:.:.	./.:.:.:.	./.:.:.:.	0/0:0,.,.:0:0,.	1/1:37,3,0:1:0,1	1/1:152,15,0:5:0,5	0/0:0,.,.:0:0,.	./.:.:.:.	./.:.:.:.	1/1:255,45,0:15:0,15	1/1:255,93,0:31:0,31
chr10	56582627	.	T	.	98.9947	.	MQSB=1;MQ0F=0;AF1=0;AC1=0;MQ=37;FQ=-74.9863;DP=60;DP4=32,28,0,0	GT:PL:DP:DPR	0/0:0:16:16	./.:.:.:.	./.:.:.:.	./.:.:.:.	./.:.:.:.	./.:.:.:.	./.:.:.:.	0/0:0:2:2	0/0:0:1:1	./.:.:.:.	./.:.:.:.	0/0:0:18:18	0/0:0:23:23
chr10	56756581	.	T	G	225.009	.	VDB=0.00180596;SGB=-0.686358;RPB=0.945204;MQB=1;MQSB=1;BQB=1;MQ0F=0;AF1=0.5;AC1=1;MQ=37;FQ=119.016;PV4=0.642415,1,1,0.21302;DP=41;DP4=16,11,7,7	GT:PL:DP:DPR	0/1:255,0,146:21:7,14	0/0:0,.,.:1:1,.	./.:.:.:.	./.:.:.:.	./.:.:.:.	./.:.:.:.	./.:.:.:.	0/0:0,.,.:3:3,.	./.:.:.:.	./.:.:.:.	./.:.:.:.	0/0:0,.,.:1:1,.	0/0:0,.,.:15:15,.
chr10	56812824	.	G	.	219.996	.	MQSB=1;MQ0F=0;AF1=0;AC1=0;MQ=37;FQ=-192.988;SGB=-0.379885;RPB=1;MQB=1;BQB=1;PV4=1,1,1,1;DP=186;DP4=90,95,0,1	GT:PL:DP:DPR	0/0:0:55:55	0/0:0:2:2	./.:.:.:.	./.:.:.:.	0/0:0:3:3	0/0:0:2:2	./.:.:.:.	0/0:0:1:1	0/0:0:1:1	./.:.:.:.	./.:.:.:.	0/0:0:63:63	0/0:0:59:58
chr10	57131487	.	T	.	164.996	.	MQSB=0.980397;MQ0F=0;AF1=0;AC1=0;MQ=37;FQ=-161.987;DP=46;DP4=18,28,0,0	GT:PL:DP:DPR	0/0:0:45:45	0/0:0:1:1	./.:.:.:.	./.:.:.:.	./.:.:.:.	./.:.:.:.	./.:.:.:.	./.:.:.:.	./.:.:.:.	./.:.:.:.	./.:.:.:.	./.:.:.:.	./.:.:.:.
chr10	57131487	.	T	G	221.999	.	SGB=-0.379885;MQ0F=0;AF1=1;AC1=2;MQ=37;FQ=-29.991;VDB=0.0291996;MQSB=1;DP=405;DP4=0,0,187,209	GT:PL:DP:DPR	./.:.:.:.	./.:.:.:.	./.:.:.:.	./.:.:.:.	1/1:37,3,0:1:0,1	./.:.:.:.	1/1:37,3,0:1:0,1	1/1:169,18,0:6:0,6	./.:.:.:.	./.:.:.:.	./.:.:.:.	1/1:255,255,0:323:0,323	1/1:255,196,0:65:0,65
chr10	57193699	.	T	C	221.999	.	VDB=0.0776948;SGB=-0.693147;MQSB=0.963419;MQ0F=0;AF1=1;AC1=2;MQ=37;FQ=-161.987;DP=478;DP4=0,0,235,219	GT:PL:DP:DPR	1/1:255,135,0:45:0,45	1/1:55,6,0:2:0,2	./.:.:.:.	1/1:37,3,0:1:0,1	./.:.:.:.	./.:.:.:.	./.:.:.:.	1/1:37,3,0:1:0,1	1/1:37,3,0:1:0,1	./.:.:.:.	./.:.:.:.	1/1:255,255,0:368:0,368	1/1:255,105,0:36:0,35
chr10	57634236	.	G	T	221.999	.	VDB=1.78259e-06;SGB=-0.693147;MQSB=0.963419;MQ0F=0;AF1=1;AC1=2;MQ=37;FQ=-192.988;DP=207;DP4=0,0,109,88	GT:PL:DP:DPR	1/1:255,166,0:55:0,55	./.:.:.:.	./.:.:.:.	./.:.:.:.	1/1:37,3,0:1:0,1	./.:.:.:.	1/1:37,3,0:1:0,1	1/1:149,15,0:5:0,5	1/1:67,6,0:2:0,2	./.:.:.:.	./.:.:.:.	1/1:255,129,0:43:0,43	1/1:255,255,0:90:0,90
chr10	57759437	.	T	.	62.9943	.	MQSB=0.950952;MQ0F=0;AF1=0;AC1=0;MQ=37;FQ=-59.9861;DP=30;DP4=14,16,0,0	GT:PL:DP:DPR	0/0:0:11:11	./.:.:.:.	./.:.:.:.	0/0:0:1:1	./.:.:.:.	./.:.:.:.	./.:.:.:.	0/0:0:5:5	./.:.:.:.	./.:.:.:.	./.:.:.:.	0/0:0:3:3	0/0:0:10:10
chr10	57912228	.	A	.	143.995	.	MQSB=1;MQ0F=0;AF1=0;AC1=0;MQ=37;FQ=-140.987;DP=82;DP4=36,46,0,0	GT:PL:DP:DPR	0/0:0:38:38	./.:.:.:.	./.:.:.:.	./.:.:.:.	./.:.:.:.	./.:.:.:.	./.:.:.:.	0/0:0:4:4	0/0:0:1:1	./.:.:.:.	0/0:0:1:1	0/0:0:15:15	0/0:0:23:23
chr10	58004357	.	T	.	283.236	.	MQSB=1;MQ0F=0;AF1=0;AC1=0;MQ=37;FQ=-65.9862;DP=196;DP4=90,97,0,0	GT:PL:DP:DPR	0/0:0:13:13	./.:.:.:.	./.:.:.:.	./.:.:.:.	./.:.:.:.	./.:.:.:.	0/0:0:1:1	0/0:0:2:2	./.:.:.:.	./.:.:.:.	./.:.:.:.	0/0:0:157:157	0/0:0:14:14
chr10	58028735	.	T	.	231.996	.	MQSB=1;MQ0F=0;AF1=0;AC1=0;MQ=37;FQ=-92.9865;DP=116;DP4=50,62,0,0	GT:PL:DP:DPR	0/0:0:22:22	0/0:0:1:1	./.:.:.:.	./.:.:.:.	./.:.:.:.	./.:.:.:.	./.:.:.:.	./.:.:.:.	./.:.:.:.	./.:.:.:.	./.:.:.:.	0/0:0:67:67	0/0:0:22:22
chr10	58097440	.	C	.	219.996	.	MQSB=1;MQ0F=0;AF1=0;AC1=0;MQ=37;FQ=-204.988;DP=168;DP4=84,84,0,0	GT:PL:DP:DPR	0/0:0:59:59	0/0:0:1:1	./.:.:.:.	0/0:0:1:1	./.:.:.:.	./.:.:.:.	./.:.:.:.	0/0:0:4:4	./.:.:.:.	./.:.:.:.	./.:.:.:.	0/0:0:40:40	0/0:0:63:63
chr10	58232442	.	G	A	221.999	.	VDB=9.62983e-06;SGB=-0.693147;MQSB=0.999398;MQ0F=0;AF1=1;AC1=2;MQ=37;FQ=-189.988;RPB=0.61615;MQB=0.966814;BQB=0.634956;PV4=1,1,1,1;DP=712;DP4=7,2,305,285	GT:PL:DP:DPR	1/1:255,163,0:54:0,54	1/1:113,12,0:4:0,4	./.:.:.:.	1/1:37,3,0:1:0,1	./.:.:.:.	./.:.:.:.	./.:.:.:.	0/0:0,.,.:7:7,.	0/0:0,.,.:0:0,.	./.:.:.:.	./.:.:.:.	1/1:255,255,0:454:2,452	1/1:255,238,0:79:0,79
chr10	59151667	.	C	A	155.134	.	SGB=-0.379885;MQ0F=0;AF1=1;AC1=2;MQ=37;FQ=-29.991;VDB=0.82;MQSB=1;DP=14;DP4=0,0,7,7	GT:PL:DP:DPR	1/1:37,3,0:1:0,1	1/1:36,3,0:1:0,1	./.:.:.:.	1/1:37,3,0:1:0,1	./.:.:.:.	./.:.:.:.	1/1:37,3,0:1:0,1	1/1:37,3,0:1:0,1	1/1:74,6,0:2:0,2	./.:.:.:.	./.:.:.:.	1/1:188,18,0:6:0,6	1/1:37,3,0:1:0,1
chr10	59384121	.	G	.	243.996	.	MQSB=1;MQ0F=0;AF1=0;AC1=0;MQ=37;FQ=-240.988;SGB=-0.379885;RPB=1;MQB=1;BQB=1;PV4=0.446429,1,1,1;DP=193;DP4=113,78,0,1	GT:PL:DP:DPR	0/0:0:71:71	./.:.:.:.	./.:.:.:.	./.:.:.:.	0/0:0:1:1	./.:.:.:.	0/0:0:2:2	0/0:0:2:2	./.:.:.:.	./.:.:.:.	./.:.:.:.	0/0:0:60:60	0/0:0:56:55
chr10	59470586	.	G	.	74.9944	.	MQSB=0.993326;MQ0F=0;AF1=0;AC1=0;MQ=40;FQ=-71.9863;DP=38;DP4=19,19,0,0	GT:PL:DP:DPR	0/0:0:15:15	./.:.:.:.	./.:.:.:.	0/0:0:1:1	0/0:0:1:1	./.:.:.:.	./.:.:.:.	0/0:0:3:3	./.:.:.:.	./.:.:.:.	0/0:0:1:1	0/0:0:11:11	0/0:0:6:6
chr10	59761240	.	T	.	4.27069	.	VDB=0.02;SGB=-0.453602;MQSB=1;MQ0F=0;AF1=1;AC1=2;MQ=37;FQ=-32.9934;DP=2;DP4=0,0,1,1	GT:PL:DP:DPR	./.:.:.:.	./.:.:.:.	./.:.:.:.	./.:.:.:.	./.:.:.:.	./.:.:.:.	./.:.:.:.	0/0:29:2:0	./.:.:.:.	./.:.:.:.	./.:.:.:.	./.:.:.:.	./.:.:.:.
chr10	59761240	.	T	C	42.7648	.	VDB=0.02;SGB=-0.453602;MQ0F=0;AF1=1;AC1=2;MQ=47;FQ=-32.988;DP=3;DP4=0,0,2,0	GT:PL:DP:DPR	./.:.:.:.	./.:.:.:.	./.:.:.:.	./.:.:.:.	./.:.:.:.	./.:.:.:.	./.:.:.:.	./.:.:.:.	./.:.:.:.	./.:.:.:.	./.:.:.:.	1/1:74,6,0:2:0,2	./.:.:.:.
chr10	60321912	.	C	T	222	.	VDB=0.000486975;SGB=-0.692067;MQSB=1;MQ0F=0;AF1=1;AC1=2;MQ=37;FQ=-86.9865;DP=50;DP4=0,0,23,17	GT:PL:DP:DPR	1/1:255,60,0:20:0,20	./.:.:.:.	./.:.:.:.	./.:.:.:.	./.:.:.:.	./.:.:.:.	1/1:37,3,0:1:0,1	1/1:67,6,0:2:0,2	./.:.:.:.	./.:.:.:.	./.:.:.:.	1/1:104,9,0:3:0,3	1/1:255,42,0:14:0,14
chr10	60762753	.	T	.	68.9944	.	MQSB=1;MQ0F=0;AF1=0;AC1=0;MQ=37;FQ=-65.9862;DP=18;DP4=8,10,0,0	GT:PL:DP:DPR	0/0:0:13:13	./.:.:.:.	./.:.:.:.	./.:.:.:.	./.:.:.:.	./.:.:.:.	0/0:0:1:1	0/0:0:2:2	./.:.:.:.	./.:.:.:.	./.:.:.:.	./.:.:.:.	0/0:0:2:2
chr10	61567073	.	A	G	221.999	.	VDB=7.38334e-05;SGB=-0.690438;MQSB=1;MQ0F=0;AF1=1;AC1=2;MQ=37;FQ=-77.9863;DP=34;DP4=0,0,20,14	GT:PL:DP:DPR	1/1:255,51,0:17:0,17	1/1:67,6,0:2:0,2	./.:.:.:.	1/1:37,3,0:1:0,1	./.:.:.:.	./.:.:.:.	1/1:92,9,0:3:0,3	./.:.:.:.	./.:.:.:.	1/1:37,3,0:1:0,1	./.:.:.:.	1/1:185,18,0:6:0,6	1/1:129,12,0:4:0,4
chr10	61908608	.	T	.	59.9942	.	MQSB=0.992367;MQ0F=0;AF1=0;AC1=0;MQ=37;FQ=-50.986;DP=21;DP4=10,11,0,0	GT:PL:DP:DPR	0/0:0:8:8	0/0:0:1:1	./.:.:.:.	./.:.:.:.	./.:.:.:.	./.:.:.:.	0/0:0:1:1	./.:.:.:.	./.:.:.:.	./.:.:.:.	./.:.:.:.	0/0:0:1:1	0/0:0:10:10
chr10	62081998	.	C	.	283.236	.	MQSB=0.947213;MQ0F=0;AF1=0;AC1=0;MQ=37;FQ=-281.989;DP=606;DP4=295,302,0,0	GT:PL:DP:DPR	0/0:0:99:99	./.:.:.:.	./.:.:.:.	./.:.:.:.	0/0:0:1:1	./.:.:.:.	./.:.:.:.	0/0:0:6:6	0/0:0:2:2	./.:.:.:.	./.:.:.:.	0/0:0:365:365	0/0:0:124:124
chr10	62115155	.	A	.	252.995	.	MQSB=1;MQ0F=0;AF1=0;AC1=0;MQ=37;FQ=-128.987;DP=182;DP4=93,89,0,0	GT:PL:DP:DPR	0/0:0:34:34	0/0:0:1:1	./.:.:.:.	0/0:0:1:1	./.:.:.:.	./.:.:.:.	0/0:0:2:2	0/0:0:5:5	./.:.:.:.	./.:.:.:.	./.:.:.:.	0/0:0:65:65	0/0:0:74:74
chr10	62338690	.	G	.	106.995	.	SGB=-0.379885;RPB=1;MQB=1;MQSB=1;BQB=1;MQ0F=0;AF1=0;AC1=0;MQ=37;FQ=-103.987;PV4=1,1,1,0.0183213;DP=89;DP4=31,57,0,1	GT:PL:DP:DPR	0/0:0:38:37	./.:.:.:.	./.:.:.:.	./.:.:.:.	./.:.:.:.	./.:.:.:.	0/0:0:1:1	0/0:0:9:9	./.:.:.:.	0/0:0:1:1	./.:.:.:.	0/0:0:17:17	0/0:0:23:23
chr10	62361408	.	C	T	222.003	.	VDB=0.0273827;SGB=-0.636426;MQSB=1;MQ0F=0;AF1=1;AC1=2;MQ=37;FQ=-47.986;DP=27;DP4=0,0,9,13	GT:PL:DP:DPR	1/1:200,21,0:7:0,7	./.:.:.:.	./.:.:.:.	./.:.:.:.	./.:.:.:.	./.:.:.:.	./.:.:.:.	0/0:0,.,.:0:0,.	./.:.:.:.	./.:.:.:.	./.:.:.:.	1/1:135,12,0:4:0,4	1/1:255,33,0:11:0,11
chr10	62402837	.	A	T	222.001	.	VDB=0.00360629;SGB=-0.692717;MQSB=1;MQ0F=0;AF1=1;AC1=2;MQ=37;FQ=-95.9866;DP=55;DP4=0,0,30,21	GT:PL:DP:DPR	1/1:255,69,0:23:0,23	./.:.:.:.	./.:.:.:.	./.:.:.:.	1/1:37,3,0:1:0,1	./.:.:.:.	./.:.:.:.	1/1:37,3,0:1:0,1	./.:.:.:.	./.:.:.:.	./.:.:.:.	1/1:255,42,0:14:0,14	1/1:255,36,0:12:0,12
chr10	62653672	.	A	G	221.999	.	VDB=2.22455e-05;SGB=-0.693136;MQSB=1;MQ0F=0;AF1=1;AC1=2;MQ=37;FQ=-131.987;RPB=1;MQB=1;BQB=1;PV4=1,1,1,1;DP=91;DP4=8,10,37,36	GT:PL:DP:DPR	1/1:255,105,0:35:0,35	./.:.:.:.	./.:.:.:.	0/0:0,.,.:1:1,.	0/1:31,0,31:2:1,1	1/1:37,3,0:1:0,1	0/0:0,.,.:1:1,.	0/0:0,.,.:2:2,.	./.:.:.:.	./.:.:.:.	./.:.:.:.	1/1:255,78,0:26:0,26	0/1:176,0,254:23:13,9
chr10	63095461	.	G	A	221.999	.	VDB=5.79415e-07;SGB=-0.693136;MQSB=1;MQ0F=0;AF1=1;AC1=2;MQ=37;FQ=-131.987;DP=112;DP4=0,0,53,47	GT:PL:DP:DPR	1/1:255,105,0:35:0,35	./.:.:.:.	./.:.:.:.	./.:.:.:.	0/0:0,.,.:0:0,.	./.:.:.:.	1/1:74,6,0:2:0,2	1/1:37,3,0:1:0,1	./.:.:.:.	./.:.:.:.	./.:.:.:.	1/1:255,96,0:32:0,32	1/1:255,90,0:30:0,30
chr10	63586417	.	C	.	62.9943	.	MQSB=0.950952;MQ0F=0;AF1=0;AC1=0;MQ=37;FQ=-59.9861;DP=25;DP4=10,15,0,0	GT:PL:DP:DPR	0/0:0:11:11	0/0:0:1:1	./.:.:.:.	./.:.:.:.	./.:.:.:.	./.:.:.:.	./.:.:.:.	0/0:0:3:3	0/0:0:1:1	./.:.:.:.	./.:.:.:.	0/0:0:7:7	0/0:0:2:2
chr10	65853941	.	C	T	222.008	.	VDB=0.0233712;SGB=-0.689466;MQSB=1;MQ0F=0;AF1=1;AC1=2;MQ=37;FQ=-74.9863;DP=107;DP4=0,0,43,47	GT:PL:DP:DPR	1/1:255,48,0:16:0,16	./.:.:.:.	./.:.:.:.	./.:.:.:.	./.:.:.:.	./.:.:.:.	./.:.:.:.	./.:.:.:.	./.:.:.:.	./.:.:.:.	./.:.:.:.	1/1:255,193,0:64:0,64	1/1:255,30,0:10:0,10
chr10	65897687	.	A	G	222.003	.	VDB=3.61763e-06;SGB=-0.693132;RPB=1;MQB=1;MQSB=0.999864;BQB=1;MQ0F=0;AF1=1;AC1=2;MQ=36;FQ=-94.9866;PV4=0.485714,1,0.40485,0.345725;DP=66;DP4=0,1,36,29	GT:PL:DP:DPR	1/1:255,68,0:35:1,34	./.:.:.:.	./.:.:.:.	1/1:74,6,0:2:0,2	./.:.:.:.	./.:.:.:.	./.:.:.:.	./.:.:.:.	1/1:37,3,0:1:0,1	./.:.:.:.	./.:.:.:.	1/1:255,51,0:17:0,17	1/1:255,33,0:11:0,11
chr10	66174661	.	C	.	89.9946	.	MQSB=1;MQ0F=0;AF1=0;AC1=0;MQ=37;FQ=-86.9865;DP=38;DP4=22,16,0,0	GT:PL:DP:DPR	0/0:0:20:20	./.:.:.:.	./.:.:.:.	./.:.:.:.	./.:.:.:.	./.:.:.:.	./.:.:.:.	./.:.:.:.	./.:.:.:.	./.:.:.:.	./.:.:.:.	0/0:0:9:9	0/0:0:9:9
chr10	66230263	.	G	.	95.9947	.	MQSB=1;MQ0F=0;AF1=0;AC1=0;MQ=37;FQ=-92.9865;DP=50;DP4=25,25,0,0	GT:PL:DP:DPR	0/0:0:22:22	./.:.:.:.	./.:.:.:.	0/0:0:3:3	./.:.:.:.	./.:.:.:.	0/0:0:1:1	0/0:0:2:2	./.:.:.:.	./.:.:.:.	./.:.:.:.	0/0:0:15:15	0/0:0:7:7
chr10	66397795	.	T	C	222	.	VDB=0.002877;SGB=-0.693145;MQSB=0.933441;MQ0F=0;AF1=1;AC1=2;MQ=37;FQ=-149.987;DP=260;DP4=0,0,117,126	GT:PL:DP:DPR	1/1:255,123,0:41:0,41	1/1:37,3,0:1:0,1	./.:.:.:.	0/0:0,.,.:0:0,.	1/1:37,3,0:1:0,1	./.:.:.:.	./.:.:.:.	1/1:255,39,0:13:0,13	1/1:37,3,0:1:0,1	./.:.:.:.	./.:.:.:.	1/1:255,223,0:74:0,74	1/1:255,255,0:112:0,112
chr10	66560673	.	A	.	32.9952	.	MQ0F=0;AF1=0;AC1=0;MQ=37;FQ=-29.991;DP=3;DP4=2,1,0,0	GT:PL:DP:DPR	0/0:0:1:1	./.:.:.:.	./.:.:.:.	./.:.:.:.	./.:.:.:.	./.:.:.:.	./.:.:.:.	./.:.:.:.	0/0:0:1:1	./.:.:.:.	./.:.:.:.	0/0:0:1:1	./.:.:.:.
chr10	67938058	.	A	.	201.996	.	MQSB=0.982657;MQ0F=0;AF1=0;AC1=0;MQ=37;FQ=-198.988;DP=57;DP4=23,34,0,0	GT:PL:DP:DPR	0/0:0:57:57	./.:.:.:.	./.:.:.:.	./.:.:.:.	./.:.:.:.	./.:.:.:.	./.:.:.:.	./.:.:.:.	./.:.:.:.	./.:.:.:.	./.:.:.:.	./.:.:.:.	./.:.:.:.
chr10	67938058	.	A	G	221.999	.	SGB=-0.379885;MQ0F=0;AF1=1;AC1=2;MQ=37;FQ=-29.991;VDB=0.02;MQSB=1;DP=127;DP4=0,0,62,56	GT:PL:DP:DPR	./.:.:.:.	./.:.:.:.	./.:.:.:.	1/1:37,3,0:1:0,1	1/1:37,3,0:1:0,1	1/1:37,3,0:1:0,1	1/1:37,3,0:1:0,1	1/1:67,6,0:2:0,2	./.:.:.:.	./.:.:.:.	./.:.:.:.	1/1:255,135,0:45:0,45	1/1:255,202,0:67:0,67
chr10	68352930	.	G	.	134.995	.	MQSB=1;MQ0F=0;AF1=0;AC1=0;MQ=37;FQ=-131.987;DP=84;DP4=36,48,0,0	GT:PL:DP:DPR	0/0:0:35:35	./.:.:.:.	./.:.:.:.	0/0:0:3:3	./.:.:.:.	./.:.:.:.	./.:.:.:.	0/0:0:2:2	0/0:0:1:1	./.:.:.:.	./.:.:.:.	0/0:0:16:16	0/0:0:27:27
chr10	68474685	.	C	T	221.999	.	VDB=1.82438e-05;SGB=-0.693021;MQSB=1;MQ0F=0;AF1=1;AC1=2;MQ=37;FQ=-107.987;RPB=1;MQB=1;BQB=1;PV4=1,1,0.000320592,0.423415;DP=366;DP4=0,1,114,126	GT:PL:DP:DPR	1/1:255,81,0:27:0,27	./.:.:.:.	./.:.:.:.	1/1:120,12,0:4:0,4	./.:.:.:.	./.:.:.:.	./.:.:.:.	1/1:37,3,0:1:0,1	./.:.:.:.	./.:.:.:.	0/0:0,.,.:0:0,.	1/1:255,255,0:190:1,189	1/1:255,57,0:19:0,19
chr10	68862316	.	C	.	283.236	.	MQSB=1;MQ0F=0;AF1=0;AC1=0;MQ=37;FQ=-255.989;VDB=0.26;SGB=-0.453602;RPB=0.317248;MQB=0.946612;BQB=0.823409;PV4=1,1,0.368707,0.103299;DP=694;DP4=366,313,1,2	GT:PL:DP:DPR	0/0:0:76:76	0/0:0:1:1	./.:.:.:.	0/0:0:1:1	0/0:0:1:1	./.:.:.:.	./.:.:.:.	0/0:0:1:1	./.:.:.:.	./.:.:.:.	./.:.:.:.	0/0:0:489:487	0/0:0:113:112
chr10	69057957	.	T	C	221.999	.	VDB=0.000820686;SGB=-0.693079;MQSB=1;MQ0F=0;AF1=1;AC1=2;MQ=37;FQ=-113.987;DP=540;DP4=0,0,270,230	GT:PL:DP:DPR	1/1:255,87,0:29:0,29	./.:.:.:.	./.:.:.:.	1/1:37,3,0:1:0,1	1/1:37,3,0:1:0,1	./.:.:.:.	0/0:0,.,.:0:0,.	1/1:164,18,0:6:0,6	./.:.:.:.	./.:.:.:.	1/1:37,3,0:1:0,1	1/1:255,255,0:400:0,400	1/1:255,187,0:62:0,62
chr10	69287432	.	G	A	221.999	.	VDB=7.93764e-06;SGB=-0.692831;MQSB=1;MQ0F=0;AF1=1;AC1=2;MQ=37;FQ=-98.9866;DP=44;DP4=5,12,17,9	GT:PL:DP:DPR	1/1:255,72,0:24:0,24	1/1:37,3,0:1:0,1	./.:.:.:.	0/0:0,.,.:1:1,.	1/1:37,3,0:1:0,1	./.:.:.:.	./.:.:.:.	./.:.:.:.	0/0:0,.,.:1:1,.	./.:.:.:.	./.:.:.:.	0/0:0,.,.:6:6,.	0/0:0,.,.:9:9,.
chr10	69785726	.	C	T	222	.	VDB=0.00451727;SGB=-0.686358;MQSB=0.966012;MQ0F=0;AF1=1;AC1=2;MQ=37;FQ=-68.9862;RPB=0.356607;MQB=0.950952;BQB=0.950952;PV4=1,1,1,1;DP=39;DP4=5,2,16,13	GT:PL:DP:DPR	1/1:255,42,0:14:0,14	./.:.:.:.	./.:.:.:.	./.:.:.:.	1/1:37,3,0:1:0,1	./.:.:.:.	1/1:37,3,0:1:0,1	0/0:0,.,.:1:1,.	./.:.:.:.	./.:.:.:.	./.:.:.:.	1/1:215,24,0:8:0,8	0/1:131,0,152:11:6,5
chr10	69990962	.	A	G	222.003	.	VDB=0.0525422;SGB=-0.590765;MQSB=1;MQ0F=0;AF1=1;AC1=2;MQ=37;FQ=-41.9862;DP=35;DP4=0,0,9,22	GT:PL:DP:DPR	1/1:161,15,0:5:0,5	1/1:37,3,0:1:0,1	./.:.:.:.	./.:.:.:.	./.:.:.:.	./.:.:.:.	0/0:0,.,.:0:0,.	./.:.:.:.	./.:.:.:.	./.:.:.:.	./.:.:.:.	1/1:255,33,0:11:0,11	1/1:255,42,0:14:0,14
chr10	70317873	.	T	.	264.975	.	MQSB=1;MQ0F=0;AF1=0;AC1=0;MQ=37;FQ=-261.989;DP=232;DP4=110,122,0,0	GT:PL:DP:DPR	0/0:0:78:78	0/0:0:2:2	./.:.:.:.	0/0:0:2:2	0/0:0:1:1	0/0:0:1:1	0/0:0:1:1	0/0:0:2:2	0/0:0:1:1	0/0:0:1:1	0/0:0:1:1	0/0:0:65:65	0/0:0:77:77
chr10	70871943	.	C	.	38.9945	.	MQ0F=0;AF1=0;AC1=0;MQ=37;FQ=-32.988;MQSB=1;DP=9;DP4=6,2,0,0	GT:PL:DP:DPR	0/0:0:2:2	./.:.:.:.	./.:.:.:.	./.:.:.:.	./.:.:.:.	./.:.:.:.	./.:.:.:.	0/0:0:1:1	./.:.:.:.	./.:.:.:.	./.:.:.:.	0/0:0:2:2	0/0:0:3:3
chr10	70923311	.	C	.	189.996	.	MQSB=0.899815;MQ0F=0;AF1=0;AC1=0;MQ=38;FQ=-65.9862;DP=110;DP4=53,57,0,0	GT:PL:DP:DPR	0/0:0:13:13	./.:.:.:.	./.:.:.:.	./.:.:.:.	./.:.:.:.	0/0:0:1:1	0/0:0:1:1	0/0:0:5:5	0/0:0:1:1	./.:.:.:.	./.:.:.:.	0/0:0:36:36	0/0:0:53:53
chr10	71022679	.	G	.	89.9946	.	MQSB=1;MQ0F=0;AF1=0;AC1=0;MQ=37;FQ=-86.9865;DP=31;DP4=14,17,0,0	GT:PL:DP:DPR	0/0:0:20:20	./.:.:.:.	./.:.:.:.	./.:.:.:.	./.:.:.:.	./.:.:.:.	./.:.:.:.	./.:.:.:.	./.:.:.:.	./.:.:.:.	./.:.:.:.	./.:.:.:.	0/0:0:11:11
chr10	71176125	.	T	C	222.003	.	VDB=0.0183333;SGB=-0.693079;MQSB=1;MQ0F=0;AF1=1;AC1=2;MQ=37;FQ=-113.987;DP=56;DP4=0,0,24,29	GT:PL:DP:DPR	1/1:255,87,0:29:0,29	1/1:36,3,0:1:0,1	./.:.:.:.	1/1:37,3,0:1:0,1	1/1:37,3,0:1:0,1	./.:.:.:.	./.:.:.:.	1/1:92,9,0:3:0,3	./.:.:.:.	0/0:0,.,.:0:0,.	./.:.:.:.	1/1:200,21,0:7:0,7	1/1:255,33,0:11:0,11
chr10	71760152	.	T	C	215.003	.	VDB=0.0622072;SGB=-0.676189;MQSB=1;MQ0F=0;AF1=1;AC1=2;MQ=37;FQ=-59.9861;DP=18;DP4=0,0,6,11	GT:PL:DP:DPR	1/1:248,33,0:11:0,11	./.:.:.:.	./.:.:.:.	./.:.:.:.	./.:.:.:.	./.:.:.:.	./.:.:.:.	1/1:34,3,0:1:0,1	./.:.:.:.	1/1:37,3,0:1:0,1	./.:.:.:.	1/1:126,12,0:4:0,4	./.:.:.:.
chr10	71787600	.	C	.	125.995	.	MQSB=1;MQ0F=0;AF1=0;AC1=0;MQ=37;FQ=-119.987;DP=83;DP4=39,44,0,0	GT:PL:DP:DPR	0/0:0:31:31	./.:.:.:.	./.:.:.:.	./.:.:.:.	./.:.:.:.	./.:.:.:.	0/0:0:1:1	0/0:0:5:5	./.:.:.:.	./.:.:.:.	./.:.:.:.	0/0:0:14:14	0/0:0:32:32
chr10	71869137	.	A	.	71.9944	.	MQSB=0.974597;MQ0F=0;AF1=0;AC1=0;MQ=37;FQ=-53.9861;DP=36;DP4=12,24,0,0	GT:PL:DP:DPR	0/0:0:9:9	./.:.:.:.	./.:.:.:.	./.:.:.:.	0/0:0:1:1	./.:.:.:.	0/0:0:2:2	./.:.:.:.	./.:.:.:.	0/0:0:1:1	./.:.:.:.	0/0:0:14:14	0/0:0:9:9
chr10	71985171	.	C	.	44.9942	.	MQ0F=0;AF1=0;AC1=0;MQ=37;FQ=-32.988;MQSB=1;DP=9;DP4=5,4,0,0	GT:PL:DP:DPR	./.:.:.:.	0/0:0:2:2	./.:.:.:.	./.:.:.:.	./.:.:.:.	./.:.:.:.	./.:.:.:.	0/0:0:1:1	./.:.:.:.	./.:.:.:.	./.:.:.:.	0/0:0:1:1	0/0:0:5:5
chr10	72060561	.	C	.	173.996	.	SGB=-0.379885;RPB=1;MQB=1;MQSB=1;BQB=1;MQ0F=0;AF1=0;AC1=0;MQ=37;FQ=-170.988;PV4=1,1,1,1;DP=153;DP4=71,81,0,1	GT:PL:DP:DPR	0/0:0:60:59	0/0:0:1:1	./.:.:.:.	0/0:0:1:1	./.:.:.:.	./.:.:.:.	./.:.:.:.	0/0:0:5:5	./.:.:.:.	./.:.:.:.	./.:.:.:.	0/0:0:46:46	0/0:0:40:40
chr10	72250928	.	A	.	68.9944	.	MQSB=0.961166;MQ0F=0;AF1=0;AC1=0;MQ=37;FQ=-65.9862;DP=13;DP4=6,7,0,0	GT:PL:DP:DPR	0/0:0:13:13	./.:.:.:.	./.:.:.:.	./.:.:.:.	./.:.:.:.	./.:.:.:.	./.:.:.:.	./.:.:.:.	./.:.:.:.	./.:.:.:.	./.:.:.:.	./.:.:.:.	./.:.:.:.
chr10	72250928	.	A	G	222	.	SGB=-0.379885;MQ0F=0;AF1=1;AC1=2;MQ=37;FQ=-29.991;VDB=0.189048;MQSB=1;DP=202;DP4=0,0,91,94	GT:PL:DP:DPR	./.:.:.:.	./.:.:.:.	./.:.:.:.	./.:.:.:.	./.:.:.:.	./.:.:.:.	1/1:37,3,0:1:0,1	1/1:129,12,0:4:0,4	./.:.:.:.	./.:.:.:.	./.:.:.:.	1/1:255,255,0:167:0,167	1/1:255,39,0:13:0,13
chr10	72280968	.	A	.	32.9824	.	MQ0F=0;AF1=0;AC1=0;MQ=25;FQ=-30.0038;DP=1;DP4=1,0,0,0	GT:PL:DP:DPR	0/0:0:1:1	./.:.:.:.	./.:.:.:.	./.:.:.:.	./.:.:.:.	./.:.:.:.	./.:.:.:.	./.:.:.:.	./.:.:.:.	./.:.:.:.	./.:.:.:.	./.:.:.:.	./.:.:.:.
chr10	72339726	.	C	T	222	.	VDB=0.000350533;SGB=-0.693143;MQSB=1;MQ0F=0;AF1=1;AC1=2;MQ=37;FQ=-140.987;DP=112;DP4=0,0,41,42	GT:PL:DP:DPR	1/1:255,114,0:38:0,38	1/1:37,3,0:1:0,1	./.:.:.:.	1/1:37,3,0:1:0,1	./.:.:.:.	./.:.:.:.	1/1:37,3,0:1:0,1	1/1:67,6,0:2:0,2	./.:.:.:.	./.:.:.:.	./.:.:.:.	1/1:255,39,0:13:0,13	1/1:255,81,0:27:0,27
chr10	72846830	.	C	A	222	.	VDB=5.73952e-06;SGB=-0.69168;MQSB=1;MQ0F=0;AF1=1;AC1=2;MQ=37;FQ=-83.9864;DP=37;DP4=0,0,27,10	GT:PL:DP:DPR	1/1:255,57,0:19:0,19	./.:.:.:.	./.:.:.:.	./.:.:.:.	./.:.:.:.	./.:.:.:.	./.:.:.:.	./.:.:.:.	./.:.:.:.	./.:.:.:.	./.:.:.:.	1/1:129,15,0:5:0,5	1/1:255,39,0:13:0,13
chr10	73304477	.	G	.	283.236	.	MQSB=0.992367;MQ0F=0;AF1=0;AC1=0;MQ=37;FQ=-50.986;DP=273;DP4=143,115,0,0	GT:PL:DP:DPR	0/0:0:8:8	./.:.:.:.	./.:.:.:.	./.:.:.:.	0/0:0:1:1	./.:.:.:.	./.:.:.:.	0/0:0:2:2	./.:.:.:.	./.:.:.:.	./.:.:.:.	0/0:0:234:234	0/0:0:13:13
chr10	73466092	.	T	C	221.999	.	VDB=0.00032064;SGB=-0.693021;MQSB=1;MQ0F=0;AF1=1;AC1=2;MQ=37;FQ=-107.987;DP=54;DP4=0,0,22,30	GT:PL:DP:DPR	1/1:255,81,0:27:0,27	./.:.:.:.	./.:.:.:.	./.:.:.:.	1/1:37,3,0:1:0,1	./.:.:.:.	./.:.:.:.	./.:.:.:.	./.:.:.:.	./.:.:.:.	./.:.:.:.	1/1:218,27,0:9:0,9	1/1:255,45,0:15:0,15
chr10	73798107	.	G	T	221.999	.	VDB=5.0088e-07;SGB=-0.692352;MQSB=0.914611;MQ0F=0;AF1=1;AC1=2;MQ=36;FQ=-89.9865;DP=124;DP4=0,0,68,43	GT:PL:DP:DPR	1/1:255,63,0:21:0,21	./.:.:.:.	./.:.:.:.	./.:.:.:.	./.:.:.:.	./.:.:.:.	./.:.:.:.	1/1:92,9,0:3:0,3	1/1:37,3,0:1:0,1	./.:.:.:.	./.:.:.:.	1/1:255,190,0:63:0,63	1/1:255,69,0:23:0,23
chr10	73952261	.	C	.	125.995	.	MQSB=0.945959;MQ0F=0;AF1=0;AC1=0;MQ=36;FQ=-68.9862;DP=81;DP4=47,34,0,0	GT:PL:DP:DPR	0/0:0:14:14	./.:.:.:.	./.:.:.:.	./.:.:.:.	./.:.:.:.	./.:.:.:.	0/0:0:1:1	0/0:0:5:5	./.:.:.:.	./.:.:.:.	./.:.:.:.	0/0:0:32:32	0/0:0:29:29
chr10	73979984	.	C	.	107.995	.	MQSB=1;MQ0F=0;AF1=0;AC1=0;MQ=37;FQ=-80.9864;SGB=-0.379885;RPB=1;MQB=1;BQB=1;PV4=0.4375,1,1,1;DP=82;DP4=38,42,1,0	GT:PL:DP:DPR	0/0:0:18:18	0/0:0:2:2	./.:.:.:.	./.:.:.:.	./.:.:.:.	./.:.:.:.	./.:.:.:.	0/0:0:2:2	0/0:0:1:1	./.:.:.:.	./.:.:.:.	0/0:0:26:26	0/0:0:32:31
chr10	74032819	.	G	A,T	221.999	.	VDB=0.00108116;SGB=-0.69168;MQSB=1;MQ0F=0;AF1=1;AC1=2;MQ=37;FQ=-83.9864;DP=49;DP4=0,0,22,22	GT:PL:DP:DPR	1/1:255,57,0,.,.,.:19:0,19,.	./.:.:.:.	./.:.:.:.	./.:.:.:.	./.:.:.:.	./.:.:.:.	./.:.:.:.	./.:.:.:.	./.:.:.:.	./.:.:.:.	./.:.:.:.	2/2:135,.,.,12,.,0:4:0,.,4	1/1:255,63,0,.,.,.:21:0,21,.
chr10	74064519	.	A	.	95.9947	.	MQSB=1;MQ0F=0;AF1=0;AC1=0;MQ=37;FQ=-65.9862;DP=40;DP4=25,15,0,0	GT:PL:DP:DPR	0/0:0:13:13	./.:.:.:.	./.:.:.:.	./.:.:.:.	./.:.:.:.	./.:.:.:.	0/0:0:1:1	./.:.:.:.	./.:.:.:.	./.:.:.:.	./.:.:.:.	0/0:0:4:4	0/0:0:22:22
chr10	74701672	.	G	.	283.236	.	MQSB=1;MQ0F=0;AF1=0;AC1=0;MQ=37;FQ=-119.987;DP=159;DP4=87,71,0,0	GT:PL:DP:DPR	0/0:0:31:31	./.:.:.:.	./.:.:.:.	0/0:0:1:1	./.:.:.:.	./.:.:.:.	0/0:0:1:1	0/0:0:5:5	./.:.:.:.	./.:.:.:.	0/0:0:1:1	0/0:0:87:87	0/0:0:32:32
chr10	74818051	.	T	C	221.999	.	VDB=1.21462e-06;SGB=-0.693147;MQSB=0.99996;MQ0F=0;AF1=1;AC1=2;MQ=37;FQ=-186.988;DP=487;DP4=0,0,220,242	GT:PL:DP:DPR	1/1:255,160,0:53:0,53	./.:.:.:.	./.:.:.:.	1/1:37,3,0:1:0,1	0/0:0,.,.:0:0,.	./.:.:.:.	1/1:37,3,0:1:0,1	1/1:105,9,0:3:0,3	1/1:67,6,0:2:0,2	./.:.:.:.	./.:.:.:.	1/1:255,255,0:320:0,320	1/1:255,247,0:82:0,82
chr10	74849835	.	G	.	283.236	.	MQSB=0.963903;MQ0F=0;AF1=0;AC1=0;MQ=37;FQ=-125.987;SGB=-0.379885;RPB=1;MQB=1;BQB=1;PV4=1,1,1,1;DP=151;DP4=69,79,0,1	GT:PL:DP:DPR	0/0:0:33:33	0/0:0:2:2	./.:.:.:.	./.:.:.:.	./.:.:.:.	./.:.:.:.	./.:.:.:.	0/0:0:2:2	./.:.:.:.	./.:.:.:.	./.:.:.:.	0/0:0:14:14	0/0:0:98:97
chr10	76428175	.	T	C	221.999	.	VDB=0.00510745;SGB=-0.69312;MQSB=1;MQ0F=0;AF1=1;AC1=2;MQ=37;FQ=-122.987;RPB=1;MQB=1;BQB=1;PV4=1,1,1,1;DP=60;DP4=1,0,31,26	GT:PL:DP:DPR	1/1:255,96,0:32:0,32	./.:.:.:.	./.:.:.:.	./.:.:.:.	./.:.:.:.	./.:.:.:.	./.:.:.:.	1/1:104,9,0:3:0,3	1/1:37,3,0:1:0,1	./.:.:.:.	./.:.:.:.	1/1:242,0,0:12:1,11	1/1:244,30,0:10:0,10
chr10	76478601	.	A	.	198.996	.	MQSB=1;MQ0F=0;AF1=0;AC1=0;MQ=37;FQ=-195.988;DP=112;DP4=63,49,0,0	GT:PL:DP:DPR	0/0:0:56:56	0/0:0:2:2	./.:.:.:.	0/0:0:1:1	0/0:0:2:2	./.:.:.:.	./.:.:.:.	0/0:0:2:2	./.:.:.:.	./.:.:.:.	./.:.:.:.	0/0:0:26:26	0/0:0:23:23
chr10	76779458	.	A	G	221.999	.	VDB=0.000138034;SGB=-0.692352;MQSB=1;MQ0F=0;AF1=1;AC1=2;MQ=37;FQ=-89.9865;DP=77;DP4=0,0,40,36	GT:PL:DP:DPR	1/1:255,63,0:21:0,21	1/1:66,6,0:2:0,2	./.:.:.:.	1/1:37,3,0:1:0,1	./.:.:.:.	./.:.:.:.	./.:.:.:.	1/1:37,3,0:1:0,1	./.:.:.:.	./.:.:.:.	./.:.:.:.	1/1:255,90,0:30:0,30	1/1:255,63,0:21:0,21
chr10	77173249	.	C	.	56.9942	.	MQSB=1;MQ0F=0;AF1=0;AC1=0;MQ=37;FQ=-41.9862;DP=22;DP4=13,9,0,0	GT:PL:DP:DPR	0/0:0:5:5	./.:.:.:.	./.:.:.:.	0/0:0:2:2	./.:.:.:.	./.:.:.:.	./.:.:.:.	0/0:0:3:3	0/0:0:1:1	./.:.:.:.	./.:.:.:.	0/0:0:9:9	0/0:0:2:2
chr10	77234231	.	C	.	35.995	.	MQ0F=0;AF1=0;AC1=0;MQ=37;FQ=-29.991;MQSB=1;DP=5;DP4=3,2,0,0	GT:PL:DP:DPR	0/0:0:1:1	./.:.:.:.	./.:.:.:.	./.:.:.:.	0/0:0:1:1	./.:.:.:.	./.:.:.:.	0/0:0:2:2	./.:.:.:.	./.:.:.:.	./.:.:.:.	./.:.:.:.	0/0:0:1:1
chr10	77391821	.	C	.	50.9942	.	MQSB=1.01283;MQ0F=0;AF1=0;AC1=0;MQ=37;FQ=-47.986;DP=20;DP4=8,12,0,0	GT:PL:DP:DPR	0/0:0:7:7	./.:.:.:.	./.:.:.:.	./.:.:.:.	0/0:0:1:1	./.:.:.:.	./.:.:.:.	./.:.:.:.	./.:.:.:.	./.:.:.:.	./.:.:.:.	0/0:0:7:7	0/0:0:5:5
chr10	78114917	.	C	.	283.236	.	MQSB=1;MQ0F=0;AF1=0;AC1=0;MQ=37;FQ=-65.9862;DP=125;DP4=60,61,0,0	GT:PL:DP:DPR	0/0:0:13:13	./.:.:.:.	./.:.:.:.	./.:.:.:.	./.:.:.:.	./.:.:.:.	0/0:0:1:1	0/0:0:2:2	./.:.:.:.	./.:.:.:.	./.:.:.:.	0/0:0:89:89	0/0:0:16:16
chr10	78254077	.	A	G	221.999	.	VDB=0.0498254;SGB=-0.636426;MQSB=1;MQ0F=0;AF1=1;AC1=2;MQ=37;FQ=-47.986;DP=79;DP4=0,0,41,36	GT:PL:DP:DPR	1/1:200,21,0:7:0,7	./.:.:.:.	./.:.:.:.	./.:.:.:.	./.:.:.:.	./.:.:.:.	./.:.:.:.	1/1:37,3,0:1:0,1	1/1:37,3,0:1:0,1	./.:.:.:.	./.:.:.:.	1/1:255,87,0:29:0,29	1/1:255,117,0:39:0,39
chr10	78512500	.	C	.	95.9947	.	MQSB=0.924584;MQ0F=0;AF1=0;AC1=0;MQ=37;FQ=-53.9861;DP=39;DP4=23,16,0,0	GT:PL:DP:DPR	0/0:0:9:9	./.:.:.:.	./.:.:.:.	0/0:0:2:2	0/0:0:1:1	./.:.:.:.	./.:.:.:.	./.:.:.:.	0/0:0:1:1	./.:.:.:.	./.:.:.:.	0/0:0:4:4	0/0:0:22:22
chr10	80251019	.	A	.	116.995	.	MQSB=1;MQ0F=0;AF1=0;AC1=0;MQ=37;FQ=-83.9864;DP=52;DP4=24,28,0,0	GT:PL:DP:DPR	0/0:0:19:19	./.:.:.:.	./.:.:.:.	./.:.:.:.	./.:.:.:.	./.:.:.:.	0/0:0:1:1	0/0:0:2:2	./.:.:.:.	./.:.:.:.	./.:.:.:.	0/0:0:1:1	0/0:0:29:29
chr10	80567844	.	G	A	221.999	.	VDB=5.9138e-09;SGB=-0.693147;MQSB=1;MQ0F=0;AF1=1;AC1=2;MQ=37;FQ=-161.987;DP=132;DP4=30,48,26,20	GT:PL:DP:DPR	1/1:255,135,0:45:0,45	0/0:0,.,.:2:2,.	./.:.:.:.	0/0:0,.,.:2:2,.	0/0:0,.,.:3:3,.	0/0:0,.,.:1:1,.	./.:.:.:.	1/1:37,3,0:1:0,1	0/0:0,.,.:1:1,.	./.:.:.:.	./.:.:.:.	0/0:0,.,.:33:33,.	0/0:0,.,.:36:36,.
chr10	80942486	.	C	.	107.995	.	MQSB=1;MQ0F=0;AF1=0;AC1=0;MQ=37;FQ=-104.987;DP=52;DP4=18,34,0,0	GT:PL:DP:DPR	0/0:0:26:26	./.:.:.:.	./.:.:.:.	./.:.:.:.	./.:.:.:.	./.:.:.:.	./.:.:.:.	./.:.:.:.	0/0:0:2:2	./.:.:.:.	./.:.:.:.	0/0:0:4:4	0/0:0:20:20
chr10	81180801	.	G	.	103.995	.	SGB=-0.379885;RPB=1;MQB=1;MQSB=1;BQB=1;MQ0F=0;AF1=0;AC1=0;MQ=37;FQ=-100.987;PV4=0.324324,1,1,1;DP=76;DP4=54,21,0,1	GT:PL:DP:DPR	0/0:0:37:36	./.:.:.:.	./.:.:.:.	0/0:0:1:1	./.:.:.:.	./.:.:.:.	0/0:0:3:3	0/0:0:5:5	./.:.:.:.	./.:.:.:.	./.:.:.:.	0/0:0:20:20	0/0:0:10:10
chr10	81403443	.	G	.	134.995	.	MQSB=1;MQ0F=0;AF1=0;AC1=0;MQ=37;FQ=-131.987;DP=75;DP4=38,34,0,0	GT:PL:DP:DPR	0/0:0:35:35	0/0:0:0:0	./.:.:.:.	./.:.:.:.	./.:.:.:.	./.:.:.:.	./.:.:.:.	0/0:0:2:2	./.:.:.:.	./.:.:.:.	./.:.:.:.	0/0:0:21:21	0/0:0:14:14
chr10	81954218	.	A	C	221.999	.	VDB=0.121709;SGB=-0.693136;MQSB=1;MQ0F=0;AF1=1;AC1=2;MQ=37;FQ=-131.987;DP=79;DP4=0,0,32,41	GT:PL:DP:DPR	1/1:255,105,0:35:0,35	0/0:0,.,.:0:0,.	./.:.:.:.	./.:.:.:.	1/1:37,3,0:1:0,1	1/1:67,6,0:2:0,2	1/1:37,3,0:1:0,1	1/1:92,9,0:3:0,3	./.:.:.:.	./.:.:.:.	./.:.:.:.	1/1:237,30,0:10:0,10	1/1:255,63,0:21:0,21
chr10	82332307	.	G	A	221.999	.	VDB=0.0196953;SGB=-0.693147;MQSB=0.96864;MQ0F=0;AF1=1;AC1=2;MQ=38;FQ=-177.988;DP=245;DP4=0,0,94,102	GT:PL:DP:DPR	1/1:255,151,0:50:0,50	./.:.:.:.	./.:.:.:.	./.:.:.:.	1/1:37,3,0:1:0,1	./.:.:.:.	./.:.:.:.	0/0:0,.,.:0:0,.	./.:.:.:.	./.:.:.:.	1/1:37,3,0:1:0,1	1/1:255,199,0:66:0,66	1/1:255,235,0:78:0,78
chr10	82405557	.	G	A	221.999	.	VDB=0.000103876;SGB=-0.693139;MQSB=0.796899;MQ0F=0;AF1=1;AC1=2;MQ=36;FQ=-134.987;DP=162;DP4=0,0,72,70	GT:PL:DP:DPR	1/1:255,108,0:36:0,36	./.:.:.:.	./.:.:.:.	1/1:37,3,0:1:0,1	1/1:37,3,0:1:0,1	./.:.:.:.	./.:.:.:.	0/0:0,.,.:0:0,.	./.:.:.:.	./.:.:.:.	./.:.:.:.	1/1:255,172,0:57:0,57	1/1:255,141,0:47:0,47
chr10	82546242	.	T	G	221.999	.	VDB=0.103125;SGB=-0.693147;MQSB=0.975381;MQ0F=0;AF1=1;AC1=2;MQ=37;FQ=-222.988;DP=314;DP4=0,0,168,137	GT:PL:DP:DPR	1/1:255,196,0:65:0,65	./.:.:.:.	./.:.:.:.	./.:.:.:.	./.:.:.:.	./.:.:.:.	./.:.:.:.	1/1:185,18,0:6:0,6	./.:.:.:.	./.:.:.:.	./.:.:.:.	1/1:255,255,0:159:0,159	1/1:255,226,0:75:0,75
chr10	83093527	.	G	A	222.001	.	VDB=4.79232e-06;SGB=-0.693136;MQSB=0.969233;MQ0F=0;AF1=1;AC1=2;MQ=37;FQ=-131.987;DP=134;DP4=0,0,42,52	GT:PL:DP:DPR	1/1:255,105,0:35:0,35	./.:.:.:.	./.:.:.:.	1/1:37,3,0:1:0,1	./.:.:.:.	./.:.:.:.	./.:.:.:.	1/1:67,6,0:2:0,2	./.:.:.:.	./.:.:.:.	./.:.:.:.	1/1:255,36,0:12:0,12	1/1:255,132,0:44:0,44
chr10	84039652	.	G	.	35.995	.	MQSB=1;MQ0F=0;AF1=0;AC1=0;MQ=37;FQ=-32.988;DP=4;DP4=1,3,0,0	GT:PL:DP:DPR	0/0:0:2:2	./.:.:.:.	./.:.:.:.	./.:.:.:.	./.:.:.:.	./.:.:.:.	./.:.:.:.	0/0:0:1:1	0/0:0:1:1	./.:.:.:.	./.:.:.:.	./.:.:.:.	./.:.:.:.
chr10	84039652	.	G	A	20.0499	.	VDB=0.64;SGB=-0.453602;RPB=0.5;MQB=1;MQSB=1;BQB=0.75;MQ0F=0;AF1=0.499997;AC1=1;MQ=37;FQ=23.0364;PV4=0.0666667,1,1,1;DP=6;DP4=0,4,2,0	GT:PL:DP:DPR	./.:.:.:.	./.:.:.:.	./.:.:.:.	./.:.:.:.	./.:.:.:.	./.:.:.:.	./.:.:.:.	./.:.:.:.	./.:.:.:.	./.:.:.:.	./.:.:.:.	0/1:50,0,94:6:4,2	./.:.:.:.
chr10	84120931	.	C	.	89.9946	.	MQSB=1;MQ0F=0;AF1=0;AC1=0;MQ=37;FQ=-86.9865;DP=37;DP4=19,18,0,0	GT:PL:DP:DPR	0/0:0:20:20	./.:.:.:.	./.:.:.:.	./.:.:.:.	0/0:0:1:1	./.:.:.:.	0/0:0:1:1	0/0:0:1:1	./.:.:.:.	./.:.:.:.	./.:.:.:.	0/0:0:11:11	0/0:0:3:3
chr10	84239548	.	G	.	89.9946	.	MQSB=1.01283;MQ0F=0;AF1=0;AC1=0;MQ=37;FQ=-47.986;DP=43;DP4=25,18,0,0	GT:PL:DP:DPR	0/0:0:7:7	./.:.:.:.	./.:.:.:.	./.:.:.:.	./.:.:.:.	./.:.:.:.	./.:.:.:.	0/0:0:3:3	./.:.:.:.	./.:.:.:.	./.:.:.:.	0/0:0:13:13	0/0:0:20:20
chr10	84424782	.	T	C	6.98265	.	SGB=-0.379885;MQ0F=0;AF1=1;AC1=2;MQ=37;FQ=-29.9912;DP=1;DP4=0,0,0,1	GT:PL:DP:DPR	./.:.:.:.	./.:.:.:.	./.:.:.:.	./.:.:.:.	1/1:36,3,0:1:0,1	./.:.:.:.	./.:.:.:.	./.:.:.:.	./.:.:.:.	./.:.:.:.	./.:.:.:.	./.:.:.:.	./.:.:.:.
chr10	84491671	.	C	T	221.999	.	VDB=1.67201e-05;SGB=-0.69311;MQSB=1;MQ0F=0;AF1=1;AC1=2;MQ=37;FQ=-119.987;DP=66;DP4=0,0,20,32	GT:PL:DP:DPR	1/1:255,93,0:31:0,31	./.:.:.:.	./.:.:.:.	./.:.:.:.	./.:.:.:.	./.:.:.:.	./.:.:.:.	./.:.:.:.	./.:.:.:.	./.:.:.:.	./.:.:.:.	1/1:161,15,0:5:0,5	1/1:255,48,0:16:0,16
chr10	84612420	.	C	.	44.9942	.	SGB=-0.379885;RPB=1;MQB=1;MQSB=0.961166;BQB=1;MQ0F=0;AF1=0;AC1=0;MQ=37;FQ=-28.9912;PV4=1,1,1,0.266635;DP=23;DP4=9,13,1,0	GT:PL:DP:DPR	0/0:0:13:12	./.:.:.:.	./.:.:.:.	./.:.:.:.	./.:.:.:.	./.:.:.:.	./.:.:.:.	0/0:0:1:1	0/0:0:1:1	./.:.:.:.	./.:.:.:.	0/0:0:5:5	0/0:0:3:3
chr10	84612420	.	C	T	7.79993	.	SGB=-0.379885;MQ0F=0;AF1=1;AC1=2;MQ=37;FQ=-29.991;DP=1;DP4=0,0,0,1	GT:PL:DP:DPR	./.:.:.:.	./.:.:.:.	./.:.:.:.	./.:.:.:.	./.:.:.:.	./.:.:.:.	./.:.:.:.	./.:.:.:.	./.:.:.:.	1/1:37,3,0:1:0,1	./.:.:.:.	./.:.:.:.	./.:.:.:.
chr10	85085819	.	A	C	59.9723	.	VDB=0.28;SGB=-0.453602;MQ0F=0;AF1=1;AC1=2;MQ=37;FQ=-32.988;DP=8;DP4=0,0,6,1	GT:PL:DP:DPR	1/1:67,6,0:2:0,2	./.:.:.:.	./.:.:.:.	./.:.:.:.	./.:.:.:.	./.:.:.:.	./.:.:.:.	1/1:92,9,0:3:0,3	./.:.:.:.	./.:.:.:.	./.:.:.:.	1/1:37,3,0:1:0,1	1/1:37,3,0:1:0,1
chr10	85480303	.	T	.	44.9942	.	MQSB=1;MQ0F=0;AF1=0;AC1=0;MQ=37;FQ=-38.9864;DP=10;DP4=4,6,0,0	GT:PL:DP:DPR	0/0:0:4:4	./.:.:.:.	./.:.:.:.	./.:.:.:.	./.:.:.:.	./.:.:.:.	./.:.:.:.	0/0:0:1:1	./.:.:.:.	./.:.:.:.	./.:.:.:.	./.:.:.:.	0/0:0:5:5
chr10	85480303	.	T	C	193.009	.	SGB=-0.379885;MQ0F=0;AF1=1;AC1=2;MQ=37;FQ=-29.991;VDB=0.0077361;RPB=0.117648;MQB=0.934911;MQSB=0.98209;BQB=0.993156;PV4=0.0277981,0.0601304,0.130902,0.474943;DP=86;DP4=24,34,17,8	GT:PL:DP:DPR	./.:.:.:.	./.:.:.:.	./.:.:.:.	1/1:37,3,0:1:0,1	./.:.:.:.	./.:.:.:.	./.:.:.:.	./.:.:.:.	./.:.:.:.	./.:.:.:.	./.:.:.:.	0/1:223,0,255:82:58,24	./.:.:.:.
chr10	85827327	.	C	.	47.9942	.	MQ0F=0;AF1=0;AC1=0;MQ=37;FQ=-29.991;DP=9;DP4=2,7,0,0	GT:PL:DP:DPR	./.:.:.:.	./.:.:.:.	./.:.:.:.	./.:.:.:.	./.:.:.:.	./.:.:.:.	0/0:0:1:1	0/0:0:1:1	./.:.:.:.	./.:.:.:.	./.:.:.:.	0/0:0:6:6	0/0:0:1:1
chr10	85944517	.	G	.	95.9947	.	MQSB=1;MQ0F=0;AF1=0;AC1=0;MQ=37;FQ=-92.9865;DP=22;DP4=11,11,0,0	GT:PL:DP:DPR	0/0:0:22:22	./.:.:.:.	./.:.:.:.	./.:.:.:.	./.:.:.:.	./.:.:.:.	./.:.:.:.	./.:.:.:.	./.:.:.:.	./.:.:.:.	./.:.:.:.	./.:.:.:.	./.:.:.:.
chr10	85944517	.	G	A	176.016	.	SGB=-0.379885;MQ0F=0;AF1=1;AC1=2;MQ=37;FQ=-29.991;VDB=0.462817;MQSB=1;DP=19;DP4=0,0,4,11	GT:PL:DP:DPR	./.:.:.:.	./.:.:.:.	./.:.:.:.	./.:.:.:.	1/1:37,3,0:1:0,1	./.:.:.:.	./.:.:.:.	./.:.:.:.	./.:.:.:.	./.:.:.:.	./.:.:.:.	1/1:161,15,0:5:0,5	1/1:209,27,0:9:0,9
chr10	86155673	.	T	C	149.134	.	VDB=0.0732611;SGB=-0.616816;MQSB=1;MQ0F=0;AF1=1;AC1=2;MQ=37;FQ=-44.9861;DP=16;DP4=0,0,6,10	GT:PL:DP:DPR	1/1:179,18,0:6:0,6	1/1:67,6,0:2:0,2	./.:.:.:.	./.:.:.:.	./.:.:.:.	./.:.:.:.	./.:.:.:.	1/1:37,3,0:1:0,1	./.:.:.:.	./.:.:.:.	./.:.:.:.	1/1:182,18,0:6:0,6	0/1:31,3,0:1:0,1
chr10	86774733	.	C	T	221.999	.	VDB=4.43926e-08;SGB=-0.693147;MQSB=0.868937;MQ0F=0;AF1=1;AC1=2;MQ=37;FQ=-281.989;DP=1036;DP4=0,0,420,424	GT:PL:DP:DPR	1/1:255,255,0:88:0,88	./.:.:.:.	./.:.:.:.	1/1:37,3,0:1:0,1	./.:.:.:.	./.:.:.:.	1/1:37,3,0:1:0,1	1/1:167,15,0:5:0,5	1/1:74,6,0:2:0,2	0/0:0,.,.:0:0,.	./.:.:.:.	1/1:255,255,0:513:0,513	1/1:255,255,0:234:0,234
chr10	86827486	.	A	.	73.9944	.	SGB=-0.379885;RPB=1;MQB=1;MQSB=1;BQB=1;MQ0F=0;AF1=0;AC1=0;MQ=37;FQ=-70.9863;PV4=0.481481,1,1,1;DP=53;DP4=27,24,0,1	GT:PL:DP:DPR	0/0:0:27:26	0/0:0:1:1	./.:.:.:.	0/0:0:1:1	./.:.:.:.	./.:.:.:.	0/0:0:2:2	0/0:0:1:1	./.:.:.:.	./.:.:.:.	./.:.:.:.	0/0:0:9:9	0/0:0:11:11
chr10	87050505	.	G	.	83.9945	.	MQSB=1;MQ0F=0;AF1=0;AC1=0;MQ=37;FQ=-80.9864;DP=19;DP4=8,11,0,0	GT:PL:DP:DPR	0/0:0:18:18	./.:.:.:.	./.:.:.:.	./.:.:.:.	./.:.:.:.	./.:.:.:.	./.:.:.:.	./.:.:.:.	0/0:0:1:1	./.:.:.:.	./.:.:.:.	./.:.:.:.	./.:.:.:.
chr10	87050505	.	G	A	222.008	.	VDB=0.74;SGB=-0.453602;MQ0F=0;AF1=1;AC1=2;MQ=37;FQ=-32.988;MQSB=1.00775;RPB=0.333824;MQB=1;BQB=1;PV4=1,1,1,0.353345;DP=37;DP4=7,7,9,10	GT:PL:DP:DPR	./.:.:.:.	./.:.:.:.	./.:.:.:.	./.:.:.:.	./.:.:.:.	./.:.:.:.	1/1:67,6,0:2:0,2	1/1:67,6,0:2:0,2	./.:.:.:.	./.:.:.:.	./.:.:.:.	1/1:255,30,0:10:0,10	0/1:108,0,255:19:14,5
chr10	87078545	.	A	G	221.999	.	VDB=0.321566;SGB=-0.692976;MQSB=0.945959;MQ0F=0;AF1=1;AC1=2;MQ=37;FQ=-104.987;DP=213;DP4=0,0,111,89	GT:PL:DP:DPR	1/1:255,78,0:26:0,26	1/1:74,6,0:2:0,2	./.:.:.:.	./.:.:.:.	1/1:37,3,0:1:0,1	./.:.:.:.	1/1:37,3,0:1:0,1	0/0:25,.,.:1:0,.	./.:.:.:.	./.:.:.:.	./.:.:.:.	1/1:255,255,0:162:0,162	1/1:206,21,0:7:0,7
chr10	87916083	.	C	.	125.995	.	MQSB=1;MQ0F=0;AF1=0;AC1=0;MQ=37;FQ=-107.987;DP=63;DP4=35,28,0,0	GT:PL:DP:DPR	0/0:0:27:27	./.:.:.:.	./.:.:.:.	./.:.:.:.	./.:.:.:.	./.:.:.:.	./.:.:.:.	0/0:0:4:4	./.:.:.:.	./.:.:.:.	./.:.:.:.	./.:.:.:.	0/0:0:32:32
chr10	87916083	.	C	A	222.001	.	SGB=-0.379885;MQ0F=0;AF1=1;AC1=2;MQ=37;FQ=-29.991;VDB=0.00686116;MQSB=1;DP=13;DP4=0,0,4,9	GT:PL:DP:DPR	./.:.:.:.	./.:.:.:.	./.:.:.:.	1/1:37,3,0:1:0,1	./.:.:.:.	./.:.:.:.	./.:.:.:.	./.:.:.:.	./.:.:.:.	./.:.:.:.	./.:.:.:.	1/1:255,36,0:12:0,12	./.:.:.:.
chr10	88110028	.	A	.	68.9944	.	MQSB=1;MQ0F=0;AF1=0;AC1=0;MQ=37;FQ=-65.9862;DP=24;DP4=8,16,0,0	GT:PL:DP:DPR	0/0:0:13:13	./.:.:.:.	./.:.:.:.	./.:.:.:.	./.:.:.:.	./.:.:.:.	./.:.:.:.	0/0:0:1:1	./.:.:.:.	./.:.:.:.	./.:.:.:.	0/0:0:5:5	0/0:0:5:5
chr10	88202054	.	C	.	68.9944	.	MQSB=0.961166;MQ0F=0;AF1=0;AC1=0;MQ=37;FQ=-65.9862;DP=28;DP4=15,13,0,0	GT:PL:DP:DPR	0/0:0:13:13	./.:.:.:.	./.:.:.:.	./.:.:.:.	./.:.:.:.	./.:.:.:.	./.:.:.:.	0/0:0:1:1	./.:.:.:.	./.:.:.:.	./.:.:.:.	0/0:0:7:7	0/0:0:7:7
chr10	88754402	.	A	.	118.995	.	SGB=-0.379885;RPB=1;MQB=1;MQSB=0.869763;BQB=1;MQ0F=0;AF1=0;AC1=0;MQ=37;FQ=-115.987;PV4=1,1,1,1;DP=56;DP4=27,28,0,1	GT:PL:DP:DPR	0/0:0:42:41	./.:.:.:.	./.:.:.:.	./.:.:.:.	./.:.:.:.	./.:.:.:.	./.:.:.:.	0/0:0:1:1	./.:.:.:.	./.:.:.:.	./.:.:.:.	0/0:0:2:2	0/0:0:11:11
chr10	89393861	.	T	C	222	.	VDB=0.103932;SGB=-0.686358;MQSB=1;MQ0F=0;AF1=1;AC1=2;MQ=37;FQ=-68.9862;DP=31;DP4=0,0,14,17	GT:PL:DP:DPR	1/1:255,42,0:14:0,14	./.:.:.:.	./.:.:.:.	1/1:37,3,0:1:0,1	1/1:37,3,0:1:0,1	./.:.:.:.	1/1:67,6,0:2:0,2	1/1:40,6,0:2:0,2	./.:.:.:.	./.:.:.:.	./.:.:.:.	1/1:243,30,0:10:0,10	1/1:37,3,0:1:0,1
chr10	89447461	.	T	C	222.021	.	VDB=0.0104408;SGB=-0.692067;RPB=1;MQB=1;MQSB=1;BQB=1;MQ0F=0;AF1=1;AC1=2;MQ=37;FQ=-52.986;PV4=1,0.397192,1,0.436153;DP=51;DP4=6,8,15,22	GT:PL:DP:DPR	1/1:255,26,0:21:1,20	./.:.:.:.	./.:.:.:.	0/0:22,.,.:1:0,.	0/0:0,.,.:1:1,.	./.:.:.:.	./.:.:.:.	1/1:37,3,0:1:0,1	./.:.:.:.	./.:.:.:.	./.:.:.:.	0/1:123,0,157:11:6,5	0/1:224,0,130:16:6,10
chr10	89494230	.	G	A	222	.	VDB=0.000605758;SGB=-0.683931;MQSB=0.961166;MQ0F=0;AF1=1;AC1=2;MQ=37;FQ=-65.9862;DP=38;DP4=0,0,18,18	GT:PL:DP:DPR	1/1:255,39,0:13:0,13	1/1:37,3,0:1:0,1	./.:.:.:.	0/0:0,.,.:0:0,.	./.:.:.:.	./.:.:.:.	1/1:37,3,0:1:0,1	1/1:104,9,0:3:0,3	./.:.:.:.	./.:.:.:.	./.:.:.:.	1/1:251,30,0:10:0,10	1/1:221,24,0:8:0,8
chr10	89774836	.	C	T	148.116	.	VDB=0.246072;SGB=-0.636426;RPB=1;MQB=1;MQSB=1;BQB=1;MQ0F=0;AF1=0.512852;AC1=1;MQ=37;FQ=-14.1556;PV4=1,1,1,1;DP=30;DP4=0,1,12,12	GT:PL:DP:DPR	0/1:178,0,13:8:1,7	./.:.:.:.	./.:.:.:.	./.:.:.:.	1/1:37,3,0:1:0,1	./.:.:.:.	1/1:37,3,0:1:0,1	1/1:67,6,0:2:0,2	1/1:37,3,0:1:0,1	./.:.:.:.	./.:.:.:.	1/1:178,21,0:7:0,7	1/1:160,15,0:5:0,5
chr10	89804719	.	C	T	221.999	.	VDB=0.000287867;SGB=-0.693136;MQSB=1;MQ0F=0;AF1=1;AC1=2;MQ=37;FQ=-131.987;DP=76;DP4=0,0,33,30	GT:PL:DP:DPR	1/1:255,105,0:35:0,35	0/0:0,.,.:0:0,.	./.:.:.:.	./.:.:.:.	./.:.:.:.	./.:.:.:.	./.:.:.:.	1/1:129,12,0:4:0,4	./.:.:.:.	./.:.:.:.	./.:.:.:.	1/1:245,27,0:9:0,9	1/1:255,45,0:15:0,15
chr10	89826995	.	G	A	222	.	VDB=0.0131301;SGB=-0.692717;MQSB=1;MQ0F=0;AF1=1;AC1=2;MQ=37;FQ=-95.9866;DP=76;DP4=0,0,26,31	GT:PL:DP:DPR	1/1:255,69,0:23:0,23	./.:.:.:.	./.:.:.:.	./.:.:.:.	1/1:37,3,0:1:0,1	./.:.:.:.	./.:.:.:.	1/1:67,6,0:2:0,2	./.:.:.:.	./.:.:.:.	./.:.:.:.	1/1:255,42,0:14:0,14	1/1:255,51,0:17:0,17
chr10	89923736	.	G	.	47.9942	.	MQSB=1;MQ0F=0;AF1=0;AC1=0;MQ=37;FQ=-44.9861;SGB=-0.379885;RPB=1;MQB=1;BQB=1;PV4=1,1,1,0.369359;DP=18;DP4=9,8,1,0	GT:PL:DP:DPR	0/0:0:6:6	./.:.:.:.	./.:.:.:.	./.:.:.:.	0/0:0:1:1	./.:.:.:.	./.:.:.:.	./.:.:.:.	./.:.:.:.	./.:.:.:.	./.:.:.:.	0/0:22:5:4	0/0:0:6:6
chr10	90172460	.	C	.	47.9942	.	MQSB=1;MQ0F=0;AF1=0;AC1=0;MQ=37;FQ=-44.9861;DP=7;DP4=1,6,0,0	GT:PL:DP:DPR	0/0:0:6:6	./.:.:.:.	./.:.:.:.	0/0:0:1:1	./.:.:.:.	./.:.:.:.	./.:.:.:.	./.:.:.:.	./.:.:.:.	./.:.:.:.	./.:.:.:.	./.:.:.:.	./.:.:.:.
chr10	90172460	.	C	T	222.003	.	VDB=0.00156005;SGB=-0.676189;MQSB=0.964642;MQ0F=0;AF1=1;AC1=2;MQ=37;FQ=-59.9861;RPB=0.699673;MQB=1;BQB=1;PV4=0.559441,1,1,0.193738;DP=27;DP4=2,1,8,13	GT:PL:DP:DPR	./.:.:.:.	./.:.:.:.	./.:.:.:.	./.:.:.:.	./.:.:.:.	./.:.:.:.	./.:.:.:.	./.:.:.:.	./.:.:.:.	./.:.:.:.	./.:.:.:.	1/1:255,33,0:11:0,11	0/1:229,0,67:13:3,10
chr10	90234048	.	C	T	116.264	.	VDB=0.150948;SGB=-0.590765;MQSB=1;MQ0F=0;AF1=1;AC1=2;MQ=37;FQ=-41.9862;RPB=0.462292;MQB=0.924584;BQB=0.809011;PV4=0.52381,1,1,1;DP=25;DP4=6,4,7,4	GT:PL:DP:DPR	1/1:149,15,0:5:0,5	./.:.:.:.	./.:.:.:.	./.:.:.:.	./.:.:.:.	./.:.:.:.	./.:.:.:.	./.:.:.:.	./.:.:.:.	./.:.:.:.	./.:.:.:.	0/1:79,0,156:9:6,3	0/1:84,0,116:7:4,3
chr10	90654364	.	T	C	128.264	.	VDB=0.480825;SGB=-0.590765;MQSB=1;MQ0F=0;AF1=1;AC1=2;MQ=37;FQ=-41.9862;DP=10;DP4=0,0,6,4	GT:PL:DP:DPR	1/1:161,15,0:5:0,5	./.:.:.:.	./.:.:.:.	./.:.:.:.	./.:.:.:.	./.:.:.:.	./.:.:.:.	1/1:67,6,0:2:0,2	./.:.:.:.	./.:.:.:.	./.:.:.:.	1/1:104,9,0:3:0,3	./.:.:.:.
chr10	90725565	.	C	.	86.9946	.	MQSB=1;MQ0F=0;AF1=0;AC1=0;MQ=37;FQ=-83.9864;DP=43;DP4=21,21,0,0	GT:PL:DP:DPR	0/0:0:19:19	./.:.:.:.	./.:.:.:.	./.:.:.:.	./.:.:.:.	./.:.:.:.	./.:.:.:.	./.:.:.:.	./.:.:.:.	./.:.:.:.	./.:.:.:.	0/0:0:9:9	0/0:0:14:14
chr10	90725565	.	C	A	7.79993	.	SGB=-0.379885;MQ0F=0;AF1=1;AC1=2;MQ=37;FQ=-29.991;DP=1;DP4=0,0,1,0	GT:PL:DP:DPR	./.:.:.:.	./.:.:.:.	./.:.:.:.	./.:.:.:.	./.:.:.:.	./.:.:.:.	1/1:37,3,0:1:0,1	./.:.:.:.	./.:.:.:.	./.:.:.:.	./.:.:.:.	./.:.:.:.	./.:.:.:.
chr10	90773750	.	C	T	136.133	.	VDB=0.0602347;SGB=-0.590765;RPB=0.249352;MQB=0.83527;MQSB=0.83527;BQB=1;MQ0F=0;AF1=0.5;AC1=1;MQ=36;FQ=87.0157;PV4=0.265734,1,0.0950757,1;DP=37;DP4=7,2,3,9	GT:PL:DP:DPR	0/1:114,0,190:14:9,5	./.:.:.:.	./.:.:.:.	./.:.:.:.	./.:.:.:.	./.:.:.:.	./.:.:.:.	./.:.:.:.	./.:.:.:.	./.:.:.:.	./.:.:.:.	1/1:169,18,0:6:0,6	0/0:25,.,.:1:0,.
chr10	91236374	.	T	C	221.999	.	VDB=0.00109504;SGB=-0.693147;MQSB=1;MQ0F=0;AF1=1;AC1=2;MQ=37;FQ=-213.988;RPB=1;MQB=1;BQB=1;PV4=1,1,1,1;DP=269;DP4=1,0,125,125	GT:PL:DP:DPR	1/1:255,187,0:62:0,62	./.:.:.:.	./.:.:.:.	./.:.:.:.	0/1:59,0,28:3:1,2	1/1:37,3,0:1:0,1	1/1:37,3,0:1:0,1	1/1:135,12,0:4:0,4	1/1:37,3,0:1:0,1	./.:.:.:.	./.:.:.:.	1/1:255,211,0:70:0,70	1/1:255,255,0:109:0,109
chr10	91304831	.	C	.	122.995	.	MQSB=1;MQ0F=0;AF1=0;AC1=0;MQ=37;FQ=-119.987;DP=68;DP4=35,33,0,0	GT:PL:DP:DPR	0/0:0:31:31	0/0:0:4:4	./.:.:.:.	0/0:0:3:3	./.:.:.:.	./.:.:.:.	./.:.:.:.	./.:.:.:.	./.:.:.:.	./.:.:.:.	./.:.:.:.	0/0:0:30:30	./.:.:.:.
chr10	91304831	.	C	T	161.033	.	VDB=0.233344;SGB=-0.651104;MQSB=0.666667;MQ0F=0;AF1=1;AC1=2;MQ=34;FQ=-50.986;DP=8;DP4=0,0,6,2	GT:PL:DP:DPR	./.:.:.:.	./.:.:.:.	./.:.:.:.	./.:.:.:.	./.:.:.:.	./.:.:.:.	./.:.:.:.	./.:.:.:.	./.:.:.:.	./.:.:.:.	./.:.:.:.	./.:.:.:.	1/1:194,24,0:8:0,8
chr10	91580758	.	C	.	131.995	.	MQSB=0.973818;MQ0F=0;AF1=0;AC1=0;MQ=37;FQ=-128.987;DP=79;DP4=46,33,0,0	GT:PL:DP:DPR	0/0:0:34:34	./.:.:.:.	./.:.:.:.	./.:.:.:.	0/0:0:1:1	./.:.:.:.	./.:.:.:.	0/0:0:8:8	./.:.:.:.	./.:.:.:.	./.:.:.:.	0/0:0:13:13	0/0:0:23:23
chr10	91914127	.	T	C	225.009	.	VDB=0.000245037;SGB=-0.691153;RPB=0.678534;MQB=1;MQSB=1;BQB=1;MQ0F=0;AF1=0.5;AC1=1;MQ=37;FQ=199.012;PV4=0.274942,1,1,1;DP=123;DP4=19,9,49,42	GT:PL:DP:DPR	0/1:255,0,226:31:13,18	./.:.:.:.	0/0:0,.,.:1:1,.	./.:.:.:.	0/0:0,.,.:0:0,.	./.:.:.:.	0/0:0,.,.:1:1,.	1/1:149,15,0:5:0,5	./.:.:.:.	./.:.:.:.	./.:.:.:.	0/1:255,0,231:31:13,18	1/1:255,151,0:50:0,50
chr10	92127288	.	A	G	222	.	VDB=0.539005;SGB=-0.688148;MQSB=1;MQ0F=0;AF1=1;AC1=2;MQ=37;FQ=-71.9863;DP=36;DP4=0,2,17,17	GT:PL:DP:DPR	1/1:255,45,0:15:0,15	1/1:37,3,0:1:0,1	./.:.:.:.	./.:.:.:.	./.:.:.:.	./.:.:.:.	1/1:37,3,0:1:0,1	0/0:0,.,.:2:2,.	./.:.:.:.	./.:.:.:.	./.:.:.:.	1/1:135,12,0:4:0,4	1/1:255,39,0:13:0,13
chr10	92152083	.	T	C	194.033	.	VDB=0.0428737;SGB=-0.651104;MQSB=0.900802;MQ0F=0;AF1=1;AC1=2;MQ=37;FQ=-50.986;RPB=0.334869;MQB=1;BQB=1;PV4=1,1,1,1;DP=31;DP4=9,2,11,9	GT:PL:DP:DPR	1/1:221,24,0:8:0,8	0/0:0,.,.:2:2,.	./.:.:.:.	./.:.:.:.	./.:.:.:.	./.:.:.:.	1/1:37,3,0:1:0,1	./.:.:.:.	./.:.:.:.	./.:.:.:.	./.:.:.:.	1/1:227,24,0:8:0,8	0/1:70,0,192:12:9,3
chr10	92240642	.	G	.	146.995	.	MQSB=0.927041;MQ0F=0;AF1=0;AC1=0;MQ=37;FQ=-104.987;DP=100;DP4=49,50,0,0	GT:PL:DP:DPR	0/0:0:26:26	./.:.:.:.	./.:.:.:.	./.:.:.:.	0/0:0:2:2	./.:.:.:.	0/0:0:1:1	0/0:0:4:4	./.:.:.:.	./.:.:.:.	./.:.:.:.	0/0:0:39:39	0/0:0:27:27
chr10	92332250	.	T	.	56.9942	.	MQSB=0.924584;MQ0F=0;AF1=0;AC1=0;MQ=37;FQ=-53.9861;DP=22;DP4=8,13,0,0	GT:PL:DP:DPR	0/0:0:9:9	./.:.:.:.	./.:.:.:.	./.:.:.:.	./.:.:.:.	./.:.:.:.	./.:.:.:.	0/0:0:1:1	0/0:0:1:1	./.:.:.:.	./.:.:.:.	0/0:0:4:4	0/0:0:6:6
chr10	92440993	.	G	.	98.9947	.	MQSB=1;MQ0F=0;AF1=0;AC1=0;MQ=37;FQ=-95.9866;DP=74;DP4=31,43,0,0	GT:PL:DP:DPR	0/0:0:23:23	0/0:0:2:2	./.:.:.:.	./.:.:.:.	0/0:0:1:1	./.:.:.:.	0/0:0:1:1	0/0:0:8:8	./.:.:.:.	./.:.:.:.	./.:.:.:.	0/0:0:19:19	0/0:0:20:20
chr10	92641202	.	G	.	283.236	.	MQSB=1;MQ0F=0;AF1=0;AC1=0;MQ=37;FQ=-152.987;DP=397;DP4=202,192,0,0	GT:PL:DP:DPR	0/0:0:42:42	0/0:0:2:2	./.:.:.:.	0/0:0:1:1	./.:.:.:.	./.:.:.:.	./.:.:.:.	0/0:0:1:1	0/0:0:2:2	./.:.:.:.	0/0:0:1:1	0/0:0:311:311	0/0:0:34:34
chr10	92695820	.	A	.	9.50472	.	SGB=-0.379885;MQ0F=0;AF1=1;AC1=2;MQ=37;FQ=-30.0244;DP=1;DP4=0,0,0,1	GT:PL:DP:DPR	0/0:21:1:0	./.:.:.:.	./.:.:.:.	./.:.:.:.	./.:.:.:.	./.:.:.:.	./.:.:.:.	./.:.:.:.	./.:.:.:.	./.:.:.:.	./.:.:.:.	./.:.:.:.	./.:.:.:.
chr10	92695820	.	A	G	71.9724	.	VDB=0.28;SGB=-0.453602;MQ0F=0;AF1=1;AC1=2;MQ=37;FQ=-32.988;MQSB=1;DP=5;DP4=0,0,2,3	GT:PL:DP:DPR	./.:.:.:.	./.:.:.:.	./.:.:.:.	./.:.:.:.	./.:.:.:.	./.:.:.:.	./.:.:.:.	./.:.:.:.	./.:.:.:.	./.:.:.:.	./.:.:.:.	1/1:67,6,0:2:0,2	1/1:104,9,0:3:0,3
chr10	92760201	.	T	C	210	.	VDB=0.148533;SGB=-0.511536;MQSB=1;MQ0F=0;AF1=1;AC1=2;MQ=37;FQ=-35.9869;DP=20;DP4=0,0,13,7	GT:PL:DP:DPR	1/1:104,9,0:3:0,3	./.:.:.:.	./.:.:.:.	./.:.:.:.	./.:.:.:.	./.:.:.:.	./.:.:.:.	1/1:62,6,0:2:0,2	./.:.:.:.	./.:.:.:.	./.:.:.:.	1/1:243,39,0:13:0,13	1/1:74,6,0:2:0,2
chr10	93501776	.	A	C,T	194.003	.	VDB=0.00197483;SGB=-0.680642;MQSB=0.8;MQ0F=0;AF1=1;AC1=2;MQ=37;FQ=-59.9861;DP=33;DP4=0,0,21,11	GT:PL:DP:DPR	1/1:228,34,1,205,0,202:12:0,11,1	./.:.:.:.	./.:.:.:.	./.:.:.:.	./.:.:.:.	./.:.:.:.	2/2:37,.,.,3,.,0:1:0,.,1	./.:.:.:.	./.:.:.:.	./.:.:.:.	./.:.:.:.	2/2:74,.,.,6,.,0:2:0,.,2	1/1:255,175,145,244,0,222:17:0,10,7
chr10	93759181	.	C	.	56.9942	.	MQ0F=0;AF1=0;AC1=0;MQ=37;FQ=-29.991;MQSB=0.974597;DP=12;DP4=6,6,0,0	GT:PL:DP:DPR	0/0:0:1:1	./.:.:.:.	./.:.:.:.	./.:.:.:.	./.:.:.:.	./.:.:.:.	0/0:0:1:1	./.:.:.:.	0/0:0:1:1	./.:.:.:.	./.:.:.:.	0/0:0:9:9	./.:.:.:.
chr10	93897741	.	G	.	210.996	.	MQSB=1;MQ0F=0;AF1=0;AC1=0;MQ=37;FQ=-149.987;DP=128;DP4=66,61,0,0	GT:PL:DP:DPR	0/0:0:41:41	./.:.:.:.	./.:.:.:.	0/0:0:2:2	0/0:0:2:2	./.:.:.:.	./.:.:.:.	./.:.:.:.	0/0:0:1:1	./.:.:.:.	./.:.:.:.	0/0:0:21:21	0/0:0:60:60
chr10	94083525	.	C	.	283.236	.	MQSB=1;MQ0F=0;AF1=0;AC1=0;MQ=37;FQ=-95.9866;DP=399;DP4=221,171,0,0	GT:PL:DP:DPR	0/0:0:23:23	./.:.:.:.	./.:.:.:.	./.:.:.:.	./.:.:.:.	./.:.:.:.	./.:.:.:.	0/0:0:1:1	./.:.:.:.	0/0:0:2:2	./.:.:.:.	0/0:0:328:328	0/0:0:38:38
chr10	94309632	.	A	C	212.999	.	VDB=0.607612;SGB=-0.511536;MQSB=1;MQ0F=0;AF1=1;AC1=2;MQ=33;FQ=-35.9869;DP=31;DP4=0,0,13,16	GT:PL:DP:DPR	1/1:94,9,0:3:0,3	./.:.:.:.	./.:.:.:.	1/1:37,3,0:1:0,1	./.:.:.:.	./.:.:.:.	./.:.:.:.	./.:.:.:.	./.:.:.:.	./.:.:.:.	./.:.:.:.	1/1:246,42,0:14:0,14	1/1:214,33,0:11:0,11
chr10	94425952	.	A	G	221.999	.	VDB=0.0015514;SGB=-0.693127;MQSB=0.904077;MQ0F=0;AF1=1;AC1=2;MQ=36;FQ=-125.987;DP=96;DP4=0,0,36,58	GT:PL:DP:DPR	1/1:255,99,0:33:0,33	1/1:67,6,0:2:0,2	./.:.:.:.	./.:.:.:.	1/1:37,3,0:1:0,1	1/1:37,3,0:1:0,1	./.:.:.:.	1/1:37,3,0:1:0,1	./.:.:.:.	./.:.:.:.	./.:.:.:.	1/1:255,99,0:33:0,33	1/1:255,69,0:23:0,23
chr10	94540661	.	C	.	47.9942	.	MQSB=1;MQ0F=0;AF1=0;AC1=0;MQ=37;FQ=-41.9862;DP=12;DP4=7,5,0,0	GT:PL:DP:DPR	0/0:0:5:5	./.:.:.:.	0/0:0:1:1	./.:.:.:.	./.:.:.:.	./.:.:.:.	./.:.:.:.	./.:.:.:.	./.:.:.:.	./.:.:.:.	./.:.:.:.	./.:.:.:.	0/0:0:6:6
chr10	94625404	.	A	.	68.9944	.	MQSB=1.00775;MQ0F=0;AF1=0;AC1=0;MQ=37;FQ=-56.9861;DP=30;DP4=19,11,0,0	GT:PL:DP:DPR	0/0:0:10:10	0/0:0:1:1	./.:.:.:.	./.:.:.:.	./.:.:.:.	./.:.:.:.	./.:.:.:.	0/0:0:1:1	./.:.:.:.	./.:.:.:.	./.:.:.:.	0/0:0:5:5	0/0:0:13:13
chr10	95123087	.	C	.	53.9942	.	MQSB=1;MQ0F=0;AF1=0;AC1=0;MQ=35;FQ=-41.9862;DP=16;DP4=4,12,0,0	GT:PL:DP:DPR	0/0:0:5:5	./.:.:.:.	./.:.:.:.	./.:.:.:.	0/0:0:2:2	./.:.:.:.	./.:.:.:.	0/0:0:8:8	./.:.:.:.	./.:.:.:.	./.:.:.:.	./.:.:.:.	0/0:0:1:1
chr10	95448891	.	C	.	83.9945	.	MQSB=1;MQ0F=0;AF1=0;AC1=0;MQ=37;FQ=-80.9864;DP=43;DP4=25,18,0,0	GT:PL:DP:DPR	0/0:0:18:18	./.:.:.:.	./.:.:.:.	0/0:0:2:2	0/0:0:2:2	0/0:0:1:1	./.:.:.:.	0/0:0:3:3	./.:.:.:.	0/0:0:1:1	./.:.:.:.	0/0:0:14:14	0/0:0:2:2
chr10	95524114	.	A	G	221.999	.	VDB=5.24677e-05;SGB=-0.693146;MQSB=1;MQ0F=0;AF1=1;AC1=2;MQ=37;FQ=-155.987;DP=108;DP4=0,0,47,58	GT:PL:DP:DPR	1/1:255,129,0:43:0,43	./.:.:.:.	./.:.:.:.	./.:.:.:.	./.:.:.:.	./.:.:.:.	./.:.:.:.	1/1:135,12,0:4:0,4	1/1:37,3,0:1:0,1	./.:.:.:.	./.:.:.:.	1/1:255,81,0:27:0,27	1/1:255,90,0:30:0,30
chr10	95857180	.	T	.	10.3304	.	SGB=-0.379885;RPB=1;MQB=1;MQSB=1;BQB=1;MQ0F=0;AF1=0.507643;AC1=1;MQ=37;FQ=-14.1299;PV4=1,1,1,1;DP=2;DP4=1,0,0,1	GT:PL:DP:DPR	./.:.:.:.	./.:.:.:.	./.:.:.:.	./.:.:.:.	./.:.:.:.	./.:.:.:.	./.:.:.:.	./.:.:.:.	./.:.:.:.	./.:.:.:.	./.:.:.:.	0/0:20:2:1	./.:.:.:.
chr10	96155771	.	A	G	221.999	.	VDB=0.000162869;SGB=-0.693147;MQSB=0.965492;MQ0F=0;AF1=1;AC1=2;MQ=37;FQ=-180.988;DP=313;DP4=0,0,135,149	GT:PL:DP:DPR	1/1:255,154,0:51:0,51	1/1:37,3,0:1:0,1	./.:.:.:.	./.:.:.:.	./.:.:.:.	./.:.:.:.	./.:.:.:.	1/1:149,15,0:5:0,5	1/1:37,3,0:1:0,1	./.:.:.:.	./.:.:.:.	1/1:255,255,0:164:0,164	1/1:255,187,0:62:0,62
chr10	96811802	.	T	.	283.236	.	MQSB=1;MQ0F=0;AF1=0;AC1=0;MQ=37;FQ=-237.988;DP=254;DP4=117,135,0,0	GT:PL:DP:DPR	0/0:0:70:70	./.:.:.:.	0/0:0:1:1	0/0:0:1:1	0/0:0:1:1	./.:.:.:.	./.:.:.:.	0/0:0:4:4	./.:.:.:.	./.:.:.:.	./.:.:.:.	0/0:0:122:122	0/0:0:53:53
chr10	96918472	.	A	.	47.9942	.	MQSB=0.861511;MQ0F=0;AF1=0;AC1=0;MQ=37;FQ=-44.9861;DP=11;DP4=5,6,0,0	GT:PL:DP:DPR	0/0:0:6:6	0/0:0:1:1	./.:.:.:.	0/0:0:1:1	./.:.:.:.	./.:.:.:.	./.:.:.:.	./.:.:.:.	./.:.:.:.	./.:.:.:.	./.:.:.:.	./.:.:.:.	0/0:0:3:3
chr10	96918472	.	A	G	222	.	VDB=0.0126333;SGB=-0.683931;MQSB=1;MQ0F=0;AF1=1;AC1=2;MQ=37;FQ=-65.9862;DP=13;DP4=0,0,9,4	GT:PL:DP:DPR	./.:.:.:.	./.:.:.:.	./.:.:.:.	./.:.:.:.	./.:.:.:.	./.:.:.:.	./.:.:.:.	./.:.:.:.	./.:.:.:.	./.:.:.:.	./.:.:.:.	1/1:255,39,0:13:0,13	./.:.:.:.
chr10	97096854	.	T	C	221.999	.	VDB=0.0411132;SGB=-0.511536;MQSB=1;MQ0F=0;AF1=1;AC1=2;MQ=37;FQ=-35.9869;DP=24;DP4=0,0,14,10	GT:PL:DP:DPR	1/1:104,9,0:3:0,3	1/1:37,3,0:1:0,1	./.:.:.:.	./.:.:.:.	./.:.:.:.	./.:.:.:.	./.:.:.:.	./.:.:.:.	./.:.:.:.	./.:.:.:.	./.:.:.:.	1/1:255,45,0:15:0,15	1/1:161,15,0:5:0,5
chr10	97645897	.	T	C	221.999	.	VDB=0.136493;SGB=-0.69168;MQSB=1;MQ0F=0;AF1=1;AC1=2;MQ=37;FQ=-83.9864;DP=49;DP4=10,12,14,13	GT:PL:DP:DPR	1/1:255,57,0:19:0,19	./.:.:.:.	./.:.:.:.	1/1:37,3,0:1:0,1	0/0:25,.,.:1:0,.	./.:.:.:.	./.:.:.:.	1/1:71,6,0:2:0,2	1/1:37,3,0:1:0,1	./.:.:.:.	./.:.:.:.	0/0:0,.,.:22:22,.	1/1:91,9,0:3:0,3
chr10	97788857	.	A	.	83.9945	.	MQSB=1;MQ0F=0;AF1=0;AC1=0;MQ=37;FQ=-74.9863;DP=51;DP4=25,26,0,0	GT:PL:DP:DPR	0/0:0:16:16	0/0:0:1:1	./.:.:.:.	./.:.:.:.	./.:.:.:.	./.:.:.:.	./.:.:.:.	0/0:0:3:3	./.:.:.:.	0/0:0:1:1	./.:.:.:.	0/0:0:12:12	0/0:0:18:18
chr10	97840979	.	T	.	270.911	.	MQSB=1;MQ0F=0;AF1=0;AC1=0;MQ=37;FQ=-140.987;DP=198;DP4=100,98,0,0	GT:PL:DP:DPR	0/0:0:38:38	./.:.:.:.	./.:.:.:.	0/0:0:4:4	./.:.:.:.	./.:.:.:.	0/0:0:1:1	0/0:0:6:6	0/0:0:1:1	0/0:0:1:1	./.:.:.:.	0/0:0:67:67	0/0:0:80:80
chr10	98310941	.	C	.	71.9944	.	MQSB=1;MQ0F=0;AF1=0;AC1=0;MQ=37;FQ=-68.9862;DP=28;DP4=15,13,0,0	GT:PL:DP:DPR	0/0:0:14:14	./.:.:.:.	./.:.:.:.	./.:.:.:.	0/0:0:1:1	./.:.:.:.	./.:.:.:.	./.:.:.:.	./.:.:.:.	./.:.:.:.	./.:.:.:.	0/0:0:9:9	0/0:0:4:4
chr10	98460121	.	T	.	86.9946	.	MQSB=1.00775;MQ0F=0;AF1=0;AC1=0;MQ=37;FQ=-56.9861;DP=34;DP4=19,15,0,0	GT:PL:DP:DPR	0/0:0:10:10	0/0:0:2:2	./.:.:.:.	./.:.:.:.	./.:.:.:.	0/0:0:1:1	./.:.:.:.	./.:.:.:.	./.:.:.:.	./.:.:.:.	./.:.:.:.	0/0:0:2:2	0/0:0:19:19
chr10	98588493	.	C	.	283.236	.	MQSB=0.733259;MQ0F=0;AF1=0;AC1=0;MQ=37;FQ=-240.988;SGB=-0.379885;RPB=1;MQB=1;BQB=1;PV4=1,1,0.422182,1;DP=449;DP4=228,210,0,1	GT:PL:DP:DPR	0/0:0:71:71	0/0:0:2:2	./.:.:.:.	./.:.:.:.	./.:.:.:.	./.:.:.:.	./.:.:.:.	0/0:0:2:2	./.:.:.:.	./.:.:.:.	./.:.:.:.	0/0:0:316:315	0/0:0:48:48
chr10	99132260	.	A	.	204.996	.	MQSB=0.950952;MQ0F=0;AF1=0;AC1=0;MQ=37;FQ=-59.9861;DP=78;DP4=41,35,0,0	GT:PL:DP:DPR	0/0:0:11:11	./.:.:.:.	./.:.:.:.	./.:.:.:.	0/0:0:1:1	./.:.:.:.	0/0:0:1:1	./.:.:.:.	./.:.:.:.	./.:.:.:.	./.:.:.:.	0/0:0:58:58	0/0:0:5:5
chr10	99475550	.	A	G	222.008	.	VDB=2.09826e-07;SGB=-0.692831;MQSB=1;MQ0F=0;AF1=1;AC1=2;MQ=37;FQ=-98.9866;DP=43;DP4=0,0,19,24	GT:PL:DP:DPR	1/1:255,72,0:24:0,24	./.:.:.:.	./.:.:.:.	./.:.:.:.	./.:.:.:.	./.:.:.:.	./.:.:.:.	./.:.:.:.	./.:.:.:.	./.:.:.:.	./.:.:.:.	1/1:232,27,0:9:0,9	1/1:255,30,0:10:0,10
chr10	99578526	.	T	.	116.995	.	MQSB=0.969907;MQ0F=0;AF1=0;AC1=0;MQ=37;FQ=-113.987;SGB=-0.379885;DP=32;DP4=20,11,1,0	GT:PL:DP:DPR	0/0:0:29:29	0/0:25:1:0	./.:.:.:.	./.:.:.:.	./.:.:.:.	0/0:0:1:1	./.:.:.:.	./.:.:.:.	./.:.:.:.	./.:.:.:.	0/0:0:1:1	./.:.:.:.	./.:.:.:.
chr10	99578526	.	T	C	208.009	.	VDB=0.251321;SGB=-0.511536;MQSB=1;MQ0F=0;AF1=1;AC1=2;MQ=37;FQ=-35.9869;RPB=0.373326;MQB=1;BQB=1;PV4=1,1,1,0.202721;DP=46;DP4=13,10,13,10	GT:PL:DP:DPR	./.:.:.:.	./.:.:.:.	./.:.:.:.	./.:.:.:.	./.:.:.:.	./.:.:.:.	./.:.:.:.	1/1:100,9,0:3:0,3	1/1:37,3,0:1:0,1	./.:.:.:.	./.:.:.:.	0/1:161,0,238:18:11,7	0/1:238,0,230:24:12,12
chr10	99731658	.	A	G	222.001	.	VDB=0.00124879;SGB=-0.680642;MQSB=1;MQ0F=0;AF1=1;AC1=2;MQ=37;FQ=-62.9862;DP=48;DP4=0,0,29,18	GT:PL:DP:DPR	1/1:255,36,0:12:0,12	./.:.:.:.	./.:.:.:.	./.:.:.:.	./.:.:.:.	./.:.:.:.	./.:.:.:.	./.:.:.:.	./.:.:.:.	./.:.:.:.	./.:.:.:.	1/1:255,96,0:32:0,32	1/1:105,9,0:3:0,3
chr10	99828782	.	G	A	127.264	.	VDB=0.018555;SGB=-0.590765;MQSB=1;MQ0F=0;AF1=1;AC1=2;MQ=37;FQ=-41.9862;DP=12;DP4=0,0,3,3	GT:PL:DP:DPR	1/1:160,15,0:5:0,5	./.:.:.:.	./.:.:.:.	./.:.:.:.	./.:.:.:.	./.:.:.:.	./.:.:.:.	./.:.:.:.	./.:.:.:.	./.:.:.:.	./.:.:.:.	0/0:0,.,.:0:0,.	1/1:37,3,0:1:0,1
chr10	100045969	.	G	.	53.9942	.	MQSB=1;MQ0F=0;AF1=0;AC1=0;MQ=37;FQ=-44.9861;DP=21;DP4=7,13,0,0	GT:PL:DP:DPR	0/0:0:6:6	0/0:0:1:1	./.:.:.:.	./.:.:.:.	./.:.:.:.	0/0:0:1:1	./.:.:.:.	0/0:0:1:1	0/0:0:1:1	./.:.:.:.	./.:.:.:.	0/0:0:2:2	0/0:0:8:8
chr10	100111921	.	A	G	221.999	.	SGB=-0.379885;MQ0F=0;AF1=1;AC1=2;MQ=37;FQ=-29.991;VDB=1.78107e-07;MQSB=0.328576;DP=50;DP4=0,0,32,16	GT:PL:DP:DPR	1/1:37,3,0:1:0,1	./.:.:.:.	./.:.:.:.	./.:.:.:.	1/1:37,3,0:1:0,1	./.:.:.:.	./.:.:.:.	./.:.:.:.	./.:.:.:.	./.:.:.:.	./.:.:.:.	1/1:255,132,0:44:0,44	1/1:74,6,0:2:0,2
chr10	100212046	.	A	.	264.975	.	MQSB=0.9998;MQ0F=0;AF1=0;AC1=0;MQ=37;FQ=-261.989;DP=200;DP4=88,111,0,0	GT:PL:DP:DPR	0/0:0:78:78	0/0:0:1:1	./.:.:.:.	./.:.:.:.	./.:.:.:.	./.:.:.:.	0/0:0:1:1	./.:.:.:.	./.:.:.:.	./.:.:.:.	./.:.:.:.	0/0:0:63:63	0/0:0:56:56
chr10	100775863	.	A	C	221.999	.	VDB=0.0586849;SGB=-0.692976;MQSB=1;MQ0F=0;AF1=1;AC1=2;MQ=37;FQ=-104.987;DP=325;DP4=0,0,174,137	GT:PL:DP:DPR	1/1:255,78,0:26:0,26	./.:.:.:.	./.:.:.:.	./.:.:.:.	./.:.:.:.	1/1:37,3,0:1:0,1	0/0:19,.,.:1:0,.	1/1:92,9,0:3:0,3	./.:.:.:.	./.:.:.:.	./.:.:.:.	1/1:255,255,0:247:0,247	1/1:255,99,0:33:0,33
chr10	100871194	.	T	.	119.995	.	MQSB=1;MQ0F=0;AF1=0;AC1=0;MQ=37;FQ=-116.987;DP=31;DP4=15,16,0,0	GT:PL:DP:DPR	0/0:0:30:30	0/0:0:1:1	./.:.:.:.	./.:.:.:.	./.:.:.:.	./.:.:.:.	./.:.:.:.	./.:.:.:.	./.:.:.:.	./.:.:.:.	./.:.:.:.	./.:.:.:.	./.:.:.:.
chr10	100871194	.	T	C	221.999	.	VDB=0.522837;SGB=-0.556411;RPB=0.977751;MQB=1;MQSB=0.966012;BQB=0.960789;MQ0F=0;AF1=0.5;AC1=1;MQ=37;FQ=64.0155;PV4=0.559441,1,1,1;DP=55;DP4=4,6,20,20	GT:PL:DP:DPR	./.:.:.:.	./.:.:.:.	./.:.:.:.	./.:.:.:.	./.:.:.:.	./.:.:.:.	./.:.:.:.	./.:.:.:.	./.:.:.:.	./.:.:.:.	./.:.:.:.	0/1:91,0,226:14:10,4	1/1:255,108,0:36:0,36
chr10	100994522	.	C	.	86.9946	.	MQSB=0.992367;MQ0F=0;AF1=0;AC1=0;MQ=37;FQ=-50.986;DP=39;DP4=21,18,0,0	GT:PL:DP:DPR	0/0:0:8:8	0/0:0:2:2	./.:.:.:.	./.:.:.:.	./.:.:.:.	./.:.:.:.	./.:.:.:.	0/0:0:3:3	0/0:0:1:1	0/0:0:1:1	./.:.:.:.	0/0:0:5:5	0/0:0:19:19
chr10	101654599	.	T	C	221.999	.	VDB=0.175312;SGB=-0.616816;MQSB=0.861511;MQ0F=0;AF1=1;AC1=2;MQ=35;FQ=-44.9861;DP=36;DP4=0,0,21,14	GT:PL:DP:DPR	1/1:176,18,0:6:0,6	1/1:37,3,0:1:0,1	./.:.:.:.	./.:.:.:.	./.:.:.:.	./.:.:.:.	./.:.:.:.	./.:.:.:.	1/1:37,3,0:1:0,1	./.:.:.:.	./.:.:.:.	1/1:255,54,0:18:0,18	1/1:220,27,0:9:0,9
chr10	101724167	.	T	.	44.9942	.	MQSB=1;MQ0F=0;AF1=0;AC1=0;MQ=37;FQ=-38.9864;DP=14;DP4=4,10,0,0	GT:PL:DP:DPR	0/0:0:4:4	./.:.:.:.	./.:.:.:.	0/0:0:1:1	./.:.:.:.	./.:.:.:.	./.:.:.:.	./.:.:.:.	./.:.:.:.	./.:.:.:.	0/0:0:1:1	0/0:0:3:3	0/0:0:5:5
chr10	101792221	.	A	G	128.264	.	VDB=0.332598;SGB=-0.590765;MQSB=1;MQ0F=0;AF1=1;AC1=2;MQ=37;FQ=-41.9862;DP=17;DP4=0,0,7,9	GT:PL:DP:DPR	1/1:160,15,0:5:0,5	./.:.:.:.	./.:.:.:.	./.:.:.:.	./.:.:.:.	./.:.:.:.	./.:.:.:.	1/1:82,9,0:3:0,3	./.:.:.:.	./.:.:.:.	./.:.:.:.	1/1:161,15,0:5:0,5	1/1:105,9,0:3:0,3
chr10	101953883	.	G	.	283.236	.	SGB=-0.379885;RPB=1;MQB=1;MQSB=1;BQB=1;MQ0F=0;AF1=0;AC1=0;MQ=37;FQ=-109.987;PV4=1,1,1,1;VDB=0.0532881;DP=346;DP4=177,155,5,0	GT:PL:DP:DPR	0/0:0:40:39	0/0:0:2:2	./.:.:.:.	0/0:0:2:2	./.:.:.:.	./.:.:.:.	./.:.:.:.	0/0:0:3:3	./.:.:.:.	./.:.:.:.	./.:.:.:.	0/0:0:248:245	0/0:0:42:41
chr10	102758856	.	A	G	225.009	.	VDB=0.00355471;SGB=-0.693147;MQSB=1;MQ0F=0;AF1=1;AC1=2;MQ=37;FQ=-177.988;RPB=0.938924;MQB=1;BQB=1;PV4=0.65702,1,1,1;DP=101;DP4=6,2,54,36	GT:PL:DP:DPR	1/1:255,151,0:50:0,50	1/1:37,3,0:1:0,1	0/0:0,.,.:0:0,.	1/1:37,3,0:1:0,1	./.:.:.:.	./.:.:.:.	./.:.:.:.	1/1:67,6,0:2:0,2	./.:.:.:.	./.:.:.:.	./.:.:.:.	1/1:255,63,0:21:0,21	0/1:255,0,159:23:8,14
chr10	102819188	.	C	.	53.9942	.	MQSB=0.992367;MQ0F=0;AF1=0;AC1=0;MQ=37;FQ=-50.986;DP=17;DP4=8,8,0,0	GT:PL:DP:DPR	0/0:0:8:8	./.:.:.:.	./.:.:.:.	0/0:0:1:1	./.:.:.:.	./.:.:.:.	./.:.:.:.	0/0:0:2:2	./.:.:.:.	./.:.:.:.	./.:.:.:.	0/0:0:4:4	0/0:0:1:1
chr10	102887596	.	C	.	74.9944	.	MQSB=0.861511;MQ0F=0;AF1=0;AC1=0;MQ=37;FQ=-44.9861;DP=31;DP4=14,17,0,0	GT:PL:DP:DPR	0/0:0:6:6	0/0:0:1:1	./.:.:.:.	./.:.:.:.	./.:.:.:.	./.:.:.:.	./.:.:.:.	0/0:0:1:1	0/0:0:1:1	./.:.:.:.	./.:.:.:.	0/0:0:15:15	0/0:0:7:7
chr10	102907770	.	A	G	225.009	.	VDB=1.84998e-07;SGB=-0.693139;MQSB=0.96027;MQ0F=0;AF1=1;AC1=2;MQ=37;FQ=-134.987;RPB=1;MQB=1;BQB=1;PV4=0.333333,1,1,1;DP=166;DP4=27,26,54,59	GT:PL:DP:DPR	1/1:255,108,0:36:0,36	1/1:37,3,0:1:0,1	./.:.:.:.	./.:.:.:.	./.:.:.:.	./.:.:.:.	0/0:0,.,.:1:1,.	0/1:59,0,28:3:1,2	./.:.:.:.	./.:.:.:.	./.:.:.:.	0/1:255,0,255:67:26,41	0/1:255,0,255:58:25,33
chr10	103022929	.	G	.	116.995	.	MQSB=1;MQ0F=0;AF1=0;AC1=0;MQ=37;FQ=-83.9864;DP=84;DP4=51,33,0,0	GT:PL:DP:DPR	0/0:0:19:19	./.:.:.:.	./.:.:.:.	0/0:0:1:1	./.:.:.:.	./.:.:.:.	0/0:0:1:1	0/0:0:5:5	./.:.:.:.	0/0:0:1:1	./.:.:.:.	0/0:0:28:28	0/0:0:29:29
chr10	103149093	.	G	.	47.9942	.	MQ0F=0;AF1=0;AC1=0;MQ=37;FQ=-29.991;MQSB=1;DP=7;DP4=2,5,0,0	GT:PL:DP:DPR	0/0:0:1:1	./.:.:.:.	./.:.:.:.	./.:.:.:.	./.:.:.:.	./.:.:.:.	./.:.:.:.	./.:.:.:.	./.:.:.:.	./.:.:.:.	./.:.:.:.	0/0:0:6:6	./.:.:.:.
chr10	103234411	.	A	G	222.008	.	VDB=0.00768808;SGB=-0.670168;MQSB=1.00775;MQ0F=0;AF1=1;AC1=2;MQ=37;FQ=-56.9861;DP=30;DP4=0,0,14,15	GT:PL:DP:DPR	1/1:255,30,0:10:0,10	./.:.:.:.	./.:.:.:.	1/1:67,6,0:2:0,2	./.:.:.:.	./.:.:.:.	./.:.:.:.	1/1:37,3,0:1:0,1	./.:.:.:.	./.:.:.:.	./.:.:.:.	1/1:255,30,0:10:0,10	1/1:182,18,0:6:0,6
chr10	103382526	.	T	C	96.5136	.	SGB=-0.379885;MQ0F=0;AF1=1;AC1=2;MQ=37;FQ=-29.9944;VDB=0.360777;MQSB=1;DP=5;DP4=0,0,4,1	GT:PL:DP:DPR	./.:.:.:.	./.:.:.:.	./.:.:.:.	./.:.:.:.	0/1:30,3,0:1:0,1	./.:.:.:.	./.:.:.:.	./.:.:.:.	./.:.:.:.	./.:.:.:.	./.:.:.:.	1/1:129,12,0:4:0,4	./.:.:.:.
chr10	104215086	.	C	T	221.999	.	VDB=0.0378894;SGB=-0.689466;MQSB=1;MQ0F=0;AF1=1;AC1=2;MQ=37;FQ=-74.9863;DP=90;DP4=0,0,35,30	GT:PL:DP:DPR	1/1:255,48,0:16:0,16	./.:.:.:.	./.:.:.:.	./.:.:.:.	./.:.:.:.	./.:.:.:.	./.:.:.:.	1/1:37,3,0:1:0,1	./.:.:.:.	./.:.:.:.	./.:.:.:.	1/1:255,51,0:17:0,17	1/1:255,93,0:31:0,31
chr11	149982	.	C	.	122.995	.	MQSB=1;MQ0F=0;AF1=0;AC1=0;MQ=37;FQ=-119.987;SGB=-0.379885;RPB=1;MQB=1;BQB=1;PV4=1,1,1,1;DP=49;DP4=24,24,1,0	GT:PL:DP:DPR	0/0:0:31:31	0/0:0:3:3	./.:.:.:.	0/0:0:1:1	0/0:0:1:1	./.:.:.:.	0/0:0:1:1	0/0:0:4:4	0/0:0:3:3	./.:.:.:.	./.:.:.:.	./.:.:.:.	0/0:22:5:4
chr11	1075204	.	C	.	134.995	.	MQSB=1;MQ0F=0;AF1=0;AC1=0;MQ=37;FQ=-131.987;DP=35;DP4=14,21,0,0	GT:PL:DP:DPR	0/0:0:35:35	./.:.:.:.	./.:.:.:.	./.:.:.:.	./.:.:.:.	./.:.:.:.	./.:.:.:.	./.:.:.:.	./.:.:.:.	./.:.:.:.	./.:.:.:.	./.:.:.:.	./.:.:.:.
chr11	1075204	.	C	G	221.999	.	SGB=-0.379885;MQ0F=0;AF1=1;AC1=2;MQ=37;FQ=-29.991;VDB=0.06;MQSB=0.749691;DP=358;DP4=0,0,176,175	GT:PL:DP:DPR	./.:.:.:.	./.:.:.:.	./.:.:.:.	1/1:37,3,0:1:0,1	1/1:37,3,0:1:0,1	./.:.:.:.	./.:.:.:.	1/1:37,3,0:1:0,1	./.:.:.:.	./.:.:.:.	1/1:67,6,0:2:0,2	1/1:255,255,0:265:0,265	1/1:255,241,0:81:0,80
chr11	1214856	.	G	T	194.009	.	VDB=0.0495989;SGB=-0.676189;RPB=0.990678;MQB=1;MQSB=1;BQB=1;MQ0F=0;AF1=0.5;AC1=1;MQ=37;FQ=190.824;PV4=0.17746,1,1,1;DP=40;DP4=11,18,5,6	GT:PL:DP:DPR	0/1:224,0,219:25:14,11	./.:.:.:.	./.:.:.:.	./.:.:.:.	./.:.:.:.	./.:.:.:.	./.:.:.:.	./.:.:.:.	./.:.:.:.	./.:.:.:.	./.:.:.:.	0/0:0,.,.:8:8,.	0/0:0,.,.:7:7,.
chr11	1253725	.	A	.	89.9946	.	SGB=-0.379885;RPB=1;MQB=1;MQSB=1;BQB=1;MQ0F=0;AF1=0;AC1=0;MQ=37;FQ=-73.9863;PV4=1,1,1,1;DP=71;DP4=33,37,1,0	GT:PL:DP:DPR	0/0:0:28:27	./.:.:.:.	0/0:0:1:1	0/0:0:1:1	./.:.:.:.	./.:.:.:.	0/0:0:1:1	0/0:0:4:4	./.:.:.:.	./.:.:.:.	./.:.:.:.	0/0:0:16:16	0/0:0:20:20
chr11	1525224	.	G	.	35.995	.	MQ0F=0;AF1=0;AC1=0;MQ=37;FQ=-29.991;DP=5;DP4=1,4,0,0	GT:PL:DP:DPR	0/0:0:1:1	./.:.:.:.	./.:.:.:.	0/0:0:1:1	./.:.:.:.	./.:.:.:.	./.:.:.:.	0/0:0:1:1	./.:.:.:.	./.:.:.:.	./.:.:.:.	0/0:0:2:2	./.:.:.:.
chr11	1556094	.	C	A	222.001	.	VDB=0.261649;SGB=-0.686358;RPB=0.293091;MQB=1;MQSB=1;BQB=1;MQ0F=0;AF1=0.5;AC1=1;MQ=37;FQ=119.016;PV4=1,1,1,0.0529528;DP=44;DP4=10,8,20,6	GT:PL:DP:DPR	0/1:233,0,146:21:7,14	./.:.:.:.	./.:.:.:.	0/0:0,.,.:1:1,.	./.:.:.:.	./.:.:.:.	./.:.:.:.	./.:.:.:.	./.:.:.:.	./.:.:.:.	./.:.:.:.	0/0:0,.,.:10:10,.	1/1:255,36,0:12:0,12
chr11	1733607	.	T	C	145.067	.	VDB=0.107235;SGB=-0.511536;MQSB=1;MQ0F=0;AF1=1;AC1=2;MQ=37;FQ=-35.9869;DP=13;DP4=0,0,11,2	GT:PL:DP:DPR	1/1:104,9,0:3:0,3	1/1:37,3,0:1:0,1	./.:.:.:.	./.:.:.:.	./.:.:.:.	./.:.:.:.	./.:.:.:.	1/1:37,3,0:1:0,1	./.:.:.:.	./.:.:.:.	./.:.:.:.	1/1:178,21,0:7:0,7	1/1:37,3,0:1:0,1
chr11	1920092	.	G	.	194.996	.	SGB=-0.379885;RPB=1;MQB=1;MQSB=1;BQB=1;MQ0F=0;AF1=0;AC1=0;MQ=37;FQ=-191.988;PV4=1,1,1,1;DP=123;DP4=55,67,1,0	GT:PL:DP:DPR	0/0:0:67:66	./.:.:.:.	./.:.:.:.	0/0:0:1:1	./.:.:.:.	./.:.:.:.	./.:.:.:.	./.:.:.:.	0/0:0:1:1	./.:.:.:.	./.:.:.:.	0/0:0:54:54	./.:.:.:.
chr11	1920092	.	G	A	118.008	.	VDB=0.02;SGB=-0.453602;MQ0F=0;AF1=1;AC1=2;MQ=37;FQ=-32.988;RPB=0.756074;MQB=1;MQSB=1;BQB=1;PV4=0.429285,1,1,1;DP=35;DP4=14,10,9,2	GT:PL:DP:DPR	./.:.:.:.	./.:.:.:.	./.:.:.:.	./.:.:.:.	./.:.:.:.	./.:.:.:.	./.:.:.:.	1/1:67,6,0:2:0,2	./.:.:.:.	./.:.:.:.	./.:.:.:.	./.:.:.:.	0/1:148,0,255:33:24,9
chr11	1963074	.	G	.	74.9944	.	MQSB=1;MQ0F=0;AF1=0;AC1=0;MQ=37;FQ=-71.9863;DP=26;DP4=12,14,0,0	GT:PL:DP:DPR	0/0:0:15:15	./.:.:.:.	./.:.:.:.	0/0:0:1:1	./.:.:.:.	./.:.:.:.	./.:.:.:.	0/0:0:2:2	./.:.:.:.	./.:.:.:.	./.:.:.:.	0/0:0:4:4	0/0:0:4:4
chr11	2108830	.	T	.	38.9945	.	MQ0F=0;AF1=0;AC1=0;MQ=37;FQ=-32.988;MQSB=1;DP=9;DP4=6,2,0,0	GT:PL:DP:DPR	0/0:0:2:2	0/0:0:1:1	./.:.:.:.	./.:.:.:.	./.:.:.:.	./.:.:.:.	./.:.:.:.	./.:.:.:.	./.:.:.:.	./.:.:.:.	./.:.:.:.	0/0:0:3:3	0/0:0:2:2
chr11	2108830	.	T	C	3.54366	.	SGB=-0.379885;RPB=1;MQB=1;MQSB=1;BQB=1;MQ0F=0;AF1=0.5;AC1=1;MQ=37;FQ=3.54149;PV4=1,1,1,1;DP=2;DP4=1,0,0,1	GT:PL:DP:DPR	./.:.:.:.	./.:.:.:.	./.:.:.:.	0/1:31,0,31:2:1,1	./.:.:.:.	./.:.:.:.	./.:.:.:.	./.:.:.:.	./.:.:.:.	./.:.:.:.	./.:.:.:.	./.:.:.:.	./.:.:.:.
chr11	2603799	.	A	G	90.5135	.	VDB=0.38;SGB=-0.453602;MQSB=1;MQ0F=0;AF1=1;AC1=2;MQ=37;FQ=-32.988;DP=7;DP4=0,0,3,4	GT:PL:DP:DPR	1/1:74,6,0:2:0,2	./.:.:.:.	./.:.:.:.	1/1:37,3,0:1:0,1	./.:.:.:.	./.:.:.:.	./.:.:.:.	./.:.:.:.	./.:.:.:.	./.:.:.:.	./.:.:.:.	1/1:123,12,0:4:0,4	./.:.:.:.
chr11	2798959	.	C	.	89.9946	.	MQSB=0.900802;MQ0F=0;AF1=0;AC1=0;MQ=37;FQ=-50.986;DP=48;DP4=23,25,0,0	GT:PL:DP:DPR	0/0:0:8:8	./.:.:.:.	./.:.:.:.	0/0:0:1:1	0/0:0:1:1	./.:.:.:.	./.:.:.:.	0/0:0:2:2	0/0:0:1:1	./.:.:.:.	./.:.:.:.	0/0:0:20:20	0/0:0:15:15
chr11	2983521	.	T	.	38.9945	.	MQ0F=0;AF1=0;AC1=0;MQ=37;FQ=-35.9869;DP=3;DP4=0,3,0,0	GT:PL:DP:DPR	0/0:0:3:3	./.:.:.:.	./.:.:.:.	./.:.:.:.	./.:.:.:.	./.:.:.:.	./.:.:.:.	./.:.:.:.	./.:.:.:.	./.:.:.:.	./.:.:.:.	./.:.:.:.	./.:.:.:.
chr11	2983521	.	T	C	119.264	.	VDB=0.364077;SGB=-0.511536;RPB=1;MQB=1;MQSB=1;BQB=0.5;MQ0F=0;AF1=0.5;AC1=1;MQ=37;FQ=32.0143;PV4=1,1,1,1;DP=11;DP4=1,1,2,6	GT:PL:DP:DPR	./.:.:.:.	./.:.:.:.	./.:.:.:.	./.:.:.:.	./.:.:.:.	./.:.:.:.	./.:.:.:.	./.:.:.:.	./.:.:.:.	./.:.:.:.	./.:.:.:.	0/1:90,0,59:5:2,3	1/1:152,15,0:5:0,5
chr11	3016909	.	G	A	219.009	.	VDB=0.00244475;SGB=-0.683931;RPB=0.0879229;MQB=1;MQSB=1;BQB=1;MQ0F=0;AF1=0.5;AC1=1;MQ=37;FQ=194.01;PV4=0.110701,1,1,1;DP=51;DP4=23,11,6,8	GT:PL:DP:DPR	0/1:249,0,221:26:13,13	0/0:0,.,.:0:0,.	./.:.:.:.	./.:.:.:.	./.:.:.:.	./.:.:.:.	./.:.:.:.	0/0:0,.,.:2:2,.	1/1:37,3,0:1:0,1	./.:.:.:.	./.:.:.:.	0/0:0,.,.:11:11,.	0/0:0,.,.:8:8,.
chr11	3236973	.	A	G	221.999	.	VDB=0.00316164;SGB=-0.693054;MQSB=1;MQ0F=0;AF1=1;AC1=2;MQ=37;FQ=-110.987;RPB=0.937333;MQB=0.750724;BQB=0.094305;PV4=0.140199,1,0.0517169,0.394896;DP=391;DP4=1,4,156,203	GT:PL:DP:DPR	1/1:255,84,0:28:0,28	./.:.:.:.	./.:.:.:.	0/0:0,.,.:0:0,.	./.:.:.:.	./.:.:.:.	1/1:37,3,0:1:0,1	./.:.:.:.	./.:.:.:.	1/1:37,3,0:1:0,1	./.:.:.:.	1/1:255,255,0:300:4,296	1/1:255,65,0:34:1,33
chr11	4525511	.	A	.	28.2394	.	MQ0F=0;AC1=2;MQ=0;FQ=-30.0004;DP=0;DP4=0,0,0,0	GT:PL:DP:DPR	0/0:0:0:0	./.:.:.:.	./.:.:.:.	./.:.:.:.	./.:.:.:.	./.:.:.:.	./.:.:.:.	0/0:0:0:0	./.:.:.:.	./.:.:.:.	./.:.:.:.	0/0:0:0:0	0/0:0:0:0
chr11	4655636	.	C	.	122.995	.	MQSB=1;MQ0F=0;AF1=0;AC1=0;MQ=37;FQ=-65.9862;DP=62;DP4=31,31,0,0	GT:PL:DP:DPR	0/0:0:13:13	0/0:0:2:2	./.:.:.:.	0/0:0:1:1	0/0:0:1:1	./.:.:.:.	0/0:0:1:1	0/0:0:3:3	./.:.:.:.	0/0:0:1:1	./.:.:.:.	0/0:0:9:9	0/0:0:31:31
chr11	4824893	.	C	A	221.999	.	VDB=0.0310859;SGB=-0.692352;MQSB=1;MQ0F=0;AF1=1;AC1=2;MQ=37;FQ=-89.9865;DP=63;DP4=0,0,28,31	GT:PL:DP:DPR	1/1:255,63,0:21:0,21	1/1:67,6,0:2:0,2	./.:.:.:.	1/1:37,3,0:1:0,1	1/1:37,3,0:1:0,1	./.:.:.:.	1/1:37,3,0:1:0,1	1/1:37,3,0:1:0,1	1/1:37,3,0:1:0,1	./.:.:.:.	./.:.:.:.	1/1:245,27,0:9:0,9	1/1:255,66,0:22:0,22
chr11	5095286	.	T	C	221.999	.	VDB=0.000151228;SGB=-0.693146;MQSB=1;MQ0F=0;AF1=1;AC1=2;MQ=37;FQ=-158.987;DP=224;DP4=0,0,112,89	GT:PL:DP:DPR	1/1:255,132,0:44:0,44	./.:.:.:.	./.:.:.:.	./.:.:.:.	1/1:37,3,0:1:0,1	./.:.:.:.	./.:.:.:.	1/1:67,6,0:2:0,2	./.:.:.:.	./.:.:.:.	./.:.:.:.	1/1:255,229,0:76:0,76	1/1:255,235,0:78:0,78
chr11	5129135	.	C	T	222.008	.	VDB=0.0237481;SGB=-0.683931;MQSB=0.961166;MQ0F=0;AF1=1;AC1=2;MQ=37;FQ=-65.9862;DP=76;DP4=0,0,29,34	GT:PL:DP:DPR	1/1:255,39,0:13:0,13	./.:.:.:.	./.:.:.:.	./.:.:.:.	1/1:37,3,0:1:0,1	./.:.:.:.	./.:.:.:.	0/0:0,.,.:0:0,.	0/0:0,.,.:0:0,.	./.:.:.:.	./.:.:.:.	1/1:255,117,0:39:0,39	1/1:255,30,0:10:0,10
chr11	5152170	.	A	.	50.9942	.	MQSB=1;MQ0F=0;AF1=0;AC1=0;MQ=37;FQ=-32.988;DP=18;DP4=11,7,0,0	GT:PL:DP:DPR	0/0:0:2:2	./.:.:.:.	./.:.:.:.	./.:.:.:.	./.:.:.:.	./.:.:.:.	0/0:0:1:1	./.:.:.:.	0/0:0:1:1	./.:.:.:.	./.:.:.:.	0/0:0:7:7	0/0:0:7:7
chr11	5252617	.	T	C	221.999	.	VDB=0.0257591;SGB=-0.690438;MQSB=0.91051;MQ0F=0;AF1=1;AC1=2;MQ=36;FQ=-77.9863;DP=64;DP4=0,0,37,26	GT:PL:DP:DPR	1/1:255,51,0:17:0,17	1/1:74,6,0:2:0,2	./.:.:.:.	./.:.:.:.	./.:.:.:.	1/1:37,3,0:1:0,1	1/1:74,6,0:2:0,2	1/1:143,18,0:6:0,6	./.:.:.:.	1/1:37,3,0:1:0,1	./.:.:.:.	1/1:255,45,0:15:0,15	1/1:255,57,0:19:0,19
chr11	5349030	.	A	G	221.999	.	VDB=0.428985;SGB=-0.691153;MQSB=1;MQ0F=0;AF1=1;AC1=2;MQ=37;FQ=-80.9864;DP=83;DP4=0,1,29,40	GT:PL:DP:DPR	1/1:255,54,0:18:0,18	./.:.:.:.	./.:.:.:.	./.:.:.:.	./.:.:.:.	./.:.:.:.	./.:.:.:.	1/1:67,6,0:2:0,2	./.:.:.:.	0/0:0,.,.:1:1,.	./.:.:.:.	1/1:255,81,0:27:0,27	1/1:255,63,0:22:0,21
chr11	5806008	.	C	.	62.9943	.	MQSB=1;MQ0F=0;AF1=0;AC1=0;MQ=37;FQ=-41.9862;DP=20;DP4=8,12,0,0	GT:PL:DP:DPR	0/0:0:5:5	./.:.:.:.	./.:.:.:.	./.:.:.:.	./.:.:.:.	./.:.:.:.	./.:.:.:.	./.:.:.:.	0/0:0:1:1	./.:.:.:.	0/0:0:1:1	0/0:0:11:11	0/0:0:2:2
chr11	5930204	.	G	.	47.9942	.	MQSB=1;MQ0F=0;AF1=0;AC1=0;MQ=37;FQ=-32.988;DP=17;DP4=5,10,0,0	GT:PL:DP:DPR	0/0:0:2:2	./.:.:.:.	./.:.:.:.	0/0:0:1:1	./.:.:.:.	./.:.:.:.	./.:.:.:.	0/0:0:2:2	./.:.:.:.	./.:.:.:.	./.:.:.:.	0/0:0:6:6	0/0:0:4:4
chr11	6110120	.	G	.	77.9945	.	MQSB=1;MQ0F=0;AF1=0;AC1=0;MQ=37;FQ=-74.9863;DP=33;DP4=17,16,0,0	GT:PL:DP:DPR	0/0:0:16:16	0/0:0:2:2	./.:.:.:.	./.:.:.:.	0/0:0:1:1	./.:.:.:.	0/0:0:1:1	0/0:0:2:2	./.:.:.:.	./.:.:.:.	./.:.:.:.	0/0:0:9:9	0/0:0:2:2
chr11	6167550	.	G	.	38.9945	.	MQSB=1;MQ0F=0;AF1=0;AC1=0;MQ=37;FQ=-35.9869;DP=3;DP4=2,1,0,0	GT:PL:DP:DPR	./.:.:.:.	./.:.:.:.	./.:.:.:.	./.:.:.:.	./.:.:.:.	./.:.:.:.	./.:.:.:.	./.:.:.:.	./.:.:.:.	./.:.:.:.	./.:.:.:.	0/0:0:3:3	./.:.:.:.
chr11	6222588	.	C	.	204.996	.	MQSB=0.924584;MQ0F=0;AF1=0;AC1=0;MQ=37;FQ=-53.9861;SGB=-0.379885;RPB=1;MQB=1;BQB=1;PV4=1,4.0422e-07,1,0.133576;DP=93;DP4=61,30,1,0	GT:PL:DP:DPR	0/0:0:9:9	./.:.:.:.	./.:.:.:.	./.:.:.:.	./.:.:.:.	./.:.:.:.	0/0:0:1:1	0/0:0:3:3	0/0:0:1:1	./.:.:.:.	./.:.:.:.	0/0:0:67:66	0/0:0:11:11
chr11	6322937	.	T	C	225.009	.	VDB=0.186612;SGB=-0.693146;RPB=1;MQB=1;MQSB=1;BQB=1;MQ0F=0;AF1=1;AC1=2;MQ=37;FQ=-126.987;PV4=0.454545,1,1,1;DP=608;DP4=76,113,187,207	GT:PL:DP:DPR	1/1:255,100,0:44:1,43	./.:.:.:.	./.:.:.:.	./.:.:.:.	./.:.:.:.	./.:.:.:.	./.:.:.:.	./.:.:.:.	./.:.:.:.	./.:.:.:.	./.:.:.:.	0/1:255,0,255:529:178,350	0/0:0,.,.:10:10,.
chr11	6543992	.	T	.	122.995	.	MQSB=1;MQ0F=0;AF1=0;AC1=0;MQ=37;FQ=-83.9864;DP=88;DP4=35,53,0,0	GT:PL:DP:DPR	0/0:0:19:19	./.:.:.:.	./.:.:.:.	0/0:0:2:2	0/0:0:2:2	./.:.:.:.	./.:.:.:.	0/0:0:2:2	0/0:0:1:1	./.:.:.:.	./.:.:.:.	0/0:0:31:31	0/0:0:31:31
chr11	6570754	.	T	.	47.9942	.	MQSB=1;MQ0F=0;AF1=0;AC1=0;MQ=33;FQ=-35.9869;DP=14;DP4=7,7,0,0	GT:PL:DP:DPR	0/0:0:3:3	./.:.:.:.	./.:.:.:.	./.:.:.:.	./.:.:.:.	./.:.:.:.	./.:.:.:.	0/0:0:1:1	./.:.:.:.	./.:.:.:.	./.:.:.:.	0/0:0:4:4	0/0:0:6:6
chr11	6621626	.	A	G	221.999	.	VDB=1.25438e-05;SGB=-0.692352;MQSB=0.939898;MQ0F=0;AF1=1;AC1=2;MQ=37;FQ=-89.9865;DP=119;DP4=0,0,42,75	GT:PL:DP:DPR	1/1:255,63,0:21:0,21	./.:.:.:.	./.:.:.:.	./.:.:.:.	./.:.:.:.	./.:.:.:.	./.:.:.:.	1/1:37,3,0:1:0,1	./.:.:.:.	./.:.:.:.	./.:.:.:.	1/1:255,154,0:51:0,51	1/1:255,132,0:44:0,44
[truncated: 2,609,835 more chars]
